# Supplementary material for: A Practical Perspective: The Effect of Ligand Conformers on the Negative Image-Based Screening
Source: Int J Mol Sci. 2019 Jun 6;20(11):2779. doi: 10.3390/ijms20112779 (PMC6600450; doi:10.3390/ijms20112779)
Supplement: Supplementary file 1 [file ijms-20-02779-s001.zip]

Archive with 28 entries (22 files):
- ijms-520765-supplementary-2/
- ijms-520765-supplementary-2/commands.txt
- ijms-520765-supplementary-2/consensus.bash
- ijms-520765-supplementary-2/cox2_ligs_and_decs.smi
- ijms-520765-supplementary-2/DUD_docked_ligands.mol2
- ijms-520765-supplementary-2/molpicking.bash
- ijms-520765-supplementary-2/NIB-models/
- ijms-520765-supplementary-2/NIB-models/model-I.mol2
- ijms-520765-supplementary-2/NIB-models/model-II.mol2
- ijms-520765-supplementary-2/NIB-models/model-III.mol2
- ijms-520765-supplementary-2/NIB-models/model-IV.mol2
- ijms-520765-supplementary-2/NIB-models/model-V.mol2
- ijms-520765-supplementary-2/NIB-models/model-VI.mol2
- ijms-520765-supplementary-2/obabels/
- ijms-520765-supplementary-2/obabels/ligs-decs-1-conf-prepped.mol2
- ijms-520765-supplementary-2/obabels/mols-3d-protons.mol2
- ijms-520765-supplementary-2/obabels/mols-3d.mol2
- ijms-520765-supplementary-2/PANTHER_inputs/
- ijms-520765-supplementary-2/PANTHER_inputs/default.in
- ijms-520765-supplementary-2/PANTHER_inputs/final_panther.in
- ijms-520765-supplementary-2/PDB_structures/
- ijms-520765-supplementary-2/PDB_structures/3LN1.pdb
- ijms-520765-supplementary-2/PDB_structures/3ln1_cox2_A.pdb
- ijms-520765-supplementary-2/PDB_structures/3ln1_cox2_A_H.pdb
- ijms-520765-supplementary-2/PLANTS_input/
- ijms-520765-supplementary-2/PLANTS_input/plantsconfig
- ijms-520765-supplementary-2/README.txt
- ijms-520765-supplementary-2/trim_shaep.bash
