# Supplementary material for: A Practical Perspective: The Effect of Ligand Conformers on the Negative Image-Based Screening
Source: Int J Mol Sci. 2019 Jun 6;20(11):2779. doi: 10.3390/ijms20112779 (PMC6600450; doi:10.3390/ijms20112779)
Supplement: Supplementary file 1 [file ijms-20-02779-s001.zip › ijms-520765-supplementary-2/commands.txt]

# A supporting file for
 
# A Practical Perspective: The Effect of Ligand Conformers on the Negative Image-Based Screening.

# Mira Ahinko, Sami T. Kurkinen, Sanna P. Niinivehmas, Olli T. Pentikäinen and Pekka A. Postila

# Int. J. Mol. Sci. 2019, 20, www.mdpi.com/journal/ijms

# Commands for reviewing the negative image-based (NIB) screening and negative image-based 
# rescoring (R-NiB) protocols. See the article or README for further information.


####################################################
##                                                ##
##       ERRORS AND WARNINGS (TO BE IGNORED)      ##
##                                                ##
####################################################


# - Both OBABEL and ShaEP print errors that cannot be avoided with the DUD test set used in the 
#   benchmarking. 
# - Command #1 (ligand 3D conversion): Stereochemistry warnings on 19 compounds that are processed
#   using distance geometry method.
# - Commands #11, #12 and #17 (NIB screening): Erroneous bond type indicators between atom pairs 
#   with 331 compounds (run with single conformers).


####################################################
##                                                ##
##         LIGAND AND PROTEIN PREPARATION         ##
##                                                ##
####################################################


## COMMANDS FOR THE SMALL-MOLECULE LIGAND PREPARATION ##

# Command #1: Generate ligand 3D structures from SMILES inputs.
obabel -ismi cox2_ligs_and_decs.smi -omol2 -O mols-3d.mol2 --gen3d

# Command #2: Protonate the ligands at pH 7.4.
obabel -imol2 mols-3d.mol2 -omol2 -O mols-3d-protons.mol2 -p7.4

# Command #3: Add partial charges for the ligands.
obabel -imol2 mols-3d-protons.mol2 -O ligs-decs-1-conf-prepped.mol2 --partialcharge mmff94

# RECOMMENDATION: SKIP THIS STEP TO SAVE TIME!
# Command #4: Generate ligand 3D conformers.
obabel -imol2 ligs-decs-1-conf-prepped.mol2 -omol2 -O ligs-decs-multi-prepped.mol2 --confab --conf 100000 --rcutoff 1


## COMMANDS FOR THE PROTEIN 3D STRUCTURE PREPARATION ##

# Command #5: Fetch the PDB structure.
wget http://files.rcsb.org/view/3LN1.pdb

# Command #6: Extract the A chain.
egrep "^.{21}A" 3LN1.pdb > 3ln1_cox2_A.pdb

# Command #7: Protonate the protein 3D structure,
reduce -BUILD 3ln1_cox2_A.pdb > 3ln1_cox2_A_H.pdb


####################################################
##                                                ##
##           NEGATIVE IMAGE GENERATION            ##
##                                                ##
####################################################


## COMMANDS FOR GENERATING THE NIB MODELS I-III ##

# Note that the library (rad.lib, angle.lib, charge.lib) paths need to be edited to match your 
# system in the final_panther.in.

# Command #8: Create the default input file for PANTHER.
panther.py -mkdef default.in

# Command #9: Create Model I using celecoxib as the centroid.
panther.py -pfil 3ln1_cox2_A_H.pdb -bmp A-682 default.in model-I.mol2

# Command #10: Limit Model II to 1.5 Å from the celecoxib.
panther.py -pfil 3ln1_cox2_A_H.pdb -bmp A-682 -ldlim "A-682 1.5" default.in model-II.mol2

# Command #21: Create Model III using the body-centered cubic packing.
panther.py -pfil 3ln1_cox2_A_H.pdb -bmp A-682 -ldlim "A-682 1.5" -pack bcc default.in model-III.mol2

# Alternative command #21: Create Model III using the final_panther.in (originals folder). 
panther.py final_panther.in model-III.mol2


####################################################
##                                                ##
##      NEGATIVE IMAGE-BASED (NIB) SCREENING      ##
##                                                ##
####################################################


## COMMANDS FOR SINGLE CONFORMER NIB SCREENING WITH THE MODELS I-III ##

# If the command #4 is skipped (as recommended) to save time, continue with the following commands:

# Command #11: NIB screening using single conformers and the Model I.
shaep -q model-I.mol2 ligs-decs-1-conf-prepped.mol2 -s res_single_model-I.sdf --output-file res_single_model-I.txt 

# Command #12: NIB screening using single conformers and the Model II.
shaep -q model-II.mol2 ligs-decs-1-conf-prepped.mol2 -s res_single_model-II.sdf --output-file res_single_model-II.txt

# Command #22: NIB screening using single conformers and the Model III.
shaep -q model-III.mol2 ligs-decs-1-conf-prepped.mol2 -s res_single_model-III.sdf --output-file res_single_model-III.txt


## COMMANDS FOR THE MULTIPLE CONFORMER NIB SCREENING WITH THE MODELS I-III ##

# If command #4 is executed, use the following commands:

# Command #11: NIB screening using multiple conformers and the Model I.
shaep -q model-I.mol2 ligs-decs-multi-prepped.mol2 -s res_multi_model-I.sdf --output-file res_multi_model-I.txt 

# Command #12: NIB screening using multiple conformers and the Model II.
shaep -q model-II.mol2 ligs-decs-multi-prepped.mol2 -s res_multi_model-II.sdf --output-file res_multi_model-II.txt

# Command #23: NIB screening using multiple conformers and the Model III.
shaep -q model-III.mol2 ligs-decs-multi-prepped.mol2 -s res_multi_model-III.sdf --output-file res_multi_model-III.txt


## COMMANDS FOR CALCULATING THE SINGLE CONFORMER NIB SCREENING ENRICHMENT WITH THE MODELS I-III ##

# Calculate the AUC and EFd 1% values and generate the ROC curves for the results.

# Command #13: Evaluate NIB performance of Model I.
rocker res_single_model-I_hits.txt -an LIG -c 2 -EFd 1 -lp -las 20 -ts 18 -la "Decoys found" "Actives found" -p model-I_ROC.png

# Command #14: Evaluate NIB performance of Model II.
rocker res_single_model-II_hits.txt -an LIG -c 2 -EFd 1 -lp -las 20 -ts 18 -la "Decoys found" "Actives found" -p model-II_ROC.png

# Command #18: Evaluate NIB performance of Model III.
rocker res_single_model-III_hits.txt -an LIG -c 2 -EFd 1 -lp -las 20 -ts 18 -la "Decoys found" "Actives found" -p model-III_ROC.png


## COMMANDS FOR CALCULATING MULTIPLE CONFORMER NIB SCREENING ENRICHMENT WITH THE MODELS I-III ##

# Calculate the AUC and EFd 1% values and generate the ROC curves for the results.

# Command #13: Evaluate NIB performance of Model I.
rocker res_multi_model-I_hits.txt -an LIG -c 2 -EFd 1 -lp -las 20 -ts 18 -la "Decoys found" "Actives found" -p model-I_ROC.png

# Command #14: Evaluate NIB performance of Model II.
rocker res_multi_model-II_hits.txt -an LIG -c 2 -EFd 1 -lp -las 20 -ts 18 -la "Decoys found" "Actives found" -p model-II_ROC.png

# Command #18: Evaluate NIB performance of Model III.
rocker res_multi_model-III_hits.txt -an LIG -c 2 -EFd 1 -lp -las 20 -ts 18 -la "Decoys found" "Actives found" -p model-III_ROC.png


## COMMANDS FOR EXTRACTING THE BEST POSES FROM THE SINGLE CONFORMER NIB WITH THE MODELS I-III ##

# Extract only the top (e.g. 50 best) rigid docking poses for the 3D visualization (e.g. BODIL). 

# Command #15: Extract 50 best docking poses as ranked by the single conformer NIB with the Model I for visualization (e.g. BODIL).
./molpicking.sh 50 res_single_model-I_hits.txt res_single_model-I.sdf best50_single_model-I.sdf

# Command #16: Extract 50 best docking poses as ranked by the single conformer NIB with the Model II for visualization (e.g. BODIL).
./molpicking.sh 50 res_single_model-II_hits.txt res_single_model-II.sdf best50_single_model-II.sdf

# Command #17: Extract 50 best docking poses as ranked by the single conformer NIB with the Model III for visualization (e.g. BODIL).
./molpicking.sh 50 res_single_model-III_hits.txt res_single_model-III.sdf best50_single_model-III.sdf


## COMMANDS FOR EXTRACTING THE BEST POSES FROM THE MULTIPLE CONFORMER NIB WITH THE MODELS I-III ##

# Extract only the top (e.g. 50 best) rigid docking poses for the 3D visualization (e.g. BODIL). 

# Command #18: Extract 50 best docking poses as ranked by the multiple conformer NIB with the Model I.
./molpicking.sh 50 res_multi_model-I_hits.txt res_multi_model-I.sdf best50_multi_model-I.sdf

# Command #19: Extract 50 best docking poses as ranked by the multiple conformer NIB with the Model II.
./molpicking.sh 50 res_multi_model-II_hits.txt res_multi_model-II.sdf best50_multi_model-II.sdf

# Command #20: Extract 50 best docking poses as ranked by the multiple conformer NIB with the Model III.
./molpicking.sh 50 res_multi_model-III_hits.txt res_multi_model-III.sdf best50_multi_model-III.sdf


####################################################
##                                                ##
##     NEGATIVE IMAGE-BASED RESCORING (R-NiB)     ##
##                                                ##
####################################################


## COMMANDS FOR RESCORING PLANTS DOCKING POSES WITH THE R-NiB USING THE MODELS I-III ##

# The docked ligands (docked_ligands.mol2) and the plantsinput file are provided. 

# Command #24: Rescore the docking poses using the Model I.
shaep model-I.mol2 docked_ligands.mol2 --output-file shaep_rescore_model-I.txt -s rescored_model-I.sdf --noOptimization

# Command #25: Rescore the docking poses using the Model II.
shaep model-II.mol2 docked_ligands.mol2 --output-file shaep_rescore_model-II.txt -s rescored_model-II.sdf --noOptimization

# Command #26: Rescore the docking poses using the Model III.
shaep model-III.mol2 docked_ligands.mol2 --output-file shaep_rescore_model-III.txt -s rescored_model-III.sdf --noOptimization


## COMMANDS FOR CALCULATING THE R-NIB ENRICHMENT WITH THE MODELS I-III ##

# Trim the ShaEP ranking file to include only best conformer results for each compound.
# Otherwise, the ranking would include multiple conformation or docking poses for each compound.
# Trimming is done automatically with trim_shaep.bash

# Command #27: Trim R-NiB ranking file for Model I.
trim_shaep.bash shaep_rescore_model-I_hits.txt shaep_rescore_model-I_trimmed.txt

# Command #28: Trim R-NiB ranking file for Model II.
trim_shaep.bash shaep_rescore_model-II_hits.txt shaep_rescore_model-II_trimmed.txt

# Command #29: Trim R-NiB ranking file for Model III.    
trim_shaep.bash shaep_rescore_model-III_hits.txt shaep_rescore_model-III_trimmed.txt


# Calculate the AUC and EFd 1% values and generate the ROC curves using the trimmed files.

# Command #30: Evaluate the R-NiB performance of the Model I.
rocker shaep_rescore_model-I_trimmed.txt -an LIG -c 2 -EFd 1 -lp -las 20 -ts 18 -la "Decoys found" "Actives found" -p model-I_rescore_ROC.png

# Command #31: Evaluate the R-NiB performance of the Model II.
rocker shaep_rescore_model-II_trimmed.txt -an LIG -c 2 -EFd 1 -lp -las 20 -ts 18 -la "Decoys found" "Actives found" -p model-II_rescore_ROC.png

# Command #32: Evaluate the R-NiB performance of the Model III.
rocker shaep_rescore_model-III_trimmed.txt -an LIG -c 2 -EFd 1 -lp -las 20 -ts 18 -la "Decoys found" "Actives found" -p model-III_rescore_ROC.png


## COMMANDS FOR EXTRACTING THE BEST POSES FROM THE R-NIB WITH THE MODELS I-III ##

# Extract only the top (e.g. 50 best) flexible PLANTS docking poses for the 3D visualization (e.g. BODIL).

# Command #33: Extract 50 best docking poses as ranked by R-NiB with the Model I.
./molpicking.sh 50 shaep_rescore_model-I_hits.txt rescored_model-I.sdf best50_rescored_model-I.sdf

# Command #34: Extract 50 best docking poses as ranked by R-NiB with the Model II.
./molpicking.sh 50 shaep_rescore_model-II_hits.txt rescored_model-II.sdf best50_rescored_model-I.sdf

# Command #35: Extract 50 best docking poses as ranked by R-NiB with the Model III.
./molpicking.sh 50 shaep_rescore_model-III_hits.txt rescored_model-III.sdf best50_rescored_model-I.sdf


####################################################
##                                                ##
##                CONSENSUS SCORING               ##
##                                                ##
####################################################


## COMMANDS FOR CONSENSUS SCORING WITH MODELS I-III ## 

# One needs PLANTS (ranking.csv) and ShaEP (R-NiB) results from previous steps to perform
# consensus scoring. The consensus scoring is done automatically using "consensus_scoring.bash".

# Command #36: Perform consensus scoring using R-NiB results for Model I.
consensus.bash shaep_rescore_model-I_hits.txt ranking.csv && mv allscores.txt allscores_model-I.txt 

# Command #37: Perform consensus scoring using R-NiB results for Model II.
consensus.bash shaep_rescore_model-II_hits.txt ranking.csv && mv allscores.txt allscores_model-II.txt 

# Command #38: Perform consensus scoring using R-NiB results for Model III.
consensus.bash shaep_rescore_model-III_hits.txt ranking.csv && mv allscores.txt allscores_model-III.txt 


## COMMANDS FOR CALCULATING CONSENSUS ENRICHMENT WITH MODELS I-III ##

# Calculate the AUC and EFd 1% values and generate the ROC curves for the results.
# The option "-c 16" picks the 50/50 weight of the normalized ShaEP and PLANTS scores from column 16.

# Command #39: Evaluate consensus performance of Model I.
rocker allscores_model-I.txt -an LIG -c 16 -EFd 1 -lp -las 20 -ts 18 -la "Decoys found" "Actives found" -p model-I_consensus_ROC.png

# Command #40: Evaluate consensus performance of Model II.
rocker allscores_model-II.txt -an LIG -c 16 -EFd 1 -lp -las 20 -ts 18 -la "Decoys found" "Actives found" -p model-II_consensus_ROC.png

# Command #41: Evaluate consensus performance of Model III.
rocker allscores_model-III.txt -an LIG -c 16 -EFd 1 -lp -las 20 -ts 18 -la "Decoys found" "Actives found" -p model-III_consensus_ROC.png
