# Supplementary material for: A Practical Perspective: The Effect of Ligand Conformers on the Negative Image-Based Screening
Source: Int J Mol Sci. 2019 Jun 6;20(11):2779. doi: 10.3390/ijms20112779 (PMC6600450; doi:10.3390/ijms20112779)
Supplement: Supplementary file 1 [file ijms-20-02779-s001.zip › ijms-520765-supplementary-2/consensus.bash]

#!/bin/bash

if [[ $# -lt 2 ]]
then
echo "Calculate consensus scores from ShaEP and PLANTS scores.
ShaEP score weights range from 0 to 100% with 5% increments.

USAGE: ./consensus_scoring.sh <inputfile_from_SHAEP> <inputfile_from_PLANTS>

ShaEP: result or hits file (<selected_name>.txt or <selected_name>_hits.txt)
PLANTS: ranking.csv
"
 
exit 0
fi

# Remove the titles & separate the conformation info
# Take the best ShaEP conformation score
echo "ShaEP input modification..."
grep -v "molecule\sbest_similarity" $1 | sed 's/_entry/ _entry/' | awk '($3>a[$1] || !a[$1]) {a[$1]=$3; b[$1]=$2} END {for(f in a){print f, b[f], a[f]}}' > shaep_bestscore.txt

# Remove the titles & separate the conformation info
# Take the best PLANTS conformation score
# Inverse the PLANTS scores
echo "PLANTS input modification..."
grep -v "TOTAL_SCORE,SCORE_RB_PEN"  $2 | sed 's/,/ /g;s/_entry/ _entry/' | awk '($3<a[$1] || !a[$1]) {a[$1]=$3; b[$1]=$2} END {for(f in a){print f, b[f], a[f]}}' > plants_bestscore.txt
#sed '1d;s/,/ /g;s/_entry/ _entry/' $2 | grep "_conf_01" | awk '{print $1, $2, $3}' > plants_bestscore.txt
awk '{print $1, $2, $3/-1}' plants_bestscore.txt > plants_bestscore_inverse.txt

# Awk script for normalizing the scores (third column)
echo "Normalization..."
echo '
NR==1 {
    min=$3
    max=$3
    next
}
NR==FNR {
    if      ($3 < min) {min=$3}
    else if ($3 > max) {max=$3}
    next
}
{
    printf "%s %s %.9f", $1, $2, ($3-min)/(max-min)
    print ""
}
' > normalize.awk

awk -f normalize.awk shaep_bestscore.txt shaep_bestscore.txt | sort -k1 > shaep_bestscore_norm.txt
awk -f normalize.awk plants_bestscore_inverse.txt plants_bestscore_inverse.txt | sort -k1 > plants_bestscore_norm.txt

# Join and calculate the consensus scores
echo "Consensus scores..."
title="molecule shaep_conf shaep_score_norm plants_conf plants_score_norm"
join shaep_bestscore_norm.txt plants_bestscore_norm.txt > allscores.txt

for i in $(seq 0.00 0.05 1.00)
do

title="${title} shaep_weight_${i}"
awk -v w=${i} '{print $0, w*$3 + (1.0-w)*$5 }' allscores.txt > tmp.txt && mv tmp.txt allscores.txt

done

sed -i "1s/^/${title}\n/" allscores.txt
