# Supplementary material for: A Practical Perspective: The Effect of Ligand Conformers on the Negative Image-Based Screening
Source: Int J Mol Sci. 2019 Jun 6;20(11):2779. doi: 10.3390/ijms20112779 (PMC6600450; doi:10.3390/ijms20112779)
Supplement: Supplementary file 1 [file ijms-20-02779-s001.zip › ijms-520765-supplementary-2/cox2_ligs_and_decs.smi]

CS(=O)(=O)c(cc1)ccc1C(C2)=C(CC23CC3)c4ccc(F)cc4 LIG00006366
CS(=O)(=O)c(cc1)ccc1C(=C2)C(=CC23CC3)c4ccc(F)cc4 LIG00006509
CS(=O)(=O)c(cc1)ccc1-c(snn2)c2-c3ccc(F)cc3 LIG00006596
C1CCCCC1c(nc(o2)C)c2-c3cc(F)c(cc3)S(=O)(=O)N LIG00006662
c1cc(S(=O)(=O)N)ccc1-c2c(C)onc2-c3ccccc3 LIG00006694
CS(=O)(=O)Nc1ccc(s1)Oc2ccc(F)cc2 LIG00006765
CS(=O)(=O)c(cc1)ccc1-n2cccc2-c3ccc(F)cc3 LIG00006916
CS(=O)(=O)c(cc1)ccc1C(CCC2=O)=C2c3cc(Cl)cnc3 LIG00007001
CS(=O)(=O)c(cc1)ccc1C(CCC2=O)=C2c3cccnc3 LIG00007002
CS(=O)(=O)c(cc1)ccc1C(COC2=O)=C2c3ccccc3 LIG00007455
c1cc(S(=O)(=O)N)ccc1-c(sc(n2)C)c2-c3ccccc3 LIG00007588
c1cc(S(=O)(=O)N)ccc1-c2coc(=O)n2-c3ccc(F)cc3 LIG00008604
c1ccccc1C(=O)c2cc(/C=C/S(=O)(=O)N)cc(c2)CC LIG00009201
CS(=O)(=O)c(cc1)ccc1C(CCC2=O)=C2c3cc(F)cc(F)c3 LIG00009969
CS(=O)(=O)c(c1)cnc(c12)n(c(c2)CCC)CC3CCCCC3 LIG00017499
CS(=O)(=O)c(cc1)ccc1C(CCC2)=C2c3ccc(F)cc3 LIG00018527
c1cc(F)ccc1-c(cc2C#N)n(n2)-c3ccc(cc3)S(=O)(=O)N LIG00020206
c1ccccc1-c(cc2CF)n(n2)-c3ccc(cc3)S(=O)(=O)N LIG00020207
CS(=O)(=O)c(cc1)ccc1-c(nc2C)c(s2)-c3ccc(F)cc3 LIG00021008
c1cc(Cl)ccc1C(=O)c2c(C)cc(n2C)Cc3ccc(nn3)O LIG00021204
c1cc(Cl)ccc1C(=O)c2c(C)cc(n2C)Cc3ccc(nn3)O LIG00021204
c1cc(Cl)ccc1C(=O)c2c(C)cc(n2C)Cc3ccc(nn3)O LIG00021204
c1cc(S(=O)(=O)N)ccc1-c2c(CO)onc2-c3ccccc3 LIG00021455
CS(=O)(=O)c(cc1)ccc1-c(ccc2C)n2[C@H]3CC[C@H](F)CC3 LIG00022442
c1cc(F)ccc1-c2cccn2-c3ccc(cc3)S(=O)(=O)N LIG00022443
c1cc(F)ccc1C(=C2CCCC2)c3ccc(cc3)S(=O)(=O)C LIG00022808
COc(cc1)ccc1C(=O)c2c(C)c(ccc2)Cc3ccc(nn3)O LIG00023049
COc(cc1)ccc1C(=O)c2c(C)c(ccc2)Cc3ccc(nn3)O LIG00023049
COc(cc1)ccc1C(=O)c2c(C)c(ccc2)Cc3ccc(nn3)O LIG00023049
CS(=O)(=O)c(cc1)ccc1-c(c2)n(c(c23)cccc3)-c4ccccc4 LIG00023111
O=C1CCc(c12)cc(NS(=O)(=O)C)c(c2)Oc3c(F)cc(F)cc3 LIG00537736
Cc1ccc(cn1)-c(ncc(Cl)c2)c2-c3ccc(cc3)S(=O)(=O)C LIG00579472
c1cc(S(=O)(=O)N)ccc1-c2coc(=O)n2-c3ccc(Cl)cc3 LIG00581585
CS(=O)(=O)Nc(cc1)c(cc1C(=O)N)Sc(c2F)ccc(F)c2 LIG00598515
c1cc(F)ccc1-c(cc2C(F)(F)F)n(n2)-c3ccc(cc3)S(=O)(=O)C LIG00598952
c1cc(F)ccc1-c(c2C(F)(F)F)c(nn2CC)-c3ccc(cc3)S(=O)(=O)C LIG00600753
c1cc(Cl)ccc1-c(cc2C(F)F)n(n2)-c3ccc(cc3)S(=O)(=O)N LIG00601195
COc(cc1)ccc1-c(cc2C(F)F)n(n2)-c3ccc(cc3)S(=O)(=O)N LIG00601196
c1cc(Cl)ccc1-c(cc2CO)n(n2)-c3ccc(cc3)S(=O)(=O)N LIG00601201
c1cc(F)c(Cl)cc1-c2c(cc(F)c(F)c2)-c3ccc(cc3)S(=O)(=O)N LIG00601695
CS(=O)(=O)c(cc1)ccc1-c(n(c23)ccs3)c(n2)-c4ccccc4 LIG00601816
CS(=O)(=O)c(cc1)ccc1-c(s2)c(n(c23)ncn3)-c4ccccc4 LIG00601817
CCc1csc(n1)Sc(c2)c(NS(=O)(=O)C)cc(c23)COC3=O LIG00601833
c1cc(F)ccc1-c(c2C(F)(F)F)c(cc(n2)OC)-c3ccc(cc3)S(=O)(=O)C LIG00601834
c1cc(F)ccc1-c(nc(c2C#N)OC)c(c2)-c3ccc(cc3)S(=O)(=O)C LIG00601905
CS(=O)(=O)c(cc1)ccc1-n(cc2C(F)(F)F)c(n2)-c3cccnc3 LIG00602119
CS(=O)(=O)c(cc1)ccc1-n(cc2C(F)(F)F)c(n2)-c3cccnc3 LIG00602119
CS(=O)(=O)c(cc1)ccc1-c2cc(Cl)nn2-c3ccc(F)cc3 LIG00602158
CS(=O)(=O)c(cc1)ccc1-n(cc2C(F)(F)F)c(n2)-c3cc(Cl)ccc3 LIG00602217
CS(=O)(=O)c(cc1)ccc1-n(cc2C(F)(F)F)c(n2)-c3cc(Cl)ccc3 LIG00602217
c1ccccc1CCNC(=O)Cc2c(C)n(c(c23)ccc(c3)OC)C(=O)c4ccc(Cl)cc4 LIG00602343
CS(=O)(=O)c(cc1)ccc1-n2cnc(Cl)c2-c3ccc(F)cc3 LIG00602593
COc(cc1)c(F)cc1-c(cc2C(F)F)n(n2)-c3ccc(cc3)S(=O)(=O)N LIG00607803
c1cc(F)ccc1-c(c2C(F)(F)F)c(nn2CC=C)-c3ccc(cc3)S(=O)(=O)C LIG00836399
CS(=O)(=O)c(cc1)ccc1-c(sc(n2)C(F)(F)F)c2-c3ccc(F)cc3 LIG00836819
CS(=O)(=O)c(cc1)ccc1C(C2(C)C)=C(C(=O)O2)c3cc(F)ccc3 LIG00838584
CS(=O)(=O)c(cc1)ccc1-c(n(c23)c(C)cs3)c(n2)-c4ccccc4 LIG00838696
CS(=O)(=O)c(cc1)ccc1-c(n(c23)ccs3)c(n2)-c4ccc(F)cc4 LIG00838698
c1ccccc1-c(n(c23)nc(n2)CC)c(s3)-c4ccc(cc4)S(=O)(=O)C LIG00838704
CS(=O)(=O)Nc1c(cc(cc1)S(=O)(=O)N)Sc2c(Cl)cc(Cl)cc2 LIG00840871
CS(=O)(=O)c(cc1)ccc1-n(cc2C(F)(F)F)c(n2)-c(cc3)cc(Cl)c3C LIG00841379
CS(=O)(=O)c(cc1)ccc1-n(cc2C(F)(F)F)c(n2)-c(cc3)cc(Cl)c3C LIG00841379
Cc1cc(ncc1)-c(n2)n(cc2C(F)(F)F)-c3ccc(cc3)S(=O)(=O)N LIG00841383
Cc1cc(ncc1)-c(n2)n(cc2C(F)(F)F)-c3ccc(cc3)S(=O)(=O)N LIG00841383
s1cccc1-c(n2)n(cc2C(F)(F)F)-c3ccc(cc3)S(=O)(=O)C LIG00841385
s1cccc1-c(n2)n(cc2C(F)(F)F)-c3ccc(cc3)S(=O)(=O)C LIG00841385
CS(=O)(=O)c(cc1)ccc1C(C23CCCC2)=C(C(=O)O3)c4ccccc4 LIG01485832
[O-]C(=O)CC1(CC1)Cc2c(C)n(c(c23)ccc(c3)OC)Cc4ccc(Br)cc4 LIG01486412
c1cc(S(=O)(=O)N)ccc1-n(n2)c(cc2C(F)F)-c(n3)sc(c34)c(F)ccc4 LIG01489152
C1C[C@H]2CC[C@@H]1c(c23)c(-c4ccccc4)[nH]c3-c5ccccc5 LIG01490272
CS(=O)(=O)c(cc1)ccc1-c2c(sc(Br)c2)-c3ccc(F)cc3 LIG01532333
c1cc(F)ccc1-c2c(-c3ccc(cc3)S(=O)(=O)C)sc(n2)-c4c(Cl)cccc4 LIG01544144
c1ccccc1Cc(n2)sc(-c3ccc(cc3)S(=O)(=O)C)c2-c4ccc(F)cc4 LIG01544146
CC(C)(C)c1c(O)c(C(C)(C)C)cc(c1)-c2nnc(s2)SCC LIG01544679
CS(=O)(=O)c(n1)cnc(c12)n(c(c2)CCCC)Cc3ccc(F)cc3 LIG01546537
c1ccccc1-c(c(c23)cccc3)sc2-c4ccccc4 LIG01722325
c1cc(Br)ccc1-c(cc2C(F)(F)F)n(n2)-c3ccc(cc3)S(=O)(=O)N LIG02047040
c1cccc(c1CC([O-])=O)Nc2c(Cl)cc(O)cc2Cl LIG02383046
Cc1ccc(cc1)-c(cc2C(F)(F)F)n(n2)-c3ccc(cc3)S(=O)(=O)N LIG02570895
c1ccccc1C(=O)c2ccc([C@@H](C([O-])=O)C)cc2 LIG03617632
C1CO[C@](CC([O-])=O)(CC)c(c1c23)[nH]c2c(CC)ccc3 LIG03775137
[O-]C(=O)[C@@H](C)c1cc(F)c(cc1)-c2ccccc2 LIG03779977
CS(=O)(=O)Nc1c(cc(cc1)[N+](=O)O)OC2CCCCC2 LIG03791739
COc(c1)ccc(c12)n(c(C)c2CC([O-])=O)C(=O)c3ccc(Cl)cc3 LIG03801048
c1cccc(c1C([O-])=O)Nc(c(Cl)c2C)c(Cl)cc2 LIG03812990
CCOc(cc1)ccc1-c2c(Cl)ncn2-c3ccc(cc3)S(=O)(=O)N LIG03814507
c1cc(S(=O)(=O)N)ccc1-n(nc2C(F)(F)F)c(c23)c4c(CS3)cccc4 LIG03814509
s1c(Br)ccc1-c(cc2C(F)(F)F)n(n2)-c3ccc(cc3)S(=O)(=O)N LIG03814510
CS(=O)(=O)c(cc1)ccc1-c(cc(Br)c2C)n2-c3ccc(F)cc3 LIG03814511
c1cc(S(=O)(=O)N)ccc1-n(cc2C(F)(F)F)c(n2)-c3cc(Cl)c(cc3)SC LIG03814512
c1cc(S(=O)(=O)N)ccc1-n(cc2C(F)(F)F)c([nH+]2)-c3cc(Cl)c(cc3)SC LIG03814512
COc(cc1)ccc1C(CC2(C)C)=C(C2)c3ccc(cc3)S(=O)(=O)C LIG03814513
COc(cc1)c(Cl)cc1C(CC23CC2)=C(C3)c4ccc(cc4)S(=O)(=O)C LIG03814514
O1COc(c12)cc(cc2C)-c(cc3C(F)(F)F)n(n3)-c4ccc(cc4)S(=O)(=O)N LIG03814515
[O-]C(=O)[C@@H](C)c1ccc(cc1)-c(c2)ccc(c23)[nH]c(C)c3 LIG03814517
c1[nH]ccc1NC(=O)Cc2c(C)n(c(c23)ccc(c3)OC)C(=O)c4ccc(Cl)cc4 LIG03814518
CCc1csc(n1)Sc(c2)c(NS(=O)(=O)C)cc(c23)CCC3=O LIG03814521
CC(C)OC(C(=O)O1)=C(C1(C)C)c2ccc(cc2)S(=O)(=O)C LIG03814523
CS(=O)(=O)c(cc1)ccc1C(C2(C)C)=C(C(=O)O2)Oc(c3)ccc(c34)scc4 LIG03814524
c1ccccc1-c(cc(oc2=O)SCC)c2-c3ccc(cc3)S(=O)(=O)C LIG03814526
FC(F)(F)c(n1)nn(c12)c(-c(cc3C)ccc3)c(s2)-c4ccc(cc4)S(=O)(=O)C LIG03814529
ClCCCNC(=O)c1c(cccc1)Nc(c(Cl)c2C)c(Cl)cc2 LIG03814531
COC(=O)CNC(=O)c1c(cccc1)Nc(c(Cl)c2C)c(Cl)cc2 LIG03814532
c1ccccc1Cn(c2=O)ncc(-c3ccc(cc3)S(=O)(=O)C)c2-c4ccccc4 LIG03814533
CS(=O)(=O)c(cc1)ccc1-c(nn(c23)c(C)ccn3)c2-c4ccc(F)cc4 LIG03814534
C1CC1CCn(c2=O)ncc(-c3ccc(cc3)S(=O)(=O)C)c2-c4ccc(F)cc4 LIG03814535
Cc1c(C)ccc(c1)-c2c(-c3ccc(cc3)S(=O)(=O)C)[nH]c(c24)cccc4 LIG03814536
CS(=O)(=O)c(cc1)ccc1C(C2)=C(CC23CCC3)c4ccc(F)cc4 LIG03814537
CS(=O)(=O)c(cc1)ccc1C(C2)=C(CC23CC3)c(c4)ccc(c45)OCO5 LIG03814538
CS(=O)(=O)c(cc1)ccc1-c(oc(c23)cccc3)c(c2=O)-c4c(F)cccc4 LIG03814539
CS(=O)(=O)c(cc1)ccc1-c(oc(c23)cccc3)c(c2=S)-c4ccc(F)cc4 LIG03814540
c1ccccc1-c(c(c23)CCCC3)n(N)c2-c4ccccc4 LIG03814541
CS(=O)(=O)c(cc1)ccc1-c(cc(c2C)S(=O)(=O)C(F)(F)F)n2-c3ccc(F)cc3 LIG03814547
c1cc(F)ccc1-n(c(C)c2C#N)c(c2)-c3ccc(cc3)S(=O)(=O)C LIG03814548
CC(=O)OCc1c(C)n(-c2ccc(F)cc2)c(c1)-c3ccc(cc3)S(=O)(=O)C LIG03814549
c1cc(F)ccc1-n(c(C)c2CC(F)(F)F)c(c2)-c3ccc(cc3)S(=O)(=O)C LIG03814550
CS(=O)(=O)c(cc1)ccc1-c(ccc2C)n2-c3ccccc3 LIG03814551
FC(F)(F)c1ccc(cc1)-n2c(ccc2C)-c3ccc(cc3)S(=O)(=O)C LIG03814552
CS(=O)(=O)c(cc1)ccc1-c(ccc2C)n2-c(c3)ccc(F)c3F LIG03814553
c1cc(F)ccc1-c(nc2CC)c(s2)-c3ccc(cc3)S(=O)(=O)C LIG03814556
c1cc(F)ccc1-c(nc2C(C)(C)C)c(s2)-c3ccc(cc3)S(=O)(=O)C LIG03814557
CS(=O)(=O)c(cc1)ccc1-c(sc(n2)CC#N)c2-c3ccc(F)cc3 LIG03814558
s1cccc1-c(n2)sc(-c3ccc(cc3)S(=O)(=O)C)c2-c4ccc(F)cc4 LIG03814559
c1cc(F)ccc1-c2c(-c3ccc(cc3)S(=O)(=O)C)sc(n2)-c4cccnc4 LIG03814560
c1cccc(F)c1-c2c(-c3ccc(cc3)S(=O)(=O)C)sc(n2)-c4c(Cl)cccc4 LIG03814561
c1ccc(F)cc1-c2c(-c3ccc(cc3)S(=O)(=O)C)sc(n2)-c4c(Cl)cccc4 LIG03814562
c1cc(F)cc(F)c1-c2c(-c3ccc(cc3)S(=O)(=O)C)sc(n2)-c4c(Cl)cccc4 LIG03814563
CS(=O)(=O)c(cc1)ccc1[C@@H](S2)[C@@H](c3cccs3)N=C2c4c(Cl)cccc4 LIG03814564
CS(=O)(=O)c(cc1)ccc1[C@@H](S2)[C@@H](c3ccsc3)N=C2c4c(Cl)cccc4 LIG03814565
c1cc(S(=O)(=O)N)ccc1-c(sc(n2)C)c2-c3cc(F)c(cc3)OC LIG03814567
c1cc(F)ccc1-c2c(-c3ccc(cc3)S(=O)(=O)N)sc(n2)-c4c(Cl)cccc4 LIG03814568
c1cc(S(=O)(=O)N)ccc1-c(sc(n2)C)c2-c3ccc(Cl)cc3 LIG03814570
c1cc(F)ccc1-c(c2C(F)(F)F)c(nn2CC)-c3ccc(cc3)S(=O)(=O)N LIG03814571
c1cc(F)ccc1-c2c(-c3ccc(cc3)S(=O)(=O)N)oc(c24)cccc4 LIG03814574
c1cccc(c12)CC(c3ccc(cc3)S(=O)(=O)N)=C2c4ccc(F)cc4 LIG03814575
COc(cc1)c(F)cc1-c2c(-c3ccc(cc3)S(=O)(=O)C)oc(c24)cccc4 LIG03814576
COc(cc1)c(F)cc1-c2c(-c3ccc(cc3)S(=O)(=O)N)oc(c24)cccc4 LIG03814577
CS(=O)(=O)c(cc1)ccc1C(Cc(c23)cccc3)=C2c4ccc(F)cc4 LIG03814578
CS(=O)(=O)c(cc1)ccc1-c(oc(c23)cccc3)c2-c4ccc(F)cc4 LIG03814579
CS(=O)(=O)c(cc1)ccc1-n(cc2C(F)(F)F)c(n2)-c3ccccc3 LIG03814580
CS(=O)(=O)c(cc1)ccc1-n(cc2C(F)(F)F)c([nH+]2)-c3ccccc3 LIG03814580
CS(=O)(=O)c(cc1)ccc1-n(cc2CSC)c(n2)-c3ccc(Cl)cc3 LIG03814581
CS(=O)(=O)c(cc1)ccc1-n(cc2CSC)c([nH+]2)-c3ccc(Cl)cc3 LIG03814581
CS(=O)(=O)c(cc1)ccc1-n(cc2C(F)(F)F)c(n2)-c3ccc(cc3)OC LIG03814582
CS(=O)(=O)c(cc1)ccc1-n(cc2C(F)(F)F)c([nH+]2)-c3ccc(cc3)OC LIG03814582
CS(=O)(=O)c(cc1)ccc1-n(cc2C(F)(F)F)c(n2)-c3ccc(cc3)N(C)C LIG03814583
CS(=O)(=O)c(cc1)ccc1-n(cc2C(F)(F)F)c([nH+]2)-c3ccc(cc3)N(C)C LIG03814583
CS(=O)(=O)c(cc1)ccc1-n(cc2C(F)(F)F)c(n2)-c3ccc(cc3)SC LIG03814584
CS(=O)(=O)c(cc1)ccc1-n(cc2C(F)(F)F)c([nH+]2)-c3ccc(cc3)SC LIG03814584
c1cc(S(=O)(=O)N)ccc1-n(cc2C(F)(F)F)c(n2)-c3ccc(Cl)cc3 LIG03814585
c1cc(S(=O)(=O)N)ccc1-n(cc2C(F)(F)F)c([nH+]2)-c3ccc(Cl)cc3 LIG03814585
c1cc(S(=O)(=O)N)ccc1-n(cc2C(F)(F)F)c(n2)-c3ccccc3 LIG03814586
c1cc(S(=O)(=O)N)ccc1-n(cc2C(F)(F)F)c([nH+]2)-c3ccccc3 LIG03814586
CS(=O)(=O)c(cc1)ccc1-n(cc2C(F)(F)F)c(n2)-c3cc(OC)ccc3 LIG03814588
CS(=O)(=O)c(cc1)ccc1-n(cc2C(F)(F)F)c([nH+]2)-c3cc(OC)ccc3 LIG03814588
CS(=O)(=O)c(cc1)ccc1-n(cc2C(F)(F)F)c(n2)-c3cc(SC)ccc3 LIG03814589
CS(=O)(=O)c(cc1)ccc1-n(cc2C(F)(F)F)c([nH+]2)-c3cc(SC)ccc3 LIG03814589
CS(=O)(=O)c(cc1)ccc1-n(cc2C(F)(F)F)c(n2)-c3cc(NC)ccc3 LIG03814590
CS(=O)(=O)c(cc1)ccc1-n(cc2C(F)(F)F)c([nH+]2)-c3cc(NC)ccc3 LIG03814590
CS(=O)(=O)c(cc1)ccc1-n(cc2C(F)(F)F)c(n2)-c3cc([N+](=O)O)ccc3 LIG03814591
CS(=O)(=O)c(cc1)ccc1-n(cc2C(F)(F)F)c([nH+]2)-c3cc([N+](=O)O)ccc3 LIG03814591
CS(=O)(=O)c(cc1)ccc1-n(cc2C(F)(F)F)c(n2)-c3c(Cl)cccc3 LIG03814592
CS(=O)(=O)c(cc1)ccc1-n(cc2C(F)(F)F)c([nH+]2)-c3c(Cl)cccc3 LIG03814592
c1cccc(c1C)-c(n2)n(cc2C(F)(F)F)-c3ccc(cc3)S(=O)(=O)C LIG03814593
c1cccc(c1C)-c([nH+]2)n(cc2C(F)(F)F)-c3ccc(cc3)S(=O)(=O)C LIG03814593
c1cc(S(=O)(=O)N)ccc1-n(cc2C(F)(F)F)c(n2)-c3c(F)cccc3 LIG03814594
c1cc(S(=O)(=O)N)ccc1-n(cc2C(F)(F)F)c([nH+]2)-c3c(F)cccc3 LIG03814594
c1cccc(c1C)-c(n2)n(cc2C(F)(F)F)-c3ccc(cc3)S(=O)(=O)N LIG03814595
c1cccc(c1C)-c([nH+]2)n(cc2C(F)(F)F)-c3ccc(cc3)S(=O)(=O)N LIG03814595
CS(=O)(=O)c(cc1)ccc1-n(cc2C(F)(F)F)c(n2)-c3cc(F)c(cc3)OC LIG03814596
CS(=O)(=O)c(cc1)ccc1-n(cc2C(F)(F)F)c([nH+]2)-c3cc(F)c(cc3)OC LIG03814596
CS(=O)(=O)c(cc1)ccc1-n(cc2C(F)(F)F)c(n2)-c3cc(Cl)c(cc3)SC LIG03814597
CS(=O)(=O)c(cc1)ccc1-n(cc2C(F)(F)F)c([nH+]2)-c3cc(Cl)c(cc3)SC LIG03814597
CS(=O)(=O)c(cc1)ccc1-n(cc2C(F)(F)F)c(n2)-c3cc(Cl)c(cc3)N(C)C LIG03814598
CS(=O)(=O)c(cc1)ccc1-n(cc2C(F)(F)F)c([nH+]2)-c3cc(Cl)c(cc3)N(C)C LIG03814598
CS(=O)(=O)c(cc1)ccc1-n(cc2C(F)(F)F)c(n2)-c3cc(Cl)c(cc3)NC LIG03814599
CS(=O)(=O)c(cc1)ccc1-n(cc2C(F)(F)F)c([nH+]2)-c3cc(Cl)c(cc3)NC LIG03814599
CS(=O)(=O)c(cc1)ccc1-n(cc2C)c(n2)-c3ccc(Cl)cc3 LIG03814600
CS(=O)(=O)c(cc1)ccc1-n(cc2C)c([nH+]2)-c3ccc(Cl)cc3 LIG03814600
CS(=O)(=O)c(cc1)ccc1-n(cc2C(F)(F)F)c(n2)-c(c3)ccc(F)c3C LIG03814602
CS(=O)(=O)c(cc1)ccc1-n(cc2C(F)(F)F)c([nH+]2)-c(c3)ccc(F)c3C LIG03814602
CS(=O)(=O)c(cc1)ccc1-n(cc2C(F)(F)F)c(n2)-c3cc(OC)c(Cl)cc3 LIG03814603
CS(=O)(=O)c(cc1)ccc1-n(cc2C(F)(F)F)c([nH+]2)-c3cc(OC)c(Cl)cc3 LIG03814603
CS(=O)(=O)c(cc1)ccc1-n(cc2C(F)(F)F)c(n2)-c(c3)ccc(c34)OCO4 LIG03814604
CS(=O)(=O)c(cc1)ccc1-n(cc2C(F)(F)F)c([nH+]2)-c(c3)ccc(c34)OCO4 LIG03814604
CS(=O)(=O)c(cc1)ccc1-n(cc2C(F)(F)F)c(n2)-c3cc(F)c(F)cc3 LIG03814605
CS(=O)(=O)c(cc1)ccc1-n(cc2C(F)(F)F)c([nH+]2)-c3cc(F)c(F)cc3 LIG03814605
CS(=O)(=O)c(cc1)ccc1-n(cc2C(F)(F)F)c(n2)-c(c3)ccc(C)c3C LIG03814606
CS(=O)(=O)c(cc1)ccc1-n(cc2C(F)(F)F)c([nH+]2)-c(c3)ccc(C)c3C LIG03814606
CS(=O)(=O)c(cc1)ccc1-n(cc2C(F)(F)F)c(n2)-c3ccc(Cl)cc3 LIG03814607
CS(=O)(=O)c(cc1)ccc1-n(cc2C(F)(F)F)c([nH+]2)-c3ccc(Cl)cc3 LIG03814607
CS(=O)(=O)c(cc1)ccc1-n(cc2C(F)(F)F)c(n2)-c3cc(OC)cc(F)c3 LIG03814608
CS(=O)(=O)c(cc1)ccc1-n(cc2C(F)(F)F)c([nH+]2)-c3cc(OC)cc(F)c3 LIG03814608
c1cc(S(=O)(=O)N)ccc1-n(cc2C(F)(F)F)c(n2)-c3cc(F)c(cc3)OC LIG03814609
c1cc(S(=O)(=O)N)ccc1-n(cc2C(F)(F)F)c([nH+]2)-c3cc(F)c(cc3)OC LIG03814609
c1cc(S(=O)(=O)N)ccc1-n(cc2C(F)(F)F)c(n2)-c(cc3)cc(Cl)c3C LIG03814610
c1cc(S(=O)(=O)N)ccc1-n(cc2C(F)(F)F)c([nH+]2)-c(cc3)cc(Cl)c3C LIG03814610
c1cc(S(=O)(=O)N)ccc1-n(cc2C(F)(F)F)c(n2)-c3cc(OC)c(Cl)cc3 LIG03814611
c1cc(S(=O)(=O)N)ccc1-n(cc2C(F)(F)F)c([nH+]2)-c3cc(OC)c(Cl)cc3 LIG03814611
c1cc(S(=O)(=O)N)ccc1-n(cc2C(F)(F)F)c(n2)-c3cc(F)c(F)cc3 LIG03814612
c1cc(S(=O)(=O)N)ccc1-n(cc2C(F)(F)F)c([nH+]2)-c3cc(F)c(F)cc3 LIG03814612
Cc1cc(cc(Cl)c1)-c(n2)n(cc2C(F)(F)F)-c3ccc(cc3)S(=O)(=O)N LIG03814613
Cc1cc(cc(Cl)c1)-c([nH+]2)n(cc2C(F)(F)F)-c3ccc(cc3)S(=O)(=O)N LIG03814613
c1cc(S(=O)(=O)N)ccc1-n(cc2C(F)(F)F)c(n2)-c3cc(OC)cc(Cl)c3 LIG03814614
c1cc(S(=O)(=O)N)ccc1-n(cc2C(F)(F)F)c([nH+]2)-c3cc(OC)cc(Cl)c3 LIG03814614
CS(=O)(=O)c(cc1)ccc1-n(cc2C(F)(F)F)c(n2)-c(c3)cc(C)c(c3C)OC LIG03814615
CS(=O)(=O)c(cc1)ccc1-n(cc2C(F)(F)F)c([nH+]2)-c(c3)cc(C)c(c3C)OC LIG03814615
CS(=O)(=O)c(cc1)ccc1-n(cc2C(F)F)c(n2)-c3ccc(Cl)cc3 LIG03814616
CS(=O)(=O)c(cc1)ccc1-n(cc2C(F)F)c([nH+]2)-c3ccc(Cl)cc3 LIG03814616
CS(=O)(=O)c(cc1)ccc1-n(cc2CF)c(n2)-c3ccc(Cl)cc3 LIG03814617
CS(=O)(=O)c(cc1)ccc1-n(cc2CF)c([nH+]2)-c3ccc(Cl)cc3 LIG03814617
CS(=O)(=O)c(cc1)ccc1-n(cc2C#N)c(n2)-c3ccc(Cl)cc3 LIG03814618
CS(=O)(=O)c(cc1)ccc1-n(cc2C#N)c([nH+]2)-c3ccc(Cl)cc3 LIG03814618
c1cc(Cl)ccc1-c(n2)n(-c3ccc(cc3)S(=O)(=O)C)cc2-c4ccccc4 LIG03814619
c1cc(Cl)ccc1-c([nH+]2)n(-c3ccc(cc3)S(=O)(=O)C)cc2-c4ccccc4 LIG03814619
CS(=O)(=O)c(cc1)ccc1-n(cc2C(F)(F)F)c(n2)-c3cc(Br)cnc3 LIG03814620
CS(=O)(=O)c(cc1)ccc1-n(cc2C(F)(F)F)c([nH+]2)-c3cc(Br)cnc3 LIG03814620
c1cc(S(=O)(=O)N)ccc1-n(cc2C(F)(F)F)c(n2)-c3cccnc3 LIG03814621
c1cc(S(=O)(=O)N)ccc1-n(cc2C(F)(F)F)c([nH+]2)-c3cccnc3 LIG03814621
c1cc(S(=O)(=O)N)ccc1-n(cc2C(F)(F)F)c(n2)-c3cc(Br)cnc3 LIG03814622
c1cc(S(=O)(=O)N)ccc1-n(cc2C(F)(F)F)c([nH+]2)-c3cc(Br)cnc3 LIG03814622
Cc1cc(ncc1)-c(n2)n(cc2C(F)(F)F)-c3ccc(cc3)S(=O)(=O)C LIG03814623
Cc1cc(ncc1)-c([nH+]2)n(cc2C(F)(F)F)-c3ccc(cc3)S(=O)(=O)C LIG03814623
c1cc(S(=O)(=O)N)ccc1-n(cc2C(F)(F)F)c(n2)-c(n3)cccc3C LIG03814624
c1cc(S(=O)(=O)N)ccc1-n(cc2C(F)(F)F)c([nH+]2)-c(n3)cccc3C LIG03814624
c1cc(S(=O)(=O)N)ccc1-n(cc2C(F)(F)F)c(n2)-c(nc3)ccc3C LIG03814625
c1cc(S(=O)(=O)N)ccc1-n(cc2C(F)(F)F)c([nH+]2)-c(nc3)ccc3C LIG03814625
CS(=O)(=O)c(cc1)ccc1-n(cc2C(F)(F)F)c(n2)-c(c3)cnc(c34)cccc4 LIG03814627
CS(=O)(=O)c(cc1)ccc1-n(cc2C(F)(F)F)c([nH+]2)-c(c3)cnc(c34)cccc4 LIG03814627
CS(=O)(=O)c(cc1)ccc1-n(cc2C(F)(F)F)c(n2)-c3cccc(c34)OCO4 LIG03814628
CS(=O)(=O)c(cc1)ccc1-n(cc2C(F)(F)F)c([nH+]2)-c3cccc(c34)OCO4 LIG03814628
s1cccc1-c(n2)n(cc2C(F)(F)F)-c3ccc(cc3)S(=O)(=O)N LIG03814630
s1cccc1-c([nH+]2)n(cc2C(F)(F)F)-c3ccc(cc3)S(=O)(=O)N LIG03814630
s1cc(Br)cc1-c(n2)n(cc2C(F)(F)F)-c3ccc(cc3)S(=O)(=O)C LIG03814631
s1cc(Br)cc1-c([nH+]2)n(cc2C(F)(F)F)-c3ccc(cc3)S(=O)(=O)C LIG03814631
CS(=O)(=O)c(cc1)ccc1-n(cc2C(F)(F)F)c(n2)-c3csc(n3)C LIG03814632
CS(=O)(=O)c(cc1)ccc1-n(cc2C(F)(F)F)c([nH+]2)-c3csc(n3)C LIG03814632
c1cc(S(=O)(=O)N)ccc1-n(cc2C(F)(F)F)c(n2)-c3csc(n3)C LIG03814633
c1cc(S(=O)(=O)N)ccc1-n(cc2C(F)(F)F)c([nH+]2)-c3csc(n3)C LIG03814633
c1cc(S(=O)(=O)N)ccc1-n(cc2C(F)(F)F)c(n2)-c3cnc(s3)C LIG03814634
c1cc(S(=O)(=O)N)ccc1-n(cc2C(F)(F)F)c([nH+]2)-c3cnc(s3)C LIG03814634
c1cc(S(=O)(=O)N)ccc1-n(cc2C(F)(F)F)c(n2)-c(n3)scc3C LIG03814635
c1cc(S(=O)(=O)N)ccc1-n(cc2C(F)(F)F)c([nH+]2)-c(n3)scc3C LIG03814635
Cc1cc(no1)-c(n2)n(cc2C(F)(F)F)-c3ccc(cc3)S(=O)(=O)N LIG03814636
Cc1cc(no1)-c([nH+]2)n(cc2C(F)(F)F)-c3ccc(cc3)S(=O)(=O)N LIG03814636
COc(cc1)ccc1C2=C(CCC2)c3ccc(cc3)S(=O)(=O)C LIG03814637
Cc1ccc(cc1)C2=C(CCC2)c3ccc(cc3)S(=O)(=O)C LIG03814638
FC(F)(F)c1ccc(cc1)C2=C(CCC2)c3ccc(cc3)S(=O)(=O)C LIG03814639
CS(=O)(=O)c(cc1)ccc1C(CCC2)=C2c3c(Cl)cc(Cl)cc3 LIG03814640
CSc(cc1)ccc1C2=C(CCC2)c3ccc(cc3)S(=O)(=O)C LIG03814641
c1c(F)ccc(c1C)C2=C(CCC2)c3ccc(cc3)S(=O)(=O)C LIG03814642
c1cc(F)ccc1C(CC2(C)C)=C(C2)c3ccc(cc3)S(=O)(=O)C LIG03814643
c1cc(F)ccc1C(CC2(C(F)(F)F)C(F)(F)F)=C(C2)c3ccc(cc3)S(=O)(=O)C LIG03814644
c1cc(F)ccc1C(CC2(CF)CF)=C(C2)c3ccc(cc3)S(=O)(=O)C LIG03814645
CS(=O)(=O)c(cc1)ccc1C(CCC2)=C2c3cc(F)c(F)cc3 LIG03814646
COc(cc1)c(F)cc1C2=C(CCC2)c3ccc(cc3)S(=O)(=O)C LIG03814647
CS(=O)(=O)c(cc1)ccc1C(CCC2)=C2c(c3)ccc(c34)OCO4 LIG03814648
CN(C)c(cc1)c(Cl)cc1C2=C(CCC2)c3ccc(cc3)S(=O)(=O)C LIG03814649
FC(F)(F)c1c(F)cc(cc1)C2=C(CCC2)c3ccc(cc3)S(=O)(=O)C LIG03814650
c1cc(F)ccc1C2=C(CCC2)c3ccc(cc3)S(=O)(=O)N LIG03814651
c1cc(F)c(F)cc1C2=C(CCC2)c3ccc(cc3)S(=O)(=O)N LIG03814652
COc(cc1)ccc1C2=C(CCC2)c3ccc(cc3)S(=O)(=O)N LIG03814653
COc(cc1)c(F)cc1C2=C(CCC2)c3ccc(cc3)S(=O)(=O)N LIG03814654
O1COc(c12)ccc(c2)C3=C(CCC3)c4ccc(cc4)S(=O)(=O)N LIG03814655
CN(C)c(cc1)c(Cl)cc1C2=C(CCC2)c3ccc(cc3)S(=O)(=O)N LIG03814656
FC(F)(F)c1ccc(cc1)C2=C(CCC2)c3ccc(cc3)S(=O)(=O)N LIG03814657
FC(F)(F)c1c(F)cc(cc1)C2=C(CCC2)c3ccc(cc3)S(=O)(=O)N LIG03814658
CS(=O)(=O)c(cc1)ccc1-c2c(Br)csc2-c3ccc(F)cc3 LIG03814659
CS(=O)(=O)c(cc1)ccc1-c(cccc2)c2-c3ccc(F)cc3 LIG03814660
c1cc(F)ccc1-c2c(cccc2)-c3ccc(cc3)S(=O)(=O)N LIG03814661
c1cc(F)c(Cl)cc1-c2c(cccc2)-c3ccc(cc3)S(=O)(=O)N LIG03814662
COc(cc1)c(F)cc1-c2c(cccc2)-c3ccc(cc3)S(=O)(=O)N LIG03814663
Cc1c(F)ccc(c1)-c2c(cc(F)c(F)c2)-c3ccc(cc3)S(=O)(=O)C LIG03814664
Cc1c(OC)ccc(c1)-c2c(cc(F)c(F)c2)-c3ccc(cc3)S(=O)(=O)C LIG03814665
COc(cc1)c(OC)cc1-c2c(cc(F)c(F)c2)-c3ccc(cc3)S(=O)(=O)C LIG03814666
CS(=O)(=O)c(cc1)ccc1-c(cc(F)c(F)c2)c2-c(c3)ccc(c34)OCCO4 LIG03814667
CS(=O)(=O)c(cc1)ccc1-c(cc(F)c(F)c2)c2-c(c3)ccc(c34)OCO4 LIG03814668
Cc1ccc(cc1)-c2c(cc(F)c(F)c2)-c3ccc(cc3)S(=O)(=O)C LIG03814669
CN(C)c(cc1)c(Cl)cc1-c2c(cc(F)c(F)c2)-c3ccc(cc3)S(=O)(=O)C LIG03814670
Cc1ccc(cn1)-c(cc(F)c(F)c2)c2-c3ccc(cc3)S(=O)(=O)C LIG03814671
Cc1c(F)ccc(c1)-c2c(cc(F)c(F)c2)-c3ccc(cc3)S(=O)(=O)N LIG03814672
COc(cc1)c(F)cc1-c2c(cc(F)c(F)c2)-c3ccc(cc3)S(=O)(=O)N LIG03814673
Cc1c(OC)ccc(c1)-c2c(cc(F)c(F)c2)-c3ccc(cc3)S(=O)(=O)N LIG03814674
COc(cc1)c(OC)cc1-c2c(cc(F)c(F)c2)-c3ccc(cc3)S(=O)(=O)N LIG03814675
c1cc(S(=O)(=O)N)ccc1-c(cc(F)c(F)c2)c2-c(c3)ccc(c34)OCCO4 LIG03814676
O1COc(c12)ccc(c2)-c3c(cc(F)c(F)c3)-c4ccc(cc4)S(=O)(=O)N LIG03814677
Cc1c(Cl)cc(cc1)-c2c(cc(F)c(F)c2)-c3ccc(cc3)S(=O)(=O)N LIG03814678
Cc1c(C)ccc(c1)-c2c(cc(F)c(F)c2)-c3ccc(cc3)S(=O)(=O)N LIG03814679
CN(C)c(cc1)c(Cl)cc1-c2c(cc(F)c(F)c2)-c3ccc(cc3)S(=O)(=O)N LIG03814680
Cc1ccc(nc1)-c(cc(F)c(F)c2)c2-c3ccc(cc3)S(=O)(=O)N LIG03814681
Cc1ccc(cn1)-c(cc(F)c(F)c2)c2-c3ccc(cc3)S(=O)(=O)N LIG03814682
CS(=O)(=O)c(cc1)ccc1-c(cc(c23)OCO3)c(c2)-c4ccc(F)cc4 LIG03814683
c1cc(Cl)ccc1-c(cc2CC#N)n(n2)-c3ccc(cc3)S(=O)(=O)N LIG03814684
Cc1c(SC)ccc(c1)-c(cc2C(F)(F)F)n(n2)-c3ccc(cc3)S(=O)(=O)N LIG03814685
CN(C)c(cc1)c(F)cc1-c(cc2C(F)(F)F)n(n2)-c3ccc(cc3)S(=O)(=O)N LIG03814686
CNc(cc1)c(Cl)cc1-c(cc2C(F)(F)F)n(n2)-c3ccc(cc3)S(=O)(=O)N LIG03814687
Cc1c(OC)c(Cl)cc(c1)-c(cc2C(F)(F)F)n(n2)-c3ccc(cc3)S(=O)(=O)N LIG03814688
c1cc(Cl)c(Cl)cc1-c(cc2C(F)(F)F)n(n2)-c3ccc(cc3)S(=O)(=O)N LIG03814689
c1cc(Cl)cc(Cl)c1-c(cc2C(F)(F)F)n(n2)-c3ccc(cc3)S(=O)(=O)N LIG03814690
c1cc(S(=O)(=O)N)ccc1-n(n2)c(cc2C(F)(F)F)-c3csc(c34)cccc4 LIG03814691
c1cc(S(=O)(=O)N)ccc1-n(n2)c(cc2C(F)(F)F)-c(c3)oc(c34)cccc4 LIG03814692
C1CCCC=C1c(cc2C(F)(F)F)n(n2)-c3ccc(cc3)S(=O)(=O)N LIG03814693
c1cc(S(=O)(=O)N)ccc1-n(n2)c(cc2C(F)(F)F)-c(c3)ccc(c34)CCC4 LIG03814694
c1cc(S(=O)(=O)N)ccc1-n(n2)c(cc2C(F)(F)F)-c(c3)ccc(c34)SCCC4 LIG03814695
c1cc(S(=O)(=O)N)ccc1-n(n2)c(cc2C(F)(F)F)-c(c3)ccc(c34)OCC4 LIG03814696
c1cccc(F)c1-c(cc2C(F)(F)F)n(n2)-c3ccc(cc3)S(=O)(=O)N LIG03814697
c1cc(F)ccc1-c(cc2C(F)(F)F)n(n2)-c3ccc(cc3)S(=O)(=O)N LIG03814698
c1cccc(c1C)-c(cc2C(F)(F)F)n(n2)-c3ccc(cc3)S(=O)(=O)N LIG03814699
CCc1ccc(cc1)-c(cc2C(F)(F)F)n(n2)-c3ccc(cc3)S(=O)(=O)N LIG03814700
c1cccc(OC)c1-c(cc2C(F)(F)F)n(n2)-c3ccc(cc3)S(=O)(=O)N LIG03814701
COc(cc1)ccc1-c(cc2C(F)(F)F)n(n2)-c3ccc(cc3)S(=O)(=O)N LIG03814702
c1cc(S(=O)(=O)N)ccc1-n(n2)c(cc2C(F)(F)F)-c3ccc(cc3)OCC LIG03814703
CSc(cc1)ccc1-c(cc2C(F)(F)F)n(n2)-c3ccc(cc3)S(=O)(=O)N LIG03814704
c1cc(N)ccc1-c(cc2C(F)(F)F)n(n2)-c3ccc(cc3)S(=O)(=O)N LIG03814705
CNc(cc1)ccc1-c(cc2C(F)(F)F)n(n2)-c3ccc(cc3)S(=O)(=O)N LIG03814706
CN(C)c(cc1)ccc1-c(cc2C(F)(F)F)n(n2)-c3ccc(cc3)S(=O)(=O)N LIG03814707
Cc1c(OC)ccc(c1)-c(cc2C(F)(F)F)n(n2)-c3ccc(cc3)S(=O)(=O)N LIG03814708
c1cc(S(=O)(=O)N)ccc1-n(n2)c(cc2C(F)(F)F)-c(c3)ccc(OC)c3CC LIG03814709
COc(cc1)c(OC)cc1-c(cc2C(F)(F)F)n(n2)-c3ccc(cc3)S(=O)(=O)N LIG03814710
c1ccccc1-c(c(Cl)c2C)n(n2)-c3ccc(cc3)S(=O)(=O)N LIG03814711
c1cc(Cl)ccc1-c(c(Cl)c2CO)n(n2)-c3ccc(cc3)S(=O)(=O)N LIG03814712
c1cc(Cl)ccc1-c(c(Cl)c2C#N)n(n2)-c3ccc(cc3)S(=O)(=O)N LIG03814713
c1cc(Cl)ccc1-c(c(Cl)c2C(=O)OC)n(n2)-c3ccc(cc3)S(=O)(=O)N LIG03814714
c1cc(Cl)ccc1-c(c2Br)n(nc2)-c3ccc(cc3)S(=O)(=O)N LIG03814715
Cc1ccc(cc1)-c(c2C#N)n(nc2)-c3ccc(cc3)S(=O)(=O)N LIG03814716
c1ccccc1-c(c2[N+](=O)O)n(nc2)-c3ccc(cc3)S(=O)(=O)N LIG03814717
c1ccccc1-c(c(F)c2C(F)(F)F)n(n2)-c3ccc(cc3)S(=O)(=O)N LIG03814718
c1cc(S(=O)(=O)N)ccc1-n(nc(C(F)(F)F)c2C)c2-c3ccc(Cl)cc3 LIG03814719
c1cc(S(=O)(=O)N)ccc1-n(nc(C(F)(F)F)c2CC)c2-c3ccc(Cl)cc3 LIG03814720
c1ccccc1-c(c(c2C(F)(F)F)OC)n(n2)-c3ccc(cc3)S(=O)(=O)N LIG03814721
c1cc(S(=O)(=O)N)ccc1-c(cc2C(F)(F)F)n(n2)-c3ccc(F)cc3 LIG03814722
O1COc(c12)ccc(c2)-c(cc3C(F)F)n(n3)-c4ccc(cc4)S(=O)(=O)N LIG03814724
c1ccccc1-c(cc2C(F)F)n(n2)-c3ccc(cc3)S(=O)(=O)N LIG03814725
COc(cc1)ccc1-c(cc2C(F)(F)F)n(n2)-c3ccc(cc3)OC LIG03814726
COc(cc1)ccc1-c(cc2C(F)(F)F)n(n2)-c3ccc(Cl)cc3 LIG03814727
s1c(Cl)ccc1-c2cc(-c3ccc(Cl)cc3)n(n2)-c4ccc(cc4)S(=O)(=O)N LIG03814728
COc(cc1)c(Cl)cc1C(CC23CC2)=C(C3)c4ccc(cc4)S(=O)(=O)N LIG03814730
COc(cc1)c(Cl)cc1C(=CC23CC2)C(=C3)c4ccc(cc4)S(=O)(=O)C LIG03814731
c1cc(F)ccc1C(CC23CC2)=C(C3)c4ccc(cc4)S(=O)(=O)N LIG03814732
Cc1ccc(cc1)C(CC23CC2)=C(C3)c4ccc(cc4)S(=O)(=O)C LIG03814733
COc(cc1)ccc1C(CC23CC2)=C(C3)c4ccc(cc4)S(=O)(=O)C LIG03814734
COc(cc1)ccc1C(CC23CC2)=C(C3)c4ccc(cc4)S(=O)(=O)N LIG03814735
FC(F)(F)Oc(cc1)ccc1C(CC23CC2)=C(C3)c4ccc(cc4)S(=O)(=O)C LIG03814736
FC(F)(F)Oc(cc1)ccc1C(CC23CC2)=C(C3)c4ccc(cc4)S(=O)(=O)N LIG03814737
FC(F)(F)c1ccc(cc1)C(CC23CC2)=C(C3)c4ccc(cc4)S(=O)(=O)C LIG03814738
FC(F)(F)c1ccc(cc1)C(CC23CC2)=C(C3)c4ccc(cc4)S(=O)(=O)N LIG03814739
CS(=O)(=O)c(cc1)ccc1C(C2)=C(CC23CC3)c4cc(F)c(F)cc4 LIG03814740
c1cc(F)c(F)cc1C(CC23CC2)=C(C3)c4ccc(cc4)S(=O)(=O)N LIG03814741
CS(=O)(=O)c(cc1)ccc1C(C2)=C(CC23CC3)c4c(F)cc(F)cc4 LIG03814742
CS(=O)(=O)c(cc1)ccc1-c2c(-c3ccc(cc3)OC)sc(n2)-c4c(Cl)cccc4 LIG03814744
CSc(cc1)ccc1-c2c(-c3ccc(cc3)OC)sc(n2)-c4c(Cl)cccc4 LIG03814745
c1cc(Br)ccc1-c(cc2C(F)(F)F)n(n2)-c3ccc(cc3)S(=O)(=O)C LIG03814746
c1ccccc1-c(nc2C(=O)C)c(o2)-c3cc(F)c(cc3)S(=O)(=O)N LIG03814748
C1CCCCC1c(nc2C(F)(F)F)c([nH]2)-c3ccc(cc3)S(=O)(=O)C LIG03814749
C1CCCCC1c(nc2C(F)(F)F)c([nH]2)-c3ccc(cc3)S(=O)(=O)C LIG03814749
CS(=O)(=O)c(cc1)ccc1-c([nH]c2C(F)(F)F)c([nH+]2)C3CCCCC3 LIG03814749
c1cc(F)ccc1-c(nc2C(F)(F)F)c([nH]2)-c3ccc(cc3)S(=O)(=O)C LIG03814750
c1cc(F)ccc1-c(nc2C(F)(F)F)c([nH]2)-c3ccc(cc3)S(=O)(=O)C LIG03814750
CS(=O)(=O)c(cc1)ccc1-c([nH]c2C(F)(F)F)c([nH+]2)-c3ccc(F)cc3 LIG03814750
CS(=O)(=O)c(cc1)ccc1C(C23CC2)=C(C(=O)O3)c4ccccc4 LIG03814751
c1cc(F)ccc1-c(c2C(F)(F)F)c(-c3ccc(cc3)S(=O)(=O)C)nn2Cc4ccccc4 LIG03814753
Cc1ccc(cc1)-n2cccc2-c3ccc(cc3)S(=O)(=O)C LIG03814756
Cc1cc(cnc1)-c(n2)n(cc2C(F)(F)F)-c3ccc(cc3)S(=O)(=O)N LIG03814760
Cc1cc(cnc1)-c([nH+]2)n(cc2C(F)(F)F)-c3ccc(cc3)S(=O)(=O)N LIG03814760
CS(=O)(=O)c(cc1)ccc1-c(cc(F)c(F)c2)c2-c3cc(Cl)c(F)cc3 LIG03814762
CS(=O)(=O)c(cc1)ccc1C(CCC2=O)=C2c3ccc(Cl)cn3 LIG03814766
c1cc(F)c(F)cc1C(\CO)=C(/CO)c2ccc(cc2)S(=O)(=O)C LIG03814767
c1ccccc1C(\C(=O)OC)=C(/C)c2ccc(cc2)S(=O)(=O)C LIG03814768
c1ccccc1C(\C(=O)N(C)C)=C(/C)c2ccc(cc2)S(=O)(=O)C LIG03814769
c1cc(F)ccc1/C(=C(CCO)\C(=O)OCC)c2ccc(cc2)S(=O)(=O)C LIG03814770
c1cc(F)ccc1/C(=C(\C(=O)O2)CC2(C)C)c3ccc(cc3)S(=O)(=O)C LIG03814771
CS(=O)(=O)c(cc1)ccc1-c(cc2C#N)c(cc2)Oc3ccccc3 LIG03814772
CS(=O)(=O)c(cc1)ccc1-c2c(c(=O)[nH]nc2)Oc3ccc(F)cc3 LIG03814773
CS(=O)(=O)c(cc1)ccc1-c2c(c(=O)[nH]nc2)Oc3ccc(F)cc3 LIG03814773
CN(O)C(=O)Cc(n1)oc(-c2ccc(cc2)S(=O)(=O)C)c1-c3ccc(F)cc3 LIG03814774
CS(=O)(=O)c(cc1)ccc1-c(o2)c(-c3ccc(F)cc3)nc2COc(cc4)cc(F)c4C5(OC)CCOCC5 LIG03814775
CS(=O)(=O)c(cc1)ccc1-n(n2)c(-c3ccc(Cl)cc3)cc2COc(cc4)cc(F)c4C5(OC)CCOCC5 LIG03814776
COc1cc(ccc1)SCc2cc(-c3ccc(Cl)cc3)n(n2)-c4ccc(cc4)S(=O)(=O)C LIG03814777
CS(=O)(=O)c(cc1)ccc1-c(n(c23)ncn2)c(s3)-c4ccccc4 LIG03814778
CS(=O)(=O)c(cc1)ccc1-n(nc2C(F)F)c(c23)c4c(cc3)cc(cc4)OC LIG03814780
COc(c1)ccc(c12)n(c(C)c2CC([O-])=O)Cc3ccc(Br)cc3 LIG03814781
c1ccccc1C(=O)c2c(C)c(CC([O-])=O)c(c23)ccccc3 LIG03814783
[O-]C(=O)Cc(n1C)cc(C)c1C(=O)c2ccc(Cl)cc2 LIG03814786
Cc(c1)ccc(c1CC([O-])=O)Nc2c(F)c(F)cc(F)c2F LIG03814788
O=C1CO[C@@](CC([O-])=O)(CC)c2[nH]c(c3c12)c(CC)ccc3 LIG03814789
O=C1CC[C@@](CC([O-])=O)(CC)c2[nH]c(c3c12)c(CC)ccc3 LIG03814790
c1cc(Cl)cc(c12)c(=O)n(c(O)c2S(=O)(=O)C(C)C)Cc3ccccc3 LIG03814791
c1cc(F)ccc1/C=C2\C(CCC)=Cc(c23)cc(cc3)S(=O)(=O)C LIG03814793
c1ccccc1\C=C\c(n2)n(c(c23)ccc(c3)[N+](=O)O)-c4ccccc4 LIG03814795
c1ccccc1\C=C\c(n2)n(c(c23)ccc(c3)[N+](=O)O)-c4ccccc4 LIG03814795
CS(=O)(=O)c(cc1)cc(c12)ccc(C#N)c2C(=O)c3ccc(F)cc3 LIG03814799
CS(=O)(=O)c(cc1)ccc1C(C2(C)C)=C(C2=O)c3ccccc3 LIG03814800
c1ccccc1C(C2(C)C)=C(C2=O)c3ccc(cc3)S(=O)(=O)C LIG03814801
Cc1ccc(cn1)-c(ncc(Cl)c2)c2-c3ccc(cc3)S(=O)(=O)N LIG03814802
CS(=O)(=O)c(cc1)ccc1-c2c(ncc(Cl)c2)-c(cn3)ccc3C4CC4 LIG03814803
Cc1cc(cnc1)-c(ncc(Cl)c2)c2-c3ccc(cc3)S(=O)(=O)C LIG03814804
c1cncc(c1C)-c(ncc(Cl)c2)c2-c3ccc(cc3)S(=O)(=O)C LIG03814805
n1cccc(c1C)-c(ncc(Cl)c2)c2-c3ccc(cc3)S(=O)(=O)C LIG03814806
c1ccccc1C(C2=C)=C(C2)c3ccc(cc3)S(=O)(=O)C LIG03814807
CS(=O)(=O)c(cc1)ccc1C(C23CCCC3)=C(C2=O)c4ccccc4 LIG03814808
O=C1CCc(c12)cc(NS(=O)(=O)C)c(c2)Sc(c3Cl)ncc(Cl)c3 LIG03814809
CS(=O)(=O)c(cc1)ccc1-c(n(c23)cc(s3)C)c(n2)-c4ccccc4 LIG03814812
CS(=O)(=O)c(cc1)ccc1-c(n(c23)cc(s3)C)c([nH+]2)-c4ccccc4 LIG03814812
CSc(cc1)ccc1-c(n(c23)ccs3)c(n2)-c4ccccc4 LIG03814814
CSc(cc1)ccc1-c(n(c23)ccs3)c([nH+]2)-c4ccccc4 LIG03814814
c1ccccc1-c(n(c23)cc(s3)C)c(n2)-c4ccc(cc4)S(=O)(=O)C LIG03814815
c1ccccc1-c(n(c23)cc(s3)C)c([nH+]2)-c4ccc(cc4)S(=O)(=O)C LIG03814815
CS(=O)(=O)c(cc1)ccc1-c(n2)c(n(c23)ccs3)-c4ccccc4 LIG03814816
CS(=O)(=O)c(cc1)ccc1-c([nH+]2)c(n(c23)ccs3)-c4ccccc4 LIG03814816
COc(cc1)ccc1-c(n2)sc(-c3ccc(cc3)S(=O)(=O)C)c2-c4ccc(F)cc4 LIG03814817
CS(=O)(=O)c(cc1)ccc1-c(c2)c(-c3ccccc3)cc(c24)cccc4 LIG03814818
CC(C)(C)c1c(O)c(C(C)(C)C)cc(c1)/C=C2\C(=O)N=C(N)N2 LIG03814819
CS(=O)(=O)c(cc1)ccc1C(CCC2=O)=C2Oc3ccccc3 LIG03814823
c1cc(S(=O)(=O)N)ccc1-c(cc2C(F)(F)F)n(n2)-c(cc3)ccc3C LIG03814824
CS(=O)(=O)c(cc1)ccc1C(C2(C)C)=C(C(=O)O2)Oc(c3)ccc(c34)[nH]cc4 LIG03814825
s1cccc1C(=O)[C@@H]2C(=O)N(C(=O)N)c(c23)ccc(c3)-c4ccco4 LIG03951599
c1cc(Cl)ccc1C(=C2/C(=O)OCC2)\c3ccc(cc3)S(=O)(=O)N LIG03959950
O=C1CCc(c12)cc(NS(=O)(=O)C)c(c2)Sc(c3F)ccc(F)c3 LIG04617754
c1cc(F)cc(c12)C(CC([O-])=O)=C(C)/C2=C\c3ccc(cc3)SC LIG04617756
O=C1OCC(O)=C1C(=O)CC(c(c23)cc(F)cc3)=C(C)/C2=C\c4ccc(cc4)SC LIG04617757
O=C1OCC(=O)\C1=C(O)\CC(c(c23)cc(F)cc3)=C(C)/C2=C\c4ccc(cc4)SC LIG04617757
O=C1OCC(=O)/C1=C(O)\CC(c(c23)cc(F)cc3)=C(C)/C2=C\c4ccc(cc4)SC LIG04617757
C1OC(=O)[C@@H](C1=O)C(=O)CC(c(c23)cc(F)cc3)=C(C)/C2=C\c4ccc(cc4)SC LIG04617757
NC(=[NH2+])NC(N1)=NC(=O)\C1=C(\C)c(c2)cc(C(C)(C)C)c(O)c2C(C)(C)C LIG04631275
CC(=O)OCc1c(C)n(-c2ccc(F)cc2)c(c1)-c3ccc(cc3)S(=O)(=O)C LIG03814549
c1cc(Cl)ccc1C(=O)n(c(c23)ccc(c3)OC)c(C)c2Cc4nc(cs4)-c5ccc(Br)cc5 LIG01894681
CC(C)(O)c(n1)cnn(c12)c(cn2)-c3cc(c(F)cc3)-c4ccccn4 ZINC00003289
CC(C)(O)c(n1)cnn(c12)c(c[nH+]2)-c3cc(c(F)cc3)-c4ccccn4 ZINC00003289
C[C@@H](O)[C@@H](O1)CN(C1=O)c2ccc(cc2)OCc3cc(Cl)ccc3 ZINC00003906
c1ccccc1\C=C\C(=O)N[C@@H](C)c(oc2=O)nc(c23)scc3C ZINC00007518
CC(=S)NC[C@H](C1)ON=C1c2cc(F)c(cc2)-n(c3)ccc3C=O ZINC00008728
FC(F)(F)c1cc(ccc1)NC(=O)c(cc2)cc(c23)NC(=O)C3(C)C ZINC00011460
c1ccccc1CC[C@H](C2)Oc(ccc(F)c3)c3[C@@]24C(=O)N(O)CC4 ZINC00014626
COC(=O)COc1c(-c2ccccc2)c(=O)[nH]c(c13)cc(Cl)cc3 ZINC00016589
c1ccccc1C#Cc(c2=O)c(OC)c(=O)[nH]c(c23)cc(Cl)cc3 ZINC00019333
ClCC(=O)Nc(c1)c(F)cc(c12)ncnc2Nc(cc3C)ccc3 ZINC00019543
c1ccccc1COC(=O)N[C@@H](C)c(oc2=O)nc(c23)scc3C ZINC00021280
OCc(n1)cn(c12)c3c(cc(C(=O)C)cc3)C(=NC2)c4c(F)cccc4 ZINC00021431
c1ccccc1COC(=O)N[C@@H](C)c(n2)oc(=O)c(c23)scc3 ZINC00022341
c1cnccc1-c(sc(n2)NC(=O)C)c2-c3cc(Cl)ccc3 ZINC00024377
COC(=S)NC[C@@H](O1)CN(C1=O)c(cc2)ccc2-c3ccncc3 ZINC00025802
c1cc(Cl)ccc1C(=O)c2cncc(c23)sc(c3)C(=O)NC ZINC00026580
c1ccc(Cl)cc1C(=O)Nc(cc2)ccc2C3=NNC(=O)C[C@@H]3C ZINC00027160
c1cc(Br)ccc1CC(=O)Nc2cc(ccc2)NC(=O)C ZINC00030763
c1ccccc1C(=O)C[C@H](OC2=O)C(=C2Cl)Nc(cc3)ccc3C ZINC00033015
c1cnccc1CNC(=O)c2c(C)onc2-c3c(F)cccc3Cl ZINC00033594
c1cc(Cl)ccc1NC(=O)[C@@H](CC2=O)CN2c3cccc(C)c3C ZINC00035049
Clc1cccc(c1Cl)NC(=O)[C@@H](CC2=O)CN2c3ccccc3 ZINC00043059
Clc1cccc(c1Cl)NC(=O)[C@H](CC2=O)CN2c3ccccc3 ZINC00043060
c1ccc(Cl)c(c1C)NC(=O)[C@@H](CC2=O)CN2c3ccc(F)cc3 ZINC00044256
Cc1c(Cl)cc(cc1)NC(=O)[C@@H](CC2=O)CN2c3ccc(F)cc3 ZINC00044258
Cc1c(Cl)cc(cc1)NC(=O)[C@H](CC2=O)CN2c3ccc(F)cc3 ZINC00044259
COc(cc1)ccc1NC(=O)[C@@H](CC2=O)CN2c3ccc(Cl)cc3 ZINC00044312
COc(cc1)ccc1NC(=O)[C@H](CC2=O)CN2c3ccc(Cl)cc3 ZINC00044313
c1cccc(OC)c1NC(=O)[C@@H](CC2=O)CN2c3ccc(Cl)cc3 ZINC00044314
c1cccc(OC)c1NC(=O)[C@H](CC2=O)CN2c3ccc(Cl)cc3 ZINC00044315
c1cccc(OCC)c1NC(=O)[C@@H](CC2=O)CN2c3ccc(F)cc3 ZINC00044728
c1cc(Cl)cc(c1C)NC(=O)CCN(C2=O)C(=O)c(c23)cccc3 ZINC00045197
c1cccc(Cl)c1NC(=O)C[C@H](C(=O)N2)Nc(c23)cc(C)c(C)c3 ZINC00046785
c1cccc(Cl)c1NC(=O)C[C@@H](C(=O)N2)Nc(c23)cc(C)c(C)c3 ZINC00046786
c1ccc(Cl)cc1C(=O)Nc(c2)cc(C(=O)OC)cc2C(=O)OC ZINC00047042
c1cc(Cl)ccc1C(=O)CSc(cc2)ccc2NC(=O)OC ZINC00048369
Fc1c(Cl)cc(cc1)NC(=O)[C@@H](CC2=O)CN2c(cc3)ccc3C ZINC00048975
Fc1c(Cl)cc(cc1)NC(=O)[C@H](CC2=O)CN2c(cc3)ccc3C ZINC00048976
Clc1c(Cl)ccc(c1)NC(=O)[C@@H](CC2=O)CN2c3ccccc3 ZINC00050006
Clc1c(Cl)ccc(c1)NC(=O)[C@H](CC2=O)CN2c3ccccc3 ZINC00050007
c1ccc(OC)cc1NC(=O)[C@@H](CC2=O)CN2c3ccc(Cl)cc3 ZINC00050877
c1ccc(OC)cc1NC(=O)[C@H](CC2=O)CN2c3ccc(Cl)cc3 ZINC00050878
c1cccc(c12)sc(n2)NC(=O)CSc(n3)nc(C)cc3C ZINC00051107
Cc1cc(ccc1)NC(=O)c2c(Cl)ccc(c2)N3C(=O)C=CC3=O ZINC00051549
c1ccc(C)cc1C(=O)Nc(s2)nnc2Cc3ccc(Cl)cc3 ZINC00052067
c1cc(N)ccc1C(=O)N2N=C(C)C[C@]2(O)c3ccc(Cl)cc3 ZINC00052558
c1cccc(c12)N(CC2)C(=O)CSc(n3)sc(c34)cc(N)cc4 ZINC00052830
Cc1ccc(s1)-c(n[nH]2)cc2C(=O)N/N=C\c3ccc(Cl)cc3 ZINC00054031
c1cnccc1C(\C)=N/NC(=O)c2cc(n[nH]2)-c3ccc(s3)Cl ZINC00054136
c1ccc(F)cc1C(=O)NN[C@@H](C2=O)CC(=O)N2c3c(F)cccc3 ZINC00056309
c1ccc([N+](=O)O)cc1C(=O)Nc(ccc2)cc2-c3csc(n3)C ZINC00060444
Cc1cc(ccc1)NC(=S)N\N=C\c2cc([N+](=O)O)c(Cl)cc2 ZINC00066175
CC1CCN(CC1)c(nc(c23)non2)c(n3)Nc4cc(Cl)ccc4 ZINC00067011
COc(cc1)ccc1C(=O)NNC(=S)Nc(c2C)ccc(Cl)c2 ZINC00067302
c1cc(Cl)cc([N+](=O)O)c1C(=O)Nc(n2)sc(c23)cc(C)cc3 ZINC00068312
CC(C)(C)c1ccc(cc1)-c2nnc(s2)NC(=O)c3cccs3 ZINC00068397
c1cccc(c1C)NC(=O)CCN(C2=O)C(=O)[C@H]([C@H]23)CC=C(Cl)C3 ZINC00068604
s1cccc1C(=O)Nc(s2)nnc2-c3cc(OC)c(cc3)OC ZINC00069134
C1CCCc(c12)sc(n2)NC(=O)CSc(n3)[nH]c(c34)cccc4 ZINC00069631
C1CCCc(c12)sc(n2)NC(=O)CSc([nH]3)[nH+]c(c34)cccc4 ZINC00069631
c1c(F)cc(F)cc1C(=O)Nc(c2C)c(=O)n(n2C)-c3ccccc3 ZINC00069682
CC(C)(C)c1ccc(cc1)C(=O)Nc(s2)nnc2-c3cccs3 ZINC00069697
Cc1cc(c(F)cc1)NC(=O)[C@@H](CC2=O)CN2c3ccc(Cl)cc3 ZINC00070096
Cc1cc(c(F)cc1)NC(=O)[C@H](CC2=O)CN2c3ccc(Cl)cc3 ZINC00070101
CC(=O)Nc1ccc(cc1)Nc(n2)scc2-c(c3)ccc(F)c3C ZINC00070733
n1ccccc1NC(=O)C2=C(C)NC(=S)N[C@@H]2c3cc(O)ccc3 ZINC00071800
n1ccccc1NC(=O)C2=C(C)NC(=S)N[C@H]2c3cc(O)ccc3 ZINC00071812
n1ccccc1NC(=O)C2=C(C)NC(=S)N[C@@H]2c3ccc(O)cc3 ZINC00071822
n1ccccc1NC(=O)C2=C(C)NC(=S)N[C@H]2c3ccc(O)cc3 ZINC00071835
CC(=O)Nc(n1)sc(c1C)-c2csc(n2)NCc3ccccc3 ZINC00073645
c1cccc(F)c1C(=O)Nc(s2)nnc2Cc3ccc(cc3)OC ZINC00073967
c1ncncc1C#CC(C)(C)OC(=O)Nc2ccc(Cl)cc2 ZINC00077670
CC(=O)N(CC1)c(c12)ccc(c2)NC(=S)Nc3c(Cl)cccc3 ZINC00080844
c1cc(C)cc(c12)sc(n2)NC(=O)c3c(C)onc3-c4ccccc4 ZINC00081340
c1cccc(OC(F)F)c1NC(=O)C[C@@H](C(=O)N2)Nc(c23)cccc3 ZINC00083131
c1cccc(OC(F)F)c1NC(=O)C[C@H](C(=O)N2)Nc(c23)cccc3 ZINC00083134
O=[N+](O)c(c1)ccc(Cl)c1C(=O)Nc(n2)sc(c23)cc(C)cc3 ZINC00083240
n1ccccc1CNC(=O)c2c(C)onc2-c3c(F)cccc3Cl ZINC00083827
c1ccnc(c1C)NC(=O)[C@@H](CC2=O)CN2c3ccc(Cl)cc3 ZINC00084052
c1cc(C)nc(c1C#N)SCc2nnc(o2)-c3ccc(Cl)cc3 ZINC00084232
c1cc(Cl)ccc1NC(=O)C[C@H](C(=O)N2)Nc(c23)cc(C)c(C)c3 ZINC00084424
c1cc(Cl)ccc1NC(=O)C[C@@H](C(=O)N2)Nc(c23)cc(C)c(C)c3 ZINC00084427
c1cc(F)ccc1NC(=O)c2ccc(cc2)S(=O)(=O)N3CCCC3 ZINC00086592
c1ccccc1C(=O)NC2CCN(CC2)C(=O)c3ccc(Cl)cc3 ZINC00087287
c1cc(Cl)ccc1NC(=O)[C@@H](CC2=O)CN2c3ccc(cc3)OC ZINC00088207
c1cc(Cl)ccc1NC(=O)[C@H](CC2=O)CN2c3ccc(cc3)OC ZINC00088210
c1c(Cl)ccc(c1C)NC(=O)C[C@@H](C(=O)N2)Nc(c23)cccc3 ZINC00092697
c1c(Cl)ccc(c1C)NC(=O)C[C@H](C(=O)N2)Nc(c23)cccc3 ZINC00092699
c1cc(Cl)cc(c1C)NC(=O)C[C@@H](C(=O)N2)Nc(c23)cccc3 ZINC00092702
c1cc(Cl)cc(c1C)NC(=O)C[C@H](C(=O)N2)Nc(c23)cccc3 ZINC00092706
Clc1cccc(c1C)NC(=O)C[C@H](C(=O)N2)Sc(c23)cccc3 ZINC00092711
c1c(Cl)ccc(c1C)NC(=O)C[C@@H](C(=O)N2)Sc(c23)cccc3 ZINC00092713
c1c(Cl)ccc(c1C)NC(=O)C[C@H](C(=O)N2)Sc(c23)cccc3 ZINC00092715
c1cc(Cl)cc(c1C)NC(=O)C[C@@H](C(=O)N2)Sc(c23)cccc3 ZINC00092718
c1cc(Cl)cc(c1C)NC(=O)C[C@H](C(=O)N2)Sc(c23)cccc3 ZINC00092721
Cc1c(Cl)cc(cc1)NC(=O)C[C@@H](C(=O)N2)Sc(c23)cccc3 ZINC00092724
CN(C)c(cc1)ccc1[C@H](n(c23)nnn2)C=C(N3)c4ccc(F)cc4 ZINC00095758
CN(C)c(cc1)ccc1[C@@H](n(c23)nnn2)C=C(N3)c4ccc(F)cc4 ZINC00095763
Cc1c(C)ccc(c1)NC(=O)c(c2)sc(c23)c4c(oc3=O)cccc4 ZINC00096497
Cc1c(Cl)cc(cc1)N2C(=O)C[C@H](C2=O)Sc(c3N)cccc3 ZINC00096982
Cc1c(Cl)cc(cc1)N2C(=O)C[C@@H](C2=O)Sc(c3N)cccc3 ZINC00096985
Clc1cccc(c1C)N2C(=O)C[C@H](C2=O)Sc(c3N)cccc3 ZINC00096987
Clc1cccc(c1C)N2C(=O)C[C@@H](C2=O)Sc(c3N)cccc3 ZINC00096992
c1cc(Cl)cc(c1C)N2C(=O)C[C@H](C2=O)Sc(c3N)cccc3 ZINC00096996
c1cc(Cl)cc(c1C)N2C(=O)C[C@@H](C2=O)Sc(c3N)cccc3 ZINC00096999
c1ccc(SC)cc1N2C(=O)C[C@H](C2=O)Sc(c3N)cccc3 ZINC00097308
c1ccc(SC)cc1N2C(=O)C[C@@H](C2=O)Sc(c3N)cccc3 ZINC00097313
CCc1nnc(s1)NC(=O)c2ccc(o2)-c3cc(Cl)ccc3 ZINC00097683
CCOc(cc1)c(Cl)cc1C(=O)Nc2c(C)ccc(c23)nsn3 ZINC00097734
c1cc(Cl)ccc1NC(=O)Cn(c2=O)cnc(c23)sc(C)c3C ZINC00098424
CCC(=O)Nc(cc1)ccc1-c(oc2=O)nc(c23)cc(Cl)cc3 ZINC00099307
OCCc1ccc(cc1)N[C@H](C2=O)CC(=O)N2c3ccc(Cl)cc3 ZINC00100462
Cc1c(Cl)c(C)cc(c1)OCC(=O)Nc2cccc(c23)nsn3 ZINC00104100
CC(C)(C)c1ccc(cc1)OCC(=O)Nc2cccc(c23)nsn3 ZINC00104114
c1cc(F)ccc1-c2c(C#N)c(=O)[nH]c3CCc(c4c23)cc(cc4)OC ZINC00104716
c1cc(F)ccc1-c2c(C#N)c(O)nc3CCc(c4c23)cc(cc4)OC ZINC00104716
c1cc(Cl)cc([N+](=O)O)c1C(=O)Nc(n2)sc(c23)cccc3C ZINC00105873
s1cccc1C(=O)Nc(n2)sc(c23)cc(cc3)C(=O)OCC ZINC00106519
c1cccc(c12)NC(=O)C\2=N/N(CC3)CCN3c4ccc(Cl)cc4 ZINC00107088
CC(C)c1ccc(cc1)NC(=O)c2ccc(cc2)-c3csnn3 ZINC00107104
s1cccc1C(=O)NN[C@@H](C2=O)CC(=O)N2c3cc(OC)ccc3 ZINC00107272
Cc1c(C)cccc1N(C2=O)C(=O)C(Cl)=C2Nc3c(O)cccc3 ZINC00107273
s1cccc1C(=O)NN[C@@H](C2=O)CC(=O)N2c3cc(Cl)ccc3 ZINC00107310
s1cccc1C(=O)NN[C@H](C2=O)CC(=O)N2c3cc(Cl)ccc3 ZINC00107314
c1cc(F)cc(F)c1NC(=O)Cn(n2)nnc2-c(cc3)ccc3C ZINC00108609
FC(F)Oc(cc1)ccc1NC(=O)C[C@@H](C(=O)N2)Nc(c23)cccc3 ZINC00108939
FC(F)Oc(cc1)ccc1NC(=O)C[C@H](C(=O)N2)Nc(c23)cccc3 ZINC00108941
c1cccc(Cl)c1NC(=O)Cn(c2=O)cnc(c23)sc(C)c3C ZINC00109420
c1cnccc1NC(=O)c2c(C)onc2-c3c(Cl)cccc3Cl ZINC00110844
CCC(=O)Nc(nc1)nc(c12)C[C@H](CC2=O)c3cc(Cl)ccc3 ZINC00110963
c1cc(F)ccc1NC(=O)CSc(n2)nn(c23)c(C)cc(n3)C ZINC00111509
CC(=O)c1ccc(cc1)NC(=S)N2CCN(CC2)C3=CC=CCN3 ZINC00111659
CCC(=O)Nc(cc1)ccc1C(=O)NNC(=O)c2ccc(Cl)cc2 ZINC00112875
Cc1cc(ccc1)NC(=O)CCS(=O)(=O)c2ccc(Cl)cc2 ZINC00114832
CC(=O)Nc(cc1)ccc1C(=O)N2CCN(CC2)c3ccc(F)cc3 ZINC00117101
CC(C)(C)c(c1)sc(c12)c(ncn2)NNC(=O)c3cccs3 ZINC00117115
c1ccc(Cl)cc1NC(=O)C[C@H](C(=O)N2)Nc(c23)cc(C)c(C)c3 ZINC00117120
c1ccc(Cl)cc1NC(=O)C[C@@H](C(=O)N2)Nc(c23)cc(C)c(C)c3 ZINC00117123
c1ccccc1C(=O)NCc2nc(no2)-c(cc3)ccc3C(F)(F)F ZINC00118276
COC(=O)c1ccc(cc1)NC(C2=O)=C(Cl)C(=O)c(c23)cccc3 ZINC00118916
CC(C)(C)c1ccc(cc1)C(=O)Nc(n2)sc(=O)c(c23)scc3 ZINC00119539
CC(C)(C)c1ccc(cc1)C(=O)Nc(sc2=O)nc(c23)cccc3 ZINC00119544
c1ccccc1C(=O)Nc(sc2=O)nc3sc(c4c23)CCCC4 ZINC00120408
s1cccc1/C=N/NC(=O)c2c(C)nc(s2)-c3cccnc3 ZINC00120875
Cc1nc(cs1)-c(c(C)on2)c2C(=O)N\N=C\c3cccs3 ZINC00122461
CCOC(=O)c1cc(on1)-c2csc(n2)Nc3c(Cl)cccc3 ZINC00123693
CCOC(=O)c1cc(on1)-c2csc(n2)Nc3ccc(Cl)cc3 ZINC00123697
FC(F)(F)c1cc(ccc1)NC(=O)CN(C2=O)C(=O)c(c23)cccc3 ZINC00123762
CC(=O)Nc(n1)nccc1-c(on2)cc2-c(cc3C(F)(F)F)ccc3 ZINC00124106
CC(=O)NNC(=O)c(s1)c(C)n(c12)nc(n2)-c3ccc(Cl)cc3 ZINC00124283
c1cc(Cl)ccc1C(=O)NNc(cc2C)nc(c23)n(C)nc3C ZINC00126050
Cc1cc(C)cc(c1)NS(=O)(=O)c(s2)ccc2-c3ccccn3 ZINC00126076
N#Cc1ccc(cc1)N(CC2)CCN2C(=O)c3c(Cl)cc(F)cc3 ZINC00128462
Cc(n1)cc(C)n(c12)nc(n2)C(=O)N\N=C\c3ccc(Cl)cc3 ZINC00131897
Cc(n1)cc(C)n(c12)nc(n2)C(=O)N\N=C\c3cc(Cl)ccc3 ZINC00131945
Fc1c(Cl)cc(cc1)NC(=O)CCN(C2=O)C(=O)c(c23)cccc3 ZINC00133280
c1cc(Cl)cc(c1C)NC(=O)CN(C2=O)C(=O)c(c23)cccc3 ZINC00133298
CC(=O)Nc1ccc(cc1)NC(=O)c2c(Cl)ccc(c2)SC ZINC00133902
c1ccc(F)cc1NC(=O)c2ccc(cc2)N3C(=O)C[C@H](C)C3=O ZINC00135986
c1cccc(Cl)c1NC(=O)COc(cc2)cc(c23)oc(=O)cc3C ZINC00139406
c1ccc(Cl)cc1NC(=O)COc(cc2)cc(c23)oc(=O)cc3C ZINC00139409
c1cc(Cl)ccc1NC(=O)COc(cc2)cc(c23)oc(=O)cc3C ZINC00139412
Cc1c(C)cccc1N(C2=O)C(=O)C(Cl)=C2Nc3cc(O)ccc3 ZINC00142130
Cc(c1)ccc(c1C)N(C2=O)C(=O)C(Cl)=C2Nc3cc(O)ccc3 ZINC00142135
Cc1cc(c(O)cc1)NC2=C(Cl)C(=O)N(C2=O)c(cc3)ccc3C ZINC00144902
c1c(Cl)ccc(c1C)NC(=O)CCN(C2=O)C(=O)c(c23)cccc3 ZINC00145224
c1c(Cl)ccc(c1C)NC(=O)[C@@H](C)N(C2=O)C(=O)c(c23)cccc3 ZINC00145226
c1c(Cl)ccc(c1C)NC(=O)[C@H](C)N(C2=O)C(=O)c(c23)cccc3 ZINC00145227
Cc(c1)cc(Cl)c(c1C)NC(=O)CN(C2=O)C(=O)c(c23)cccc3 ZINC00145294
Cc1c(Cl)cc(cc1)NNC(=O)c2c(C)onc2-c3ccccc3 ZINC00147475
c1c(Cl)ccc(c1C)NNC(=O)c2c(C)onc2-c3ccccc3 ZINC00147521
n1oc(C)cc1C(=O)Nc(cc2)ccc2-c(n3)sc(c34)cc(C)cc4 ZINC00148404
c1cc(Cl)ccc1NC(=O)Cn(c2=O)cnc(c23)sc(c3)CC ZINC00148866
c1cc(Cl)ccc1NC(=O)CSc(n2C)ncc2C(=O)OC ZINC00149828
c1cc(F)ccc1NC(=O)CCc2nc(no2)-c3ccc(Cl)cc3 ZINC00150192
c1cccc(F)c1NC(=O)[C@H](C)Oc(cc2)cc(c23)oc(=O)cc3C ZINC00150850
c1cc(F)ccc1NC(=O)CSc(n2C)nnc2-c3ccco3 ZINC00151215
s1nnc(C)c1C(=O)Nc(cc2)ccc2-c(n3)cn(c34)CCS4 ZINC00153717
Cn1c(=S)[nH]nc1CSc(n2CC=C)nnc2-c3ccccc3 ZINC00154440
CNC(=S)NNC(=O)CN1c(cccc2)c2Sc(c13)cccc3 ZINC00154470
n1oc(C)cc1C(=O)Nc(s2)nc(c2C)-c(cc3)cc(Cl)c3C ZINC00155757
ClCC(=O)Nc1c(nccc1)Oc2ncnc(c23)ccc(C)c3 ZINC00163317
c1c(Cl)ccc(c1C)N2C(=O)C[C@H](C2=O)Sc(c3N)cccc3 ZINC00165003
c1c(Cl)ccc(c1C)N2C(=O)C[C@@H](C2=O)Sc(c3N)cccc3 ZINC00165005
c1cnccc1CCNC(=O)c2c(C)onc2-c3c(Cl)cccc3 ZINC00166137
Clc1cccc(c1C)NC(=O)[C@@H](C)N(C2=O)C(=O)c(c23)cccc3 ZINC00170560
Clc1cccc(c1C)NC(=O)[C@H](C)N(C2=O)C(=O)c(c23)cccc3 ZINC00170562
c1cc(Cl)ccc1NC(=O)c(c2)ccc(c23)n(nn3)C(C)C ZINC00171426
c1cc(Cl)c([N+](=O)O)cc1C(=O)Nc(n2)sc(c23)cccc3C ZINC00175116
COC(=O)c(cc1)ccc1C(=O)Nc(n2)sc(c23)cc(cc3)OC ZINC00175315
c1cc([N+](=O)O)cc(Cl)c1C(=O)Nc(n2)sc(c23)cccc3C ZINC00175583
c1cc([N+](=O)O)ccc1C(=O)Nc(cc2)cc(Cl)c2N3CCCC3 ZINC00178324
c1c(Cl)ccc(OC)c1NC(=O)c2c(C)onc2-c3ccccc3 ZINC00178931
c1cc(Cl)c(Cl)cc1C(=O)Nn(c2=O)c(C)nc(c23)cccc3 ZINC00182482
c1c(Cl)ccc(OC)c1C(=O)Nn(c2=O)c(C)nc(c23)cccc3 ZINC00182525
c1c(Cl)ccc(OC)c1NC(=O)CN(C2=O)C(=O)c(c23)cccc3 ZINC00182923
c1cccc(F)c1C(=O)Nc(s2)nnc2-c3cc(ccc3)OCC ZINC00183236
Clc1ccc(nc1)NC(=O)c2c(C)onc2-c3c(Cl)cccc3 ZINC00183867
c1cc(F)ccc1NC(=O)[C@@H](CC2=O)CN2c(cc3)cc(Cl)c3C ZINC00184335
c1cc(F)ccc1NC(=O)[C@H](CC2=O)CN2c(cc3)cc(Cl)c3C ZINC00184337
s1cccc1C(=O)Nc(s2)nnc2-c3cc(ccc3)OCC ZINC00186259
Cc1c(Cl)cc(cc1)NC(=O)[C@@H](C)N(C2=O)C(=O)c(c23)cccc3 ZINC00187205
Cc1c(Cl)cc(cc1)NC(=O)[C@H](C)N(C2=O)C(=O)c(c23)cccc3 ZINC00187211
CC(=O)Nc(cc1)cc(c12)sc(n2)NC(=O)c3ccc(Cl)cc3 ZINC00188288
c1cc(C)ccc1C(=O)Nc(s2)nc(c2c34)ccc3nc(s4)C ZINC00188290
c1cccc(C)c1C(=O)Nc(s2)nc(c2c34)ccc3nc(s4)C ZINC00188292
c1ccc(C)cc1C(=O)Nc(s2)nc(c2c34)ccc3nc(s4)C ZINC00188293
O=C1CCC(=O)N1CC(=O)Nc(n2)scc2-c3ccc(Cl)cc3 ZINC00189274
c1cc(C)ccc1C(=O)Nc(s2)nc(c2c34)ccc3sc(n4)C ZINC00190190
c1cc(Cl)cc(Cl)c1NC(=O)c2cccc(n2)C(=O)OCC ZINC00190643
CC(=O)c1ccc(cc1)C(=O)Nc(n2)scc2-c(cc3)ccc3C ZINC00192158
COc(cc1)ccc1[C@H](C2)CC(=O)C=C2Nc3c(O)ccc(Cl)c3 ZINC00193290
c1ccc([N+](=O)O)cc1C(=O)Nc(cc2)cc(c23)sc(n3)SC ZINC00193519
O=[N+](O)c(s1)ccc1C(=O)Nc(s2)nc(c2C)-c3ccccc3 ZINC00193683
O=[N+](O)c(c1)ccc(Cl)c1C(=O)Nc(cc2)cc(c23)sc(n3)C ZINC00193962
c1ccc(Cl)cc1C(=O)NCc2ccc(cc2)N3CCCC3=O ZINC00194240
n1ccccc1CNC(=O)c2c(C)onc2-c3c(Cl)cccc3 ZINC00196256
Cc1c(Cl)cc(cc1)NC(=O)CCN(C2=O)C(=O)c(c23)cccc3 ZINC00196313
CCOC(=O)CNc(n(c12)ccnc1)c(n2)-c3ccc(Cl)cc3 ZINC00200581
CCOC(=O)CNc(n(c12)ccnc1)c([nH+]2)-c3ccc(Cl)cc3 ZINC00200581
Cc1c(F)cc(cc1)NC(=O)CCn(c(=O)[nH]2)c(=O)c(c23)scc3 ZINC00200621
c1c(Cl)ccc(OC)c1NC(=O)Cn2c(=O)sc(c23)cccc3 ZINC00203512
c1cc(Cl)ccc1C(=O)N/N=C\c(c2)ccc(c23)n(C)c(=O)n3C ZINC00204949
c1cc(Cl)ccc1C(=O)N\N=C\c(c2)ccc(c23)n(C)c(=O)n3C ZINC00204950
CCOC(=O)Cc(c(C)[nH]1)c(=O)n(c12)ncc2-c3ccc(Cl)cc3 ZINC00205221
CCOC(=O)Cc(c(C)[nH]1)c(=O)n(c12)nc(c2)-c3ccc(Cl)cc3 ZINC00205225
c1cc(Cl)ccc1C(=O)n(n2)c(N)nc2-c3ccc(cc3)OC ZINC00205353
CC(C)Nc1nc(nc(n1)Cl)Nc(n2)scc2-c3ccccc3 ZINC00208822
c1ccccc1C(=O)N(CC2)CCC2C(=O)Nc3c(F)cc(F)cc3 ZINC00208865
COC(=O)c(cc1)cc(c12)[nH]c(=S)n(c2=O)CCc3ccccc3 ZINC00211061
COC(=O)c(cc1)cc(c12)[nH]c(=S)n(c2=O)-c3ccc(cc3)OC ZINC00211064
Cc(c1)ccc(c1C)-c(n2)scc2-c(c3)c(=O)oc(c34)cc(O)cc4 ZINC00211068
c1cc(F)c(F)cc1NC(=O)CCN(C2=O)C(=O)[C@@H]([C@@H]23)[C@H]4C=C[C@@H]3C4 ZINC00212465
COC(=O)[C@@H](C)Sc(nc1O)nc(c12)n(nc2)-c3ccc(F)cc3 ZINC00212744
c1ncccc1CNC(=O)c2ccc(o2)Cn(n3)c(C)c(Cl)c3C ZINC00215041
N1C(=O)CSc(c12)ccc(c2)C(=O)NCc3c(Cl)cccc3 ZINC00216859
N1C(=O)CSc(c12)ccc(c2)C(=O)NCCc3c(Cl)cccc3 ZINC00217023
N1C(=O)CSc(c12)ccc(c2)C(=O)NCCc3ccc(Cl)cc3 ZINC00217045
c1ccc(Cl)cc1NC(=O)CSc(n2)nn(c23)c(C)cc(n3)C ZINC00217175
CNC(=O)c1cc(NC(=O)C)c(cc1)Sc2ccc(Cl)cc2 ZINC00218551
O=c1n(C)cnc(c12)sc(c2C)C(=O)Nc3cccc(c34)cccc4 ZINC00221343
Clc1cccc(c1C)NC(=O)c(c2C)sc(c23)ncn(C)c3=O ZINC00221345
O=c1n(C)cnc(c12)sc(c2C)C(=O)NCc3ccc(Cl)cc3 ZINC00221355
c1cc(F)ccc1CNC(=O)c(c2C)sc(c23)ncn(c3=O)CC ZINC00221493
c1cc(Cl)ccc1NC(=O)c(c2C)sc(c23)ncn(c3=O)CC ZINC00221510
c1cc(F)ccc1NC(=O)c(c2C)sc(c23)ncn(c3=O)CCC ZINC00221531
c1cccc(OC)c1[C@H](n(c23)nnn2)C[C@H](N3)c4ccc(Cl)cc4 ZINC00222149
c1cccc(OC)c1[C@@H](n(c23)nnn2)C[C@H](N3)c4ccc(Cl)cc4 ZINC00222150
c1cccc(OC)c1[C@H](n(c23)nnn2)C[C@@H](N3)c4ccc(Cl)cc4 ZINC00222152
c1cccc(OC)c1[C@@H](n(c23)nnn2)C[C@@H](N3)c4ccc(Cl)cc4 ZINC00222153
COc(cc1)ccc1[C@@H](n(c23)nnn2)C[C@H](N3)c4ccc(Cl)cc4 ZINC00222156
COc(cc1)ccc1[C@H](n(c23)nnn2)C[C@@H](N3)c4ccc(Cl)cc4 ZINC00222157
COc(cc1)ccc1[C@H](N2)C[C@H](n(c23)nnn3)c4ccc(Cl)cc4 ZINC00222159
COc(cc1)ccc1[C@@H](N2)C[C@H](n(c23)nnn3)c4ccc(Cl)cc4 ZINC00222160
COc(cc1)ccc1[C@H](N2)C[C@@H](n(c23)nnn3)c4ccc(Cl)cc4 ZINC00222161
c1cccc(OC)c1[C@H](n(c23)nnn2)C=C(N3)c4ccc(Cl)cc4 ZINC00222250
c1cccc(OC)c1[C@@H](n(c23)nnn2)C=C(N3)c4ccc(Cl)cc4 ZINC00222251
COc(cc1)ccc1[C@H](n(c23)nnn2)C=C(N3)c4ccc(Cl)cc4 ZINC00222254
COc(cc1)ccc1[C@@H](n(c23)nnn2)C=C(N3)c4ccc(Cl)cc4 ZINC00222255
COc(cc1)ccc1C(N2)=C[C@H](n(c23)nnn3)c4ccc(Cl)cc4 ZINC00222256
COc(cc1)ccc1C(N2)=C[C@@H](n(c23)nnn3)c4ccc(Cl)cc4 ZINC00222257
Cc1ccc(cc1)[C@H](N2)C[C@H](n(c23)nnn3)c4ccc(Cl)cc4 ZINC00222285
Cc1ccc(cc1)C(N2)=C[C@H](n(c23)nnn3)c4ccc(cc4)SC ZINC00222325
Cc1ccc(cc1)C(N2)=C[C@@H](n(c23)nnn3)c4ccc(cc4)SC ZINC00222326
CCc1ccc(cc1)[C@@H](n(c23)nnn2)C[C@H](N3)c4ccc(Cl)cc4 ZINC00222342
CCc1ccc(cc1)[C@H](n(c23)nnn2)C[C@@H](N3)c4ccc(Cl)cc4 ZINC00222344
CCc1ccc(cc1)[C@@H](n(c23)nnn2)C[C@@H](N3)c4ccc(Cl)cc4 ZINC00222345
CCc1ccc(cc1)[C@H](n(c23)nnn2)C=C(N3)c4ccc(Cl)cc4 ZINC00222350
CCc1ccc(cc1)[C@@H](n(c23)nnn2)C=C(N3)c4ccc(Cl)cc4 ZINC00222352
CCc1ccc(cc1)C(N2)=C[C@H](n(c23)nnn3)c4ccc(Cl)cc4 ZINC00222379
CCc1ccc(cc1)C(N2)=C[C@@H](n(c23)nnn3)c4ccc(Cl)cc4 ZINC00222380
c1ccc(OC)cc1C(N2)=C[C@H](n(c23)nnn3)c4ccc(Cl)cc4 ZINC00222391
c1ccc(OC)cc1C(N2)=C[C@@H](n(c23)nnn3)c4ccc(Cl)cc4 ZINC00222393
CCc1ccc(cc1)[C@H](N2)C[C@H](n(c23)nnn3)c4ccc(Cl)cc4 ZINC00222395
CCc1ccc(cc1)[C@@H](N2)C[C@H](n(c23)nnn3)c4ccc(Cl)cc4 ZINC00222396
CCc1ccc(cc1)[C@H](N2)C[C@@H](n(c23)nnn3)c4ccc(Cl)cc4 ZINC00222398
CCc1ccc(cc1)C(N2)=C[C@H](n(c23)nnn3)c4cc(F)ccc4 ZINC00222456
Cc(c1)ccc(c1C)[C@H](n(c23)nnn2)C=C(N3)c4ccc(Cl)cc4 ZINC00222468
Cc(c1)ccc(c1C)[C@@H](n(c23)nnn2)C=C(N3)c4ccc(Cl)cc4 ZINC00222470
COc(cc1)ccc1C(N2)=C[C@H](n(c23)nnn3)c4c(Cl)cccc4 ZINC00222478
COc(cc1)ccc1C(N2)=C[C@@H](n(c23)nnn3)c4c(Cl)cccc4 ZINC00222481
c1ccc(OC)cc1C(N2)=C[C@H](n(c23)nnn3)c4c(Cl)cccc4 ZINC00222486
c1ccc(OC)cc1C(N2)=C[C@@H](n(c23)nnn3)c4c(Cl)cccc4 ZINC00222488
CCc1ccc(cc1)C(N2)=C[C@H](n(c23)nnn3)c4c(Cl)cccc4 ZINC00222489
CCc1ccc(cc1)C(N2)=C[C@@H](n(c23)nnn3)c4c(Cl)cccc4 ZINC00222490
CCc1ccc(cc1)C(N2)=C[C@H](n(c23)nnn3)c4ccc(cc4)SC ZINC00222503
CCc1ccc(cc1)C(N2)=C[C@@H](n(c23)nnn3)c4ccc(cc4)SC ZINC00222504
c1ccc(OC)cc1[C@H](N2)C[C@H](n(c23)nnn3)c4c(Cl)cccc4 ZINC00222512
c1ccc(OC)cc1[C@@H](N2)C[C@@H](n(c23)nnn3)c4c(Cl)cccc4 ZINC00222516
CCc1ccc(cc1)[C@H](N2)C[C@H](n(c23)nnn3)c4c(Cl)cccc4 ZINC00222518
CCc1ccc(cc1)[C@H](N2)C[C@@H](n(c23)nnn3)c4c(Cl)cccc4 ZINC00222523
CCc1ccc(cc1)[C@@H](N2)C[C@@H](n(c23)nnn3)c4c(Cl)cccc4 ZINC00222524
Cc1ccc(cc1)C(N2)=C[C@H](n(c23)nnn3)c4c(F)cccc4Cl ZINC00223037
O=c1[nH]c(C)nc(c12)sc(c2C)C(=O)NCc3ccc(F)cc3 ZINC00223661
O=c1nc(C)[nH]c(c12)sc(c2C)C(=O)NCc3ccc(F)cc3 ZINC00223661
Oc1nc(C)nc(c12)sc(c2C)C(=O)NCc3ccc(F)cc3 ZINC00223661
Fc1c(Cl)cc(cc1)NC(=O)Cc2nn(C)c(=O)c(c23)cccc3 ZINC00223665
CC(=O)c1ccc(cc1)NC(=O)CCn2c(=S)oc(c23)cccc3 ZINC00223770
O1CCC[C@@H]1CNC(=O)c(c2)ccc(c23)n(cn3)-c4cc(F)ccc4 ZINC00223925
c1c(Cl)ccc(OC)c1NC(=O)c2cn(C)c(=O)c(c23)cccc3 ZINC00224029
CC(C)NC(=O)c1cn(-c2c(F)cc(F)cc2)c(=O)c(c13)cccc3 ZINC00224401
c1cc(F)cc(Cl)c1NC(=O)CN(C2=O)C(=O)[C@@H]([C@@H]23)[C@H]4C=C[C@@H]3C4 ZINC00224734
c1cc(Cl)ccc1NC(=O)CCN(C2=O)C(=O)[C@@H]([C@@H]23)[C@H]4C=C[C@@H]3C4 ZINC00224757
c1ccc(Cl)cc1NC(=O)CCN(C2=O)C(=O)[C@@H]([C@@H]23)[C@H]4C=C[C@@H]3C4 ZINC00224783
c1cccc(Cl)c1NC(=O)CCN(C2=O)C(=O)[C@@H]([C@@H]23)[C@H]4C=C[C@@H]3C4 ZINC00224787
C=CC(=O)N1c(cccc2)c2Sc(c13)ccc(c3)NC(=O)OCC ZINC00225037
c1ccc([N+](=O)O)cc1NC(=O)c2ccc(cc2)OC(=S)N(C)C ZINC00226142
c1cccc(c12)n(C(=O)C)cc2/C=N/NC(=O)c3ccc(Cl)cc3 ZINC00235731
c1c(Cl)ccc(OC(=O)C)c1NC(=O)c2ccc(cc2)OC(=O)C ZINC00236048
c1ccccc1CC(=O)Nc(sc2=O)nc(c23)sc(C)c3C ZINC00237924
Cc1ccc(o1)-c(c2C#N)c(c(C)[nH]c2=S)C(=O)Nc3ccccc3 ZINC00239915
Clc1cccc(c1C)NC(=O)CCn2c(=O)sc(c23)cccc3 ZINC00246091
Cc1c(Cl)cc(cc1)NC(=O)CCn2c(=O)sc(c23)cccc3 ZINC00246095
Cc1c(F)cc(cc1)NC(=O)CCn2c(=O)sc(c23)cccc3 ZINC00246098
CN(C)c(cc1)ccc1C(=O)NNc(n2)sc(c23)cc(Cl)cc3 ZINC00251183
c1c(Cl)ccc(OC)c1N2C[C@H](CC2=O)c(n3)[nH]c(c34)cccc4 ZINC00252339
c1c(Cl)ccc(OC)c1N2C[C@H](CC2=O)c([nH]3)[nH+]c(c34)cccc4 ZINC00252339
s1cccc1C(=O)N[C@@H](C)c(n(C)c2=O)nc(c23)cc(Cl)cc3 ZINC00256205
s1cccc1C(=O)N[C@H](C)c(n(C)c2=O)nc(c23)cc(Cl)cc3 ZINC00256207
c1cc(Cl)ccc1C(=O)Nc(s2)nnc2-c3cc(OC)ccc3 ZINC00258782
c1cc(F)ccc1CNC(=O)c(c2)ccc(c23)SCC(=O)N3CC ZINC00260884
s1cccc1CNC(=O)c(c2)ccc(c23)SCC(=O)N3CC=C ZINC00260933
c1c(Cl)ccc(OC)c1NC(=O)Cn(cc2C=O)c(c23)cccc3 ZINC00264089
c1ccc(Cl)cc1NC(=O)Cn(c2=O)c(=O)n(C)c(c23)cccc3 ZINC00264684
c1ncccc1NC(=O)c2ccc(cc2)Cn(n3)c(C)c(Cl)c3C ZINC00268443
s1cccc1C(=O)N(CC2)CCC2C(=O)Nc3c(Cl)cccc3 ZINC00269522
n1snc(c12)ccc(c2)NC(=S)N(C3)CC[C@@H]3c4ccccc4 ZINC00270086
c1cc(F)cc(F)c1NC(=O)[C@@H](CC2=O)CN2c3ccc(cc3)OC ZINC00270137
c1cc(F)cc(F)c1NC(=O)[C@H](CC2=O)CN2c3ccc(cc3)OC ZINC00270139
s1cccc1C(=O)N(CC2)CCC2C(=O)Nc3c(F)cccc3 ZINC00270190
c1cc(F)ccc1NC(=O)CSc(o2)nnc2-c(cc3)ccc3C ZINC00272932
CCOC(=O)c1c(C)nc(s1)NC(=S)NC(=O)c2ccccc2 ZINC00278162
c1cc(Cl)cc(c1C)NC(=O)[C@@H](CC2=O)CN2c3ccc(F)cc3 ZINC00282739
c1cc(Cl)cc(c1C)NC(=O)[C@H](CC2=O)CN2c3ccc(F)cc3 ZINC00282741
c1cccc(Cl)c1C(=O)Nc(s2)nnc2-c3cc(OC)ccc3 ZINC00294195
c1ccccc1C(=O)CSc(nc2N)nc(c2c34)sc3CCC4 ZINC00294962
c1cc(Cl)ccc1C(=O)Nc(s2)nnc2-c3ccc(cc3)OC ZINC00297117
c1cccc(Cl)c1NC(=O)[C@@H](CC2=O)CN2c3ccc(Cl)cc3 ZINC00301807
c1cccc(Cl)c1NC(=O)[C@H](CC2=O)CN2c3ccc(Cl)cc3 ZINC00301810
c1cccc(CC2)c1N(C(=O)CCl)c(c23)cc(cc3)NC(=O)OC ZINC00303638
c1cc(Cl)ccc1CC(=O)Nc(c2)ccc(c23)C(=O)N(C)C3=O ZINC00305588
c1cc(F)ccc1C(=O)N(CC2)CCC2C(=O)Nc3cc(F)ccc3 ZINC00308470
Cc1c(Cl)cc(cc1)NC(=O)Cn(c(C)c2C=O)c(c23)cccc3 ZINC00308560
c1cc(F)ccc1C(=O)N(CC2)CCC2C(=O)Nc3c(F)cccc3 ZINC00309148
CC(=O)Nc1ccc(cc1)NC(=S)NC(=O)c2ccc(cc2)OC ZINC00309355
COC(=O)c1c(C)nc(s1)NC(=S)NC(=O)c2c(C)cccc2 ZINC00309437
Clc1cccc(c1C)NC(=O)[C@@H](CC2=O)CN2c3ccc(F)cc3 ZINC00309776
Clc1cccc(c1C)NC(=O)[C@H](CC2=O)CN2c3ccc(F)cc3 ZINC00309779
c1ccccc1C(=O)N(CC2)CCC2C(=O)Nc3c(Cl)cccc3 ZINC00310240
c1cc(Cl)c(Cl)cc1C(=O)Nc(ccc2)cc2-c3nncn3C ZINC00310279
c1cc(Cl)ccc1NC(=O)CSc(n2C)nnc2-c3ccco3 ZINC00312185
c1cc(Cl)ccc1NC(=O)COc(c2)ccc(c23)oc(=O)cc3C ZINC00313008
COc(cc1)ccc1NC(=O)[C@@H](CC2=O)CN2c3c(Cl)cccc3 ZINC00313238
COc(cc1)ccc1NC(=O)[C@H](CC2=O)CN2c3c(Cl)cccc3 ZINC00313239
Cc1cc(ncc1)NC(=O)[C@@H](CC2=O)CN2c3ccc(Cl)cc3 ZINC00314292
Cc1cc(ncc1)NC(=O)[C@H](CC2=O)CN2c3ccc(Cl)cc3 ZINC00314293
Cc1c(Cl)cc(cc1)NC(=O)CN(C2=O)C(=O)c(c23)cccc3 ZINC00314571
CCOC(=O)Cc1csc(n1)NC(=S)NC(=O)c2ccccc2 ZINC00315521
Cn1cnnc1SCC(=O)Nc(s2)nc(c2C)-c3ccccc3 ZINC00317395
c1cccc(Cl)c1C(=O)NCCc2nnc(o2)-c(cc3)ccc3C ZINC00319463
CCCC(=O)Nc1ccc(cc1)NC(=S)NC(=O)c2cccs2 ZINC00331193
CC(=O)Nc(cc1)ccc1C2=NN(C(=O)SC2)Cc3ccccc3 ZINC00341054
CCCC(=O)NC(=S)Nc(c1)ccc(c12)oc(n2)-c3cccnc3 ZINC00341954
CCCC(=O)NC(=S)Nc(ccc1)cc1-c(o2)nc(c23)nccc3 ZINC00341957
c1cnccc1-c(cc(O)c2C(C)C)n(c2=O)-c3ccc(Cl)cc3 ZINC00343970
COC(=O)c1cc(ccc1)OC(=O)Nc(cc2)cc(Cl)c2OC ZINC00348146
c1cc(Cl)ccc1NC(=O)c2ccc(cc2)N3C(=O)CCC3=O ZINC00348392
c1cccc(F)c1C(=O)NNc2ncnc3sc(c4c23)CCCC4 ZINC00348642
s1cccc1[C@H](NC2=O)N(C(S)=C2C#N)c3ccc(cc3)OC ZINC00352244
c1cc(Cl)ccc1NC(=O)Oc(ccc2)cc2N3CCCC3=O ZINC00354031
c1cc(Cl)ccc1NC(=O)Oc(cc2)ccc2N3CCCC3=O ZINC00354033
c1cc([N+](=O)O)ccc1[C@@H](C2)N(C(=O)C)N=C2c3ccc(Cl)cc3 ZINC00354418
c1cc([N+](=O)O)ccc1[C@H](C2)N(C(=O)C)N=C2c3ccc(Cl)cc3 ZINC00354419
s1c(Cl)ccc1C(=O)Nc(c2C)c(=O)n(n2C)-c3ccccc3 ZINC00355492
CC(C)NC(=O)c(n1)nn(c12)c(C(F)(F)F)cc(n2)-c3ccccc3 ZINC00357246
CC(=O)Nc1ccc(cc1)NC(=S)NC(=O)c2ccc(Cl)cc2 ZINC00358129
CC(=O)N(C)c1ccc(cc1)NC(=S)NC(=O)c2ccc(F)cc2 ZINC00358823
COc(cc1)ccc1CNC(=O)c2c(Cl)ccc(c2)-n3cnnc3 ZINC00360403
CCOc(cc1)ccc1NC(=O)c2c(Cl)ccc(c2)-n3cnnc3 ZINC00360417
Cc(c1)ccc(c1C)NC(=O)c2c(Cl)ccc(c2)-n3cnnc3 ZINC00360420
c1cc(F)ccc1CNc(cc2)ccc2-c(s3)nn(c34)c(C)nn4 ZINC00360424
CC(=O)Nc1ccc(cc1)NC(=S)NC(=O)c2cc(OC)ccc2 ZINC00361371
CCC(=O)Nc1ccc(cc1)NC(=S)NC(=O)c2c(F)cccc2 ZINC00361380
c1cccc(F)c1NC(=O)CSc(o2)nnc2-c(cc3)ccc3C ZINC00361479
c1ccc(Cl)cc1C(=O)Nc(s2)nnc2-c(cc3)ccc3C ZINC00366717
O1CCC[C@@H]1C(=O)Nc(cc2)ccc2-c(n3)oc(c34)ccc(Cl)c4 ZINC00367904
s1ccnc1NC(=O)CSc(n2C)nnc2-c(cc3C)ccc3 ZINC00368264
c1cc(F)ccc1-c(c2C#N)c(C)sc2NC(=O)c3ccnn3C ZINC00372149
c1cccc(c12)scc2C(=O)Nc(s3)nnc3C4CCCCC4 ZINC00372305
ClCCc(cn1)cn(c12)nc(c2)C(=O)NCc3ccc(F)cc3 ZINC00374115
Cc1n(C(F)F)nc(C)c1C(=O)Nc2ccn(n2)Cc3ccccc3 ZINC00374287
CN(C)C(=O)c1c(C)nc(s1)NC(=S)NC(=O)c2ccccc2 ZINC00375082
Cc1ccnc(n1)SCC(=O)Nc(n2)scc2-c3ccccc3 ZINC00376483
c1cnccc1C(=O)NC(=S)Nc(ccc2)cc2C(=O)OCC ZINC00377291
c1ccc(Cl)cc1C(=O)Nc(s2)nnc2-c3cc(OC)ccc3 ZINC00381058
c1cc(Cl)cc(F)c1NC(=O)[C@@H](CC2=O)CN2c(cc3)ccc3C ZINC00382585
c1cc(Cl)cc(F)c1NC(=O)[C@H](CC2=O)CN2c(cc3)ccc3C ZINC00382586
c1ccccc1Cn(c(=S)[nH]n2)c2-c(c(n3)C)n(c34)ccc(C)c4 ZINC00383316
o1cccc1C(=O)Nc(ccc(Cl)c2)c2C(=O)NC[C@H]3CCCO3 ZINC00384380
c1cc(C)ccc1C(=O)CSc([nH]n2)nc2-c3c(Cl)cccc3 ZINC00384819
CSc1nn(c(N)c1C#N)-c(cc(n2)Cl)nc2-c3ccccc3 ZINC00384919
N#Cc1c(CC)nn(c1N)-c(cc(n2)Cl)nc2-c3ccccc3 ZINC00384926
Cc1nnc(s1)NC(=O)[C@@H](C)c2cc(F)c(cc2)-c3ccccc3 ZINC00385409
Cc1nnc(s1)NC(=O)[C@H](C)c2cc(F)c(cc2)-c3ccccc3 ZINC00385410
CC(=O)NC(=S)Nc(c1)c(Cl)cc(c12)nn(n2)-c3ccccc3 ZINC00386371
c1ccc(C)c(c1C)NC(=O)Cn(c2=O)cnc(c23)ccc(Cl)c3 ZINC00389207
c1ccc(C)c(c1C)NC(=O)Cn(c2=O)cnc(c23)cc(Cl)cc3 ZINC00389208
Cc1cc(C)cc(c1)NC(=O)Cn(c2=O)cnc(c23)ccc(Cl)c3 ZINC00389209
Cc1cc(C)cc(c1)NC(=O)Cn(c2=O)cnc(c23)cc(Cl)cc3 ZINC00389210
Cc1cc(ccc1)NC(=O)Cn(c2=O)cnc(c23)ccc(Cl)c3 ZINC00389218
Cc1ccc(cc1)NC(=O)Cn(c2=O)cnc(c23)ccc(Cl)c3 ZINC00389219
Cc1cc(ccc1)NC(=O)Cn(c2=O)cnc(c23)cc(Cl)cc3 ZINC00389221
Cc1ccc(cc1)NC(=O)Cn(c2=O)cnc(c23)cc(Cl)cc3 ZINC00389222
Cc(c1)ccc(c1C)NC(=O)Cn(c2=O)cnc(c23)ccc(Cl)c3 ZINC00389224
Cc1c(C)ccc(c1)NC(=O)Cn(c2=O)cnc(c23)ccc(Cl)c3 ZINC00389225
c1cc(C)cc(c1C)NC(=O)Cn(c2=O)cnc(c23)ccc(Cl)c3 ZINC00389226
Cc(c1)ccc(c1C)NC(=O)Cn(c2=O)cnc(c23)cc(Cl)cc3 ZINC00389227
Cc1c(C)ccc(c1)NC(=O)Cn(c2=O)cnc(c23)cc(Cl)cc3 ZINC00389228
c1cc(C)cc(c1C)NC(=O)Cn(c2=O)cnc(c23)cc(Cl)cc3 ZINC00389229
c1cccc(c1CC)NC(=O)Cn(c2=O)cnc(c23)ccc(Cl)c3 ZINC00389233
c1cccc(c1CC)NC(=O)Cn(c2=O)cnc(c23)cc(Cl)cc3 ZINC00390755
CCc1ccc(cc1)NC(=O)Cn(c2=O)cnc(c23)cc(Cl)cc3 ZINC00390756
CCOC(=O)c1ccc(cc1)NC(=O)Oc2c(Cl)cc(F)cc2 ZINC00399648
CCOC(=O)c1ccc(cc1)OC(=O)Nc(cc2)cc(Cl)c2F ZINC00400342
c1ccc(F)cc1NC(=O)CSc(n2C)nnc2-c3c(C)occ3 ZINC00410516
c1cccc(F)c1NC(=O)CSc(n2C)nnc2-c3c(C)occ3 ZINC00410517
c1cc(F)ccc1NC(=O)CSc(n2C)nnc2-c3c(C)occ3 ZINC00410518
c1cc(Cl)ccc1C(=O)CSc([nH]n2)nc2-c(cc3C)ccc3 ZINC00411634
Cc1ccc(cc1)NC(=O)CSc(o2)nnc2-c3ccc(F)cc3 ZINC00411847
Cc1cc(no1)NC(=O)c(c2)sc(c23)n(nc3C)-c4ccccc4 ZINC00412663
CC(=O)Nc(c1)c(Cl)cc(c12)nc(C)n(c2=O)Cc3ccccc3 ZINC00412777
Cc1csc(n1)NC(=O)CSc(n2C)nnc2-c3ccccc3 ZINC00412861
c1ccc(Cl)cc1NC(=O)CSc(n2C)nnc2-c3ccco3 ZINC00412867
s1ccnc1NC(=O)c(c2)sc(c23)n(nc3C)-c4ccccc4 ZINC00413049
Cc1ccc(cc1)NC(=O)CSc2nnnn2-c3ccc(F)cc3 ZINC00413147
c1cc(F)ccc1C(=O)CSc(n2C)nnc2-c3c(N)cccc3 ZINC00413180
c1cccc(Cl)c1NC(=O)CSc(n2C)nnc2-c3ccco3 ZINC00413240
c1cc(Cl)ccc1C(=O)N/N=C2\CSC(=O)N2Cc3ccco3 ZINC00414710
Cc1c(Cl)cc(cc1)NC(=O)CSc(c2NC(=O)C)cccc2 ZINC00414832
CCOC(=O)CNc(n(c12)cc(Cl)cc1)c(n2)-c3ccc(O)cc3 ZINC00416312
CCOC(=O)CNc(n(c12)cc(Cl)cc1)c([nH+]2)-c3ccc(O)cc3 ZINC00416312
CCOC(=O)CNc(n(c12)cc(Cl)cc1)c(n2)-c3cccnc3 ZINC00416313
CCOC(=O)CNc(n(c12)cc(Cl)cc1)c([nH+]2)-c3cccnc3 ZINC00416313
c1ccc(F)cc1NC(=O)CSc(o2)nnc2-c(cc3)ccc3C ZINC00416418
CC(C)(C)c1ccc(cc1)-c2nnc(s2)NC(=O)c3ccncc3 ZINC00416637
Cc1ccc(cc1)NC(=O)CSc2nnnn2-c3cc(F)ccc3 ZINC00416657
c1cc(F)ccc1-n2c(SCC(=O)OC)nnc2-c3cccnc3 ZINC00416852
c1cc(F)ccc1NC(=O)CSc(n(C)c2=O)nc(c23)cccc3 ZINC00420554
c1cccc(c12)[nH]c(n2)CCc3nnc(S)n3-c(cc4)ccc4C ZINC00421595
c1cccc(c12)[nH+]c([nH]2)CCc3nnc(S)n3-c(cc4)ccc4C ZINC00421595
c1cc(F)ccc1NC(=O)CSc(nnc2C)n2-c3ccccc3 ZINC00422534
Cc1cnc(s1)NC(=O)CSc(nnc2C)n2-c3ccccc3 ZINC00422535
c1cc(C)ccc1C(=O)CSc(nn2)nc(c2c34)[nH]c3ccc(C)c4 ZINC00422715
COc(cc1)cc(OC)c1NC(=O)c2cc(on2)-c3ccc(F)cc3 ZINC00423594
c1c(Cl)ccc(OC)c1NC(=O)c2cc(on2)-c3ccc(F)cc3 ZINC00423596
COc(cc1)ccc1CNC(=O)c2cc(on2)-c3ccc(Cl)cc3 ZINC00423602
c1cc(Cl)ccc1CNC(=O)c2cc(on2)-c3ccc(cc3)OC ZINC00423633
Clc1cccc(c1C)NC(=O)c2cc(on2)-c3ccc(cc3)OC ZINC00423649
Fc1c(Cl)cc(cc1)NC(=O)c2cc(on2)-c3ccc(cc3)OC ZINC00423650
c1cccc(SC)c1NC(=O)c2cc(on2)-c3ccc(cc3)OC ZINC00423656
c1cc(Cl)ccc1CNC(=O)c2cc(on2)-c3cc(OC)ccc3 ZINC00423675
Clc1cccc(c1C)NC(=O)c2cc(on2)-c3cc(OC)ccc3 ZINC00423690
Fc1c(Cl)cc(cc1)NC(=O)c2cc(on2)-c3cc(OC)ccc3 ZINC00423691
Clc1cccc(c1C)NC(=O)c2cc(on2)-c3c(OC)cccc3 ZINC00423727
Fc1c(Cl)cc(cc1)NC(=O)c2cc(on2)-c3c(OC)cccc3 ZINC00423728
CC(=O)Nc1ccc(cc1)N2[C@H](SCC2=O)c3ccc(F)cc3 ZINC00423756
C1CCCC1NC(=O)c2sc(=S)n(c23)c4c(c(=O)[nH]3)cccc4 ZINC00424299
c1cc(F)ccc1NC(=O)c2c(N)n(nn2)-c(c3)cc(C)cc3C ZINC00424330
CCOC(=O)c(cc1)cc(c12)[nH]c(=S)n(c2=O)-c3ccccc3 ZINC00424909
COC(=O)c(cc1)cc(c12)[nH]c(=S)n(c2=O)[C@@H](C)c3ccccc3 ZINC00424916
COC(=O)c(cc1)cc(c12)[nH]c(=S)n(c2=O)[C@H](C)c3ccccc3 ZINC00424917
CCOC(=O)c1ccc(cc1)-n(c2=O)c(=S)[nH]c(c23)cccc3 ZINC00424936
c1cccc(c1C)OCC(=O)Nn(c2=O)c(=S)[nH]c(c23)cccc3 ZINC00424991
CC(C)NC(=O)c(cc1)cc(c12)[nH]c(=S)n(c2=O)Cc3ccco3 ZINC00425018
Cc1cc(ccc1)NC(=O)CCn(c2=O)c(=S)[nH]c(c23)cccc3 ZINC00425042
COC(=O)c(cc1)cc(c12)[nH]c(=S)n(c2=O)Cc3ccc(F)cc3 ZINC00425248
CC(C)NC(=O)c1ccc(cc1)-n(c2=O)c(=S)[nH]c(c23)cccc3 ZINC00425377
CCOC(=O)c1ccc(cc1)-n(c(=S)[nH]2)c(=O)c(c23)scc3 ZINC00425405
C1CCCC1NC(=O)c2cccn(c3=O)c2nc(c34)cc(Cl)cc4 ZINC00425570
C1CCCC1NC(=O)c2cccn(c3=O)c2nc(c34)ccc(Cl)c4 ZINC00425574
C1CCCC1NC(=O)c(cc2)cn(c3=O)c2nc(c34)ccc(Cl)c4 ZINC00425583
C1CCCC1NC(=O)c(cc2)cn(c3=O)c2nc(c34)cc(Cl)cc4 ZINC00425586
COc(cc1)ccc1CNC(=O)c2cc(on2)-c3cc(Cl)ccc3 ZINC00425654
c1ncccc1CNC(=O)c2cc(on2)-c3cc(Cl)c(Cl)cc3 ZINC00425698
C1CCCc(c12)onc2C(=O)Nc3cnn(c3)Cc4ccc(F)cc4 ZINC00426538
Cc1cc(C)cc(c1)NC(=O)c(c2)sc(c23)nc4n(c3=O)cccc4 ZINC00426837
Cc1c(C)ccc(c1)NC(=O)c(c2)sc(c23)nc4n(c3=O)cccc4 ZINC00426885
Cc1cc(ccc1)NC(=O)c(c2)sc(c23)nc4n(c3=O)cccc4C ZINC00426894
Cc1ccc(cc1)NC(=O)c(c2)sc(c23)nc4n(c3=O)cccc4C ZINC00426922
s1ccnc1NC(=O)CSc2nccn2-c3cccc(C)c3C ZINC00427367
s1ccnc1NC(=O)CSc2n(cc[nH+]2)-c3cccc(C)c3C ZINC00427367
Cc1cc(no1)NC(=O)CSc2nccn2-c3cc(Cl)ccc3 ZINC00427387
Cc1cc(no1)NC(=O)CSc2n(cc[nH+]2)-c3cc(Cl)ccc3 ZINC00427387
c1ccc(Cl)cc1NC(=O)CCc2nc(no2)-c(cc3)ccc3C ZINC00428148
Clc1ccc(nc1)NC(=O)CCc2nc(no2)-c(cc3)ccc3C ZINC00428163
Cc1c(F)cc(cc1)NC(=O)CCc2nc(no2)-c3c(F)cccc3 ZINC00428169
Cc1cc(no1)NC(=O)c(c2)sc(c23)nc4c(c3)cc(cc4)OC ZINC00428351
c1cc(F)ccc1NC(=O)CSc2cc(=O)n(C)c(c23)cccc3 ZINC00429682
Cc(c1)[nH]c(c12)ccc(c2)CNS(=O)(=O)c3ccc(Cl)cc3 ZINC00429826
Cc1c(Cl)cc(cc1)NC(=O)C[C@@H](C(=O)N2)Nc(c23)cccc3 ZINC00444765
Cc1c(Cl)cc(cc1)NC(=O)C[C@H](C(=O)N2)Nc(c23)cccc3 ZINC00444766
c1cc(Cl)ccc1NC(=O)c2ccc(cc2)S(=O)(=O)N(C)C ZINC00446055
c1cccc(F)c1C(=O)Nc(s2)nnc2-c3ccc(cc3)OCC ZINC00447974
c1cc(Cl)ccc1CC(=O)Nc(nc2)nc(c23)CC(C)(C)CC3=O ZINC00448459
s1cccc1/C=N/NC(=O)[C@@H](CC2=O)CN2c3ccc(Cl)cc3 ZINC00448597
s1cccc1/C=N/NC(=O)[C@H](CC2=O)CN2c3ccc(Cl)cc3 ZINC00448599
CCc1nnc(s1)NC(=O)c2ccc(o2)-c3ccc(Cl)cc3 ZINC00450188
c1cc(C)ccc1C(=O)NC(=S)Nc2cccc(c23)nsn3 ZINC00450802
CCC(=O)Nc1ccc(cc1)NC(=S)NC(=O)c2cccs2 ZINC00451059
c1ncccc1C(=O)Nc(s2)nc(c2CCC)-c3ccc(F)cc3 ZINC00451278
c1ccccc1CC(=O)Nc2c(Cl)ccc(c2)N3C(=O)CCC3=O ZINC00451971
CCC(=O)Nc1ccc(cc1)NC(=S)NC(=O)c2ccc(F)cc2 ZINC00452034
CC(=O)Nc1ccc(cc1)NC(=S)NC(=O)c2c(Cl)cccc2 ZINC00452038
CCC(=O)Nc1cc(ccc1)NC(=S)NC(=O)c2ccc(F)cc2 ZINC00452207
CC(=O)Nc1ccc(cc1)NC(=S)NC(=O)c2cc(Cl)ccc2 ZINC00452281
O=[N+](O)c(o1)ccc1C(=O)Nc(cc2)cc(Cl)c2N3CCCCC3 ZINC00452375
CC(=O)Nc1ccc(cc1)NC(=S)NC(=O)c2cc(F)ccc2 ZINC00452561
c1cc([N+](=O)O)cc(Cl)c1C(=O)Nc(n2)sc(c23)cc(C)cc3 ZINC00452580
CCC(=O)Nc1ccc(cc1)NC(=S)NC(=O)c2cc(F)ccc2 ZINC00452679
CC(=O)Nc1ccc(cc1)NC(=S)NC(=O)c2ccc(F)cc2 ZINC00452773
CCC(=O)Nc(n1)sc(c1C)-c2csc(n2)Nc3ccccc3 ZINC00453389
CCC(=O)Nc1cc(ccc1)NC(=S)NC(=O)c2cccs2 ZINC00453832
COc1c(Cl)cc(cc1)NC(=O)[C@@H](CC2=O)CN2c3ccccc3 ZINC00455179
COc1c(Cl)cc(cc1)NC(=O)[C@H](CC2=O)CN2c3ccccc3 ZINC00455180
CC(=O)N(C)c1ccc(cc1)NC(=O)c2c([N+](=O)O)cc(Cl)cc2 ZINC00455778
CCC(=O)NC(=S)Nc(c1)ccc(c12)nn(n2)-c3ccc(F)cc3 ZINC00455839
c1cc(F)ccc1C(=O)CSc([nH]2)nnc2-c3ccc(cc3)OC ZINC00457825
CCSc(s1)nnc1NC(=O)c2c(C)onc2-c3ccccc3 ZINC00461635
CC(C)C(=O)Nc1ccc(cc1)NC(=S)NC(=O)c2cccs2 ZINC00461845
o1cccc1CNC(=O)c2c(N)n(c(=S)s2)-c(cc3)ccc3C ZINC00463331
s1ccnc1NC(=O)CSc(n2C)nnc2-c(c3C)cccc3 ZINC00464075
CC(=O)NC(=S)Nc(cc1)ccc1NC(=O)c2cc(Cl)ccc2 ZINC00464424
c1ccccc1SCC(=O)Nc(s2)nc(c23)CC(C)(C)CC3=O ZINC00465391
c1cc(Cl)ccc1SCC(=O)Nc2ccc(cc2)OC(=O)C ZINC00467070
Cc1cc(no1)NC(=O)c2ccc(o2)COc(c3)ccc(Cl)c3C ZINC00467656
c1cccc(c1C#N)CSc(n2)sc(c23)cc(cc3)NC(=O)C ZINC00468255
o1cccc1C(=O)N2CCN(CC2)C(=S)Nc3c(Cl)cccc3 ZINC00468767
c1cc(Cl)ccc1S[C@@H](C)C(=O)Nc2ccc(cc2)NC(=O)C ZINC00471034
Cc(n1)sc(c12)cc(cc2)C(=O)Nc(cc3)ccc3C(=O)OC ZINC00479765
Clc1ccc(nc1)NC(=O)CSc(c2C(=O)OC)cccc2 ZINC00480545
c1ccnc(Cl)c1C(=O)Nc(n2)scc2-c(c3C)ccc(C)c3 ZINC00483983
c1ncccc1C(=O)NC(=S)NN2CCCC[C@@H]2c3cccnc3 ZINC00487792
c1ncccc1C(=O)NC(=S)NN2CCCC[C@H]2c3cccnc3 ZINC00487793
Fc1c(F)ccc(c1)NC(=O)COc(cc2)cc(c23)oc(=O)cc3C ZINC00489083
Cc1c(F)cc(cc1)NC(=O)COc(cc2)cc(c23)oc(=O)cc3C ZINC00489155
c1cc(F)cc(F)c1NC(=O)COc(cc2)cc(c23)oc(=O)cc3C ZINC00489353
c1c(Cl)ccc(c1C)OCC(=O)NN(C2=O)C(=O)c(c23)cccc3 ZINC00492032
C1CCCc(c12)sc(n2)NS(=O)(=O)c(c3)ccc(c34)cccc4 ZINC00495378
c1ccccc1Nc(n(c2=O)NC=O)nc3sc(c4c23)CCCC4 ZINC00495778
c1c(Cl)ccc(c1C)O[C@@H](C)c2nc([nH]n2)-c3ccc(O)cc3 ZINC00505391
n1cn(N)c(=O)c(c1c23)sc2nc(c4c3CCCC4)-c5ccccc5 ZINC00507735
o1cccc1-c(c2C#N)c(c(C)[nH]c2=S)C(=O)Nc(c3C)cccc3 ZINC00508046
c1ccc(Cl)cc1C(=O)Nc(s2)nnc2-c3ccc(cc3)OC ZINC00509455
CCOC(=O)c(sc1C)c(c12)nc([nH]c2=O)-c3ccc(Cl)cc3 ZINC00510302
s1cccc1\C=C\C(=O)NC(=S)Nc(cc2)ccc2NC(=O)C ZINC00511687
c1cc(C)ccc1C(=O)NC(=S)Nc(n2)sc(c23)cc(O)cc3 ZINC00512957
c1ccc(C)cc1C(=O)NC(=S)Nc(n2)sc(c23)cc(O)cc3 ZINC00512958
CCCC(=O)Nc1c(Cl)cc(cc1)N(C2=O)C(=O)c(c23)cccc3 ZINC00513717
CCC(=O)NC(=S)Nc(cc1)ccc1NC(=O)c2ccc(F)cc2 ZINC00514828
CCC(=O)NC(=S)Nc(cc1)ccc1NC(=O)c2c(F)cccc2 ZINC00514829
CCC(=O)NC(=S)Nc(cc1)ccc1NC(=O)c2cccs2 ZINC00514836
CC(C)C(=O)Nc1c(Cl)cc(cc1)N(C2=O)C(=O)c(c23)cccc3 ZINC00514843
c1cccc(c12)oc(c2C)C(=O)NC(=S)Nc(s3)nnc3CC ZINC00520467
c1cccc(c12)cccc2C(=O)NC(=S)Nc(s3)nnc3CC ZINC00520676
s1ccnc1NC(=O)CSc(nc2C)nc(c23)ccc(C)c3 ZINC00520839
CC(=O)NC(=S)Nc(cc1)ccc1NC(=O)c2c(Cl)nccc2 ZINC00521118
c1ccc(Cl)cc1NC(=O)COc(c2)ccc(c23)oc(=O)cc3C ZINC00521353
c1ccccc1NC(=O)COc(c(Cl)c2)cc(c23)oc(=O)cc3C ZINC00521772
CCOc(cc1)ccc1[C@H](n(c23)nnn2)C=C(N3)c4ccc(F)cc4 ZINC00522585
CCOc(cc1)ccc1[C@@H](n(c23)nnn2)C=C(N3)c4ccc(F)cc4 ZINC00522586
Cc1c(F)cc(cc1)NC(=O)CSc(n2C)nnc2-c3ccco3 ZINC00523590
Cc(s1)ccc1/C=N/NC(=O)[C@@H](CC2=O)CN2c3ccc(F)cc3 ZINC00525260
Cc(s1)ccc1/C=N/NC(=O)[C@H](CC2=O)CN2c3ccc(F)cc3 ZINC00525265
c1cc(F)ccc1NC(=O)CSc(n2C)nnc2-c3ccccn3 ZINC00525544
c1csc(c1C)/C=N/NC(=O)[C@H](CC2=O)CN2c3ccc(F)cc3 ZINC00526802
Cc1ccc(cc1)NC(=O)CSc(n2C)nnc2-c3cccs3 ZINC00527238
c1ccc(F)cc1NC(=O)CSc(n2C)nnc2-c3cccs3 ZINC00527573
c1ccc(SC)cc1NC(=O)c2c(Cl)ccc(c2)-n3cnnc3 ZINC00528218
CCNc1nc(nc(n1)Cl)Oc2ccc(=O)n(n2)-c3ccccc3 ZINC00529174
Cc1onc(C)c1C(=O)Nc2ccc(cc2)Oc3ccc(Cl)cc3 ZINC00529368
s1ccnc1NC(=O)c2ccc(cc2)Cn(n3)c(C)c(Cl)c3C ZINC00529405
c1cccc(C)c1C(=O)N2CCN(CC2)c3c(Cl)cc(N)cc3 ZINC00529513
c1cccc(C)c1C(=O)N2CC[NH+](CC2)c3c(Cl)cc([NH3+])cc3 ZINC00529513
c1cccc(C)c1C(=O)N2CCN(CC2)c3c(Cl)cc([NH3+])cc3 ZINC00529513
c1cccc(C)c1C(=O)N2CC[NH+](CC2)c3c(Cl)cc(N)cc3 ZINC00529513
c1cc(F)ccc1NC(=O)CSc(n2C)nnc2-c3cccs3 ZINC00530456
c1ccccc1C(=O)Nc(n2)nc3n2cnc4sc(c5c34)CCCC5 ZINC00531982
c1ccccc1-c2noc(C)c2-c3nnc(S)n3-c(cc4)ccc4C ZINC00532815
c1cccc(F)c1NC(=O)CSc(n2C)nnc2-c3cccs3 ZINC00533076
c1cc(Cl)ccc1C(=O)CSc([nH]2)nnc2-c(cc3)ccc3C ZINC00535410
c1cc(F)ccc1NC(=O)C2=NN(C(=O)CC2)c3ccc(Cl)cc3 ZINC00536744
n1ccccc1CNC(=O)C2=NN(C(=O)CC2)c3ccc(Cl)cc3 ZINC00536987
CCOC(=O)c1c(CCl)nc(nc1)Nc(n2)sc(c23)cccc3 ZINC00537011
NC(=S)N\N=C\1C(=O)N(c(c12)ccc(C)c2)Cc3ccccc3 ZINC00537114
c1ccc(Cl)cc1NC(=O)C2=NN(C(=O)CC2)c(cc3C)ccc3 ZINC00537354
CCC(=O)NS(=O)(=O)c(cncc1)c1Nc(cc2C(F)(F)F)ccc2 ZINC00537777
CCOC(=O)Nc(nc1)nc(c12)C[C@H](CC2=O)c3cc(Cl)ccc3 ZINC00537854
CCOC(=O)Nc(nc1)nc(c12)C[C@@H](CC2=O)c3cc(Cl)ccc3 ZINC00537855
c1ncccc1CNC(=O)C2=NN(C(=O)CC2)c3ccc(Cl)cc3 ZINC00539123
c1cc(Cl)ccc1NC(=O)C2=NN(C(=O)CC2)c(cc3C)ccc3 ZINC00540843
C1CC1\N=C\[C@H](C2=O)C(=O)NC(=S)N2c3cccc(c34)cccc4 ZINC00541084
c1cc(Cl)ccc1NC(=O)C2=NN(C(=O)CC2)c(cc3)ccc3C ZINC00541264
c1ccc(Cl)cc1NC(=O)C2=NN(C(=O)CC2)c(cc3)ccc3C ZINC00542003
COC(=O)c(cc1)cc(c12)nc(S)n(c2=O)-c(c3C)cc(C)cc3 ZINC00542445
COc(cc1)ccc1[C@@H](C2)N(C(=O)C)N=C2c3c(O)ccc(Cl)c3 ZINC00542999
COc(cc1)ccc1[C@H](C2)N(C(=O)C)N=C2c3c(O)ccc(Cl)c3 ZINC00543000
Cc1cc(ccc1)NC(=O)C2=NN(C(=O)CC2)c3ccc(Cl)cc3 ZINC00543297
s1cccc1CNC(=O)C2=NN(C(=O)CC2)c3ccc(Cl)cc3 ZINC00543346
o1cccc1CNC(=O)C2=NN(C(=O)CC2)c3ccc(Cl)cc3 ZINC00544367
Cc1ccc(cc1)NC(=O)C2=NN(C(=O)CC2)c3ccc(Cl)cc3 ZINC00545445
c1ccc([N+](=O)O)cc1[C@@H](C2)N(C(=S)NC)N=C2c3ccccc3 ZINC00547356
c1cc(C)ccc1C(=O)NN[C@@H](C2=O)CC(=O)N2c3ccc(F)cc3 ZINC00549457
c1ccccc1[C@@H](OC(=O)C)C(=O)Nc(n2)sc(c23)cc(C)cc3 ZINC00551078
c1ccc(OC)cc1[C@H](n(c23)nnn2)C=C(N3)c4ccc(Cl)cc4 ZINC00554574
c1ccc(OC)cc1[C@@H](n(c23)nnn2)C=C(N3)c4ccc(Cl)cc4 ZINC00554575
s1cccc1C(=O)Nc(n2)sc(c23)cc(cc3)N4CCOCC4 ZINC00557825
CC(C)C(=O)NC(=S)Nc(ccc1)cc1-c(s2)nn(c23)cnn3 ZINC00558030
CCC(=O)NC(=S)Nc(cc1)ccc1-c(s2)nn(c23)c(C)nn3 ZINC00558031
CCCC(=O)NC(=S)Nc(ccc1)cc1-c(s2)nn(c23)cnn3 ZINC00558039
COc(cc1)c([N+](=O)O)cc1C(=O)Nc(n2)sc(c23)cc(F)cc3 ZINC00558189
CC(C)C(=O)NC(=S)Nc(cc1)ccc1-c(s2)nn(c23)cnn3 ZINC00558286
s1cccc1C(=O)Nc(ccc2)cc2-c(s3)nn(c34)c(C)nn4 ZINC00558304
c1cc([N+](=O)O)c(C)cc1C(=O)Nc(n2)sc(c23)cccc3Cl ZINC00558586
c1cc(C)c([N+](=O)O)cc1C(=O)Nc(n2)sc(c23)cccc3Cl ZINC00558588
CCCC(=O)NC(=S)Nc(cc1)ccc1-c(o2)nc(c23)nccc3 ZINC00559787
Cc1c(C)sc(n1)NC(=O)CSc(n2)[nH]cc2-c3ccccc3 ZINC00563120
Cc1c(C)sc(n1)NC(=O)CSc([nH+]2)[nH]cc2-c3ccccc3 ZINC00563120
Cc1c(C)sc(n1)NC(=O)CSc([nH]2)ncc2-c3ccccc3 ZINC00563120
Cc1c(C)sc(n1)NC(=O)CSc([nH]2)ncc2-c3ccccc3 ZINC00563120
C1CCc(c12)sc(n2)NC(=O)CSc(n3)[nH]c(c34)cccc4 ZINC00563603
C1CCc(c12)sc(n2)NC(=O)CSc([nH]3)[nH+]c(c34)cccc4 ZINC00563603
C1CCc(c12)sc(n2)NC(=O)CSc(n3)sc(c34)cccc4 ZINC00563609
Cc1cc(c(F)cc1)NC(=O)CN2C(=O)COc(c23)ccc(Cl)c3 ZINC00564134
CC(=O)Nc(cc1)cc(c12)sc(n2)NC(=O)c3cc(Cl)ccc3 ZINC00567012
c1ccc(C(F)(F)F)cc1C(=O)Nc(c2)ccc(c23)C(=O)N(C)C3=O ZINC00567727
c1c(Cl)ccc([N+](=O)O)c1C(=O)Nc(n2)sc(c23)cc(C)cc3 ZINC00567738
O=[N+](O)c(s1)ccc1C(=O)Nc(n2)scc2-c(cc3)ccc3C ZINC00567785
c1cc(Cl)ccc1OCC(=O)Nc(c2)ccc(c23)C(=O)N(C)C3=O ZINC00567835
c1cccc(c12)ccc(c2)C(=O)NC(=S)Nc3nnn(n3)CCC ZINC00568951
c1cc([N+](=O)O)c(C)cc1C(=O)Nc(n2)sc(c23)cc(Cl)cc3 ZINC00569317
c1cccc(c12)ccc(c2)C(=O)NC(=S)Nc3nnnn3CCC ZINC00569484
c1cccc(c12)cccc2C(=O)NC(=S)Nc3nnnn3CCC ZINC00569498
c1ccc([N+](=O)O)cc1C(=O)Nc(n2)sc(c23)cc(C)c(Cl)c3 ZINC00569621
c1cccc([N+](=O)O)c1C(=O)Nc(n2)sc(c23)cc(C)c(Cl)c3 ZINC00569623
c1cc([N+](=O)O)ccc1C(=O)Nc(n2)sc(c23)cc(C)c(Cl)c3 ZINC00569624
c1cc(Cl)ccc1SCC(=O)Nc2ccc(cc2)NC(=O)C ZINC00570270
CC(=O)NC(=S)Nc(cc1)ccc1NC(=O)c2ccc(Cl)cc2 ZINC00570332
CC(C)C(=O)Nc1cc(ccc1)NC(=S)NC(=O)c2cccs2 ZINC00570338
CC(=O)NC(=S)Nc(cc1)ccc1NC(=O)c2c(Cl)cccc2 ZINC00570530
c1c(Cl)ccc(c1C)OCC(=O)Nc(c2)ccc(c23)oc(=O)cc3 ZINC00571824
c1cc(F)cc(c12)sc(n2)NC(=O)CSc(n3)nc(C)cc3C ZINC00574081
c1ncccc1[C@]2(C(=S)NC)[C@@H](CCCC2)OC(=O)c3ccc(F)cc3 ZINC00577254
C1CCCCC1NC(=O)c2c([nH]cn2)C(=O)Nc3ccc(Cl)cc3 ZINC00577520
C1CCCCC1NC(=O)c2c([nH+]c[nH]2)C(=O)Nc3ccc(Cl)cc3 ZINC00577520
o1cccc1C(=O)c2ccc(cc2)[C@@H](C)c(oc3=O)nc(c34)scc4C ZINC00578693
c1ncccc1C(=O)c2ccc(cc2)[C@@H](C)c(oc3=O)nc(c34)scc4C ZINC00578696
Cc1c(Cl)ccc(c1)OCC(=O)Nc(c2)ccc(c23)oc(=O)cc3 ZINC00578713
CCCc(n1)[nH]c(c12)cc(Cl)c(c2)S(=O)(=O)c3cccc(c34)cncc4 ZINC00580365
CCCc([nH]1)[nH+]c(c12)cc(c(Cl)c2)S(=O)(=O)c3cccc(c34)cncc4 ZINC00580365
CCCc([nH]1)[nH+]c(c12)cc(c(Cl)c2)S(=O)(=O)c3cccc(c34)cncc4 ZINC00580365
CCCc(n1)[nH]c(c12)cc(c(Cl)c2)S(=O)(=O)c3cccc(c34)cncc4 ZINC00580365
CCc(n1)[nH]c(c12)cc(Br)c(c2)S(=O)(=O)c3cccc(c34)cncc4 ZINC00580367
CCc([nH]1)[nH+]c(c12)cc(c(Br)c2)S(=O)(=O)c3cccc(c34)cncc4 ZINC00580367
CCc([nH]1)[nH+]c(c12)cc(c(Br)c2)S(=O)(=O)c3cccc(c34)cncc4 ZINC00580367
CCc(n1)[nH]c(c12)cc(c(Br)c2)S(=O)(=O)c3cccc(c34)cncc4 ZINC00580367
n1ccccc1CCNS(=O)(=O)c(cc2Cl)c(O)c(c23)nc(C)cc3 ZINC00580811
COc(cc1)ccc1C(=O)NNC(=O)c2c(C)onc2-c3c(F)cccc3Cl ZINC00583608
FC(F)Oc(cc1)nn(c12)nc(-c3cc(F)ccc3)c2-c4ccc(cc4)S(=O)(=O)C ZINC00583673
COc1c(Cl)cc(cc1)-n2nc(Cl)cc2-c3ccc(cc3)S(=O)(=O)C ZINC00585753
CCOc(cc1)c(Cl)cc1C(=O)Nc(c2)ccc(c23)oc(=O)cc3 ZINC00586040
FC(F)(F)Oc(c1)ccc(c12)OC(C)(C)[C@H](O)[C@H]2N(C3=O)Cc(c34)cncc4 ZINC00586562
FC(F)(F)Oc(c1)ccc(c12)OC(C)(C)[C@H](O)[C@H]2N(C3=O)Cc(c34)cccn4 ZINC00586567
CCc(c1)sc(c12)S(=O)(=O)CCc3c2nn(c(=O)c3)-c4ccc(Cl)cc4 ZINC00586685
c1cccc(c12)sc(n2)CN(C3=O)C(=O)c(ccc(F)c4)c4[C@@]35C(=O)NC(=O)C5 ZINC00587143
c1ccc(Cl)cc1C(=O)c(c2NS(=O)(=O)C)[nH]c(c23)cc(Cl)cc3 ZINC00587847
FC(F)(F)c(c1)ccc(c12)OC(C)(C)[C@@H](O)[C@@H]2N(C)S(=O)(=O)c3ccccc3 ZINC00588008
CS(=O)(=O)c(cc1)ccc1-c(oc(C)cc2=O)c2-c3ccc(Cl)cc3 ZINC00588134
CS(=O)(=O)c(cc1)ccc1-c(oc(C)cc2=O)c2-c3cc(Cl)c(Cl)cc3 ZINC00588139
CS(=O)(=O)c(cc1)ccc1-c(oc(C)cc2=O)c2Oc3ccc(Cl)cc3 ZINC00588142
c1cc(Cl)cc(c12)n(c(=O)n(c2=O)C(C)C)CN(C3=O)C(=O)c(c34)cccc4 ZINC00588237
c1c[n+](O)cc(Cl)c1NC(=O)c2ccc(OC(F)F)c(c23)nc(C)cc3 ZINC00588627
c1[n+](O)cc(C)c(c1C)NC(=O)c2ccc(OC)c(c23)nc(C(F)(F)F)cc3 ZINC00588632
c1c(Br)ccc(c12)NC(=O)[C@@H](CCC(=O)OC)N=C2c3c(F)cccc3 ZINC00590004
Cc(s1)ccc1C(=O)c([nH]c(c23)cc(Cl)cc3)c2Cc4nnnn4C ZINC00590214
c1cc(Cl)cc(c12)[nH]c(c2CC(=O)OC)C(=O)c(c3)ccc(c34)OCCO4 ZINC00590223
c1cc(Cl)cc(c12)[nH]c(c2CC(=O)OC)C(=O)c(c3)ccc(c34)OCO4 ZINC00590227
N#Cc(c1)ccc(c12)OC(C)(C)[C@H]3[C@@H]2N(CCO3)C(=O)c4ccc(Br)cc4 ZINC00590302
c1cccc(Cl)c1N(C2)C(=O)N(C)c(c23)nc(nc3)NC(CC4)CCC4=O ZINC00591214
Brc1cccc(c12)cc(cn2)NS(=O)(=O)c(cc3)cc(c34)SCCO4 ZINC00591483
c1cc(F)cc(c12)sc(=O)n2Cc3ccc(cc3)-n4c(C)nc(c45)cncc5 ZINC00591636
c1cc(F)cc(c12)sc(=O)n2Cc3ccc(cc3)-n4c(C)[nH+]c(c45)cncc5 ZINC00591636
Cc1c(Cl)nnc(c1)NS(=O)(=O)c(ccc2)c(c23)cccc3N(C)C ZINC00592396
Cc1c(Br)c(on1)NS(=O)(=O)c(s2)ccc2-c(cc3)ccc3C ZINC00592510
CCc1ccc(cc1)-c2ccc(s2)S(=O)(=O)Nc(on3)c(Br)c3C ZINC00592512
Cc1c(Br)c(on1)NS(=O)(=O)c(s2)ccc2-c(s3)ccc3C ZINC00592513
COC(=O)NC(=O)CC(CCC1=O)=C1Cc(cc2)cc(c23)cccc3Cl ZINC00592554
CCn1c(=O)[nH]c(c12)cc3c(c2)ncnc3NCc4cc(F)c(F)cc4 ZINC00592691
CS(=O)(=O)c(cc1)ccc1-c(oc(C)cc2=O)c2Oc3c(F)cc(Br)cc3 ZINC00592872
Cc1ccc(cc1)Oc(c(=O)cc2C(F)F)c(o2)-c3ccc(cc3)S(=O)(=O)C ZINC00592878
c1cnccc1-c2cc(=O)[nH]c(n2)N(CC3)CCN3c4ccc(Cl)cc4 ZINC00592918
c1cnccc1-c2cc(=O)nc([nH]2)N(CC3)CCN3c4ccc(Cl)cc4 ZINC00592918
c1cnccc1-c2cc(O)nc(n2)N(CC3)CCN3c4ccc(Cl)cc4 ZINC00592918
c1nn(C)c2c1CCc(c23)c(C(=O)N)sc3Oc(cc4)ccc4C(F)(F)F ZINC00593052
N#Cc1c(C(F)(F)F)cc(cc1)N2CCN(C[C@@H]2C)C(=O)c3cccnc3 ZINC00593098
CN(C)C(=O)c1ccc(cc1)-c2nn(c(=S)[nH]2)Cc3cc(Cl)ccc3 ZINC00593179
o1cncc1-c(c2)c(OC)cc(c23)[nH]c(cc3=O)-c4cc(Br)ccc4 ZINC00593249
Cc1c(Cl)ccc(c1)-c(c(c2=O)O)[nH]c(c23)cc(OC)c(c3)-c4cnco4 ZINC00593251
Cc1c(Cl)ccc(c1)-c(c(O)c2O)nc(c23)cc(OC)c(c3)-c4cnco4 ZINC00593251
CS(=O)(=O)c1ccc(nc1)-n(nc2C(F)(F)F)c(c23)c4c(CC3)cccc4 ZINC00593361
CS(=O)(=O)c(cc1)ccc1-c(cc2C(F)F)n(n2)-c(n3)sc(c34)cccc4 ZINC00593412
CCCc1ccc(cc1)S(=O)(=O)Nc(n2)scc2-c3c(Cl)cccc3 ZINC00593440
N#Cc1ccc(cc1)C[C@]2(C)C(=O)N(C(=O)N2C)c3cc(Cl)nc(Cl)c3 ZINC00593526
Cc(s1)ccc1C(=O)Nc(n2)sc(c23)c(ccc3OC)-c4cccnc4 ZINC00593640
CS(=O)(=O)c(cc1)ccc1-c(cc(C(F)F)oc2=O)c2-c3ccccc3 ZINC00593746
CS(=O)(=O)c(cc1)nc(c12)ccc(OC)c2Sc3c(Cl)cccc3 ZINC00594041
CS(=O)(=O)c(cc1)nc(c12)ccc(OC)c2Sc3ccc(Br)cc3 ZINC00594044
OC[C@@H]1CCCN1C(=O)c2cc(-c3cc(F)c(F)cc3)nc(c24)ccc(F)c4 ZINC00594108
c1cccc(C(=O)O2)c1C23CCN(CC3)c(n4)[nH]c(c45)nc(Cl)cc5 ZINC00595507
c1cccc(C(=O)O2)c1C23CCN(CC3)c([nH]4)nc(c45)nc(Cl)cc5 ZINC00595507
c1cccc(c12)C(=O)C(O)=C(C2=O)C[C@H]3CC[C@H](CC3)c4ccc(Cl)cc4 ZINC00598401
c1cccc(c12)C(=O)[C@H](C(=O)C2=O)C[C@H]3CC[C@H](CC3)c4ccc(Cl)cc4 ZINC00598401
CS(=O)(=O)c(cc1)ccc1-c(cc2C(F)F)n(n2)-c3ccc(cc3)OC ZINC00598647
CCNC(=O)c1ncn(c12)c3c(cc(F)cc3)C(=NC2)c4c(Br)cccc4 ZINC00598769
CN(C)c1cccc(c12)c(ccc2)S(=O)(=O)Nc3ccc(Cl)nn3 ZINC00600415
c1c(Br)cnc(c1C)NS(=O)(=O)c(ccc2)c(c23)cccc3N(C)C ZINC00600659
CN(C)c1ccc(cc1)S(=O)(=O)Nc(cn2)nc(c23)cccc3Cl ZINC00600721
CC(=O)c(c1)oc(c12)c(OC)ccc2C(=O)Nc3c(Cl)cncc3Cl ZINC00602183
c1cc(F)cc(F)c1N(C)C(=O)c(c2O)c(=O)n(C)c(c23)cccc3CS ZINC00602398
c1c(Cl)ccc(c12)NC(=O)[C@@H](CCC(=O)OC)N=C2c3c(F)cccc3 ZINC00602951
FC(F)(F)c1cc(ccc1)C(n(c2c34)nc3)=CCn2c(nc4=O)NCC ZINC00603537
FC(F)(F)c(c1)cnc(c12)[nH]c(n2)N(CC3)CCC34c5c(C(=O)O4)cccc5 ZINC00603854
FC(F)(F)c(c1)cnc(c12)nc([nH]2)N(CC3)CCC34c5c(C(=O)O4)cccc5 ZINC00603854
C1COCCN1C(=O)c2cc(ccc2)Nc3ccnc(c34)cc(Cl)cc4 ZINC00604166
FC(F)(F)c(c1)ccc(c12)OC(C)(C)C=C2n(cc3)c(=O)cc3CO[N+](=O)O ZINC00605916
c1cccc(c12)C(=O)C(O)=C(C2=O)[C@H]3CC[C@H](CC3)c4ccc(Br)cc4 ZINC00606026
c1cccc(c12)C(=O)[C@H](C(=O)C2=O)[C@@H](CC3)CC[C@@H]3c4ccc(Br)cc4 ZINC00606026
FC(F)(F)Oc(c1)ccc(c12)OC(C)(C)[C@H](O)[C@H]2n(c3=O)n(C)c(c34)cccc4 ZINC00606121
CCOC(=O)C(=C(C)N1)[C@@H](n(c12)[nH]c(=O)c2)c3c(Cl)c(Cl)ccc3 ZINC00607256
n1ccccc1-c(sc(n2)NS(=O)(=O)C(F)(F)F)c2-c3ccc(cc3)OC ZINC00607661
c1c(Cl)ccc(c12)NC(=O)[C@H](OC(=O)C(C)(C)C)N=C2c3ccccc3 ZINC00608036
CCOC(=O)c1ccc(cc1)NC(=S)Nc(nc2)ccc2Cl ZINC00609405
CC(=O)c1cc(ccc1)NC(=S)N2CCN(CC2)c3ncccn3 ZINC00609492
COC(=O)c1c(Cl)ccc(c1)NC(=O)[C@H](O2)COc(c23)cccc3 ZINC00611238
COC(=O)c1c(Cl)ccc(c1)NC(=O)[C@@H](O2)COc(c23)cccc3 ZINC00611239
CC(=O)Nc(cc1)ccc1-c2csc(n2)Nc(nc3)ccc3Cl ZINC00613065
Cc1csc(n1)NC(=O)CSc2ncn(n2)-c3ccccc3 ZINC00613181
CC(=O)Oc(cc1)ccc1-c2csc(n2)Nc(nc3)ccc3Cl ZINC00613500
n1[nH]cnc1SCC(=O)c2c(C)n(c(C)c2)-c3c(F)ccc(F)c3 ZINC00613698
O=C1N(C)C(=O)c(c12)ccc(c2)C(=O)NCc3ccc(Cl)cc3 ZINC00613825
c1ccccc1CCC(=O)NC(=S)Nc2cccc(c23)nsn3 ZINC00614554
c1cccc(SC)c1NC(=O)[C@@H](C2)ON=C2c3c(Cl)cccc3 ZINC00614591
c1c(Cl)ccc(Cl)c1NC(=O)[C@@H](CC2=O)CN2c3ccccc3 ZINC00615496
c1c(Cl)ccc(Cl)c1NC(=O)[C@H](CC2=O)CN2c3ccccc3 ZINC00615497
c1cc(Cl)ccc1NC(=O)[C@@H](CC2=O)CN2c3cc(OC)ccc3 ZINC00615504
c1cc(Cl)ccc1NC(=O)[C@H](CC2=O)CN2c3cc(OC)ccc3 ZINC00615505
Cc(n1)cc(C(F)F)n(c12)nc(n2)C(=O)NCc3c(F)cccc3 ZINC00616467
c1cccc(F)c1NC(=O)c2ccc(cc2)CSc3nnnn3C ZINC00619868
c1cc(Cl)ccc1C(=O)Nc(s2)nnc2-c(cc3C)ccc3 ZINC00619916
CCc1nnc(s1)NC(=O)c2ccc(o2)-c3c(Cl)cccc3 ZINC00620081
COc(cc1)ccc1C(N2)=C[C@H](n(c23)nnn3)c4cc(Cl)ccc4 ZINC00620376
COc(cc1)ccc1C(N2)=C[C@@H](n(c23)nnn3)c4cc(Cl)ccc4 ZINC00620377
c1cccc(Cl)c1C(=O)NNC(=S)Nc(c(cc2)OC)cc2C ZINC00621315
c1ccc(C)cc1C(=O)NCc2nnc(S)n2-c3ccccc3 ZINC00621358
CN(C)c(cc1)ccc1C(=O)NNC(=S)Nc2ccc(F)cc2 ZINC00621464
COC(=O)[C@H](C)Oc(c(Cl)c1)cc(c12)oc(=O)cc2-c3ccccc3 ZINC00622067
c1cc(Cl)ccc1NC(=O)c(c2)ccc(c23)N(CC3)S(=O)(=O)C ZINC00622340
c1cccc(c12)n(C)c(=O)c(c2O)C(=O)Nc(n3)sc(c34)cc(C)cc4 ZINC00622642
c1cccc(c12)n(C)c(=O)c(c2O)C(=O)Nc(n3)sc(c34)cc(F)cc4 ZINC00622651
c1cccc(c12)n(C)c(=O)c(c2O)C(=O)Nc(n3)sc(c34)cc(Cl)cc4 ZINC00622666
c1cccc(c12)n(CC)c(=O)c(c2O)C(=O)Nc(n3)sc(c34)cc(Cl)cc4 ZINC00622667
c1cc(Br)ccc1C(=O)CSc2nnnn2-c(cc3C)ccc3 ZINC00622864
c1cc(Cl)ccc1NC(=O)CSc2nnnn2-c(cc3C)ccc3 ZINC00622975
c1cc(Cl)ccc1NC(=O)CSc2nnnn2-c(c3C)cc(C)cc3 ZINC00622987
c1cc(Cl)cc(Cl)c1C(=O)CSc2nnnn2-c(c3C)cc(C)cc3 ZINC00623071
c1cc(F)ccc1N[C@H](C2=O)CC(=O)N2c3ccc(cc3)N4CCOCC4 ZINC00623577
c1cc(F)ccc1N[C@@H](C2=O)CC(=O)N2c3ccc(cc3)N4CCOCC4 ZINC00623579
CCC(=O)NC(=S)Nc(c1)c(Cl)cc(c12)nn(n2)-c3ccccc3 ZINC00623772
o1cccc1C(=O)Oc(cc2)ccc2[C@H]3NC(=S)NC(C)=C3C(=O)OC ZINC00623958
o1cccc1C(=O)Oc(cc2)ccc2[C@@H]3NC(=S)NC(C)=C3C(=O)OC ZINC00623962
Cc1ccc(cc1)NC(=O)CSc(n2)nn3c2sc(c34)cccc4 ZINC00624025
c1cc(F)ccc1C(=O)C2=C(O)C(=O)N(c3nccs3)[C@H]2c(cc4)ccc4C ZINC00624492
c1cc(F)ccc1C(=O)[C@H]2[C@H](c(cc3)ccc3C)N(C(=O)C2=O)c4nccs4 ZINC00624492
c1cc(F)ccc1/C(O)=C2/C(=O)C(=O)N(c3nccs3)[C@H]2c(cc4)ccc4C ZINC00624492
c1cc(F)ccc1C(=O)C2=C(O)C(=O)N(c3nccs3)[C@@H]2c(cc4)ccc4C ZINC00624496
c1cc(F)ccc1C(=O)[C@H]2[C@@H](c(cc3)ccc3C)N(C(=O)C2=O)c4nccs4 ZINC00624496
c1cc(F)ccc1/C(O)=C2/C(=O)C(=O)N(c3nccs3)[C@@H]2c(cc4)ccc4C ZINC00624496
c1cc(Br)ccc1NC(=O)c2ccc(cc2)CSc3nnnn3C ZINC00624871
Clc1cccc(c1C)NC(=O)Cn(c2=O)cnc(c23)cc(Cl)cc3 ZINC00624910
c1c(Cl)ccc(c1C)NC(=O)Cn(c2=O)cnc(c23)cc(Cl)cc3 ZINC00624913
c1cc(Cl)cc(c1C)NC(=O)Cn(c2=O)cnc(c23)cc(Cl)cc3 ZINC00624916
c1cc(Cl)cc(c1C)NC(=O)c2ccc(cc2)CSc3nnnn3C ZINC00625014
Cc1ccc(cc1)Sc(c2C)c(C)n(n2)S(=O)(=O)c3ccc(Cl)cc3 ZINC00625355
c1cc(Cl)ccc1-n2c(SCC(=O)OC)nnc2-c3ccccc3 ZINC00625369
O=C1CCCC(=C12)OC(N)=C(C#N)[C@@H]2c(o3)ccc3-c4ccc(Br)cc4 ZINC00625548
Cc1c(Br)ccc(c1)NC(=O)CSc2nnnn2-c3ccccc3 ZINC00625659
c1cc(Cl)cc(c1C)NC(=O)CSc2nnnn2-c3ccccc3 ZINC00625688
c1cc(Cl)ccc1C(=O)CSc2nnnn2-c(c3C)cc(C)cc3 ZINC00625831
c1cc(Br)ccc1NC(=O)[C@H](C)N(C2=O)C(=O)c(c23)cccc3 ZINC00626127
c1cc(Br)ccc1NC(=O)[C@@H](C)N(C2=O)C(=O)c(c23)cccc3 ZINC00626130
c1cc(Cl)ccc1Cn2c(-n(n3)c(C)cc3C)nc(c24)n(C)c(=O)[nH]c4=O ZINC00626371
c1cc(Cl)ccc1Cn2c(-n(n3)c(C)cc3C)[nH+]c(c24)n(C)c(=O)[nH]c4=O ZINC00626371
c1cc(Br)ccc1NC(=O)[C@H](C(C)C)N(C2=O)C(=O)c(c23)cccc3 ZINC00626453
c1cc(Br)ccc1NC(=O)[C@@H](C(C)C)N(C2=O)C(=O)c(c23)cccc3 ZINC00626454
c1cc(Cl)ccc1NC(=O)[C@H](C(C)C)N(C2=O)C(=O)c(c23)cccc3 ZINC00626464
c1cc(Cl)ccc1NC(=O)[C@@H](C(C)C)N(C2=O)C(=O)c(c23)cccc3 ZINC00626467
Cc1n[nH]c(c12)C(=O)N([C@H]2c(cc3)ccc3C)c4ccc(Br)cc4 ZINC00626621
c1cc(Br)ccc1NC(=O)CCN(C2=O)C(=O)[C@H]([C@H]23)CC=C(Cl)C3 ZINC00626818
c1cc(Br)ccc1NC(=O)CCN(C2=O)C(=O)[C@H]([C@@H]23)CC=C(Cl)C3 ZINC00626821
c1cc(Br)ccc1NC(=O)CCN(C2=O)C(=O)[C@@H]([C@H]23)CC=C(Cl)C3 ZINC00626824
COC(=O)Nc(cccc1)c1C(=O)N(CC2)CCC2(O)c3ccc(Cl)cc3 ZINC00626971
c1cc(F)ccc1NC(=O)CSc(n(c2=O)CC)nc(c23)cccc3 ZINC00627050
c1c(Cl)ccc(c1C)O[C@@H](C)C(=O)NN(C2=O)C(=O)c(c23)cccc3 ZINC00627354
c1c(Cl)ccc(c1C)O[C@H](C)C(=O)NN(C2=O)C(=O)c(c23)cccc3 ZINC00627355
c1ccccc1C(=O)NCC(=O)Oc(c(Cl)c2)cc(c23)oc(=O)cc3C ZINC00627880
Cc1cc(ccc1)NC(=O)CSc(nn2)n3c2sc(c34)cccc4 ZINC00628132
c1ccc(C)c(c1C)NC(=O)CSc(nn2)n3c2sc(c34)cccc4 ZINC00628167
C1C[C@H](C)Cc(c1c23)sc2ncnc3Sc4nnnn4-c5ccccc5 ZINC00628253
C1C[C@@H](C)Cc(c1c23)sc2ncnc3Sc4nnnn4-c5ccccc5 ZINC00628255
O1CCOc(c12)ccc(c2)NC(=O)CSc(nn3)n4c3sc(c45)cccc5 ZINC00628270
Cc1ccc(cc1)NC(=O)CSc(nn2)n3c2sc(c34)cccc4 ZINC00628402
c1cc(Cl)ccc1C(=O)c2c(C)nc(s2)NC(=O)c3ccccc3 ZINC00628426
c1cc(Cl)ccc1C(=O)c2c(-c3ccccc3)nc(s2)NC(=O)OC ZINC00628430
O1COc(c12)ccc(c2)NC(=O)CSc(nn3)n4c3sc(c45)cccc5 ZINC00628454
c1cccc(F)c1NC(=O)CSc(nn2)n(c23)c4c(c(C)c3)cccc4 ZINC00628719
Cc(c1)ccc(c1C)NC(=O)CSc(nn2)n3c2sc(c34)cccc4 ZINC00628786
Cc1ccc(cc1)S(=O)(=O)Nc(cc2)cc3Cc(c4c23)cc(Br)cc4 ZINC00628900
c1cc(F)ccc1N2C(=O)C[C@H](C2=O)Nc3ccc(cc3)N4CCOCC4 ZINC00628978
c1cc(F)ccc1N2C(=O)C[C@H](C2=O)[NH2+]c3ccc(cc3)[NH+]4CCOCC4 ZINC00628978
c1cc(F)ccc1N2C(=O)C[C@H](C2=O)Nc3ccc(cc3)[NH+]4CCOCC4 ZINC00628978
c1cc(F)ccc1N2C(=O)C[C@H](C2=O)[NH2+]c3ccc(cc3)N4CCOCC4 ZINC00628978
s1ccn(c12)c(c(n2)C)C(=O)Nc(cc3)ccc3-c(cs4)nc4C ZINC00629517
s1ccn(c12)c(c(C)[nH+]2)C(=O)Nc(cc3)ccc3-c(cs4)nc4C ZINC00629517
s1ccn(c12)c(c(n2)C)C(=O)Nc(s3)nc(c3C)-c4ccccc4 ZINC00629535
s1ccn(c12)c(c(C)[nH+]2)C(=O)Nc(s3)nc(c3C)-c4ccccc4 ZINC00629535
CC(C)COC(=O)c(c1)ccc(c12)C(=O)N(C2=O)c3cc(Cl)ccc3 ZINC00630001
CC(C)OC(=O)c(c1)ccc(c12)C(=O)N(C2=O)c(c3Cl)cccc3Cl ZINC00630016
Cc1cc(ccc1)NC(=O)Cn(c2=O)cnc(c23)ccc(Br)c3 ZINC00630046
Cc1ccc(cc1)NC(=O)Cn(c2=O)cnc(c23)ccc(Br)c3 ZINC00630049
c1ccc(OC)cc1NC(=O)Cn(c2=O)cnc(c23)ccc(Br)c3 ZINC00630052
c1cccc(c1CC)NC(=O)Cn(c2=O)cnc(c23)ccc(Br)c3 ZINC00630055
c1cccc(OCC)c1NC(=O)Cn(c2=O)cnc(c23)ccc(Br)c3 ZINC00630057
O1CCC[C@@H]1CNS(=O)(=O)c(cc2)ccc2-c3ccc(Cl)cc3 ZINC00630176
CCOc(c1)ccc(c12)oc(c(c2=O)O)-c3cc(Br)cc(c34)COCO4 ZINC00630375
c1cc(Br)cc(F)c1NC(=O)[C@H](C)NS(=O)(=O)c(c2C)cc(C)cc2 ZINC00630600
Clc1c(Cl)ccc(c1)NC(=O)[C@H](C)NS(=O)(=O)c(c2C)cc(C)cc2 ZINC00630606
Fc1c(Cl)cc(cc1)NC(=O)[C@H](C)NS(=O)(=O)c(c2C)cc(C)cc2 ZINC00630615
C1CCCCCN1C(=O)c2ccc(cc2)NS(=O)(=O)c3cc(Cl)ccc3 ZINC00631155
C1CCCN1C(=O)c2ccc(cc2)NS(=O)(=O)c(cc3C(F)(F)F)ccc3 ZINC00631201
CCOC(=O)c1c(N)n(nc1)-c2ncnc(c23)scc3-c4ccc(F)cc4 ZINC00632031
CCOC(=O)Cc1csc(n1)NC(=O)c2ccc(Br)cc2 ZINC00632378
c1cc(F)ccc1[C@@H](C(=C(O2)N)C(=O)OCC)c(c2c34)c(=O)oc3cccc4 ZINC00632665
c1cc(F)ccc1[C@H](C(=C(O2)N)C(=O)OCC)c(c2c34)c(=O)oc3cccc4 ZINC00632667
c1c(Br)ccc(c1C)NC(=O)CSc2nnnn2-c3ccccc3 ZINC00632779
CC(=O)c1cc(ccc1)NC(=O)c2c(nc(s2)Cl)-c3ccccc3 ZINC00632966
Cc(c1)ccc(c12)onc2Cc(s3)nn(c34)c(nn4)-c5ccc(F)cc5 ZINC00633087
COc1c(OC)ccc(c1)[C@H](n(c23)ncn2)C=C(N3)c4cc(F)c(F)cc4 ZINC00633395
COc1c(OC)ccc(c1)[C@@H](n(c23)ncn2)C=C(N3)c4cc(F)c(F)cc4 ZINC00633398
C1CCC[C@@H](C1=O)Oc(c(Cl)c2)cc(c23)oc(=O)cc3-c4ccccc4 ZINC00633855
C1CCC[C@H](C1=O)Oc(c(Cl)c2)cc(c23)oc(=O)cc3-c4ccccc4 ZINC00633857
CCOC(=O)c1ccc(cc1)NS(=O)(=O)c2c(Cl)ccc(Cl)c2 ZINC00634189
c1cccc(c1C#N)NC(=O)c(c(C)c2=O)oc(c23)c(Cl)cc(Cl)c3 ZINC00634397
c1cccc(c12)nc(SCC(=O)OC)n(c2=O)-c3ccc(Br)cc3 ZINC00634686
c1cccc(c1C)Nc(n2)sc(Cl)c2S(=O)(=O)c(cc3)ccc3C ZINC00634742
N#Cc1ccc(cc1)NC(=O)c2c(C)onc2-c3c(F)cccc3Cl ZINC00634771
c1cccc(c12)OC[C@H](O2)CNC(=O)c3c(C)onc3-c4c(F)cccc4Cl ZINC00634781
c1cc(Br)ccc1NC(=O)C[C@H](C(=O)N2)Nc(c23)cc(C)c(C)c3 ZINC00635288
c1c(Cl)cc(Cl)cc1NC(=O)[C@@H](CC2=O)CN2c(cc3)ccc3C ZINC00635346
c1c(Cl)cc(Cl)cc1NC(=O)[C@@H](CC2=O)CN2c3ccc(cc3)OC ZINC00635619
c1c(Cl)cc(Cl)cc1NC(=O)[C@H](CC2=O)CN2c3ccc(cc3)OC ZINC00635621
c1ccccc1-n2n(C)c(C)nc(c23)nc(=O)c3Nc4c(Cl)cccc4 ZINC00636641
COC(=O)c1ccc(cc1)NC(=O)c2c(C)onc2-c3c(Cl)cccc3 ZINC00636890
c1cc(Br)ccc1NC(=O)CCN(C2=O)C(=O)c(c23)cccc3 ZINC00637071
c1cc(I)ccc1NC(=O)CCN(C2=O)C(=O)c(c23)cccc3 ZINC00637073
c1cc(I)ccc1NC(=O)[C@H](C(C)C)N(C2=O)C(=O)c(c23)cccc3 ZINC00637083
c1cc(I)ccc1NC(=O)[C@@H](C(C)C)N(C2=O)C(=O)c(c23)cccc3 ZINC00637085
c1cc(I)ccc1NC(=O)[C@H](C)N(C2=O)C(=O)c(c23)cccc3 ZINC00637087
c1cc(I)ccc1NC(=O)[C@@H](C)N(C2=O)C(=O)c(c23)cccc3 ZINC00637089
c1cc(I)ccc1NC(=O)[C@@H](CC2=O)CN2c(c3)ccc(C)c3C ZINC00637485
COc1c(OC)ccc(c1)[C@H](n(c23)nnn2)C=C(N3)c4ccc(F)cc4 ZINC00638045
COc1c(OC)ccc(c1)[C@@H](n(c23)nnn2)C=C(N3)c4ccc(F)cc4 ZINC00638047
c1ccccc1[C@H](n(c23)nc(n2)SC)C[C@@H](N3)c4c(O)ccc(F)c4 ZINC00638093
c1ccccc1[C@@H](n(c23)nc(n2)SC)C[C@H](N3)c4c(O)ccc(F)c4 ZINC00638094
c1ccc(OC)cc1[C@H](n(c23)ncn2)C[C@H](N3)c4c(O)ccc(Cl)c4 ZINC00638108
c1ccc(OC)cc1[C@@H](n(c23)ncn2)C[C@H](N3)c4c(O)ccc(Cl)c4 ZINC00638109
c1ccc(OC)cc1[C@H](n(c23)ncn2)C[C@@H](N3)c4c(O)ccc(Cl)c4 ZINC00638112
c1ccc(OC)cc1[C@@H](n(c23)ncn2)C[C@@H](N3)c4c(O)ccc(Cl)c4 ZINC00638115
c1cccc(c12)N(CC2)C(=O)Cn(cc3C=O)c(c34)ccc(Br)c4 ZINC00638273
c1c(Br)ccc(c12)n(cc2C=O)CC(=O)Nc3cccc(C)c3C ZINC00638289
c1ccc(C)c(c1C)NC(=O)Cn(c2=O)cnc(c23)c(Cl)cc(Cl)c3 ZINC00638800
c1ccc(C)c(c1CC)NC(=O)Cn(c2=O)cnc(c23)ccc(Cl)c3 ZINC00638802
c1ccc(C)c(c1CC)NC(=O)Cn(c2=O)cnc(c23)cc(Cl)cc3 ZINC00638803
c1cccc(c1C)NC(=O)Cn(c2=O)cnc(c23)c(Cl)cc(Cl)c3 ZINC00638810
Cc1cc(ccc1)NC(=O)Cn(c2=O)cnc(c23)c(Cl)cc(Cl)c3 ZINC00638812
Cc1ccc(cc1)NC(=O)Cn(c2=O)cnc(c23)c(Cl)cc(Cl)c3 ZINC00638815
Cc(c1)ccc(c1C)NC(=O)Cn(c2=O)cnc(c23)c(Cl)cc(Cl)c3 ZINC00638817
Cc1c(C)ccc(c1)NC(=O)Cn(c2=O)cnc(c23)c(Cl)cc(Cl)c3 ZINC00638819
c1cc(C)cc(c1C)NC(=O)Cn(c2=O)cnc(c23)c(Cl)cc(Cl)c3 ZINC00638822
Clc1cccc(c1C)NC(=O)Cn(c2=O)cnc(c23)ccc(Cl)c3 ZINC00638831
c1c(Cl)ccc(c1C)NC(=O)Cn(c2=O)cnc(c23)ccc(Cl)c3 ZINC00638833
c1cc(Cl)cc(c1C)NC(=O)Cn(c2=O)cnc(c23)ccc(Cl)c3 ZINC00638837
c1cccc(c1C)NC(=O)Cn(c2=O)cnc(c23)ccc(Br)c3 ZINC00638839
c1cccc(OC)c1NC(=O)Cn(c2=O)cnc(c23)ccc(Br)c3 ZINC00638842
c1cccc(c1C)NC(=O)Cn(c2=O)cnc(c23)ccc(I)c3 ZINC00638848
c1cccc(OC)c1NC(=O)Cn(c2=O)cnc(c23)ccc(I)c3 ZINC00638850
c1cccc(c1CC)NC(=O)Cn(c2=O)cnc(c23)ccc(I)c3 ZINC00638882
c1ccccc1[C@]2(O)[C@@H](C#N)[C@@H]([C@H](C(=O)C2)C(=O)OCC)c3ccc(Cl)cc3 ZINC00639006
c1cccc(c12)sc(c2Cl)C(=O)Nc3c(OC)cc(cc3)S(=O)(=O)C=C ZINC00639055
COc1c(Br)ccc(c1)NC(=O)[C@@H](CC2=O)CN2c3ccc(F)cc3 ZINC00639537
COc1c(Br)ccc(c1)NC(=O)[C@H](CC2=O)CN2c3ccc(F)cc3 ZINC00639539
c1cccc(c1C(F)(F)F)NC(=O)[C@@H](CC2=O)CN2c(cc3)ccc3CC ZINC00639541
c1cc(Cl)ccc1N2C(=O)C[C@@H](C2=O)Nc3ccc(cc3)N4CCOCC4 ZINC00639833
c1cc(Cl)ccc1N2C(=O)C[C@@H](C2=O)[NH2+]c3ccc(cc3)[NH+]4CCOCC4 ZINC00639833
c1cc(Cl)ccc1N2C(=O)C[C@@H](C2=O)Nc3ccc(cc3)[NH+]4CCOCC4 ZINC00639833
c1cc(Cl)ccc1N2C(=O)C[C@@H](C2=O)[NH2+]c3ccc(cc3)N4CCOCC4 ZINC00639833
Cc1c(Br)ccc(c1)NC(=O)CN(C2=O)c3cccc4cccc2c34 ZINC00640114
c1cccc(Cl)c1C(=S)N2CCN(CC2)S(=O)(=O)c(cc3)ccc3C ZINC00640374
c1cccc(c1N)S[C@H](C2=O)CC(=O)N2c3ccc(I)cc3 ZINC00640444
c1cccc(c1N)S[C@H](C2=O)CC(=O)N2c3cc(Br)ccc3 ZINC00640456
COC(=O)c1cc(C(=O)OC)cc(c1)NC(=O)Oc2c(Cl)cc(F)cc2 ZINC00640894
COC(=O)Nc1ccc(cc1)OC(=O)Nc2c(OC)ccc(Cl)c2 ZINC00641178
c1cc(Cl)ccc1[C@@](O)(c(c23)cccc3)N(C2=O)O[C@H]4CCCCO4 ZINC00641304
c1cc(Cl)ccc1[C@](O)(c(c23)cccc3)N(C2=O)O[C@H]4CCCCO4 ZINC00641305
c1cc(Cl)ccc1[C@](O)(c(c23)cccc3)N(C2=O)O[C@@H]4CCCCO4 ZINC00641308
CCOC(=O)c1ccc(cc1)NC(=O)Oc2c(Cl)cc(Cl)cc2 ZINC00641435
COC(=O)c1ccc(cc1)OC(=O)Nc(cc2)c(Br)cc2C ZINC00641631
c1cc(Cl)ccc1N(C(=O)C(C)C)Cc(c2)c(=O)[nH]c(c23)cccc3 ZINC00641734
c1cc(Cl)ccc1N(C(=O)C(C)C)Cc(c2)c(O)nc(c23)cccc3 ZINC00641734
N#Cc1ccc(cc1)-c(o2)ccc2C=C3C(=O)N(C)C(=S)N(C)C3=O ZINC00642036
c1ccccc1C(=O)CSc(n(c2=O)N)nc3sc(c4c23)CCCC4 ZINC00642598
c1cc(F)ccc1C(=O)CSc(n(c2=O)N)nc3sc(c4c23)CCCC4 ZINC00642599
n1nnn(cn2)c1c(c2c34)sc3nc5c(CCCC5)c4-c6ccc(Cl)cc6 ZINC00642964
COc(cc1)ccc1-c2cc(-c3cccs3)nc4sc(c5c24)c(=O)[nH]cn5 ZINC00643085
COc(cc1)ccc1-c2cc(-c3cccs3)nc4sc(c5c24)c(O)ncn5 ZINC00643085
COc(cc1)ccc1-c2cc(-c3cccs3)nc4sc(c5c24)c(O)ncn5 ZINC00643085
c1cc(Cl)ccc1-c2c(C(=O)C)c(C)nc3sc(c4c23)c5n(cn4)ncn5 ZINC00643095
COC(=O)C1=NN(c(c2C)cccc2)[C@H]([C@@H]13)C(=O)N(C3=O)c4ccc(Br)cc4 ZINC00643330
c1cccc(Cl)c1N(N=C2C(=O)OC)[C@H]([C@@H]23)C(=O)N(C3=O)c4ccc(Cl)cc4 ZINC00643351
COC(=O)C1=NN(c(c2C)cccc2)[C@H]([C@@H]13)C(=O)N(C3=O)c4ccc(Cl)cc4 ZINC00643421
c1cccc(Br)c1C(=O)Nc(c2)cc(C(=O)OC)cc2C(=O)OC ZINC00643519
COC(=O)c1c(cccc1)NC(=O)c2c(C)onc2-c3c(Cl)cccc3 ZINC00643637
O=C1CCCC(=C12)OC(N)=C(C#N)[C@@H]2c(o3)ccc3-c4ccc(Cl)cc4 ZINC00643760
o1cccc1C(=O)Nc(c(Cl)cc(Cl)c2)c2C(=O)NC[C@H]3CCCO3 ZINC00644190
N#Cc1c(C)nn(c1N)-c2cc(nc(n2)SC)Oc3ccc(Cl)cc3 ZINC00644448
c1cc(C)ccc1C(=O)COC(=O)c(c2)c(=O)oc(c23)ccc(Br)c3 ZINC00644507
c1cc(O)ccc1NC(=O)c(c(=O)o2)cc(c23)cc(Br)cc3OC ZINC00644553
CCc1nnc(s1)NC(=O)c2ccc(o2)-c(cc3C(F)(F)F)ccc3 ZINC00645027
c1ccccc1[C@H]2[C@@H](S(=O)(=O)CC)CC(=O)Nc(c23)ccc(Br)c3 ZINC00645054
c1ccccc1[C@H]2[C@H](S(=O)(=O)CC)CC(=O)Nc(c23)ccc(Br)c3 ZINC00645055
c1ccccc1[C@@H]2[C@@H](S(=O)(=O)CC)CC(=O)Nc(c23)ccc(Br)c3 ZINC00645056
c1ccccc1[C@@H]2[C@H](S(=O)(=O)CC)CC(=O)Nc(c23)ccc(Br)c3 ZINC00645057
c1cc(F)ccc1NC(=O)C(=C(C)N2)[C@H](n(c23)ncn3)c4ccc(Cl)cc4 ZINC00645532
CC(C)c1ccc(cc1)S(=O)(=O)Nc(cc(Cl)c2O)c(c23)cccc3 ZINC00645596
CC(C)c1ccc(cc1)S(=O)(=O)Nc(cc(Br)c2O)c(c23)cccc3 ZINC00645597
c1ccccc1CNS(=O)(=O)c(cc2)cc(c23)sc(n3)SC ZINC00645828
c1cc(Cl)c(Cl)cc1C(=O)Nc2cc(ccc2)NC(=O)OCC ZINC00645885
FC(F)(F)c1cc(ccc1)N(C2=O)C(=O)[C@H](C(=NN3)C(=O)OCC)[C@]23c4ccccc4 ZINC00646090
c1cc(Br)ccc1NC(=O)Cn(c2=O)cnc3sc(c4c23)CCCC4 ZINC00646226
c1cccn(c12)c(nn2)SCc([nH]c3=O)nc4sc(c5c34)CCCC5 ZINC00646238
c1cccn(c12)c(nn2)SCc(nc3=O)[nH]c4sc(c5c34)CCCC5 ZINC00646238
c1cccn(c12)c(nn2)SCc(nc3O)nc4sc(c5c34)CCCC5 ZINC00646238
c1cccc(F)c1NC(=O)Cn(c2=O)nnc3sc(c4c23)CCCC4 ZINC00646327
c1cccc(F)c1NC(=O)Cn(c2=O)nnc3sc(c4c23)C[C@@H](C)CC4 ZINC00646334
c1cccc(F)c1NC(=O)Cn(c2=O)nnc3sc(c4c23)C[C@H](C)CC4 ZINC00646335
c1ccccc1NC(=O)Cn(c2=O)nnc3sc(c4c23)C[C@@H](C)CC4 ZINC00646342
c1ccccc1NC(=O)Cn(c2=O)nnc3sc(c4c23)C[C@H](C)CC4 ZINC00646343
c1cccc(c1C)NC(=O)C(=C(C)N2)[C@@H](n(c23)ncn3)c4cc(Br)ccc4 ZINC00646418
c1cc(Cl)ccc1NC(=O)C(=C(C)N2)[C@H](n(c23)ncn3)c4cc(F)ccc4 ZINC00646420
c1cc(Cl)ccc1NC(=O)C(=C(C)N2)[C@H](n(c23)ncn3)c4ccc(cc4)OC ZINC00646424
c1cc(Cl)ccc1NC(=O)C(=C(C)N2)[C@H](n(c23)ncn3)c(c4)ccc(c45)OCO5 ZINC00646434
c1cc(Cl)ccc1NC(=O)C(=C(C)N2)[C@@H](n(c23)ncn3)c(c4)ccc(c45)OCO5 ZINC00646435
c1cc(Cl)ccc1NC(=O)C(=C(C)N2)[C@H](n(c23)ncn3)c4ccncc4 ZINC00646436
c1cc(Cl)ccc1NC(=O)C(=C(C)N2)[C@@H](n(c23)ncn3)c4ccncc4 ZINC00646437
c1cccc(c1C)NC(=O)C(=C(C)N2)[C@@H](n(c23)ncn3)c4ccc(Cl)cc4 ZINC00646438
c1cc(Cl)ccc1NC(=O)C(=C(C)N2)[C@H](n(c23)nnn3)c4ccc(cc4)OC ZINC00646448
c1cc(Cl)ccc1NC(=O)C(=C(C)N2)[C@@H](n(c23)nnn3)c4ccc(cc4)OC ZINC00646449
c1cccc(c1C)NC(=O)C(=C(C)N2)[C@@H](n(c23)nnn3)c4ccc(Cl)cc4 ZINC00646474
c1cccc(c1C)NC(=O)C(=C(C)N2)[C@H](n(c23)nnn3)c4ccc(Cl)cc4 ZINC00646475
c1cccc(c1C)NC(=O)C(=C(C)N2)[C@@H](n(c23)nnn3)c(c4)ccc(Cl)c4Cl ZINC00646476
c1cccc(c1C)NC(=O)C(=C(C)N2)[C@@H](n(c23)nnn3)c4cc(Br)ccc4 ZINC00646478
c1cccc(c1C)NC(=O)C(=C(C)N2)[C@H](n(c23)nnn3)c4cc(Br)ccc4 ZINC00646479
c1cc(Cl)ccc1NC(=O)C(=C(C)N2)[C@H](n(c23)nnn3)c4cc(F)ccc4 ZINC00646480
c1cc(Cl)ccc1NC(=O)C(=C(C)N2)[C@@H](n(c23)nnn3)c4cc(F)ccc4 ZINC00646481
Cc1cc(no1)NC(=O)CSc(n2)nc(cc2C(F)(F)F)-c3ccco3 ZINC00646558
FC(F)(F)c1cc(ccc1)NC(=O)c(sc2=O)cc(c23)ccc(OC)c3OC ZINC00646661
CCn(n1)cc(Br)c1C(=O)NC(=S)Nc(cc2)ccc2C(=O)OC ZINC00648016
s1cccc1-c2nnc(s2)NC(=O)c3ccc(cc3)OC4CCCC4 ZINC00648297
c1cc(Br)ccc1NC(=O)CSc(n2CC)nnc2-c3ccncc3 ZINC00648821
CCc1nccn1C(=O)c2cnn(c23)c(C(F)F)cc(n3)-c4ccccc4 ZINC00648927
CCc1n(cc[nH+]1)C(=O)c2cnn(c23)c(C(F)F)cc(n3)-c4ccccc4 ZINC00648927
Cc1c([N+](=O)O)ccc(c1)C(=O)N2CCN(CC2)c3cc(Cl)ccc3 ZINC00649727
c1cc([N+](=O)O)ccc1C(=O)N2CCN(CC2)c(cc3C(F)(F)F)ccc3 ZINC00650478
CC(=O)c1ccc(cc1)NC(=O)c2cnn(c23)c(C(F)F)cc(n3)C4CC4 ZINC00650978
COc1cccc(c12)cc(c(=O)o2)-c3csc(n3)Nc4cc(Cl)ccc4 ZINC00651285
CC(=O)c1ccc(cc1)NC(=O)c(c2)nn(c23)c(C(F)(F)F)c4c(n3)CCCC4 ZINC00651559
O=C1CC(C)(C)Cc2oc(c3c12)ccc(c3)NS(=O)(=O)c4ccc(Cl)cc4 ZINC00651704
o1c(Br)ccc1C(=O)Nc(c2C)c(=O)n(n2C)-c3ccccc3 ZINC00652051
COC(=O)c1c(cccc1)NC(=O)c(c2)nn(c23)cc(cn3)CCCl ZINC00652339
c1cccc(c12)n3c(n2)CN(CC3)S(=O)(=O)c(c4)ccc(Cl)c4Cl ZINC00652806
c1cccc(c12)[nH+]c3n2CCN(C3)S(=O)(=O)c(c4)ccc(Cl)c4Cl ZINC00652806
Cc1c([N+](=O)O)c(C)n(n1)[C@@H](C)c2nnc(S)n2-c3ccc(F)cc3 ZINC00652810
Cc1cc(ccc1)NC(=O)CN(S(=O)(=O)C)c2ccc(Br)cc2 ZINC00652931
c1cc(C)c(C)cc1C(=O)N\N=C\c(c2=O)coc(c23)ccc(Cl)c3 ZINC00655013
n1[nH]cc(I)c1C(=O)Nc(c2C)c(C)n(n2)Cc3cc(F)ccc3 ZINC00655265
[nH]1ncc(I)c1C(=O)Nc(c2C)c(C)n(n2)Cc3cc(F)ccc3 ZINC00655265
c1ccc([N+](=O)O)cc1NC(=O)c2c(C)nn(c2Cl)-c3ccccc3 ZINC00655314
COc(cc1)ccc1NC(=O)C[C@@H](C(=O)N2)Sc(c23)ccc(C(F)(F)F)c3 ZINC00655683
c1cnccc1[C@H](C)NC(=O)c2cnn(c23)c(C(F)F)cc(n3)C4CC4 ZINC00655698
c1cnccc1[C@@H](C)NC(=O)c2cnn(c23)c(C(F)F)cc(n3)C4CC4 ZINC00655701
c1cccc(OC(F)F)c1NC(=O)[C@@]23C[C@@]4(n5cncn5)C[C@@H](C2)C[C@@H](C3)C4 ZINC00655750
c1cccc(c12)oc(=O)c(c2)C(=O)N3CCN(CC3)c4cc(Cl)ccc4 ZINC00656262
Cn1ncc(Br)c1C(=O)Nc2cnn(c2)Cc3ccc(F)cc3 ZINC00656396
c1ccccc1N2C[C@H](CC2=O)C(=O)N\N=C\c3c(F)cccc3Cl ZINC00656799
c1ccccc1N2C[C@@H](CC2=O)C(=O)N\N=C\c3c(F)cccc3Cl ZINC00656804
O=[N+](O)c1c(F)ccc(c1)NC(=O)c2ccc(o2)Cn(n3)c(C)c(Cl)c3C ZINC00657070
c1cc(Br)cc(F)c1NC(=O)CN(C)S(=O)(=O)c(cc2)ccc2C ZINC00657339
c1cc(F)cc(F)c1[C@@H](C(=C(O2)N)C(=O)OCC)c(c2c34)c(=O)oc3cccc4 ZINC00658549
c1cc(F)cc(F)c1[C@H](C(=C(O2)N)C(=O)OCC)c(c2c34)c(=O)oc3cccc4 ZINC00658551
CC(=O)Nc1cc(ccc1)OC(=O)COc2ccc(Br)cc2 ZINC00659042
COc1cccc(c12)cc(c(=O)o2)-c3csc(n3)Nc4ccc(Br)cc4 ZINC00659344
COC(=O)c1cc(C)c(cc1)-c(o2)ccc2/C=C3\C(=O)N(C)C(=S)NC3=O ZINC00659723
O=C1NC(=S)N(CC=C)C(=O)/C1=C\c2c(C)n(c(C)c2)-c3cccnc3 ZINC00660004
COC(=O)c1c(cccc1)-n(c(C)c2)c(C)c2C=C3C(=O)NC(=S)NC3=O ZINC00660036
c1cc(C#N)cc(F)c1C(=O)Nc(cc2)cc(Cl)c2N3CCCCC3 ZINC00660514
CCc(cc1)ccc1C(=O)NC(=S)Nc2c(C)ccc(c23)nsn3 ZINC00660909
c1cccc(F)c1NC(=O)[C@H](CC2=O)SC(\N2C)=N\c3ccccc3 ZINC00662237
c1cc(Br)ccc1C(=O)N2N=C(CC)C[C@]2(O)c3cccnc3 ZINC00662326
c1cc(Br)ccc1C(=O)N2N=C(CC)C[C@@]2(O)c3cccnc3 ZINC00662329
COc(cc1)ccc1-c(cc2C(F)(F)F)nc3sc(c4c23)c(O)cc(=O)[nH]4 ZINC00662370
COc(cc1)ccc1-c(cc2C(F)(F)F)nc3sc(c4c23)c(O)cc(n4)O ZINC00662370
COc(cc1)ccc1-c(cc2C(F)(F)F)nc3sc(c4c23)c(O)cc(n4)O ZINC00662370
c1cccc(c12)oc(=O)c(c2)C(=O)N(CCS3)[C@@H]3c4c(OC)ccc(Br)c4 ZINC00662742
c1cc(Cl)c([N+](=O)O)cc1C(=O)N2CCN(CC2)c3ccc(F)cc3 ZINC00663193
c1ccc(OC)cc1NC(=O)c2c(C)onc2-c3c(Cl)cccc3Cl ZINC00663225
c1c(Cl)c(O)c(OC)cc1/C=C2/C(=O)N(C(=O)N2)Cc3c(F)cccc3 ZINC00663532
[nH]1c(=O)cc(O)c(c1c23)sc2nc4c(CCCC4)c3-c5ccc(Cl)cc5 ZINC00663754
n1c(O)cc(O)c(c1c23)sc2nc4c(CCCC4)c3-c5ccc(Cl)cc5 ZINC00663754
n1c(O)cc(O)c(c1c23)sc2nc4c(CCCC4)c3-c5ccc(Cl)cc5 ZINC00663754
Fc1cccc(F)c1NC(=O)C2CCN(CC2)S(=O)(=O)c(cc3)ccc3C ZINC00663835
COc(c1)ccc(OC)c1-c(cc2C(F)(F)F)nc3sc(c4c23)c(O)cc(=O)[nH]4 ZINC00664103
COc(c1)ccc(OC)c1-c(cc2C(F)(F)F)nc3sc(c4c23)c(O)cc(n4)O ZINC00664103
c1cccc(F)c1NC(=O)CSc(n2CC)nnc2-c3ccncc3 ZINC00664242
c1c(Br)ccc(c1C)NC(=O)[C@@H](CC2=O)CN2c3ccc(cc3)OC ZINC00665317
c1cc(Br)cc(F)c1NC(=O)[C@@H](CC2=O)CN2c3ccccc3 ZINC00665329
c1cc(Br)cc(F)c1NC(=O)[C@H](CC2=O)CN2c3ccccc3 ZINC00665331
CCOc(c(O)c(Br)c1)cc1C=C(C2=O)C(=O)c(c23)cccc3 ZINC00665494
CS(=O)(=O)N(C)c(cc1)ccc1C(=O)Nc(c2)ccc(Br)c2C ZINC00665861
COc(cc1)c(Br)cc1/C=C2/C(=O)N(NC2=O)c3ccc(Br)cc3 ZINC00666426
c1cc(Br)ccc1NC(=O)Cn(c(C)c2C=O)c(c23)cccc3 ZINC00666960
o1cccc1-c2n(C)c(nn2)SCc3nc(no3)-c4ccc(Cl)cc4 ZINC00667132
c1cccc(N(C)S(=O)(=O)C)c1C(=O)Nc(cc2)ccc2C(F)(F)F ZINC00667327
FC(F)(F)c1cc(ccc1)NC(=O)c2ccc(cc2)N(S(=O)(=O)C)CC=C ZINC00667741
c1ccc(Br)cc1-n(c2)nc(C(=O)C)c2C(=O)c3ccc(cc3)OC ZINC00667777
c1cc(O)ccc1NC(=O)c2c(C)onc2-c3c(Cl)cccc3Cl ZINC00667833
CSc(n1)nc(cc1C)SCc2n[nH]c(=S)n2-c3ccccc3 ZINC00667988
CCOc(c(O)c(Cl)c1)cc1/C=C2\C(C)=NN(C2=O)c3ccc(Cl)cc3 ZINC00668148
c1ccccc1-c(c2C)nc(s2)NS(=O)(=O)c3ccc(Br)cc3 ZINC00668158
COc(c1)ccc(Br)c1[C@@H](Nc2cccc3)Oc(c4c23)nc(nn4)SC ZINC00668382
O=[N+](O)c1ccc(cc1)S(=O)(=O)N(CC2)CCN2c3ccc(Cl)cc3 ZINC00668678
c1cccc(c12)cc(oc2=O)C(=O)Nc3c(OC)cc(Cl)c(c3)OC ZINC00669414
Cc1cc(no1)NC(=O)c2cc(-c3ccc(Cl)cc3)nc(c24)cccc4 ZINC00669748
c1cccc(F)c1NC(=O)CSc2nnnn2-c(c3)ccc(C)c3C ZINC00669961
c1cc([N+](=O)O)c(C)cc1C(=O)Nc(n2)scc2-c3c(F)cc(F)cc3 ZINC00670319
c1cc(Cl)cc(Cl)c1OCC(=O)Nc(cc2)ccc2N(C)C(=O)C ZINC00670376
c1cc(C)cc(c12)sc(c2Cl)C(=O)Nc3cc(=O)n(C)c(=O)n3C ZINC00670401
c1cc(Cl)ccc1C(=O)Nc2ccc(cc2)S(=O)(=O)N3CCCCC3 ZINC00670444
c1cc(Cl)cc(Cl)c1C(=O)Nc2ccc(cc2)S(=O)(=O)N3CCCCC3 ZINC00670446
c1cccc(Cl)c1C(=O)Nc2ccc(cc2)S(=O)(=O)N3CCCC3 ZINC00670482
c1cc(F)ccc1C(=O)Nc2ccc(cc2)S(=O)(=O)N3CCCCCC3 ZINC00670534
c1cccc(Cl)c1C(=O)Nc2ccc(cc2)S(=O)(=O)N3CCCCCC3 ZINC00670563
s1cccc1C(=O)Nc2ccc(cc2)S(=O)(=O)N3CCCCCC3 ZINC00670612
s1cnnc1NC(=O)c2cc(-c(c3C)ccc(C)c3)nc(c24)cccc4 ZINC00670654
c1cc(F)ccc1C(=O)Nc2ccc(cc2)S(=O)(=O)N3CCCCC3 ZINC00670710
CC(=O)Nc1ccc(cc1)NC(=O)c2cc(I)c(cc2)OC ZINC00670781
CC(=O)N(C)c1ccc(cc1)NC(=O)c2cc(I)c(cc2)OC ZINC00670802
COc(cc1)c(I)cc1C(=O)Nc(cc2)ccc2C(=O)OC ZINC00670837
COc(cc1)c(I)cc1C(=O)NN(C2=O)C(=O)c(c23)cccc3 ZINC00670854
CC(=O)N(C)c1ccc(cc1)NC(=O)c2cc(I)ccc2 ZINC00670886
s1cccc1C(=O)Nc2ccc(cc2)S(=O)(=O)N(CC3)CCC3C ZINC00670959
c1cc(Cl)cc(Cl)c1O[C@@H](C)C(=O)NN(C2=O)C(=O)c(c23)cccc3 ZINC00671433
c1cc(Cl)cc(Cl)c1O[C@H](C)C(=O)NN(C2=O)C(=O)c(c23)cccc3 ZINC00671435
c1cc(C)c([N+](=O)O)cc1C(=O)Nc(n2)scc2-c(cc3)ccc3C ZINC00671452
c1cccc(c1[N+](=O)O)S(=O)(=O)N(CC2)CCN2c3ccc(Cl)cc3 ZINC00671714
Cc1ccc(cc1)NC(=S)N/N=C\2C(=O)Nc(c23)ccc(C)c3Br ZINC00671780
c1cc(F)ccc1NC(=S)Nc2ccc(cc2)S(=O)(=O)N3CCCC3 ZINC00672384
FC(F)(F)C(=O)NNC(=O)c1ccc(cc1)NC(=O)c2c(C)cccc2 ZINC00672501
CC(=O)Nc1ccc(cc1)NC(=O)c2cc(Br)c(cc2)OC ZINC00672548
o1c(Br)ccc1C(=O)Nc2ccc(cc2)S(=O)(=O)N3CCCCC3 ZINC00672626
c1cccc(c12)C(=O)C(C2=O)=Cc3c(C)nn(c3Cl)-c4ccc(Br)cc4 ZINC00672767
c1ccc(OC)cc1NC(=O)c(c2Cl)sc(c23)cc(cc3)[N+](=O)O ZINC00673273
CC(=O)c1ccc(cc1)NC(=O)COc(c2C)ccc(Br)c2 ZINC00674437
COc(cc1)cc(c12)sc(c2Cl)C(=O)NNC(=O)c3ccncc3 ZINC00674961
CC(=O)N(C)c1ccc(cc1)NC(=O)c(c2Cl)sc(c23)cc(cc3)OC ZINC00675040
CC(=O)c1ccc(cc1)NC(=O)c(c2Cl)sc(c23)cc(cc3)OC ZINC00675090
CC(=O)Nc1ccc(cc1)NC(=O)c2cc(I)c(C)cc2 ZINC00675362
CC(=O)N(C)c1ccc(cc1)NC(=O)c2cc(I)c(C)cc2 ZINC00675384
CSc(nn1)nc(c1c23)O[C@H](c4c([N+](=O)O)cccc4)Nc2cccc3 ZINC00675513
CC(=O)c1cc(ccc1)NC(=S)NC(=O)COc(c2)ccc(Br)c2C ZINC00675535
CC(=O)N(C)c1ccc(cc1)NC(=S)NC(=O)c2c([N+](=O)O)cccc2 ZINC00675591
c1cc(F)ccc1C(=O)NC(=S)Nc2ccc(cc2)S(=O)(=O)N3CCCC3 ZINC00675594
s1cccc1C(=O)NC(=S)Nc2ccc(cc2)S(=O)(=O)N3CCCCC3 ZINC00675620
s1cccc1C(=O)NC(=S)Nc2ccc(cc2)S(=O)(=O)N3CCCC3 ZINC00675622
CC(=O)N(C)c1ccc(cc1)NC(=S)NC(=O)c2ccc(Cl)cc2 ZINC00675644
C1CCCc(c1c23)oc2c(Cl)cc(c3)NS(=O)(=O)c4ccccc4 ZINC00675652
o1cccc1C(=O)NC(=S)Nc2ccc(cc2)S(=O)(=O)N3CCCCCC3 ZINC00675671
CSc(nn1)nc(c1c23)O[C@H](c4c(O)ccc(Cl)c4)Nc2cccc3 ZINC00675675
CSc(nn1)nc(c1c23)O[C@@H](c4c(O)ccc(Cl)c4)Nc2cccc3 ZINC00675677
CC(C)(C)c1c(O)c(cc(Br)c1)/C=N/N(C2=O)C(=O)c(c23)cccc3 ZINC00676051
c1cc(Cl)cc(Br)c1OCC(=O)Nc(cc2)ccc2N(C)C(=O)C ZINC00676792
CC(=O)NC(=S)Nc1ccc(cc1)S(=O)(=O)N(CC)c2ccccc2 ZINC00677228
Cc1c(C)cccc1NC(=O)CSc2nnnn2-c3c(F)cccc3 ZINC00677747
c1cc(Br)ccc1N(C(=O)C(O)=C2C(=O)C)[C@@H]2c3ccc(cc3)OC ZINC00677985
COc(cc1)ccc1[C@H]([C@@H]2C(=O)C)N(C(=O)C2=O)c3ccc(Br)cc3 ZINC00677985
c1cc(Br)ccc1N(C(=O)C(=O)/C2=C(\C)O)[C@@H]2c3ccc(cc3)OC ZINC00677985
c1cc(Br)ccc1N(C(=O)C(=O)\C2=C(\C)O)[C@@H]2c3ccc(cc3)OC ZINC00677985
c1ncc(Br)cc1C(=O)NC(=S)Nc2ccc(cc2)N3CCOCC3 ZINC00678417
CC(=O)c1ccc(cc1)OC(=O)c2c(C)onc2-c3c(Cl)cccc3 ZINC00678439
CC(=O)c1ccc(cc1)NC(=S)NC(=O)COc2ccc(Br)cc2 ZINC00678442
CC(=O)c1cc(ccc1)NC(=S)NC(=O)c2cc(Br)cnc2 ZINC00678562
CCOc(cc1)c(Br)cc1C(=O)NC(=S)Nc(c2O)nccc2 ZINC00678686
c1cc(C)c(Cl)cc1C(=O)NC(=S)Nc(c2)ccc(c23)C(=O)N(C)C3=O ZINC00678722
c1c(I)ccc(Cl)c1C(=O)Nc(c2)ccc(c23)C(=O)N(C)C3=O ZINC00678735
c1ccc(I)cc1C(=O)Nc(c2)ccc(c23)C(=O)N(C)C3=O ZINC00678737
c1c(Br)ccc(OC)c1C(=O)Nc(c2)ccc(c23)C(=O)N(C)C3=O ZINC00678745
c1cc(Br)ccc1OCC(=O)Nc(c2)ccc(c23)C(=O)N(C)C3=O ZINC00678748
Cc1c(C)ccc(c1)NC(=O)CSc2nnnn2-c3ccc(F)cc3 ZINC00679521
CC(C)C(=O)Nc1ccc(cc1)NC(=O)c2cc(I)ccc2 ZINC00679593
COc1c(OC)ccc(c1)NC(=O)c2c(Cl)ccc(c2)-n3cnnc3 ZINC00679774
Cc1c(Br)ccc(n1)NC(=O)c2c(Cl)ccc(c2)-n3cnnc3 ZINC00679775
COc(c1)cc(OC)cc1NC(=O)c2c(Cl)ccc(c2)-n3cnnc3 ZINC00679791
c1cc([N+](=O)O)cc(c12)sc(c2Cl)C(=O)Nc(c3)ccc(c34)OCCO4 ZINC00679837
c1c(F)ccc(F)c1NC(=O)[C@@]23C[C@@]4(n5cncn5)C[C@@H](C2)C[C@@H](C3)C4 ZINC00679867
COc(cc1)cc(c12)sc(n2)NC(=O)c3c(C)onc3-c4ccccc4 ZINC00679906
Cn(c1)ncc1\C=C\C(=O)Nc(cc2)cc(c23)oc(=O)cc3C(F)(F)F ZINC00679924
Fc1c(F)ccc(c1)NC(=O)CSc2nnnn2-c3ccc(cc3)OC ZINC00680550
c1cc(Cl)ccc1C(=O)CSc(n2C)nnc2-c3cc(N)ccc3 ZINC00680616
c1c(Cl)ccc(OC)c1C(=O)NC(=S)Nc(cc2)ccc2C(=O)OC ZINC00680929
c1ncc(Br)cc1C(=O)Nc(c2C)c(=O)n(n2C)-c3ccccc3 ZINC00682237
c1cc(C(F)(F)F)ccc1C(=O)Nc(c2C)c(=O)n(n2C)-c3ccccc3 ZINC00682476
c1cc([N+](=O)O)ccc1C(=O)Nc(n2)scc2-c(c3C)ccc(C)c3 ZINC00682605
O=[N+](O)c(c1)ccc(Cl)c1C(=O)Nc(n2)scc2-c(c3C)ccc(C)c3 ZINC00682607
CCOc(cc1)c(OC)cc1/C=C2/C(=O)N(NC2=O)c3ccc(Cl)cc3 ZINC00682705
O1COc(c12)cc(Cl)c(c2)/C=N\NC(=O)c3c(C)onc3-c4ccccc4 ZINC00682812
O1COc(c12)cc(Cl)c(c2)/C=N/NC(=O)c3c(C)onc3-c4ccccc4 ZINC00682813
O=[N+](O)c1ccc(cc1)S(=O)(=O)N(CC2)CCN2c3cc(Cl)ccc3 ZINC00682814
o1cccc1/C=C/[C@H](Nc2ccc(Br)c3)Oc(c4c23)nc(nn4)SC ZINC00683657
CSc(nn1)nc(c1c23)O[C@@H](c4ccc(o4)[N+](=O)O)Nc2ccc(Br)c3 ZINC00683663
CSc(nn1)nc(c1c23)O[C@H](c4ccncc4)Nc2ccc(Br)c3 ZINC00683666
CCSc(nn1)nc(c1c23)O[C@H](c4cccnc4)Nc2ccc(Br)c3 ZINC00683715
CCSc(nn1)nc(c1c23)O[C@@H](c4cccnc4)Nc2ccc(Br)c3 ZINC00683716
CCSc(nn1)nc(c1c23)O[C@@H](c(cc4)cc(Cl)c4O)Nc2cccc3 ZINC00683738
c1cccc2N(C(=O)C)[C@H](c3cc(F)ccc3)Oc(c4c12)nc(nn4)SC ZINC00684120
c1cccc2N(C(=O)C)[C@@H](c3cc(F)ccc3)Oc(c4c12)nc(nn4)SC ZINC00684121
CCSc(nn1)nc(c1c23)O[C@H](c4cc(F)ccc4)Nc2cccc3 ZINC00684186
c1cc(Cl)ccc1CSc(nn2)nc(c2c34)O[C@@H](C)Nc3cccc4 ZINC00684250
c1cccc2N(C(=O)CC)[C@H](c3ccc(F)cc3)Oc(c4c12)nc(nn4)SC ZINC00684267
c1c(Cl)ccc2N(C(=O)C)[C@H](c3cccs3)Oc(c4c12)nc(nn4)SC ZINC00684880
c1c(Cl)ccc2N(C(=O)C)[C@H](c3ccccc3)Oc(c4c12)nc(nn4)SC ZINC00684886
COc(cc1)ccc1-c2nnc(s2)S[C@H](CC3)C(=O)Nc(c34)cccc4 ZINC00684912
CC(=O)c1ccc(cc1)/N=c(\c(c2)C(=O)NC(=O)C)oc(c23)ccc(Br)c3 ZINC00685811
s1ccnc1NC(=O)CSc(n2C)nnc2-c3ccc(Br)cc3 ZINC00686662
c1cc(Cl)ccc1CN2C(=O)COc(c23)cc4c(c3)SCC(=O)N4 ZINC00688076
COc(cc1)ccc1NC(=O)c2c(C)onc2-c3c(F)cccc3Cl ZINC00688093
CC(=O)Nc1ccc(cc1)OC(=O)c2c(C)onc2-c3c(Cl)cccc3 ZINC00688094
COC(=O)c1c(cccc1)NC(=O)c2c(C)onc2-c3c(F)cccc3Cl ZINC00688095
COc(cc1)cc(c2)c1nc(S3)c2[C@H](O)n(c34)nc(n4)-c5ccc(Cl)cc5 ZINC00688108
COc(cc1)cc(c2)c1nc(S3)c2[C@@H](O)n(c34)nc(n4)-c5ccc(Cl)cc5 ZINC00688109
CCSc(nn1)nc(c1c23)O[C@H](Nc2cccc3)c(c4)ccc(Cl)c4[N+](=O)O ZINC00688783
O1COc(c12)ccc(c2)NC(=O)c3c(C)onc3-c4c(Cl)cccc4Cl ZINC00688789
CC(=O)Oc(c1)ccc(Br)c1/C=C2\C(=O)OC(=N2)c3ccccc3 ZINC00689264
o1c(Br)ccc1C(=O)Nc(c2)ccc(c23)C(=O)N(C3=O)C4CCCCC4 ZINC00692967
ClCC(=O)Nc1ccc(cc1)-n2nc(OC)nc2-c(cc3)ccc3C ZINC00693386
CC(=O)Nc1ccc(cc1)-n2nc(OC)nc2-c(cc3)ccc3C(F)(F)F ZINC00693599
c1cc(Br)ccc1C(=O)CSc(n2C)nnc2-c3cc(N)ccc3 ZINC00694031
O=[N+](O)c(c1)ccc(Cl)c1C(=O)Nc(s2)nc(c2C)-c3ccccc3 ZINC00694603
Cn1ncc(Br)c1C(=O)NC(=S)Nc(ccc2)c(c23)nc(C)cc3 ZINC00695460
Cn1ncc(Cl)c1C(=O)NC(=S)Nc(ccc2)c(c23)nc(C)cc3 ZINC00695463
c1cc([N+](=O)O)cc(c12)sc(c2Cl)C(=O)Nc3c(OC)ccc(c3)OC ZINC00696009
ClCC(=O)Nc1ccc(cc1)-n2nc(OC)nc2-c(c3C)cccc3 ZINC00696829
ClCC(=O)Nc1ccc(cc1)-n2nc(OC)nc2-c(c3)ccc(c34)OCO4 ZINC00696881
ClC(Cl)C(=O)Nc1ccc(cc1)-n2nc(OC)nc2-c(c3)ccc(c34)OCO4 ZINC00696882
CCc1n[nH]c(=S)n1\N=C\c2ccc(o2)-c3ccc(Br)cc3 ZINC00701901
CN(C)S(=O)(=O)c(cc1)ccc1-c2csc(n2)-c3ccc(Cl)cc3 ZINC00702229
COc(cc1)ccc1-c(n2)nn(c23)C(=O)C[C@H](S3)c4cc(F)ccc4 ZINC00702809
CC(=O)c1ccc(cc1)NC(=S)N2CCN(CC2)c3c(F)cccc3 ZINC00702811
COc(cc1)cc(OC)c1NC2=C(Cl)C(=O)N(C2=O)c3ccccc3 ZINC00703475
n1ccccc1NC(=O)C2=C(C)NC(=S)N[C@@H]2c3ccc(cc3)OC ZINC00703536
n1ccccc1NC(=O)C2=C(C)NC(=S)N[C@H]2c3ccc(cc3)OC ZINC00703537
n1ccccc1NC(=O)C(=C(C)N2)[C@H](n(c23)ncn3)c4cc(Br)ccc4 ZINC00703553
n1ccccc1NC(=O)C(=C(C)N2)[C@@H](n(c23)ncn3)c4cc(Br)ccc4 ZINC00703554
c1ccccc1NC(=O)C(=C(C)N2)[C@H](n(c23)nnn3)c4ccc(Cl)cc4 ZINC00703579
c1ccccc1NC(=O)C(=C(C)N2)[C@@H](n(c23)nnn3)c4ccc(Cl)cc4 ZINC00703580
c1ccccc1NC(=O)C(=C(C)N2)[C@H](n(c23)nnn3)c4ccc(Br)cc4 ZINC00703581
c1ccccc1NC(=O)C(=C(C)N2)[C@@H](n(c23)nnn3)c4ccc(Br)cc4 ZINC00703582
c1ccccc1NC(=O)C(=C(C)N2)[C@H](n(c23)nnn3)c4cc(Br)ccc4 ZINC00703583
c1ccccc1NC(=O)C(=C(C)N2)[C@@H](n(c23)nnn3)c4cc(Br)ccc4 ZINC00703584
FC(F)(F)c1cc(ccc1)NC(=O)CSc2nnnn2-c(cc3C)ccc3 ZINC00703673
c1cc(Cl)ccc1NC(=O)c(sc2=O)cc(c23)ccc(OC)c3OC ZINC00703717
Cc1cc(ccc1)OCC(=O)NS(=O)(=O)c2ccc(Br)cc2 ZINC00704025
c1cc(Cl)cc(Cl)c1[C@@H](N(CC2=O)C(=O)OC)N2OCc3ccccc3 ZINC00704982
Cc1ccc(cc1)S(=O)(=O)N=C2NCN(CN2)c3ccc(Cl)cc3 ZINC00704990
c1ccc(OC)cc1C(=O)N2N=C(C(F)(F)F)C[C@]2(O)c3ccncc3 ZINC00705318
CCOc(c(O)c(I)c1)cc1C=C(C2=O)C(=O)c(c23)cccc3 ZINC00705687
s1cccc1[C@H]2C(C#N)=C(N)N(C(=C23)CCCC3=O)c4ccc(F)cc4 ZINC00705717
s1cccc1[C@@H]2C(C#N)=C(N)N(C(=C23)CCCC3=O)c4ccc(F)cc4 ZINC00705718
c1cc(C)cc(c12)sc(n2)NC(=O)CSc(n3)oc(c34)cccc4 ZINC00706283
O1COc(c12)ccc(c2)CNC(=O)c3c(C)onc3-c4c(Cl)cccc4 ZINC00706648
c1cccc(c1C)N(N=C2C(=O)C)[C@H]([C@@H]23)C(=O)N(C3=O)c4c(Cl)cccc4 ZINC00707267
c1cc(Cl)ccc1N(N=C2C(=O)C)[C@H]([C@@H]23)C(=O)N(C3=O)c4c(Cl)cccc4 ZINC00707299
CC(C)(C)c1ccc(cc1)-c2nnc(s2)NC(=O)c3c(F)cccc3 ZINC00707453
c1cc(Cl)cc(Cl)c1-c(nc2NC(=O)C)nc(c23)c4c(oc3=O)cccc4 ZINC00707740
c1ccccc1C(=O)C2=NN[C@@H](C(=O)OCC)[C@H]2c3ccc(Cl)cc3 ZINC00708026
CC(C)(C)N(C1=O)C(=O)c(c12)ccc(c2)C(=O)Nc3cc(I)ccc3 ZINC00708260
s1ccnc1NC(=O)CSc(nn2)nc(c2c34)n(C)c3cccc4 ZINC00708391
Cc1c(Cl)cc(cc1)NC(=O)CSc2nnnn2-c3ccccc3 ZINC00708755
c1ccccc1C(=O)CSc(nc2N)nc3sc(c4c23)CCCCC4 ZINC00709443
Cc1cc(=O)oc2c1cc(NC(=O)C)c(c23)occ3Nc4ccc(Cl)cc4 ZINC00709476
COc(c1)ccc(c12)oc(=O)c(c2)-c3csc(n3)Nc4ccc(Cl)cc4 ZINC00709725
c1ccc(C)c(c1C)NC(=O)CSc2nnnn2-c3c(F)cc(F)cc3 ZINC00709800
c1c(Cl)ccc(OC)c1N(C2=O)C(=O)C(Cl)=C2Nc3cc(O)ccc3 ZINC00710196
c1cc(Br)ccc1C(=O)Nc(cc2)ccc2C(=O)N3CCCCC3 ZINC00710913
c1cc(Cl)cc(Cl)c1OCC(=O)Nc2ccc(cc2)NC(=O)C ZINC00711147
c1cc(Cl)c([N+](=O)O)cc1C(=O)Nc(n2)sc(c23)cc(cc3)OCC ZINC00711897
c1cccc(F)c1NC(=O)C2CCN(CC2)S(=O)(=O)c(cc3)ccc3F ZINC00712101
c1ccccc1C(=O)COC(=O)[C@@H](CC2=O)CN2c3ccc(Br)cc3 ZINC00712419
c1cc(Cl)ccc1C(=O)COC(=O)[C@@H](CC2=O)CN2c(cc3)ccc3C ZINC00712729
c1cc(Cl)cc(Cl)c1COc(cc2)c(OC)cc2-c3nnc(o3)N ZINC00712845
c1cccc(I)c1C(=O)Nc(s2)nnc2-c(cc3)ccc3C ZINC00712848
c1cc([N+](=O)O)cc(Cl)c1C(=O)Nc(c2C)c(=O)n(n2C)-c3ccccc3 ZINC00712877
c1cc(Br)ccc1C(=O)NNC(=O)c(c2)c(=O)oc(c23)ccc(c3)OC ZINC00712897
c1ccc(F)cc1NC(=O)CS[C@H](C2=O)CC(=O)N2c3ccc(F)cc3 ZINC00713170
c1ccc(F)cc1NC(=O)CS[C@@H](C2=O)CC(=O)N2c3ccc(F)cc3 ZINC00713171
c1ccc(F)cc1C(=O)Nc(s2)nnc2-c3cc(OC)c(cc3)OC ZINC00713254
s1cccc1[C@H]2C(C#N)=C(N)N(C(=C23)CCCC3=O)c4ccc(Cl)cc4 ZINC00713283
s1cccc1[C@@H]2C(C#N)=C(N)N(C(=C23)CCCC3=O)c4ccc(Cl)cc4 ZINC00713284
O=[N+](O)c(c1)ccc(Cl)c1C(=O)N2CCN(CC2)c3c(OC)cccc3 ZINC00713414
c1cccc(Br)c1NC(=O)[C@@H](CC2=O)CN2c3ccc(F)cc3 ZINC00714011
C1CCCCCN1c(nc(c23)non2)c(n3)Nc4ccc(I)cc4 ZINC00714217
Cc1ccc(cc1)S(=O)(=O)CC(=O)Nc(n2)sc(c23)cc(Br)cc3 ZINC00714298
c1cc(O)c(Br)cc1/C=N\N(C2=O)C(=O)c(c3c2ccc4c35)ccc5CC4 ZINC00714674
c1cc(O)c(Br)cc1/C=N/N(C2=O)C(=O)c(c3c2ccc4c35)ccc5CC4 ZINC00714675
c1cc(Cl)ccc1-c(nc2NC(=O)C)nc(c23)c4c(oc3=O)cccc4 ZINC00714804
c1ccc(Cl)cc1C(=O)NNc2ncnc3sc(c4c23)CCCC4 ZINC00714967
c1ccccc1C(=O)N2CCN(CC2)c(n3)sc(c34)cc(cc4)[N+](=O)O ZINC00715063
c1ccc(Cl)cc1NC(=O)CS[C@@H](C2=O)CC(=O)N2c3c(F)cccc3 ZINC00715141
c1ccc(Cl)cc1NC(=O)CS[C@H](C2=O)CC(=O)N2c3c(F)cccc3 ZINC00715142
c1ccc(Cl)cc1NC(=O)[C@H](C(C)C)N(C2=O)C(=O)c(c23)cccc3 ZINC00715346
c1ccc(Cl)cc1NC(=O)[C@@H](C(C)C)N(C2=O)C(=O)c(c23)cccc3 ZINC00715347
COC(=O)c1ccc(cc1)NC(=O)CSc(n2)sc(c23)cccc3 ZINC00716798
COC(=O)c1c(cccc1)NC(=O)[C@@H](CC2=O)CN2c3ccc(Br)cc3 ZINC00716807
COC(=O)c1c(cccc1)NC(=O)[C@H](CC2=O)CN2c3ccc(Br)cc3 ZINC00716808
c1cccc(c1C)N2C[C@H](CC2=O)C(=O)N/N=C\c3ccc(Br)cc3 ZINC00716809
c1cccc(c1C)N2C[C@@H](CC2=O)C(=O)N/N=C\c3ccc(Br)cc3 ZINC00716811
c1cc(Cl)c(Cl)cc1-c(nc2NC(=O)C)nc(c23)c4c(oc3=O)cccc4 ZINC00717054
O=C1CCCN1c2ccc(cc2)S(=O)(=O)Nc(c3)ccc(Cl)c3Cl ZINC00717276
c1cc(Br)ccc1NC(=O)CSc2nnnn2-c(c3)ccc(C)c3C ZINC00717311
Cc1c(Cl)cc(cc1)NC(=O)CN2S(=O)(=O)c3cccc4cccc2c34 ZINC00717315
COc(c1)ccc(OC)c1-n2c(S)nnc2-c(cc3)nc(c34)cccc4 ZINC00717320
COc(c1)ccc(c12)oc(=O)c(c2)C(=O)N3CCN(CC3)c4cc(Cl)ccc4 ZINC00717329
CCOc(c1O)cc(cc1Br)[C@@H]2CC(=O)Nc(c2c34)ccc3cccc4 ZINC00717970
Fc1c(F)ccc(c1)[C@H]2C(C#N)=C(N)OC(=C23)C[C@@H](CC3=O)c4ccco4 ZINC00718020
Fc1c(F)ccc(c1)[C@H]2C(C#N)=C(N)OC(=C23)C[C@H](CC3=O)c4ccco4 ZINC00718021
Fc1c(F)ccc(c1)[C@@H]2C(C#N)=C(N)OC(=C23)C[C@@H](CC3=O)c4ccco4 ZINC00718022
Fc1c(F)ccc(c1)[C@@H]2C(C#N)=C(N)OC(=C23)C[C@H](CC3=O)c4ccco4 ZINC00718023
c1cc(F)cc(F)c1[C@H]2C(C#N)=C(N)OC(=C23)C[C@@H](CC3=O)c4ccco4 ZINC00718024
c1cc(F)cc(F)c1[C@H]2C(C#N)=C(N)OC(=C23)C[C@H](CC3=O)c4ccco4 ZINC00718025
c1cc(F)cc(F)c1[C@@H]2C(C#N)=C(N)OC(=C23)C[C@@H](CC3=O)c4ccco4 ZINC00718026
c1cc(F)cc(F)c1[C@@H]2C(C#N)=C(N)OC(=C23)C[C@H](CC3=O)c4ccco4 ZINC00718027
c1ccc(F)cc1NC(=O)CSc(nn2)nc(c2c34)n(C)c3cccc4 ZINC00718298
FC(F)(F)Oc(cc1)ccc1NC(=O)Cn(n2)nnc2-c(c3C)cccc3 ZINC00718697
c1cccc(OC)c1N(N=C2C(=O)OC)[C@H]([C@@H]23)C(=O)N(C3=O)c4ccc(Cl)cc4 ZINC00718975
n1onc(c12)ccc(c2)CSc(nn3)nc(c3c45)n(C)c4ccc(Br)c5 ZINC00719221
COc(cc1)ccc1-c(n2)nn(c23)C(=O)C[C@H](S3)c4ccc(Cl)cc4 ZINC00719383
COc(cc1)ccc1-c(n2)nn(c23)C(=O)C[C@@H](S3)c4ccc(Cl)cc4 ZINC00719384
FC(F)(F)Oc(cc1)ccc1NC(=O)Cn2cnc(c23)n(C)c(=O)n(C)c3=O ZINC00719741
FC(F)(F)Oc(cc1)ccc1NC(=O)Cn2c[nH+]c(c23)n(C)c(=O)n(C)c3=O ZINC00719741
COCc1cc(C)nc2sc(c3c12)C(=O)N[C@H](N3)c4ccc(F)cc4 ZINC00719754
COCc1cc(C)nc2sc(c3c12)C(=O)N[C@H](N3)c4c(Cl)cccc4 ZINC00719758
COCc1cc(C)nc2sc(c3c12)C(=O)N[C@@H](N3)c4c(Cl)cccc4 ZINC00719759
c1cccc(c12)oc(=O)c(c2)C(=O)N3CCN(CC3)c(c4)ccc(Cl)c4Cl ZINC00719795
COC(=O)[C@@H](C1=O)[C@H](C)CC(=C12)Nc3c(cccc3)N[C@@H]2c4ccc(s4)Cl ZINC00720034
N#CCc1ccc(cc1)NC(=O)c2c(C)onc2-c3c(Cl)cccc3 ZINC00720042
c1c(Br)ccc(c12)oc(=O)c(c2)C(=O)N3CCN(CC3)c4c(F)cccc4 ZINC00720112
c1cccc(c12)oc(=O)c(c2)C(=O)N3CCN(CC3)c(cc4)cc(Cl)c4C ZINC00720113
s1cccc1[C@H]2C(C#N)=C(N)N(C(=C23)CCCC3=O)c4c(F)cccc4F ZINC00720254
s1cccc1[C@@H]2C(C#N)=C(N)N(C(=C23)CCCC3=O)c4c(F)cccc4F ZINC00720255
CC(=O)Oc(cc1)cc(c12)oc(C(F)(F)F)c(c2=O)Oc(cc3)ccc3C(=O)OC ZINC00721032
O1CCC[C@@H]1CNC(=O)c(c2)nn(c23)c(C(F)(F)F)cc(n3)-c4ccco4 ZINC00721044
c1ccccc1CNc2nnc(nn2)-n(n3)c(C)c(Br)c3C ZINC00721192
c1cc(Cl)ccc1-c(nc(NC)nc2)c2-c3nnnn3-c4ccccc4 ZINC00721384
COc(c1)c(OC)cc(c12)ncc(c2C)-c3nnnn3-c4ccc(Cl)cc4 ZINC00721401
C1CCCC12OC(=O)C(C(=O)O2)=Cc3cc(Br)c(o3)Nc4ccccc4 ZINC00722188
c1ncccc1NC(=O)C(=C(C)N2)[C@H](n(c23)ncn3)c4ccc(Cl)cc4 ZINC00723864
c1ncccc1NC(=O)C(=C(C)N2)[C@@H](n(c23)ncn3)c4ccc(Cl)cc4 ZINC00723865
CCC(=O)NC(=S)Nc(c1)ccc(c12)nn(n2)-c(cc3)cc(Cl)c3C ZINC00724317
CC(C)CC(=O)NC(=S)Nc(c1)ccc(c12)oc(n2)-c3cccnc3 ZINC00724353
CC(C)CC(=O)NC(=S)Nc(c1)ccc(c12)nn(n2)-c3ccc(F)cc3 ZINC00724363
COC(=O)c1c(cccc1)S[C@H](C2=O)CC(=O)N2c3ccc(F)cc3 ZINC00724961
COC(=O)c1c(cccc1)S[C@@H](C2=O)CC(=O)N2c3ccc(F)cc3 ZINC00724962
Cc1c(Cl)cc(cc1)N2C(=O)C[C@H](C2=O)Sc(n3)oc(c34)cccc4 ZINC00724965
c1c(Cl)ccc(c12)NC(=O)[C@@H](OC(=O)C)N=C2c3c(Cl)cccc3 ZINC00726136
c1cc(Br)ccc1C(=O)COC(=O)c2c(C)onc2-c3ccccc3 ZINC00726995
Cc(n1)cc(C)n(c12)nc(n2)C(=O)N\N=C\c3cc(Br)ccc3 ZINC00727038
c1ccc(Cl)cc1[C@H](C(=C(O2)N)C(=O)OCC)c(c2c34)c(=O)oc3cccc4 ZINC00727479
c1c(I)ccc(c1C)NC(=O)[C@@H](C)N(C2=O)C(=O)c(c23)cccc3 ZINC00727733
c1c(I)ccc(c1C)NC(=O)[C@H](C)N(C2=O)C(=O)c(c23)cccc3 ZINC00727734
Cc1cc(Br)c(cc1)NC(=O)CN(C2=O)C(=O)c(c23)cccc3 ZINC00727796
CC(C)(C)c1ccc(cc1)-c2nnc(s2)NC(=O)c3ccc(Cl)cc3 ZINC00727846
c1c(Br)ccc(O)c1/C=N\c(c2C)c(=O)n(n2C)-c3ccccc3 ZINC00728342
c1c(Br)ccc(O)c1/C=N/c(c2C)c(=O)n(n2C)-c3ccccc3 ZINC00728344
Cc1c([N+](=O)O)cc(cc1)C(=O)N2CCN(CC2)c3cc(Cl)ccc3 ZINC00728417
O=[N+](O)c1c(F)ccc(c1)NC(=O)c2c(C)onc2-c3c(Cl)cccc3 ZINC00728432
O=[N+](O)c(c1)ccc(OC)c1NC(=O)c2c(C)onc2-c3c(Cl)cccc3 ZINC00728433
O=[N+](O)c1c(F)ccc(c1)NC(=O)c2c(C)onc2-c3c(Cl)cccc3Cl ZINC00728441
COC(=O)c1ccc(cc1)NC(=O)c2c(C)onc2-c3c(Cl)cccc3Cl ZINC00728442
c1ccc(Cl)cc1[C@H]2N(CCS2)S(=O)(=O)c(cc3)ccc3[N+](=O)O ZINC00728707
COC(=O)c1cc(ccc1)NC(=O)c2c(C)onc2-c3c(Cl)cccc3 ZINC00729751
COc1c(OC)ccc(c1)[C@H](n(c23)ncn2)C=C(N3)c4ccc(Br)cc4 ZINC00729871
COC(=O)c1ccc(cc1)/C=N\n2c(S)nnc2-c3c(F)cccc3 ZINC00731703
COC(=O)c1ccc(cc1)/C=N/n2c(S)nnc2-c3c(F)cccc3 ZINC00731704
Fc1c(F)ccc(c1)NC(=O)CSc(n2CC)nnc2-c3ccccc3 ZINC00732273
c1cc(C)cc(c1C)NC(=O)c2c(C(F)(F)F)n(nc2)-c(cc3)ccc3[N+](=O)O ZINC00734139
Cc1c(C)ccc(c1)NC(=O)c2c(C(F)(F)F)n(nc2)-c(cc3)ccc3[N+](=O)O ZINC00734140
Cc1ccc(cc1)NC(=O)c2c(C(F)(F)F)n(nc2)-c(cc3)ccc3[N+](=O)O ZINC00734141
CC(C)NC(=O)c1cc(-c2ccc(cc2)[N+](=O)O)nn1-c3c(Cl)cccc3 ZINC00734847
C1CC1NC(=O)c2cc(-c3ccc(cc3)[N+](=O)O)nn2-c4c(Cl)cccc4 ZINC00734880
COc(cc1)ccc1NC(=O)CNC(=O)c2ccc(Br)cc2 ZINC00738176
Cc1cc(ccc1)NC(=O)CNS(=O)(=O)c2c(Cl)ccc(Cl)c2 ZINC00738236
c1cc(Cl)ccc1C(=O)N[C@@H](C)c(n(C)c2=O)nc(c23)cc(Cl)cc3 ZINC00738241
c1cc(Cl)ccc1C(=O)N[C@H](C)c(n(C)c2=O)nc(c23)cc(Cl)cc3 ZINC00738242
c1cc(C)ccc1C(=O)N[C@@H](C)c(n(C)c2=O)nc(c23)cc(Cl)cc3 ZINC00738245
c1cc(C)ccc1C(=O)N[C@H](C)c(n(C)c2=O)nc(c23)cc(Cl)cc3 ZINC00738246
c1cccc(C)c1C(=O)N[C@@H](C)c(n(C)c2=O)nc(c23)cc(Cl)cc3 ZINC00738247
c1cccc(C)c1C(=O)N[C@H](C)c(n(C)c2=O)nc(c23)cc(Cl)cc3 ZINC00738248
c1cccc(F)c1C(=O)N[C@@H](C)c(n(C)c2=O)nc(c23)cc(Cl)cc3 ZINC00738253
c1cccc(F)c1C(=O)N[C@H](C)c(n(C)c2=O)nc(c23)cc(Cl)cc3 ZINC00738254
c1ccc(Br)cc1C(=O)N[C@@H](C)c(n(C)c2=O)nc(c23)cc(Cl)cc3 ZINC00738263
c1ccc(Br)cc1C(=O)N[C@H](C)c(n(C)c2=O)nc(c23)cc(Cl)cc3 ZINC00738264
c1cccc(Br)c1C(=O)N[C@@H](C)c(n(C)c2=O)nc(c23)cc(Cl)cc3 ZINC00738267
c1cccc(Br)c1C(=O)N[C@H](C)c(n(C)c2=O)nc(c23)cc(Cl)cc3 ZINC00738268
c1ccc(Cl)cc1C(=O)N[C@@H](C)c(n(C)c2=O)nc(c23)cc(Cl)cc3 ZINC00738271
c1ccc(Cl)cc1C(=O)N[C@H](C)c(n(C)c2=O)nc(c23)cc(Cl)cc3 ZINC00738272
c1cc(F)ccc1C(=O)N[C@@H](C)c(n(C)c2=O)nc(c23)cc(Cl)cc3 ZINC00738273
c1cc(F)ccc1C(=O)N[C@H](C)c(n(C)c2=O)nc(c23)cc(Cl)cc3 ZINC00738274
c1ccc(F)cc1C(=O)N[C@@H](C)c(n(C)c2=O)nc(c23)cc(Cl)cc3 ZINC00738291
c1ccc(F)cc1C(=O)N[C@H](C)c(n(C)c2=O)nc(c23)cc(Cl)cc3 ZINC00738292
c1cc(Br)ccc1C(=O)N[C@@H](C)c(n(C)c2=O)nc(c23)cc(Cl)cc3 ZINC00738295
c1cc(Br)ccc1C(=O)N[C@H](C)c(n(C)c2=O)nc(c23)cc(Cl)cc3 ZINC00738296
c1cc([N+](=O)O)cc(Cl)c1C(=O)N2CCN(CC2)c(c3C)cccc3 ZINC00741778
O=[N+](O)c(c1)ccc(OC)c1NC(=O)c2c(C)nn(c2Cl)-c3ccccc3 ZINC00751776
c1ccc(Br)cc1C(=O)Nc(s2)nc(c23)CC(C)(C)CC3=O ZINC00751858
O=C1CC(C)(C)Cc2oc(c3c12)ccc(c3)NS(=O)(=O)c4ccc(Br)cc4 ZINC00751877
c1ccccc1-n(c2=O)nc(c23)c4c(cc(Cl)c(c4)[N+](=O)O)n5c3CCCCC5 ZINC00752375
c1cc(Cl)c([N+](=O)O)cc1C(=O)N2CCN(CC2)c3c(OC)cccc3 ZINC00752480
c1cc(F)ccc1Nc(n2)scc2-c3ccc(cc3)S(=O)(=O)N4CCCC4 ZINC00752639
O=C1CC(C)(C)Cc2oc(c3c12)c(Cl)cc(c3)NS(=O)(=O)c4ccccc4 ZINC00752700
O=C1CC(C)(C)Cc2oc(c3c12)ccc(c3)NS(=O)(=O)c(cc4)ccc4F ZINC00752704
c1cc(Br)ccc1[C@@H](C(=C(O2)N)C(=O)OCC)c(c2c34)c(=O)oc3cccc4 ZINC00753040
C1CCCc(c12)sc(c2C#N)NC(=O)c(c3)nn(c34)cc(Br)cn4 ZINC00753202
O=[N+](O)c(c1)ccc(Cl)c1C(=O)N2CCN(CC2)c3ccc(Cl)cc3 ZINC00753665
c1cc(Cl)ccc1NC(=O)C(\C#N)=C\c2ccc(o2)N3CCOCC3 ZINC00753714
CC(=O)Nc1ccc(cc1)Nc(n2)scc2-c(c(n3)C)n(c34)ccs4 ZINC00753722
CC(=O)Nc1ccc(cc1)Nc(n2)scc2-c(c(C)[nH+]3)n(c34)ccs4 ZINC00753722
CC(=O)N(C)c1ccc(cc1)\N=C\2C(=O)Nc(c23)ccc(C)c3Br ZINC00753931
c1cc(Br)ccc1-c(nc2NC(=O)C)nc(c23)c4c(oc3=O)cccc4 ZINC00753937
CCC(=O)Nc1nc(-c2ccc(Cl)cc2)nc(c13)c4c(oc3=O)cccc4 ZINC00753962
O=c1oc(C)cc(O)c1C2=NCCS[C@H](C2)c3c(O)ccc(Br)c3 ZINC00754248
O=c1oc(C)cc(O)c1C2=NCCS[C@H](C2)c3cc(Br)ccc3 ZINC00754308
CC(=O)c1c(C)oc(c12)ccc(c2)NS(=O)(=O)c3ccc(Cl)cc3 ZINC00755096
Cc1cc(O)c(c(=O)o1)C(=N2)C[C@H](c3ccsc3)Sc(c24)cccc4 ZINC00755210
FC(F)(F)C(=O)Nc(cc1)ccc1N(C)C(=O)COc(c2C)cccc2 ZINC00755580
C1CCn(c1c23)c4c(cc(c(Cl)c4)[N+](=O)O)c2nn(c3=O)-c5ccccc5 ZINC00755621
C1CCCc(c1c23)sc2n4c(nnc4S)n(c3=O)-c5ccccc5 ZINC00756440
C1CCCCC1NC(=O)c(n2)nn(c23)c(C(F)(F)F)cc(n3)-c4ccccc4 ZINC00756459
CCOC(=O)c1cc(-c2ccc(N)cc2)nc(c13)ccc(Br)c3 ZINC00756528
c1c(Cl)ccc(OC)c1NC(=O)c2c(C)onc2-c3c(Cl)cccc3 ZINC00758137
c1ccccc1[C@H]2N(C(=O)OCC)CC(=O)Nc(c23)ccc(Br)c3 ZINC00758693
c1ccccc1[C@@H]2N(C(=O)OCC)CC(=O)Nc(c23)ccc(Br)c3 ZINC00758694
c1ncccc1CNC(=O)c2c(C)onc2-c3c(Cl)cccc3Cl ZINC00758773
c1cc(O)c(OC)cc1/C=C2/C(=O)N(C(=S)NC2=O)c3cc(Cl)ccc3 ZINC00759161
c1cc(F)cc(F)c1CNc2nc(sn2)N3CCN(CC3)c4ncccn4 ZINC00766320
o1cccc1CNc2nc(sn2)N3CCN(CC3)c4ccc(F)cc4 ZINC00766380
CC[C@H](O)CNC(=O)c1c(-c2ccsc2)onc1-c3ccc(F)cc3 ZINC00773571
OCC(C)(C)CNC(=O)c1c(-c2ccsc2)onc1-c3ccc(F)cc3 ZINC00773672
c1cc(F)ccc1-c(c2C(=O)NC(C)C)noc2-c(c3)c([N+](=O)O)cc(c34)OCO4 ZINC00773742
CC(C)[C@@H](C)NC(=O)c1c(-c2ccsc2)onc1-c3ccc(F)cc3 ZINC00773762
c1cc(F)ccc1-c(c2C(=O)NC(C)C)noc2-c3cc([N+](=O)O)c(Cl)cc3 ZINC00773802
Cc1ccc(cc1)S(=O)(=O)C(=C(Cl)Cl)NC(=O)c2ccc(C)cc2 ZINC00777983
c1cc(Cl)ccc1NC(=O)CS[C@@H](C2=O)CC(=O)N2c3ccccc3 ZINC00778069
c1cc(Cl)ccc1NC(=O)CS[C@H](C2=O)CC(=O)N2c3ccccc3 ZINC00778070
CC(=O)Nc1sc(c(C)c1C(=O)OC)C(=O)Nc2ccc(Cl)cc2 ZINC00778396
s1ccnc1NC(=O)CSc(n2CC)nnc2-c(cc3C)ccc3 ZINC00778477
c1cccc(F)c1NC(=O)CSc(n2C)nnc2-c(cc3C)ccc3 ZINC00778479
c1ccc(Cl)cc1NC(=O)CSc(n2C)nnc2-c3cccs3 ZINC00778517
s1cccc1C(=O)Nc2ccc(cc2)S(=O)(=O)N3CCCC[C@@H]3C ZINC00778627
CSc(nn1)nc(c1c23)O[C@H](c4ccc(cc4)[N+](=O)O)Nc2cccc3 ZINC00778723
CSc(nn1)nc(c1c23)O[C@@H](c4ccc(cc4)[N+](=O)O)Nc2cccc3 ZINC00778724
c1cccc(c12)sc(c2Cl)C(=O)Nc3sc(C)c(C)c3C(=O)N ZINC00778819
c1cc(Cl)ccc1C(=O)C2=C(O)C(=O)N(CC(C)C)[C@H]2c3cccnc3 ZINC00779035
c1cc(Cl)ccc1/C(O)=C2/C(=O)C(=O)N(CC(C)C)[C@H]2c3cccnc3 ZINC00779035
c1cc(Cl)ccc1/C(O)=C2\C(=O)C(=O)N(CC(C)C)[C@H]2c3cccnc3 ZINC00779035
c1cc(Cl)ccc1C(=O)[C@@H]2[C@@H](N(C(=O)C2=O)CC(C)C)c3cccnc3 ZINC00779035
c1cc(Cl)ccc1C(=O)C2=C(O)C(=O)N(CC(C)C)[C@H]2c3ccccn3 ZINC00779039
c1cc(Cl)ccc1C(=O)[C@@H]2[C@@H](N(C(=O)C2=O)CC(C)C)c3ccccn3 ZINC00779039
c1cc(Cl)ccc1/C(O)=C2/C(=O)C(=O)N(CC(C)C)[C@H]2c3ccccn3 ZINC00779039
c1ccc(c2c13)c(O)c(c(=O)n2CC3)C(=O)Nc(n4)sc(c45)cc(C)cc5 ZINC00779100
c1ccc(c2c13)c(O)c(c(=O)n2CC3)C(=O)Nc(n4)sc(c45)cc(Br)cc5 ZINC00779101
COc1c(Cl)cc(cc1)NC(=O)c2c(C)onc2-c3c(Cl)cccc3 ZINC00779109
Cc1csc(n1)NC(=O)CSc(n2CC)nnc2-c3ccccc3 ZINC00779157
c1ccc(F)cc1NC(=O)CSc(n2C)nnc2-c(cc3)ccc3C ZINC00779162
c1cccc(Cl)c1NC(=O)CSc(n2CC)nnc2-c3ccco3 ZINC00779324
c1cccc(Br)c1NC(=O)CSc(n2C)nnc2-c3ccco3 ZINC00779325
FC(F)(F)c1cc(ccc1)NC(=O)CSc(n2C)nnc2-c3ccco3 ZINC00779326
c1cc(Cl)ccc1NC(=O)CSc(n2CC)nnc2-c3ccco3 ZINC00779327
O1CCOc(c12)ccc(c2)NC(=O)CSc(n3C)nnc3-c4cccs4 ZINC00779368
c1cccc(F)c1NC(=O)CSc(n2CC)nnc2-c3cccs3 ZINC00779371
c1cc(Cl)ccc1NC(=O)CSc(n2C)nnc2-c3cccs3 ZINC00779372
c1cc(Cl)ccc1NC(=O)CSc(n(C)c2=O)nc(c23)cccc3 ZINC00779391
c1c(Cl)ccc(OC)c1NC(=O)CSc(n2C)nnc2-c3ccco3 ZINC00780174
c1cc(Br)ccc1NC(=O)CSc(n2C)nnc2-c3ccco3 ZINC00780175
Cc1c(Cl)cc(cc1)NC(=O)CSc(n2C)nnc2-c3ccco3 ZINC00780178
CN(C)c(cc1)ccc1[C@H](n(c23)nnn2)C=C(N3)c4ccc(Cl)cc4 ZINC00780256
CN(C)c(cc1)ccc1[C@@H](n(c23)nnn2)C=C(N3)c4ccc(Cl)cc4 ZINC00780257
c1cc(Cl)ccc1C(=O)N(CC2)CCC2C(=O)Nc(c3)ccc(c34)OCO4 ZINC00780423
O=c1n(C)c(=O)n(C)c(n2)c1c(-c3c(Cl)cccc3)c(c2c45)[C@H](O)c4cccc5 ZINC00780614
O=c1n(C)c(=O)n(C)c(n2)c1c(-c3cc(F)ccc3)c(c2c45)[C@H](O)c4cccc5 ZINC00780616
O=c1n(C)c(=O)n(C)c(n2)c1c(-c3cc(F)ccc3)c(c2c45)[C@@H](O)c4cccc5 ZINC00780617
O=c1n(C)c(=O)n(C)c(n2)c1c(-c3c(F)cccc3)c(c2c45)[C@@H](O)c4cccc5 ZINC00780619
n1nsc(c12)ccc(c2)NC(=S)N3CCN(CC3)c4ccccc4 ZINC00780623
n1nsc(c12)ccc(c2)NC(=S)N3CCN(CC3)C4C=CC=CN4 ZINC00780633
c1cccc(c1C(F)(F)F)NC(=O)[C@H](CC2=O)CN2c3ccc(cc3)OC ZINC00780657
c1ccc(OC)cc1NC(=O)C[C@@H](C(=O)N2)Sc(c23)ccc(C(F)(F)F)c3 ZINC00780830
c1ccc(OC)cc1NC(=O)C[C@H](C(=O)N2)Sc(c23)ccc(C(F)(F)F)c3 ZINC00780831
Cc1cc(ccc1)NC(=O)C[C@@H](C(=O)N2)Sc(c23)ccc(C(F)(F)F)c3 ZINC00780836
Cc1cc(ccc1)NC(=O)C[C@H](C(=O)N2)Sc(c23)ccc(C(F)(F)F)c3 ZINC00780837
CN(C)c(cc1)ccc1[C@H]2N(O[C@@H]([C@@H]23)C(=O)NC3=O)c4ccc(Cl)cc4 ZINC00780871
c1cccc(c12)N(CCC2)C(=O)CSc(o3)nnc3-c4cc(F)ccc4 ZINC00780973
c1cc(Br)ccc1C(=O)NNC(=O)c(c(=O)o2)cc(c23)cccc3OC ZINC00783458
c1cc([N+](=O)O)cc(c12)sc(c2Cl)C(=O)Nc3c(OC)cc(cc3)OC ZINC00783482
s1cccc1C(=O)N(CC2)CCC2C(=O)Nc3c(Cl)cccc3Cl ZINC00783852
s1cccc1C(=O)N(CC2)CCC2C(=O)Nc(c3C(F)(F)F)cccc3 ZINC00783868
s1cccc1C(=O)N(CC2)CCC2C(=O)Nc3ccc(F)cc3 ZINC00783885
s1cccc1C(=O)N(CC2)CCC2C(=O)Nc(cc3)cc(Cl)c3F ZINC00783947
s1cccc1C(=O)N(CC2)CCC2C(=O)Nc3c(F)cc(F)cc3 ZINC00783989
s1cccc1C(=O)N(CC2)CCC2C(=O)Nc(cc3)cc(Cl)c3OC ZINC00783990
c1cc(C)ccc1C(=O)N(CC2)CCC2C(=O)Nc3c(F)cc(F)cc3 ZINC00783995
s1cccc1C(=O)N(CC2)CCC2C(=O)Nc3c(Br)cccc3 ZINC00784001
s1cccc1C(=O)N(CC2)CCC2C(=O)Nc3cc(F)ccc3 ZINC00784004
Cc1cccc(n1)NC(=O)[C@@H](CC2=O)CN2c3ccc(Cl)cc3 ZINC00784028
Cc1cccc(n1)NC(=O)[C@H](CC2=O)CN2c3ccc(Cl)cc3 ZINC00784029
c1cc(Cl)cc(Cl)c1C(=O)Nc(c2)ccc(c23)N(CC3)S(=O)(=O)C ZINC00784111
CC(=O)c1cc(ccc1)NC(=O)c(c2Cl)sc(c23)cc(cc3)OC ZINC00784465
c1cccc(c1C)NC(=O)C[C@@H](C(=O)N2)Sc(c23)ccc(C(F)(F)F)c3 ZINC00784564
c1cccc(c1C)NC(=O)C[C@H](C(=O)N2)Sc(c23)ccc(C(F)(F)F)c3 ZINC00784565
c1ccnc(c1C)NC(=O)[C@@H](CC2=O)CN2c3ccc(Br)cc3 ZINC00784761
c1ccnc(c1C)NC(=O)[C@H](CC2=O)CN2c3ccc(Br)cc3 ZINC00784762
Cc1cc(ncc1)NC(=O)[C@@H](CC2=O)CN2c3ccc(Br)cc3 ZINC00784763
Cc1cc(ncc1)NC(=O)[C@H](CC2=O)CN2c3ccc(Br)cc3 ZINC00784764
c1cccc(c1C(F)(F)F)NC(=O)[C@@H](CC2=O)CN2c3ccc(cc3)OCC ZINC00784765
C1CCCCC1c2ccc(cc2)S(=O)(=O)Nc3ccc(Br)cc3 ZINC00786474
c1cc(Br)ccc1NC(=O)Cc2nn(C)c(=O)c(c23)cccc3 ZINC00787346
CC(=O)c1cc(ccc1)NC(=O)[C@@H](CC2=O)CN2c3ccc(Br)cc3 ZINC00788097
c1ccccc1NC(=O)CSc(nc2O)nc(c23)sc(C)c3C ZINC00788206
c1cc(F)ccc1NC(=O)C2CCN(CC2)S(=O)(=O)c3ccc(Cl)cc3 ZINC00789425
FC(F)(F)c1cc(ccc1)NC(=O)C2CCN(CC2)S(=O)(=O)c3ccccc3 ZINC00789567
Fc1c(Cl)cc(cc1)NC(=O)C2CCN(CC2)S(=O)(=O)c3ccccc3 ZINC00789577
O1COc(c12)ccc(c2)C(=O)Nc(s3)nnc3Cc4ccc(Cl)cc4 ZINC00789910
c1cccc(F)c1NC(=O)CSc2nnnn2-c(c3C)ccc(C)c3 ZINC00790439
c1cccc(F)c1NC(=O)CSc2nnnn2-c(c3C)cc(C)cc3 ZINC00790456
c1cccc(Cl)c1NC(=O)Cn(c2=O)cnc3sc(c4c23)C[C@@H](C)CC4 ZINC00790769
c1cccc(Cl)c1NC(=O)Cn(c2=O)cnc3sc(c4c23)C[C@H](C)CC4 ZINC00790771
c1cc(F)ccc1NC(=O)Cn(c2=O)cnc3sc(c4c23)C[C@@H](C)CC4 ZINC00790772
c1cc(F)ccc1NC(=O)Cn(c2=O)cnc3sc(c4c23)C[C@H](C)CC4 ZINC00790774
c1cccc(F)c1NC(=O)Cn(c2=O)cnc3sc(c4c23)C[C@@H](C)CC4 ZINC00791118
c1cccc(F)c1NC(=O)Cn(c2=O)cnc3sc(c4c23)C[C@H](C)CC4 ZINC00791120
COC(=O)c(c1C)sc(c12)ncn(c2=O)Cc3cccc(c34)cccc4 ZINC00791171
c1c(Cl)ccc(OC)c1N(CC2=O)C(N)=C2c(n3)sc(c34)cccc4 ZINC00791340
c1cc(F)ccc1NC(=O)[C@H]2CCCN(C2)S(=O)(=O)c3ccc(Cl)cc3 ZINC00791930
c1cc(F)ccc1NC(=O)[C@@H]2CCCN(C2)S(=O)(=O)c3ccc(Cl)cc3 ZINC00791933
CC(=O)c(c1c23)ccc2C(=O)N(C(=O)c3ccc1)c4c(O)ccc(Cl)c4 ZINC00792445
COc(cc1)ccc1-c2nnc([nH]2)S[C@H](C3=O)CC(=O)N3c4ccc(F)cc4 ZINC00792844
COc(cc1)ccc1-c2nnc([nH]2)S[C@@H](C3=O)CC(=O)N3c4ccc(F)cc4 ZINC00792845
c1cc(Cl)ccc1NC(=O)c2cc(c(Cl)cc2)S(=O)(=O)N3CCCCC3 ZINC00793022
c1cc(F)ccc1NC(=O)c(cc2)cc(c2C)S(=O)(=O)N3CCCCCC3 ZINC00793054
O1COc(c12)ccc(c2)NC(=O)COc(c(Cl)c3)cc(c34)oc(=O)cc4CC ZINC00793123
c1cc(Cl)ccc1NC(=O)[C@@H](CC2=O)CN2c3ccc(cc3)OCC ZINC00794321
FC(F)(F)c1cc(ccc1)NC(=O)Cn(nc2C)c(=O)c(c23)cccc3 ZINC00794504
CC(=O)Nc(non1)c1-c(n2)n(c(c23)cccc3)Cc4c(F)cc(Cl)cc4 ZINC00794781
c1cccc(c12)[nH+]c(-c3c(non3)NC(=O)C)n2Cc4c(F)cc(Cl)cc4 ZINC00794781
CCC(=O)Nc(non1)c1-c(n2)n(c(c23)cccc3)Cc4c(Cl)cc(F)cc4 ZINC00794796
CCC(=O)Nc(non1)c1-c([nH+]c(c23)cccc2)n3Cc4c(Cl)cc(F)cc4 ZINC00794796
c1cccc(c12)sc(n2)NC(=O)c3c(C)onc3-c4c(Cl)cccc4 ZINC00794873
c1cc(F)ccc1C(=O)C2=C(O)C(=O)N(C[C@H]3CCCO3)[C@H]2c4cccs4 ZINC00794980
c1cc(F)ccc1/C(O)=C2/C(=O)C(=O)N(C[C@H]3CCCO3)[C@H]2c4cccs4 ZINC00794980
c1cc(F)ccc1C(=O)[C@@H]2[C@H](c3cccs3)N(C(=O)C2=O)C[C@H]4CCCO4 ZINC00794980
c1cccc(c12)nc(SCC(=O)OC)n(c2=O)-c3c(OC)ccc(Cl)c3 ZINC00795126
CC(C)(C)c1nnc(s1)NC(=O)c(c2Cl)sc(c23)cccc3 ZINC00795385
c1cc(Cl)ccc1CC(=O)Nc(s2)nc(c23)CC(C)(C)CC3=O ZINC00795407
CC(=O)Nc1cc(ccc1)N2C(=O)C[C@H](C2=O)Cc3ccc(Cl)cc3 ZINC00795431
CC(=O)Nc1cc(ccc1)N2C(=O)C[C@@H](C2=O)Cc3ccc(Cl)cc3 ZINC00795432
c1cccc2N(C(=O)C)[C@@H](c3cccs3)Oc(c4c12)nc(nn4)SCC ZINC00795604
c1cccc2N(C(=O)C)[C@H](c3cccs3)Oc(c4c12)nc(nn4)SCC ZINC00795605
c1cccc2N(C(=O)C)[C@@H](c3ccc(F)cc3)Oc(c4c12)nc(nn4)SCC ZINC00795615
c1cccc2N(C(=O)C)[C@H](c3ccc(F)cc3)Oc(c4c12)nc(nn4)SCC ZINC00795616
Cc1csc(n1)NC(=O)CSc([nH]2)ncc2-c3ccccc3 ZINC00795747
c1cccc(F)c1NC(=O)CSc(nnc2C)n2-c3ccc(F)cc3 ZINC00795754
Cc1nnc(s1)NC(=O)c(c2)sc(c23)n(nc3C)-c4ccccc4 ZINC00795800
s1cccc1C(=O)N(CC2)CCC2C(=O)Nc3c(F)cccc3F ZINC00796220
O=c1n(C)c(=O)n(C)c(c12)nc(S)n2Cc3cccc(c34)cccc4 ZINC00796280
O=c1n(C)c(=O)n(C)c(c12)[nH+]c(S)n2Cc3cccc(c34)cccc4 ZINC00796280
c1cc(F)ccc1NC(=O)[C@H]2CCCN(C2)S(=O)(=O)c(cc3)ccc3F ZINC00796606
c1cc(F)ccc1NC(=O)[C@@H]2CCCN(C2)S(=O)(=O)c(cc3)ccc3F ZINC00796607
c1ccccc1NC(=O)[C@H]2CCCN(C2)S(=O)(=O)c3ccc(Cl)cc3 ZINC00796822
c1ccccc1NC(=O)[C@@H]2CCCN(C2)S(=O)(=O)c3ccc(Cl)cc3 ZINC00796824
c1ccc(F)cc1NC(=O)[C@H]2CCCN(C2)S(=O)(=O)c3ccc(Cl)cc3 ZINC00796871
c1ccc(F)cc1NC(=O)[C@@H]2CCCN(C2)S(=O)(=O)c3ccc(Cl)cc3 ZINC00796872
c1ccc(Cl)cc1NC(=O)CSc(n2CC)nnc2-c3ccco3 ZINC00796999
CCOC(=O)c(c1)ccc(c12)C(=O)N(C2=O)c3c(Cl)cc(Cl)cc3 ZINC00797312
CC(C)OC(=O)c(c1)ccc(c12)C(=O)N(C2=O)c3c(Cl)cc(Cl)cc3 ZINC00797314
CC(C)OC(=O)c(c1)ccc(c12)C(=O)N(C2=O)c3c(Cl)ccc(Cl)c3 ZINC00797317
Cc1c(Br)c([N+](=O)O)nn1CC(=O)Nc(n2)n(C)c(c23)cccc3 ZINC00797414
Cc1c(Br)c([N+](=O)O)nn1CC(=O)Nc(n2C)[nH+]c(c23)cccc3 ZINC00797414
Cc1c(Br)c([N+](=O)O)nn1CC(=O)Nc(c2)cnc(c23)cccc3 ZINC00797415
c1cc(F)ccc1C(=O)CSc([nH]c2=O)nc3sc(c4c23)CCCC4 ZINC00798433
c1cc(F)ccc1C(=O)CSc(nc2=O)[nH]c3sc(c4c23)CCCC4 ZINC00798433
c1cc(F)ccc1C(=O)CSc(nc2O)nc3sc(c4c23)CCCC4 ZINC00798433
s1cccc1C(=O)CSc([nH]c2=O)nc3sc(c4c23)CCCC4 ZINC00798434
s1cccc1C(=O)CSc(nc2=O)[nH]c3sc(c4c23)CCCC4 ZINC00798434
s1cccc1C(=O)CSc(nc2O)nc3sc(c4c23)CCCC4 ZINC00798434
Cc1ccc(cc1)[C@@H]2CC(=O)[C@H](C2=O)Nc3c(I)cccc3 ZINC00798916
Cc1ccc(cc1)[C@H]2CC(=O)[C@@H](C2=O)Nc3c(I)cccc3 ZINC00798917
c1cc(Cl)cc(Cl)c1NC(=O)[C@H](CC2=O)CN2c3ccc(cc3)OC ZINC00800460
c1cccc(OCC)c1NC(=O)[C@@H](CC2=O)CN2c3ccc(Cl)cc3 ZINC00800599
c1cccc(OCC)c1NC(=O)[C@H](CC2=O)CN2c3ccc(Cl)cc3 ZINC00800600
c1cc(C)cc(c12)sc(n2)NC(=O)c3ccc(o3)Cn(c4)ncc4Cl ZINC00800729
CC(=O)Nc1ccc(cc1)S(=O)(=O)N(CCS2)[C@@H]2c3ccc(Cl)cc3 ZINC00800828
CC(=O)Nc1ccc(cc1)S(=O)(=O)N(CCS2)[C@H]2c3ccc(Cl)cc3 ZINC00800830
CC(=O)Nc1ccc(cc1)S(=O)(=O)N(CCS2)[C@@H]2c3c(Cl)cccc3 ZINC00800845
CC(=O)Nc1ccc(cc1)S(=O)(=O)N(CCS2)[C@H]2c3c(Cl)cccc3 ZINC00800847
COc(cc1)c(OC)cc1C(=O)n(n2)c(N)nc2-c3ccc(Cl)cc3 ZINC00800883
COC(=O)c1ccc(cc1)[C@H]2CC(=O)Nc3c2cc(Br)c(c34)cccc4 ZINC00801146
COC(=O)c1ccc(cc1)[C@@H]2CC(=O)Nc3c2cc(Br)c(c34)cccc4 ZINC00801147
o1cccc1C(=O)Nc(n2)sc(c23)cc(cc3)C(=O)N4CCCCC4 ZINC00801219
c1cc(Cl)ccc1NC(=O)CSc(nn2)n(c23)c(C)cc(n3)C ZINC00801497
c1c(Cl)ccc(OC)c1NC(=O)CCn(c2=O)cnc(c23)cccc3 ZINC00801759
c1cccc(CC2)c1N(c(c23)cccc3)C(=O)Cn4c(S)nnc4C ZINC00801883
c1cc(F)ccc1C(=O)C2CCN(CC2)S(=O)(=O)c(cc3)ccc3F ZINC00801890
c1cc(Cl)ccc1C(=O)C2CCN(CC2)S(=O)(=O)c(cc3)ccc3F ZINC00801891
c1c(Cl)ccc(OC)c1NC(=O)CN(C2=O)c3cccc4cccc2c34 ZINC00802914
COc1c(Cl)cc(cc1)NC(=O)CN(C2=O)c3cccc4cccc2c34 ZINC00802934
Clc1cccc(c1C)NC(=O)c(c2)ccc(c23)N(CC3)S(=O)(=O)C ZINC00803031
C1CCCc(c12)sc(n2)NC(=O)Cn3c(=O)sc(c34)cccc4 ZINC00803056
c1cc(Cl)ccc1C(=O)COC(=O)c(c2)ccc(c23)nc(C)c(n3)C ZINC00803244
Cc1c(Cl)cc(cc1)NC(=O)CN(C2=O)c3cccc4cccc2c34 ZINC00803269
O1CCOc(c12)ccc(c2)-c(cc3C(F)(F)F)nc4sc(c5c34)c(=O)cc([nH]5)O ZINC00804094
c1cccc(CC2)c1N(c(c23)cccc3)C(=O)CSc([nH]4)nnc4C ZINC00804231
c1ccc(F)cc1C(=O)Nc2ccc(cc2)S(=O)(=O)N3CCCCC3 ZINC00804755
c1cc(Cl)ccc1NC(=S)Nc(c2C)c(=O)n(n2C)-c3ccccc3 ZINC00804782
C1CCCc(c1c23)sc2nc([nH]c3=O)C(=O)N\N=C\c4c(Cl)cccc4 ZINC00805126
C1CCCc(c1c23)sc2nc(nc3O)C(=O)N\N=C\c4c(Cl)cccc4 ZINC00805126
C1CCCc(c1c23)sc2[nH]c(nc3=O)C(=O)N\N=C\c4c(Cl)cccc4 ZINC00805126
CSc(nn1)nc(c1c23)O[C@H](c4cc([N+](=O)O)ccc4)Nc2cccc3 ZINC00805187
CSc(nn1)nc(c1c23)O[C@@H](c4cc([N+](=O)O)ccc4)Nc2cccc3 ZINC00805188
c1cc(Cl)ccc1NC(=O)c2cc(ccc2)S(=O)(=O)N3CCCCC3 ZINC00805462
c1ccc(F)cc1NC(=O)CS[C@@H](C2=O)CC(=O)N2c3ccc(cc3)OC ZINC00805898
c1ccc(Cl)cc1NC(=O)CS[C@@H](C2=O)CC(=O)N2c3ccccc3 ZINC00805902
c1ccc(Cl)cc1NC(=O)CS[C@H](C2=O)CC(=O)N2c3ccccc3 ZINC00805903
c1cc(F)ccc1NC(=O)CS[C@H](C2=O)CC(=O)N2c3ccc(F)cc3 ZINC00805919
c1cc(F)ccc1NC(=O)CS[C@@H](C2=O)CC(=O)N2c3ccc(F)cc3 ZINC00805920
c1cc(F)ccc1NC(=O)CS[C@@H](C2=O)CC(=O)N2c3ccc(cc3)OC ZINC00805926
c1cc(Br)ccc1C(=O)Nc(s2)nnc2-c3ccc(cc3)OC ZINC00806026
s1cccc1CNC(=O)c2c(Cl)ccc(c2)S(=O)(=O)N3CCCCC3 ZINC00806138
c1cccc(Cl)c1NC(=O)[C@@H](CC2=O)CN2c3ccc(cc3)OC ZINC00806730
c1cccc(Cl)c1NC(=O)[C@H](CC2=O)CN2c3ccc(cc3)OC ZINC00806731
c1ccc(Cl)cc1NC(=O)[C@@H](CC2=O)CN2c3ccc(cc3)OC ZINC00806732
c1ccc(Cl)cc1NC(=O)[C@H](CC2=O)CN2c3ccc(cc3)OC ZINC00806733
Clc1cccc(c1Cl)NC(=O)[C@@H](CC2=O)CN2c3ccc(cc3)OC ZINC00806759
Clc1cccc(c1Cl)NC(=O)[C@H](CC2=O)CN2c3ccc(cc3)OC ZINC00806760
FC(F)(F)c1cc(ccc1)NC(=O)[C@@H](CC2=O)CN2c3ccc(cc3)OC ZINC00806763
FC(F)(F)c1cc(ccc1)NC(=O)[C@H](CC2=O)CN2c3ccc(cc3)OC ZINC00806764
c1cc(F)cc(F)c1NC(=O)[C@@H](CC2=O)CN2c3ccc(cc3)OCC ZINC00806791
c1cccc(c12)sc(n2)NC(=O)[C@@H](CC3=O)CN3c4ccc(Cl)cc4 ZINC00806842
c1cccc(c12)sc(n2)NC(=O)[C@H](CC3=O)CN3c4ccc(Cl)cc4 ZINC00806844
c1cccc(c12)sc(n2)NC(=O)[C@@H](CC3=O)CN3c4ccc(F)cc4 ZINC00806847
c1cccc(c12)sc(n2)NC(=O)[C@H](CC3=O)CN3c4ccc(F)cc4 ZINC00806848
COc1c(OC)ccc(c1)[C@H](n(c23)ncn2)C=C(N3)c4ccc(Cl)cc4 ZINC00807037
COc1c(OC)ccc(c1)[C@@H](n(c23)ncn2)C=C(N3)c4ccc(Cl)cc4 ZINC00807038
COc1c(OC)ccc(c1)[C@H](n(c23)nnn2)C=C(N3)c4ccc(Cl)cc4 ZINC00807042
COc1c(OC)ccc(c1)[C@@H](n(c23)nnn2)C=C(N3)c4ccc(Cl)cc4 ZINC00807044
c1cccc(Cl)c1NC(=O)Cn(c2=O)nnc3sc(c4c23)CCCC4 ZINC00807692
c1cc(Cl)ccc1NC(=O)Cn(c2=O)nnc3sc(c4c23)CCCC4 ZINC00807693
c1cc(Br)ccc1OC(=O)c2cc(ccc2)S(=O)(=O)N3CCCCC3 ZINC00808542
Clc1cccc(F)c1[C@H](C(=C(O2)N)C(=O)OCC)c(c2c34)c(=O)oc3cccc4 ZINC00808877
c1cc(Cl)ccc1[C@H](C2(C#N)C#N)[C@H](C(=O)C)N([C@H]23)c4c(C=C3)cccc4 ZINC00808919
FC(F)(F)c1cc(ccc1)[C@@H](C(=C(O2)N)C(=O)OC)c(c2c34)c(=O)oc3cccc4 ZINC00808949
CC(=O)c1ccc(cc1)N/C=C2\C(C)=NN(C2=O)c3ccc(Br)cc3 ZINC00809080
FC(F)(F)c1ccc(cc1)[C@@H](C(=C(O2)N)C(=O)OC)c(c2c34)c(=O)oc3cccc4 ZINC00809302
FC(F)(F)c1ccc(cc1)[C@H](C(=C(O2)N)C(=O)OC)c(c2c34)c(=O)oc3cccc4 ZINC00809303
Fc1c(F)ccc(c1)[C@@H](C(=C(O2)N)C(=O)OCC)c(c2c34)c(=O)oc3cccc4 ZINC00809426
Fc1c(F)ccc(c1)[C@H](C(=C(O2)N)C(=O)OCC)c(c2c34)c(=O)oc3cccc4 ZINC00809428
o1cccc1CNC(=O)c(c2)c(=O)n(c(c23)CCCC3=O)-c4ccc(Cl)cc4 ZINC00809766
Cc(n1)sc(c12)cc(cc2)NS(=O)(=O)c(c3)ccc(c34)cccc4 ZINC00810235
COc(cc1)ccc1NC(=O)[C@@H](CC2=O)CN2c3cc(Cl)ccc3 ZINC00810272
COc(cc1)ccc1NC(=O)[C@H](CC2=O)CN2c3cc(Cl)ccc3 ZINC00810274
c1cccc(OC)c1NC(=O)[C@@H](CC2=O)CN2c(c3C)cccc3Cl ZINC00810347
c1cccc(OC)c1NC(=O)[C@H](CC2=O)CN2c(c3C)cccc3Cl ZINC00810348
COc(cc1)ccc1NC(=O)[C@@H](CC2=O)CN2c(cc3C(F)(F)F)ccc3 ZINC00810411
COc(cc1)ccc1NC(=O)[C@H](CC2=O)CN2c(cc3C(F)(F)F)ccc3 ZINC00810412
c1ccccc1N(C(S)=C2C#N)[C@H](NC2=O)c(c3)ccc(OC)c3OC ZINC00810615
c1ccccc1N(C(S)=C2C#N)[C@@H](NC2=O)c(c3)ccc(OC)c3OC ZINC00810616
COc(c1)ccc(OC)c1-n2c(S)nnc2-c([nH]n3)cc3-c4ccco4 ZINC00810624
COc(c1)ccc(OC)c1-n2c(S)nnc2-c3cc([nH]n3)-c4ccco4 ZINC00810624
c1cccc([N+](=O)O)c1C(=O)Nc(s2)ncc2-c(c3C)cc(C)cc3 ZINC00811291
O=[N+](O)c(c1)ccc(Cl)c1C(=O)Nc(s2)ncc2-c(c3C)cc(C)cc3 ZINC00811293
c1cccc(c12)n(C)c(=O)c(c2O)C(=O)Nc(n3)sc(c34)cc(Br)cc4 ZINC00811410
CC(C)(C)c1ccc(cc1)C(=O)Nc(s2)nnc2-c3c(F)cccc3 ZINC00811550
c1cccc(c12)sc(c2Cl)C(=O)Nc3ccc(cc3)S(=O)(=O)N(C)C ZINC00811650
COC(=O)c1cc(c(Cl)cc1)NC(=O)[C@@H](O2)COc(c23)cccc3 ZINC00811724
c1c(Cl)cc(Cl)c(OC)c1C(=O)Nc(c2)ccc(c23)oc(=O)cc3 ZINC00812107
COc(c(Cl)c1)c(Cl)cc1C(=O)Nc(c2)ccc(c23)oc(=O)cc3 ZINC00812108
s1cccc1C(=O)Nc(c2C)cc(cc2)-c(s3)nn(c34)c(C)nn4 ZINC00812116
Clc1c(Cl)ccc(c1)NC(=O)CN(C2=O)C(=O)[C@@H]([C@@H]23)CC=C[C@H]3CC ZINC00812241
c1cc(Cl)ccc1Cn2c(nc(c23)n(C)c(=O)n(C)c3=O)Sc4ncccn4 ZINC00812616
c1cc(Cl)ccc1Cn2c([nH+]c(c23)n(C)c(=O)n(C)c3=O)Sc4ncccn4 ZINC00812616
COc(c1)ccc(OC)c1NC2=C(Cl)C(=O)N(C2=O)c3c(F)cccc3 ZINC00812708
CCOc(cc1)ccc1N(C2=O)C(=O)C(Cl)=C2Nc3c(O)cccc3 ZINC00812724
Fc1c(Cl)cc(cc1)NC(=O)Cn(c2=O)cnc(c23)sc(C)c3C ZINC00812760
Fc1c(Cl)cc(cc1)NC(=O)Cn(c2=O)cnc(c23)sc(c3)CC ZINC00812764
COC(=O)c(cc1)ccc1C(=O)Nc(n2)sc(c23)cc(Br)cc3 ZINC00813307
CC(C)(C1)OCc(c1c23)sc3ncn4c2nc(n4)-c5cc(O)ccc5 ZINC00813619
c1ccc(Cl)c(Cl)c1NC(=O)CSc(n2C)nnc2-c3ccco3 ZINC00813772
c1cc(F)cc(c1C)NC(=O)CSc(n2C)nnc2-c3ccco3 ZINC00813784
c1c(Cl)ccc(c1C)NC(=O)CSc(n2C)nnc2-c3ccco3 ZINC00813895
CC(=O)Nc(cc1)cc(c12)sc(n2)NC(=O)c3c(Cl)cc(C)cc3 ZINC00814038
CC(=O)Nc(cc1)cc(c12)sc(n2)NC(=O)c3cc(Cl)c(C)cc3 ZINC00814040
Fc1c(Cl)cc(cc1)NC(=O)C[C@H](C(=O)N2)Nc(c23)cc(C)c(C)c3 ZINC00814245
Fc1c(Cl)cc(cc1)NC(=O)C[C@@H](C(=O)N2)Nc(c23)cc(C)c(C)c3 ZINC00814246
Cc1c(Cl)cc(cc1)NC(=O)[C@@H](CC2=O)Nc(n3)n2c(c34)cccc4 ZINC00814334
Cc1c(Cl)cc(cc1)NC(=O)[C@H](N2)CC(=O)n3c2[nH+]c(c34)cccc4 ZINC00814334
Cc1c(Cl)cc(cc1)NC(=O)[C@H](CC2=O)Nc(n3)n2c(c34)cccc4 ZINC00814335
Cc1c(Cl)cc(cc1)NC(=O)[C@@H](N2)CC(=O)n3c2[nH+]c(c34)cccc4 ZINC00814335
c1c(Cl)ccc(OC)c1NC(=O)[C@@H](CC2=O)Nc(n3)n2c(c34)cccc4 ZINC00814336
o1c(Br)ccc1C(=O)Nc(cc2)ccc2-c(s3)nn(c34)c(C)nn4 ZINC00814729
c1cccc(SC)c1NC(=O)[C@@H](C2)ON=C2c3c(F)cccc3Cl ZINC00814841
COc1c(OC)ccc(c1)NC(=O)[C@@H](C2)ON=C2c3c(F)cccc3Cl ZINC00814845
c1c(Cl)ccc(OC)c1NC(=O)[C@@H](C2)ON=C2c3c(F)cccc3Cl ZINC00814849
COc(cc1)ccc1NC(=O)[C@@H](C2)ON=C2c3c(F)cccc3Cl ZINC00814853
O1COc(c12)ccc(c2)NC(=O)[C@@H](C3)ON=C3c4cc(Cl)c(Cl)cc4 ZINC00814899
Cc1cc(c(O)cc1)NC(=O)[C@@H](C2)ON=C2c3cc(Br)ccc3 ZINC00814934
COc1c(OC)ccc(c1)NC(=O)[C@@H](C2)ON=C2c3cc(Br)ccc3 ZINC00814938
CC(C)n(c1)ncc1NC(=O)[C@@H](C2)ON=C2c3cc(Br)ccc3 ZINC00814980
COc(c1)c(Cl)cc(OC)c1NC(=O)c2cc(on2)-c3ccccc3 ZINC00815019
c1c(Cl)ccc(OC)c1NC(=O)c2cc(on2)-c(cc3)ccc3C ZINC00815064
O1COc(c12)ccc(c2)NC(=O)c3cc(on3)-c4c(Cl)cc(Cl)cc4 ZINC00815118
COc1c(OC)ccc(c1)NC(=O)c2cc(on2)-c3c(Cl)cc(Cl)cc3 ZINC00815119
O1COc(c12)ccc(c2)CNC(=O)c3cc(on3)-c4c(Cl)cc(Cl)cc4 ZINC00815146
COc1c(OC)ccc(c1)NC(=O)c2cc(on2)-c3c(Cl)cccc3 ZINC00815155
COc(c1)c(Cl)cc(OC)c1NC(=O)c2cc(on2)-c3c(Cl)cccc3 ZINC00815156
c1c(Cl)ccc(OC)c1NC(=O)c2cc(on2)-c3c(Cl)cccc3 ZINC00815157
O1COc(c12)ccc(c2)CNC(=O)c3cc(on3)-c4c(Cl)cccc4 ZINC00815183
N#Cc1c(CC)c(C)sc1NC(=O)c2cc(on2)-c3c(Cl)cccc3 ZINC00815188
C1CCc(c12)sc(c2C#N)NC(=O)c3cc(on3)-c4c(Cl)cccc4 ZINC00815189
Cc(n1)cc(C(F)F)n(c12)nc(n2)C(=O)Nc3cccc(c34)cccc4 ZINC00815207
O1CCC[C@@H]1CNC(=O)c2cnn(c23)c(C(F)F)cc(n3)-c4ccccc4 ZINC00815259
Cc1cc(no1)NC(=O)c2cnn(c23)c(C(F)F)cc(n3)-c4ccccc4 ZINC00815305
Cc1cc(no1)NC(=O)c2cnn(c23)c(C(F)F)cc(n3)-c(cc4)ccc4C ZINC00815361
Cc1cc(no1)NC(=O)c2cnn(c23)c(C(F)F)cc(n3)-c4ccc(cc4)OC ZINC00815391
c1cccc(c12)cnn(c2=O)Cc3nnc(S)n3-c4ccc(cc4)OC ZINC00815423
s1cccc1C(=O)Nc(cc2)ccc2-c(s3)nn(c34)c(nn4)CC ZINC00815724
s1cccc1[C@H](CC2=O)CC(=C23)NC(=O)C[C@@H]3c4ccc(Cl)cc4 ZINC00816226
n1snc(c12)cccc2NC(=O)c3c(C)onc3-c4c(F)cccc4Cl ZINC00816378
c1cc(Cl)ccc1C(=O)Nc(s2)nnc2-c3ccc(cc3)OCC ZINC00817341
COc(cc1)ccc1N(C(S)=C2C#N)[C@H](NC2=O)c3c(Cl)cccc3 ZINC00818296
COc(cc1)ccc1N(C(S)=C2C#N)[C@@H](NC2=O)c3c(Cl)cccc3 ZINC00818297
COc(cc1)ccc1N(C(S)=C2C#N)[C@H](NC2=O)c3ccc(Cl)cc3 ZINC00818298
COc(cc1)ccc1N(C(S)=C2C#N)[C@@H](NC2=O)c3ccc(Cl)cc3 ZINC00818299
COc(cc1)ccc1N(C(S)=C2C#N)[C@H](NC2=O)c3cc(Br)ccc3 ZINC00818304
COc(cc1)ccc1N(C(S)=C2C#N)[C@H](NC2=O)c3cc(OC)ccc3 ZINC00818306
COc(cc1)ccc1N(C(S)=C2C#N)[C@@H](NC2=O)c3cc(OC)ccc3 ZINC00818307
c1cc(Cl)ccc1N(C(S)=C2C#N)[C@H](NC2=O)c(c3)ccc(OC)c3OC ZINC00818314
c1ccccc1C(=O)[C@H](C)OC(=O)[C@@H](CC2=O)CN2c3ccc(Br)cc3 ZINC00818369
c1ccccc1C(=O)[C@@H](C)OC(=O)[C@H](CC2=O)CN2c3ccc(Br)cc3 ZINC00818372
N#Cc1c(C)c(C)sc1NC(=O)Cn2c(=O)sc(c23)cccc3 ZINC00818879
FC(F)(F)c1cc(ccc1)NC(=O)c(c2)ccc(c23)N(CC3)S(=O)(=O)C ZINC00818895
O1COc(c12)cc([N+](=O)O)c(c2)CNc(n3C)ncc3-c4ccc(Cl)cc4 ZINC00819085
O1COc(c12)cc([N+](=O)O)c(c2)CNc(n3C)[nH+]cc3-c4ccc(Cl)cc4 ZINC00819085
c1ccc([N+](=O)O)cc1C(=O)Nc(n2C)ncc2-c3cc(Cl)ccc3 ZINC00819531
c1ccc([N+](=O)O)cc1C(=O)Nc(n2C)[nH+]cc2-c3cc(Cl)ccc3 ZINC00819531
c1ccc([N+](=O)O)cc1C(=O)Nc(n2C)ncc2-c3cc(Br)ccc3 ZINC00819533
c1ccc([N+](=O)O)cc1C(=O)Nc(n2C)[nH+]cc2-c3cc(Br)ccc3 ZINC00819533
c1cc(Cl)c(Cl)cc1NC(=O)[C@@H](N(C)S2(=O)=O)C[C@@H](N2)c3ccco3 ZINC00819644
Clc1cccc(Cl)c1NC(=O)[C@H](N(C)S2(=O)=O)C[C@@H](N2)c3ccco3 ZINC00819645
c1cc(F)c(Cl)cc1NC(=O)[C@@H](N(C)S2(=O)=O)C[C@@H](N2)c3ccco3 ZINC00819649
FC(F)(F)c1cc(ccc1)NC(=O)[C@@H](N(C)S2(=O)=O)C[C@@H](N2)c3ccco3 ZINC00819651
c1cccc(c1C(F)(F)F)NC(=O)[C@@H](N(C)S2(=O)=O)C[C@@H](N2)c3ccco3 ZINC00819652
c1c(Cl)ccc(OC)c1NC(=O)[C@@H](N(C)S2(=O)=O)C[C@@H](N2)c3ccco3 ZINC00819657
c1cc(F)cc(F)c1NC(=O)[C@@H](N(C)S2(=O)=O)C[C@@H](N2)c3ccco3 ZINC00819660
CCCc(cc1)ccc1C(=O)Nc(s2)nnc2-c3c(Cl)cccc3 ZINC00819844
c1cc(Br)ccc1OCC(=O)Nc2ccc(cc2)NC(=O)C ZINC00820306
c1cc(C)cc(c1C)N(C(=O)C(F)(F)F)CN(C2=O)C(=O)c(c23)cccc3 ZINC00820893
Cc1c(Cl)cc(cc1)Nc(nc(c23)non2)c(n3)Nc4c(F)cccc4 ZINC00820934
c1cccc(F)c1NC(=O)c2ccc(cc2)S(=O)(=O)N3CCCC[C@@H]3C ZINC00821180
c1ccc(F)cc1NC(=O)CS[C@@H](C2=O)CC(=O)N2c3ccccc3 ZINC00821643
c1ccc(F)cc1NC(=O)CS[C@H](C2=O)CC(=O)N2c3ccccc3 ZINC00821644
c1cccc(c12)sc(c2Cl)C(=O)Nc(s3)nc(C)c3C(=O)OCC ZINC00822249
c1ccc(Br)cc1/C=N\NC(=O)c2ccc(cc2)N3CCCC3=O ZINC00822291
c1ccc(Br)cc1/C=N/NC(=O)c2ccc(cc2)N3CCCC3=O ZINC00822292
c1cc(Br)ccc1C(=O)Nc(c2C)c(=O)n(n2C)-c3ccccc3 ZINC00822428
CSc(nn1)nc(c1c23)O[C@H](c4c(O)ccc(Br)c4)Nc2cccc3 ZINC00822510
CSc(nn1)nc(c1c23)O[C@@H](c4c(O)ccc(Br)c4)Nc2cccc3 ZINC00822511
C1CCCc(c1c23)oc2c(Cl)cc(c3)NS(=O)(=O)c4ccc(Cl)cc4 ZINC00822585
CN(C)c(cc1)c(Br)cc1/C=C2\C(=O)N(NC2=O)c3ccc(Br)cc3 ZINC00822703
s1cccc1C/N=C(\C)[C@H]2C(=O)N(N=C2C)c(n3)sc(c34)cccc4 ZINC00823031
CN(C)c(cc1)ccc1/C=C2\C(=O)N(NC2=O)c3ccc(I)cc3 ZINC00824610
COc(cc1)ccc1N[C@H](C2=O)CC(=O)N2c3ccc(Br)cc3 ZINC00825259
COc(cc1)ccc1N[C@@H](C2=O)CC(=O)N2c3ccc(Br)cc3 ZINC00825260
c1cccc([N+](=O)O)c1C(=O)N2N=C(CC)C[C@]2(O)c3ccc(Cl)cc3 ZINC00825313
c1cccc([N+](=O)O)c1C(=O)N2N=C(CC)C[C@@]2(O)c3ccc(Cl)cc3 ZINC00825314
CC(=O)Nc(cc1)ccc1C(=O)NNC(=O)c2c(Cl)cc(Cl)cc2 ZINC00825375
c1ccccc1N2C[C@H](CC2=O)C(=O)N\N=C\c3c(Cl)cc(Cl)cc3 ZINC00826008
c1ccc(OC)cc1NC(=O)[C@@H](CC2=O)CN2c3ccc(Br)cc3 ZINC00826015
c1ccc(OC)cc1NC(=O)[C@H](CC2=O)CN2c3ccc(Br)cc3 ZINC00826016
c1ccccc1N2C[C@H](CC2=O)C(=O)N/N=C\c3cc(Br)ccc3 ZINC00826017
c1ccccc1N2C[C@H](CC2=O)C(=O)N\N=C\c3cc(Br)ccc3 ZINC00826018
c1ccccc1N2C[C@@H](CC2=O)C(=O)N/N=C\c3cc(Br)ccc3 ZINC00826019
c1ccccc1N2C[C@@H](CC2=O)C(=O)N\N=C\c3cc(Br)ccc3 ZINC00826020
c1ccc(Cl)cc1[C@@H]2c(c(=O)n(C)c(=O)n3C)c3N=C4[C@@H]2C(=O)c(c45)cccc5 ZINC00826614
c1cc(F)ccc1NC(=O)CS[C@@H](C2=O)CC(=O)N2c3ccccc3 ZINC00826686
c1cc(F)ccc1NC(=O)CS[C@H](C2=O)CC(=O)N2c3ccccc3 ZINC00826687
c1ccc(F)cc1NC(=O)c2cc(c(Br)cc2)S(=O)(=O)N3CCCCC3 ZINC00826768
c1ccc(F)cc1NC(=O)c2cc(ccc2)S(=O)(=O)N3CCCCC3 ZINC00826775
c1ccc(Br)cc1NC(=O)c2cc(ccc2)S(=O)(=O)N3CCCCC3 ZINC00826788
OCCN(C)c(c1c23)ccc2C(=O)N(C(=O)c3ccc1)c4cc(Cl)ccc4 ZINC00826827
c1ccccc1C(=O)O[C@H](C2=O)N(C(=O)N2C)c(c3)ccc(Cl)c3Cl ZINC00826891
c1ccccc1C(=O)O[C@@H](C2=O)N(C(=O)N2C)c(c3)ccc(Cl)c3Cl ZINC00826892
C1C[C@H](C)Cc(c12)sc(c2C#N)NC(=S)NC(=O)c3cccnc3 ZINC00827128
C1CCCCc(c12)sc(c2C#N)NC(=S)NC(=O)c3cccnc3 ZINC00827136
c1cc(I)ccc1NC(=O)[C@H](CC2=O)CN2c(c3C)cccc3 ZINC00827165
Clc1cccc(c1C)NC(=O)[C@@H](CC2=O)CN2c(ccc3)cc3[N+](=O)O ZINC00827197
Clc1cccc(c1C)NC(=O)[C@H](CC2=O)CN2c(ccc3)cc3[N+](=O)O ZINC00827198
c1cc(Br)ccc1C(=O)COC(=O)[C@@H](CC2=O)CN2c(cc3)ccc3C ZINC00827220
c1cccc(F)c1NC(=O)[C@@H](CC2=O)CN2c3ccc(Br)cc3 ZINC00827223
c1cccc(F)c1NC(=O)[C@H](CC2=O)CN2c3ccc(Br)cc3 ZINC00827224
c1cccc(I)c1NC(=O)[C@@H](CC2=O)CN2c(ccc3)cc3[N+](=O)O ZINC00827229
c1cccc(I)c1NC(=O)[C@@H](CC2=O)CN2c(cc3)ccc3CC ZINC00827292
c1cccc(OCC)c1NC(=O)[C@@H](CC2=O)CN2c3ccc(Br)cc3 ZINC00827304
c1cccc(OCC)c1NC(=O)[C@H](CC2=O)CN2c3ccc(Br)cc3 ZINC00827305
CN(C)c1ccc(cc1)NC(=O)[C@H](CC2=O)CN2c3ccc(Br)cc3 ZINC00827313
c1ccc([N+](=O)O)cc1C(=O)N2N=C(C(F)(F)F)C[C@@]2(O)c3cc(OC)ccc3 ZINC00827418
c1cccc([N+](=O)O)c1C(=O)N2N=C(C(F)(F)F)C[C@]2(O)c3cc(OC)ccc3 ZINC00827419
c1cccc([N+](=O)O)c1C(=O)N2N=C(C(F)(F)F)C[C@@]2(O)c3cc(OC)ccc3 ZINC00827420
CCOC(=O)SCc(nc(c12)cccc2)n(c1=O)-c3c(Cl)cccc3 ZINC00827742
c1cc(Br)ccc1C(=O)C2=C(O)C(=O)N(C)[C@H]2c3ccc(cc3)OC ZINC00827902
c1cc(Br)ccc1/C(O)=C2/C(=O)C(=O)N(C)[C@H]2c3ccc(cc3)OC ZINC00827902
c1cc(Br)ccc1C(=O)[C@@H]2[C@@H](N(C)C(=O)C2=O)c3ccc(cc3)OC ZINC00827902
c1ccc(Cl)c(c1C)NC(=O)[C@@H](CC2=O)CN2c3ccc(Br)cc3 ZINC00828327
c1ccc(Cl)c(c1C)NC(=O)[C@H](CC2=O)CN2c3ccc(Br)cc3 ZINC00828328
O=C1NN=C(C)/C1=c(s2)/n(CC=C)c(=O)/c2=C(\N3C)Sc(c34)ccc(Cl)c4 ZINC00828519
c1cc([N+](=O)O)c(Cl)cc1C(=O)Nc(s2)nnc2-c(cc3)ccc3C ZINC00828633
Cc(n1)cc(C)n(c12)nc(n2)C(=O)N/N=C\c3ccc(Br)cc3 ZINC00828668
Cc(n1)cc(C)n(c12)nc(n2)C(=O)N\N=C\c3ccc(Br)cc3 ZINC00828669
Cc1cc(ccc1)NC(=O)C2=C(C)NC(=S)N[C@@H]2c3ccc(O)cc3 ZINC00828858
c1cccc(Br)c1C(=O)Nc(s2)nnc2-c3cc(OC)c(cc3)OC ZINC00829416
CC(=O)Oc(ccc1)cc1/C=C2/C(=O)OC(=N2)c3ccc(I)cc3 ZINC00829651
O=[N+](O)c1cccc(c1C)C(=O)N2CCN(CC2)c3cc(Cl)ccc3 ZINC00830006
c1cc([N+](=O)O)cc(Cl)c1C(=O)N2CCN(CC2)c3ccc(F)cc3 ZINC00830007
c1cc(Cl)c([N+](=O)O)cc1C(=O)Nc2ccc(cc2)N3CCOCC3 ZINC00830193
c1c(Cl)cc(Cl)c(O)c1/C=N\c(c2C)c(=O)n(n2C)-c3ccccc3 ZINC00830378
O1COc(c12)ccc(c2)/C=C3\C(=O)N(NC3=O)c(c4)ccc(Cl)c4Cl ZINC00830948
c1ccccc1[C@@H](OC)C(=O)N/N=C\2C(=O)Nc(c23)ccc(Br)c3 ZINC00831224
c1cc(Br)cn(c12)c(c(n2)C)C(=O)N\N=C\c3c([N+](=O)O)cccc3 ZINC00831382
c1cc(C)c([N+](=O)O)cc1/C=C2/C(=O)N(NC2=O)c3ccc(Br)cc3 ZINC00831646
c1ccc([N+](=O)O)cc1C(=O)N2CCN(CC2)c(cc3C(F)(F)F)ccc3 ZINC00831819
O=[N+](O)c(c1)ccc(Cl)c1C(=O)N2CCN(CC2)c3ccc(F)cc3 ZINC00831824
c1cc(Cl)c(Cl)cc1C(=O)O[C@H](C2=O)N(C(=O)N2C)c3ccccc3 ZINC00832168
c1cccc(Cl)c1NC(=O)O[C@H](C2=O)N(C(=O)N2C)c3ccccc3 ZINC00832170
c1cccc(Cl)c1NC(=O)O[C@@H](C2=O)N(C(=O)N2C)c3ccccc3 ZINC00832171
OCCN(C)c(c1c23)ccc2C(=O)N(C(=O)c3ccc1)c4ccc(Br)cc4 ZINC00832210
Cn1ncc(Cl)c1C(=O)NC(=S)Nc(cc2)ccc2C(=O)OC ZINC00832643
c1cc(Br)ccc1C(=O)COC(=O)[C@@H](CC2=O)CN2c3c(F)cccc3 ZINC00832735
c1cc(Br)ccc1C(=O)COC(=O)[C@H](CC2=O)CN2c3c(F)cccc3 ZINC00832736
c1cc([N+](=O)O)cc(c1C)NC(=O)CSc(n2)sc(c23)cccc3 ZINC00832782
COc(cc1)ccc1NN(C2=O)C(=O)c3cccc4cc(Br)cc2c34 ZINC00832948
c1ccc(Br)cc1C(=O)Nc(c2C(=O)OC)cc(cc2)C(=O)OC ZINC00834069
c1ccc(Br)cc1C(=O)Nc(c2)cc(C(=O)OC)cc2C(=O)OC ZINC00834071
c1cc(Cl)cc([N+](=O)O)c1C(=O)N2CCN(CC2)c3ccc(F)cc3 ZINC00834103
COc(cc1)c([N+](=O)O)cc1C(=O)N2CCN(CC2)c3cc(Cl)ccc3 ZINC00834222
O=C1CCCc2oc(c3c12)c4c(cccc4)c(c3)NS(=O)(=O)c5ccc(Cl)cc5 ZINC00834441
c1ccccc1CC(S2)=NN[C@]23c4c(N(C)C3=O)ccc(Br)c4 ZINC00834590
c1cc(Cl)cc(c12)[nH]c(=O)c(cc2=O)N(CC3)CCC3Oc4ccccc4 ZINC00834609
Clc1c(Cl)ccc(c1)NC(=O)[C@@H](CC2=O)CN2c(ccc3)cc3[N+](=O)O ZINC00834610
Cc1ccc(cc1)S(=O)(=O)N([C@@H](O)[C@]2(C)O)C(=O)N2c3ccc(Cl)cc3 ZINC00834769
c1cc(Cl)ccc1N2C(=O)N([C@H](O)[C@@]2(C)O)S(=O)(=O)c(c3)ccc(c34)CCC4 ZINC00834770
c1cnccc1C(=O)N(C2)CCc(c2c34)[nH]c3c5c(nc4)cc(Cl)cc5 ZINC00834969
c1ccc([N+](=O)O)cc1C(=O)n(n2)c(C)c(c2C)Sc3ccc(Cl)cc3 ZINC00834974
c1c(I)ccc(c1C)NC(=O)C[C@@H](C(=O)N2)Nc(c23)cccc3 ZINC00835016
c1c(I)ccc(c1C)NC(=O)C[C@H](C(=O)N2)Nc(c23)cccc3 ZINC00835018
CN(C)c1cccc(c12)c(ccc2)S(=O)(=O)Nc(nc3)ccc3Cl ZINC00835940
FC(F)(F)c1ccc(nc1)NS(=O)(=O)c(ccc2)c(c23)cccc3N(C)C ZINC00835945
c1ccc(Br)cc1N(C(=O)C(O)=C2C(=O)C)[C@H]2c3ccc(cc3)OC ZINC00836169
COc(cc1)ccc1[C@@H]([C@@H]2C(=O)C)N(C(=O)C2=O)c3cc(Br)ccc3 ZINC00836169
c1ccc(Br)cc1N(C(=O)C(=O)/C2=C(\C)O)[C@H]2c3ccc(cc3)OC ZINC00836169
c1ccc(Br)cc1N(C(=O)C(=O)\C2=C(\C)O)[C@H]2c3ccc(cc3)OC ZINC00836169
c1ccc(Br)cc1N(C(=O)C(O)=C2C(=O)C)[C@@H]2c3ccc(cc3)OC ZINC00836173
COc(cc1)ccc1[C@H]([C@@H]2C(=O)C)N(C(=O)C2=O)c3cc(Br)ccc3 ZINC00836173
c1ccc(Br)cc1N(C(=O)C(=O)/C2=C(\C)O)[C@@H]2c3ccc(cc3)OC ZINC00836173
c1ccc(Br)cc1N(C(=O)C(=O)\C2=C(\C)O)[C@@H]2c3ccc(cc3)OC ZINC00836173
c1cn(C)c(c12)ccc(c2)S(=O)(=O)Nc(cn3)nc(c34)cccc4Cl ZINC00836267
C1CN(C)c(c12)ccc(c2)S(=O)(=O)Nc(cn3)nc(c34)cccc4Cl ZINC00836267
CN(C)c1ccc(cc1)S(=O)(=O)Nc(n2)cnc(c23)cc(Cl)c(Cl)c3 ZINC00836278
Cc1ccc(cc1)S(=O)(=O)N[C@](OC)(C(Cl)=C(Cl)C2=O)c(c23)cccc3 ZINC00837128
Cc1ccc(cc1)S(=O)(=O)Nc2c(Cl)c(Cl)c(O)c(c23)cccc3 ZINC00837136
CC(=O)Nc1ccc(cc1)N(C(=O)c2ccc3)C(=O)c4ccc(Cl)c3c24 ZINC00837258
c1ccccc1NC(=O)c2c(Cl)cc(Cl)c(c2)S(=O)(=O)N3CCCCC3 ZINC00837369
c1cc(Cl)ccc1NC(=O)[C@@H](CC2=O)CN2c(ccc3)cc3[N+](=O)O ZINC00837549
c1cc(I)ccc1NC(=O)[C@@H](CC2=O)CN2c(cc3)ccc3CC ZINC00837557
c1cc(I)ccc1NC(=O)[C@H](CC2=O)CN2c(cc3)ccc3CC ZINC00837558
c1ccc(F)cc1NC(=O)[C@@H](CC2=O)CN2c3ccc(Br)cc3 ZINC00837562
c1ccc(F)cc1NC(=O)[C@H](CC2=O)CN2c3ccc(Br)cc3 ZINC00837563
c1cc(Cl)cc(c1C)NC(=O)[C@@H](CC2=O)CN2c(ccc3)cc3[N+](=O)O ZINC00837616
c1cc(Cl)cc(c1C)NC(=O)[C@H](CC2=O)CN2c(ccc3)cc3[N+](=O)O ZINC00837618
CS(=O)(=O)c(cc1)ccc1-c(c2C(=O)OCC)c(cs2)-c3ccc(F)cc3 ZINC00837711
c1ccc(I)cc1NC(=O)c(c2)ccc(c23)C(=O)N(C3=O)CC(C)C ZINC00838306
c1c(Br)ccc(c1C)NC(=O)c(c2)ccc(c23)C(=O)N(C3=O)CC(C)C ZINC00838308
c1cc(F)ccc1NC(=O)[C@H]2C(=O)N(C)S(=O)(=O)c(c2c34)sc3cccc4 ZINC00838412
c1cc(F)cc(F)c1NC(=O)[C@H]2C(=O)N(C)S(=O)(=O)c(c2c34)sc3cccc4 ZINC00838416
CNc(n1)nccc1-c(n(cn2)C(CC3)CCC3=O)c2-c4ccc(F)cc4 ZINC00838635
CNc(n1)nccc1-c2c(-c3ccc(F)cc3)[nH+]cn2C(CC4)CCC4=O ZINC00838635
OCc(n1)cn(c12)c3c(cc(Cl)cc3)C(=NC2)c4c(Cl)cccc4 ZINC00838926
C1COCc(n2)n1c(c23)cc4c(c3)ncnc4Nc5cc(Cl)ccc5 ZINC00839357
c1cccc(c1C(F)(F)F)Cn(c2=O)c(=O)n(c(c23)[nH]cn3)-c(c4C)cccc4 ZINC00840293
c1cccc(c1C(F)(F)F)Cn(c2=O)c(=O)n(c(c23)[nH+]c[nH]3)-c(c4C)cccc4 ZINC00840293
c1cccc(F)c1Cn(c2=O)c(=O)n(c(c23)[nH]cn3)-c4c(SC)cccc4 ZINC00840297
c1cccc(F)c1Cn(c2=O)c(=O)n(c(c23)[nH+]c[nH]3)-c4c(SC)cccc4 ZINC00840297
c1cc(N)ccc1C(=O)N2N=C(CC)C[C@]2(O)c3ccc(Br)cc3 ZINC00840540
c1cc(N)ccc1C(=O)N2N=C(CC)C[C@@]2(O)c3ccc(Br)cc3 ZINC00840542
FC(F)Oc(cc1)ccc1-c2c(cccc2)S(=O)(=O)Nc3onc(C)c3C ZINC00841599
FC(F)(F)c1ccc(cc1)-c2c(cccc2)S(=O)(=O)Nc3onc(C)c3C ZINC00841601
CS(=O)(=O)c(cc1)ccc1C(C2(C)C)=C(C(=O)O2)Oc3ccc(Cl)cc3 ZINC00841676
COc(cc1)ccc1C(=O)N[C@@H](C2=O)[C@H](NN2)c3ccc(Br)cc3 ZINC00841777
COc(cc1)ccc1C(=O)N[C@H](C2=O)[C@@H](NN2)c3ccc(Br)cc3 ZINC00841778
c1cc(Cl)ccc1NC(=O)CS[C@@H](C2=O)CC(=O)N2c3c(F)cccc3 ZINC00842539
c1cc(Cl)ccc1NC(=O)CS[C@H](C2=O)CC(=O)N2c3c(F)cccc3 ZINC00842540
CC(=O)Nc(non1)c1-c(n2)n(c(c23)cccc3)Cc4ccc(Cl)cc4 ZINC00843754
c1cccc(c12)[nH+]c(-c3c(non3)NC(=O)C)n2Cc4ccc(Cl)cc4 ZINC00843754
c1cccc(OC)c1NC(=O)[C@@H](CC2=O)CN2c3ccc(Br)cc3 ZINC00843798
c1cccc(OC)c1NC(=O)[C@H](CC2=O)CN2c3ccc(Br)cc3 ZINC00843799
COc(cc1)ccc1NC(=O)[C@@H](CC2=O)CN2c3ccc(Br)cc3 ZINC00843800
COc(cc1)ccc1NC(=O)[C@H](CC2=O)CN2c3ccc(Br)cc3 ZINC00843801
c1c(Br)ccc(c12)nc(NNC(=O)C)nc2-c3ccccc3 ZINC00843954
O=C1CCCc2oc(c3c12)ccc(c3)NS(=O)(=O)c4c(Cl)ccc(Cl)c4 ZINC00844080
COC(=O)c1c(C)oc(c12)ccc(c2)NS(=O)(=O)c3ccc(Cl)cc3 ZINC00844100
c1cccc(c12)sc(c2Cl)C(=O)Nc3c(OC)ccc(c3)[N+](=O)O ZINC00844789
Cc1cc(no1)NC(=O)c2cnn(c23)c(C(F)(F)F)cc(n3)-c4cccs4 ZINC00845061
CC(C)NC(=O)c(c1)nn(c12)c(C(F)(F)F)cc(n2)-c3ccc(cc3)[N+](=O)O ZINC00845302
C1CCCCN1C(=O)c(c2)nn(c23)c(C(F)(F)F)cc(n3)-c4ccc(cc4)[N+](=O)O ZINC00845310
C1CCCN1C(=O)c(c2)nn(c23)c(C(F)(F)F)cc(n3)-c4ccc(cc4)[N+](=O)O ZINC00845322
COc(cc1)ccc1NC(=O)C2=C(C)NC(=S)N[C@@H]2c3ccc(cc3)[N+](=O)O ZINC00845624
c1ccc(O)cc1C(=O)N2N=C(C)C[C@]2(O)c3ccc(Br)cc3 ZINC00845813
c1cc(O)ccc1C(=O)N2N=C(C(F)(F)F)C[C@]2(O)c(cc3)ccc3CC ZINC00845859
c1cc(O)ccc1C(=O)N2N=C(C(F)(F)F)C[C@@]2(O)c(cc3)ccc3CC ZINC00845860
COc(c1)ccc(c12)oc(=O)c(c2)-c3nnc(s3)Nc4ccc(F)cc4 ZINC00846033
COc1cccc(c12)cc(c(=O)o2)-c3nnc(s3)Nc4ccc(F)cc4 ZINC00846034
c1cc(C)ccc1C(=O)C2=C(O)C(=O)N(c3nccs3)[C@H]2c4cccs4 ZINC00846267
c1cc(C)ccc1/C(O)=C2/C(=O)C(=O)N(c3nccs3)[C@H]2c4cccs4 ZINC00846267
c1cc(C)ccc1C(=O)[C@H]2[C@H](c3cccs3)N(C(=O)C2=O)c4nccs4 ZINC00846267
c1cc(C)ccc1C(=O)C2=C(O)C(=O)N(c3nccs3)[C@@H]2c4cccs4 ZINC00846268
c1cc(C)ccc1C(=O)[C@@H]2[C@@H](c3cccs3)N(C(=O)C2=O)c4nccs4 ZINC00846268
c1cc(C)ccc1/C(O)=C2/C(=O)C(=O)N(c3nccs3)[C@@H]2c4cccs4 ZINC00846268
c1cc(Br)ccc1[C@@H]2N(C(=O)C(O)=C2C(=O)C)c(n3)sc(c34)cccc4 ZINC00846456
c1cc(Br)ccc1[C@@H]([C@@H]2C(=O)C)N(C(=O)C2=O)c(n3)sc(c34)cccc4 ZINC00846456
c1cc(Br)ccc1[C@@H]2N(C(=O)C(=O)/C2=C(\C)O)c(n3)sc(c34)cccc4 ZINC00846456
c1cc(Br)ccc1[C@@H]2N(C(=O)C(=O)\C2=C(\C)O)c(n3)sc(c34)cccc4 ZINC00846456
c1cc(Cl)ccc1[C@@H]2N(C(=O)C(O)=C2C(=O)C)c(n3)sc(c34)cccc4 ZINC00846458
c1cc(Cl)ccc1[C@@H]([C@@H]2C(=O)C)N(C(=O)C2=O)c(n3)sc(c34)cccc4 ZINC00846458
c1cc(Cl)ccc1[C@@H]2N(C(=O)C(=O)/C2=C(\C)O)c(n3)sc(c34)cccc4 ZINC00846458
c1cc(Cl)ccc1[C@@H]2N(C(=O)C(=O)\C2=C(\C)O)c(n3)sc(c34)cccc4 ZINC00846458
c1cc(Cl)ccc1[C@H]2N(C(=O)C(O)=C2C(=O)C)c(n3)sc(c34)cccc4 ZINC00846459
c1cc(Cl)ccc1[C@H]([C@@H]2C(=O)C)N(C(=O)C2=O)c(n3)sc(c34)cccc4 ZINC00846459
c1cc(Cl)ccc1[C@H]2N(C(=O)C(=O)/C2=C(\C)O)c(n3)sc(c34)cccc4 ZINC00846459
c1cc(Cl)ccc1[C@H]2N(C(=O)C(=O)\C2=C(\C)O)c(n3)sc(c34)cccc4 ZINC00846459
c1cccc(Cl)c1[C@@H]2N(C(=O)C(O)=C2C(=O)C)c(n3)sc(c34)cccc4 ZINC00846460
c1cccc(Cl)c1[C@@H]([C@@H]2C(=O)C)N(C(=O)C2=O)c(n3)sc(c34)cccc4 ZINC00846460
c1cccc(Cl)c1[C@@H]2N(C(=O)C(=O)\C2=C(\C)O)c(n3)sc(c34)cccc4 ZINC00846460
c1cccc(Cl)c1[C@@H]2N(C(=O)C(=O)/C2=C(\C)O)c(n3)sc(c34)cccc4 ZINC00846460
c1cccc(Cl)c1[C@H]2N(C(=O)C(O)=C2C(=O)C)c(n3)sc(c34)cccc4 ZINC00846461
c1cccc(Cl)c1[C@H]([C@@H]2C(=O)C)N(C(=O)C2=O)c(n3)sc(c34)cccc4 ZINC00846461
c1cccc(Cl)c1[C@H]2N(C(=O)C(=O)\C2=C(\C)O)c(n3)sc(c34)cccc4 ZINC00846461
c1cc(Br)ccc1C(=O)Nc(c2cccc3c24)ccc4N(C3=O)CC ZINC00846559
Clc1c(Cl)ccc(c1)OC(=O)COc(cc2)cc(c23)oc(=O)cc3C ZINC00846624
c1cccc(OC)c1NC(=O)C[C@@H](C(=O)N2)Sc(c23)ccc(C(F)(F)F)c3 ZINC00846664
c1cccc(OC)c1NC(=O)C[C@H](C(=O)N2)Sc(c23)ccc(C(F)(F)F)c3 ZINC00846665
FC(F)(F)c1cc(ccc1)NC(=O)[C@H](C)Oc(cc2)cc(c23)oc(=O)cc3C ZINC00846903
FC(F)(F)c1cc(ccc1)NC(=O)[C@@H](C)Oc(cc2)cc(c23)oc(=O)cc3C ZINC00846904
Cc1c(C)cccc1NC(=O)CSc(o2)nnc2-c3ccc(F)cc3 ZINC00848229
Cc(c1)ccc(c1C)NC(=O)CSc(o2)nnc2-c3ccc(F)cc3 ZINC00848230
CCc(c1)c(O)cc(c12)oc(C(F)(F)F)c(c2=O)-c(n3)n(C)c(c34)cccc4 ZINC00848448
CCc(c1)c(O)cc(c12)oc(C(F)(F)F)c(c2=O)-c(n3C)[nH+]c(c34)cccc4 ZINC00848448
Cc1cc(no1)NC(=O)c(c2)nn(c23)c(C(F)(F)F)c4c(n3)c5c(CC4)cccc5 ZINC00848486
Cc1cc(no1)NC(=O)c(c2)nn(c23)c(C(F)(F)F)cc(n3)-c(cc4)ccc4C ZINC00848713
Cc1ccc(cc1)NN/C=C2\C(C)=NN(C2=O)c3ccc(I)cc3 ZINC00848924
c1cc(F)ccc1[C@H]2N(C(=O)C(O)=C2C(=O)C)c(n3)sc(c34)cccc4 ZINC00849064
c1cc(F)ccc1[C@H]([C@@H]2C(=O)C)N(C(=O)C2=O)c(n3)sc(c34)cccc4 ZINC00849064
c1cc(F)ccc1[C@H]2N(C(=O)C(=O)/C2=C(\C)O)c(n3)sc(c34)cccc4 ZINC00849064
c1cc(F)ccc1[C@H]2N(C(=O)C(=O)\C2=C(\C)O)c(n3)sc(c34)cccc4 ZINC00849064
c1ccc(F)cc1[C@@H]2N(C(=O)C(O)=C2C(=O)C)c(n3)sc(c34)cccc4 ZINC00849065
c1ccc(F)cc1[C@@H]([C@H]2C(=O)C)N(C(=O)C2=O)c(n3)sc(c34)cccc4 ZINC00849065
c1ccc(F)cc1[C@@H]2N(C(=O)C(=O)/C2=C(\C)O)c(n3)sc(c34)cccc4 ZINC00849065
c1ccc(F)cc1[C@@H]2N(C(=O)C(=O)\C2=C(\C)O)c(n3)sc(c34)cccc4 ZINC00849065
c1ccc(F)cc1[C@H]2N(C(=O)C(O)=C2C(=O)C)c(n3)sc(c34)cccc4 ZINC00849066
c1ccc(F)cc1[C@H]2N(C(=O)C(=O)/C2=C(\C)O)c(n3)sc(c34)cccc4 ZINC00849066
c1ccc(F)cc1[C@H]2N(C(=O)C(=O)\C2=C(\C)O)c(n3)sc(c34)cccc4 ZINC00849066
c1ccc(F)cc1[C@H]([C@@H]2C(=O)C)N(C(=O)C2=O)c(n3)sc(c34)cccc4 ZINC00849066
COc(cc1)ccc1NC(=O)[C@H](CC2=O)SC(\N2C)=N\c3cc(F)ccc3 ZINC00849093
c1cc(F)ccc1NC(=O)[C@H](CC2=O)SC(\N2C)=N\c3ccc(Cl)cc3 ZINC00849185
Cc1c([N+](=O)O)cc(cc1)C(=O)Nc(cc2)cc(Cl)c2N3CCOCC3 ZINC00849412
Cc1c([N+](=O)O)ccc(c1)C(=O)Nc(cc2)cc(Cl)c2N3CCOCC3 ZINC00849413
c1ccc([N+](=O)O)cc1C(=O)Nc(cc2)cc(Cl)c2N3CCOCC3 ZINC00849414
c1cc([N+](=O)O)ccc1C(=O)Nc(cc2)cc(Cl)c2N3CCOCC3 ZINC00849415
c1cc(Cl)c([N+](=O)O)cc1C(=O)Nc(cc2)cc(Cl)c2N3CCOCC3 ZINC00849416
O=[N+](O)c(c1)ccc(Br)c1C(=O)Nc(cc2)cc(Cl)c2N3CCOCC3 ZINC00849418
Cc1ccc(cc1)S(=O)(=O)NC(=O)COc2c(Cl)cc(Cl)cc2 ZINC00849570
c1ccccc1[C@H]([C@@H](C2=O)C(=O)OCC)CN2C(=O)c3cc(Br)cnc3 ZINC00849701
c1ccccc1[C@H]([C@H](C2=O)C(=O)OCC)CN2C(=O)c3cc(Br)cnc3 ZINC00849702
c1ccccc1[C@@H]([C@@H](C2=O)C(=O)OCC)CN2C(=O)c3cc(Br)cnc3 ZINC00849703
c1ccccc1[C@@H]([C@H](C2=O)C(=O)OCC)CN2C(=O)c3cc(Br)cnc3 ZINC00849704
c1cc(Cl)c([N+](=O)O)cc1C(=O)Oc(c2)ccc(c23)NC(C)(C)C=C3C ZINC00849811
Cc1c(C)ccc(c1)NC(=O)CSc2nnnn2-c3c(F)cccc3 ZINC00850312
CC(C)COC(=O)c1ccc(cc1)N(C2=O)C(=O)c(c23)ccc(Br)c3 ZINC00850625
CC(=O)Nc1ccc(cc1)NC(=O)c2c(OC)c(Cl)cc(Cl)c2 ZINC00850712
Cc1ccc(cc1)NC(=O)CSc(o2)nnc2-c3c(Br)cccc3 ZINC00851200
Cc1ccc(cc1)S(=O)(=O)Nc(c2Cl)cnn(c2=O)-c3ccccc3 ZINC00851339
c1c(I)ccc(c1C)NC(=O)CCN(C2=O)C(=O)c(c23)cccc3 ZINC00851406
Cc1cc(Br)c(cc1)NC(=O)[C@@H](C)N(C2=O)C(=O)c(c23)cccc3 ZINC00851412
Cc1cc(Br)c(cc1)NC(=O)[C@H](C)N(C2=O)C(=O)c(c23)cccc3 ZINC00851413
c1cc(I)ccc1NC(=O)[C@@H](CC2=O)CN2c(cc3)ccc3C ZINC00851725
c1cc(I)ccc1NC(=O)[C@H](CC2=O)CN2c(cc3)ccc3C ZINC00851726
c1cccc(I)c1NC(=O)[C@@H](CC2=O)CN2c(cc3)ccc3C ZINC00851727
c1cccc(I)c1NC(=O)[C@H](CC2=O)CN2c(cc3)ccc3C ZINC00851728
Clc1cccc(c1C)NC(=O)[C@@H](CC2=O)CN2c3ccc(Br)cc3 ZINC00851729
Clc1cccc(c1C)NC(=O)[C@H](CC2=O)CN2c3ccc(Br)cc3 ZINC00851730
c1cc(I)ccc1NC(=O)Cn2cnc(c23)n(C)c(=O)n(C)c3=O ZINC00851770
c1cc(Cl)ccc1C(=O)C2=C(O)C(=O)N(C)[C@H]2c3ccc(cc3)N(C)C ZINC00852309
c1cc(Cl)ccc1/C(O)=C2/C(=O)C(=O)N(C)[C@H]2c3ccc(cc3)N(C)C ZINC00852309
c1cc(Cl)ccc1C(=O)[C@H]2[C@@H](N(C)C(=O)C2=O)c3ccc(cc3)N(C)C ZINC00852309
c1cccc(CC2)c1N(c(c23)cccc3)C(=O)CSc(s4)nnc4C ZINC00852672
c1cc(Br)ccc1NC(=O)CSc(o2)nnc2-c(cc3)ccc3C ZINC00853590
c1ccc(Cl)cc1NC(=O)CSc(o2)nnc2-c(cc3C)ccc3 ZINC00853609
c1ccccc1NC(=O)c2c(Cl)ccc(c2)S(=O)(=O)N3CCSCC3 ZINC00854155
c1ccccc1NC(=O)c2c(Cl)cc(Cl)c(c2)S(=O)(=O)N3CCCC3 ZINC00854174
c1ccc(Cl)cc1C(=O)Nc2ccc(cc2)S(=O)(=O)N3CCCCC3 ZINC00854634
c1ccc([N+](=O)O)cc1NC(=O)c2c(C)onc2-c3c(Cl)cccc3 ZINC00854700
COC(=O)c1c(cccc1)NC(=O)c2c(C)onc2-c3c(Cl)cccc3Cl ZINC00854707
COc(cc1)ccc1NC(=O)c2c(C)onc2-c3c(Cl)cccc3Cl ZINC00854717
c1cccc(OC)c1NC(=O)c2c(C)onc2-c3c(Cl)cccc3Cl ZINC00854719
O=[N+](O)c(c1)ccc(F)c1NC(=O)c2c(C)onc2-c3c(Cl)cccc3Cl ZINC00854731
O=[N+](O)c(c1)ccc(OC)c1NC(=O)c2c(C)onc2-c3c(Cl)cccc3Cl ZINC00854732
c1cc([N+](=O)O)cc(c1C)NC(=O)c2c(C)onc2-c3c(Cl)cccc3Cl ZINC00854733
c1cc(Cl)ccc1[C@@]2(O)CC(C(=O)OC)=NN2C(=O)c3ccccc3 ZINC00854835
c1cc(Cl)ccc1[C@]2(O)CC(C(=O)OC)=NN2C(=O)c3ccccc3 ZINC00854836
c1cc([N+](=O)O)ccc1[C@H]2N(CCS2)S(=O)(=O)c3ccc(Cl)cc3 ZINC00855063
c1cc([N+](=O)O)ccc1[C@@H]2N(CCS2)S(=O)(=O)c3ccc(Cl)cc3 ZINC00855064
c1cc(Cl)c([N+](=O)O)cc1[C@@H]2N(CCS2)S(=O)(=O)c3ccccc3 ZINC00855143
Cc1ccc(cc1)S(=O)(=O)N(CCS2)[C@H]2c3cc([N+](=O)O)c(Cl)cc3 ZINC00855147
COc(cc1)ccc1N[C@H](C2=O)CC(=O)N2c3cc(Cl)cc(Cl)c3 ZINC00855254
COc(cc1)ccc1N[C@@H](C2=O)CC(=O)N2c3cc(Cl)cc(Cl)c3 ZINC00855255
COc(cc1)ccc1N[C@H](C2=O)CC(=O)N2c(c3)ccc(Cl)c3Cl ZINC00855274
COc(cc1)ccc1N[C@@H](C2=O)CC(=O)N2c(c3)ccc(Cl)c3Cl ZINC00855275
COc(cc1)ccc1N[C@H](C2=O)CC(=O)N2c3cc(Br)ccc3 ZINC00855361
COc(cc1)ccc1N[C@@H](C2=O)CC(=O)N2c3cc(Br)ccc3 ZINC00855362
COc(c1O)cc(cc1Cl)[C@@H](CC(=O)N2)c(c2c34)ccc3cccc4 ZINC00855640
COc(c1O)cc(cc1Cl)[C@H](CC(=O)N2)c(c2c34)ccc3cccc4 ZINC00855641
c1cc(F)ccc1NC(=O)c2cc(c(Cl)cc2)S(=O)(=O)N3CCCCC3 ZINC00855900
c1cc(Cl)ccc1OC(=O)c2cc(c(Cl)cc2)S(=O)(=O)N3CCCCC3 ZINC00855902
CC[C@@H](C)NC(=O)c(n1)nn(c12)c(C(F)(F)F)cc(n2)-c3ccccc3 ZINC00855937
CC[C@H](C)NC(=O)c(n1)nn(c12)c(C(F)(F)F)cc(n2)-c3ccccc3 ZINC00855938
CC(C)CNC(=O)c(n1)nn(c12)c(C(F)(F)F)cc(n2)-c3ccccc3 ZINC00855940
O1CCOc(c12)ccc(c2)NC(=O)c3c(C)onc3-c4c(Cl)cccc4 ZINC00856087
COc(cc1)ccc1-c(c2C#N)c(c(C)[nH]c2=S)C(=O)Nc3ccccc3 ZINC00856102
c1ccc(Br)cc1[C@@H](O2)N(C(=O)C)N=C2c3cc([N+](=O)O)ccc3 ZINC00856195
c1ccc([N+](=O)O)cc1[C@@H](C2)N(C(=O)C)N=C2c3ccc(Br)cc3 ZINC00856221
c1ccc([N+](=O)O)cc1[C@H](C2)N(C(=O)C)N=C2c3ccc(Br)cc3 ZINC00856222
Cc1ccc(cc1)Nc(s2)nnc2-c(c3)c(=O)oc(c34)ccc(Cl)c4 ZINC00856272
COc(cc1)ccc1Nc(s2)nnc2-c(c3)c(=O)oc(c34)ccc(Cl)c4 ZINC00856274
Cc1ccc(cc1)Nc(s2)nnc2-c(c3)c(=O)oc(c34)ccc(Br)c4 ZINC00856276
COc1cccc(c12)cc(c(=O)o2)-c3nnc(s3)Nc4ccc(Br)cc4 ZINC00856281
COc1cccc(c12)cc(c(=O)o2)-c3nnc(s3)Nc4c(F)cccc4 ZINC00856283
COc(c1)ccc(c12)oc(=O)c(c2)-c3nnc(s3)Nc4c(F)cccc4 ZINC00856285
CCOc(cc1)cc(c12)oc(=O)c(c2)-c3nnc(s3)Nc4ccc(F)cc4 ZINC00856292
CCOc(cc1)cc(c12)oc(=O)c(c2)-c3nnc(s3)Nc4c(F)cccc4 ZINC00856293
CCOc1cccc(c12)cc(c(=O)o2)-c3nnc(s3)Nc4ccc(F)cc4 ZINC00856298
COc(cc1)cc(OC)c1Nc(s2)nnc2-c(c3)c(=O)oc(c34)ccc(Cl)c4 ZINC00856316
COc(c1)ccc(c12)oc(=O)c(c2)-c3csc(n3)Nc4ccc(F)cc4 ZINC00856339
COc1cccc(c12)cc(c(=O)o2)-c3csc(n3)Nc4ccc(F)cc4 ZINC00856342
CCOc(cc1)cc(c12)oc(=O)c(c2)-c3csc(n3)Nc4ccc(F)cc4 ZINC00856343
COc1cccc(c12)cc(c(=O)o2)-c3csc(n3)Nc4cc(F)ccc4 ZINC00856345
COc(c1)ccc(c12)oc(=O)c(c2)-c3csc(n3)Nc4c(F)cccc4 ZINC00856346
COc1cccc(c12)cc(c(=O)o2)-c3csc(n3)Nc4c(F)cccc4 ZINC00856349
Cc1c(=O)[nH]c(nn1)SCC(=O)N2c(cccc3)c3Sc(c24)cccc4 ZINC00856723
Cc1c(=O)nc([nH]n1)SCC(=O)N2c(cccc3)c3Sc(c24)cccc4 ZINC00856723
Cc1c(O)nc(nn1)SCC(=O)N2c(cccc3)c3Sc(c24)cccc4 ZINC00856723
c1ccccc1C(=O)NN[C@H](C2=O)CC(=O)N2c3ccc(Br)cc3 ZINC00857144
c1ccccc1C(=O)NN[C@@H](C2=O)CC(=O)N2c3ccc(Br)cc3 ZINC00857145
c1cccc(Cl)c1C(=O)NN[C@H](C2=O)CC(=O)N2c3ccc(Br)cc3 ZINC00857146
c1cccc(C)c1C(=O)NN[C@H](C2=O)CC(=O)N2c3ccc(Br)cc3 ZINC00857152
c1ccc(C)cc1C(=O)NN[C@H](C2=O)CC(=O)N2c3ccc(Br)cc3 ZINC00857154
c1ccc(C)cc1C(=O)NN[C@@H](C2=O)CC(=O)N2c3ccc(Br)cc3 ZINC00857155
c1cc(C)ccc1C(=O)NN[C@@H](C2=O)CC(=O)N2c3ccc(Br)cc3 ZINC00857157
n1ccccc1C(=O)NN[C@H](C2=O)CC(=O)N2c3ccc(Br)cc3 ZINC00857164
o1cccc1C(=O)NN[C@H](C2=O)CC(=O)N2c3ccc(Br)cc3 ZINC00857168
c1ccccc1CC(=O)NN[C@H](C2=O)CC(=O)N2c3ccc(Br)cc3 ZINC00857170
c1ccccc1CC(=O)NN[C@@H](C2=O)CC(=O)N2c3ccc(Br)cc3 ZINC00857171
c1cccc(Cl)c1C(=O)NN[C@H](C2=O)CC(=O)N2c3ccc(Cl)cc3 ZINC00857204
c1cccc(Cl)c1C(=O)NN[C@@H](C2=O)CC(=O)N2c3ccc(Cl)cc3 ZINC00857205
c1ccc(Cl)cc1C(=O)NN[C@@H](C2=O)CC(=O)N2c3ccc(Cl)cc3 ZINC00857207
c1cc(Cl)ccc1C(=O)NN[C@@H](C2=O)CC(=O)N2c3ccc(Cl)cc3 ZINC00857209
c1ccccc1CC(=O)NN[C@H](C2=O)CC(=O)N2c3ccc(Cl)cc3 ZINC00857228
c1ccccc1CC(=O)NN[C@@H](C2=O)CC(=O)N2c3ccc(Cl)cc3 ZINC00857229
c1cccc(C)c1C(=O)NN[C@H](C2=O)CC(=O)N2c3ccc(Cl)cc3 ZINC00857230
c1cccc(C)c1C(=O)NN[C@@H](C2=O)CC(=O)N2c3ccc(Cl)cc3 ZINC00857231
c1ccc(C)cc1C(=O)NN[C@H](C2=O)CC(=O)N2c3ccc(Cl)cc3 ZINC00857232
c1ccc(C)cc1C(=O)NN[C@@H](C2=O)CC(=O)N2c3ccc(Cl)cc3 ZINC00857233
c1cc(C)ccc1C(=O)NN[C@H](C2=O)CC(=O)N2c3ccc(Cl)cc3 ZINC00857234
c1cc(C)ccc1C(=O)NN[C@@H](C2=O)CC(=O)N2c3ccc(Cl)cc3 ZINC00857235
C1CCCC12OC(=O)C(C(=O)O2)=Cc3ccc(o3)-c4c(Cl)ccc(Cl)c4 ZINC00857527
s1cccc1C(=O)N2CCC[C@@H]2C(=O)Nc(n3)sc(c34)cc(C)cc4 ZINC00858133
s1cccc1C(=O)N2CCC[C@H]2C(=O)Nc(n3)sc(c34)cc(C)cc4 ZINC00858134
n1cccc(c12)cc(OC)cc2NS(=O)(=O)c3c(Cl)ccc(Cl)c3 ZINC00858210
c1cccc(Br)c1NC(=O)CSc(o2)nnc2-c(cc3C)ccc3 ZINC00858866
CCOC(=O)C1=NN(c2cc(Cl)ccc2)[C@H]([C@@H]13)C(=O)N(C3=O)c4ccccc4 ZINC00858928
c1cc(Br)ccc1N(N=C2C(=O)C)[C@H]([C@@H]23)C(=O)N(C3=O)c4ccccc4 ZINC00858965
c1cc(Cl)ccc1N(N=C2C(=O)C)[C@H]([C@@H]23)C(=O)N(C3=O)c4ccccc4 ZINC00858971
c1cccc(Br)c1NC(=O)CSc(o2)nnc2-c(cc3)ccc3C ZINC00859847
c1ccc([N+](=O)O)cc1[C@@H]2N(CCS2)S(=O)(=O)c3ccc(Cl)cc3 ZINC00860669
c1cc(Br)ccc1C(=O)COc(cccc2)c2C(=O)NC(=O)C ZINC00860996
c1cccc(c1[N+](=O)O)OCC(=O)Nc(cc2)cc(Cl)c2N3CCOCC3 ZINC00861653
COc1c(OC)ccc(c12)C(=O)N(C2=O)c(n3)scc3-c4ccc(O)cc4 ZINC00861714
c1cc(C)ccc1C(=O)Nc(s2)nnc2Cc3c(Cl)cc(Cl)cc3 ZINC00861812
c1cc(Cl)ccc1C(=O)Nc(s2)nnc2-c3cc(OC)c(cc3)OC ZINC00861820
CC(=O)Nc(n1)sc(c1C)-c2csc(n2)Nc3ccc(Cl)cc3 ZINC00861830
c1c(Br)ccc(NC)c1-c(n2)c(=O)n(C)c(c23)ccc(c3)[N+](=O)O ZINC00862303
c1cccc(OC)c1NC(=O)C2=C(C)NC(=S)N[C@H]2c3ccc(cc3)[N+](=O)O ZINC00862506
c1cccc(Cl)c1NC(=O)CSc(o2)nnc2-c(cc3)ccc3C ZINC00863293
c1cccc(Cl)c1NC(=O)CSc(o2)nnc2-c(cc3C)ccc3 ZINC00863300
Cc1ccc(cc1)NC(=O)CSc(o2)nnc2-c3ccc(Cl)cc3 ZINC00863302
c1cccc(OC)c1/C=C2/C(=O)NC(=N2)c3cc([N+](=O)O)c(Cl)cc3 ZINC00864681
o1cccc1CNC(=O)c(c2)nn(c23)[C@@H](C(F)(F)F)C[C@H](N3)c4ccco4 ZINC00865848
o1cccc1CNC(=O)c(c2)nn(c23)[C@@H](C(F)(F)F)C[C@@H](N3)c4ccco4 ZINC00865849
o1cccc1CNC(=O)c(c2)nn(c23)[C@H](C(F)(F)F)C[C@H](N3)c4ccco4 ZINC00865850
o1cccc1CNC(=O)c(c2)nn(c23)[C@H](C(F)(F)F)C[C@@H](N3)c4ccco4 ZINC00865851
c1ccc([N+](=O)O)cc1C(=O)Oc(cc2)ccc2C(=S)N3CCCCC3 ZINC00866263
c1cc([N+](=O)O)ccc1C(=O)Oc(ccc2)cc2C(=S)N3CCCCC3 ZINC00866315
O1COc(c12)ccc(c2)NC(=O)c3cnn(c34)[C@H](C(F)(F)F)C[C@@H](N4)c5ccco5 ZINC00866691
O1COc(c12)ccc(c2)NC(=O)c3cnn(c34)[C@H](C(F)(F)F)C[C@H](N4)c5ccco5 ZINC00866692
O1COc(c12)ccc(c2)NC(=O)c3cnn(c34)[C@@H](C(F)(F)F)C[C@@H](N4)c5ccco5 ZINC00866693
O1COc(c12)ccc(c2)NC(=O)c3cnn(c34)[C@@H](C(F)(F)F)C[C@H](N4)c5ccco5 ZINC00866694
c1ncccc1NC(=O)c2cnn(c23)[C@H](C(F)(F)F)C[C@@H](N3)c4ccco4 ZINC00866704
c1ncccc1NC(=O)c2cnn(c23)[C@H](C(F)(F)F)C[C@H](N3)c4ccco4 ZINC00866706
c1ncccc1NC(=O)c2cnn(c23)[C@@H](C(F)(F)F)C[C@H](N3)c4ccco4 ZINC00866707
Cc1ccc(s1)-c(n[nH]2)cc2C(=O)N/N=C\c3cc(Br)ccc3 ZINC00867950
Cc1ccc(s1)-c([nH]n2)cc2C(=O)N/N=C\c3cc(Br)ccc3 ZINC00867950
COc1cccc(c12)cc(c(=O)o2)-c3csc(n3)Nc4ccc(Cl)cc4 ZINC00868243
CC(=O)c1ccc(cc1)NC(=O)c2c(C)nn(c2Cl)-c3ccccc3 ZINC00868698
C1COCCN1C(S2)=NC(=O)\C2=C\c3ccc(o3)-c4c(Cl)cccc4 ZINC00868851
Cc1cc(=O)[nH]c(n1)SCC(=O)N2c(cccc3)c3Sc(c24)cccc4 ZINC00869167
Cc1cc(O)nc(n1)SCC(=O)N2c(cccc3)c3Sc(c24)cccc4 ZINC00869167
c1cc(Cl)ccc1-c(c2CC)nc(s2)-c(c3)c(=O)oc(c34)cc(O)cc4 ZINC00869183
c1cccc(OC)c1NC(=O)c2c(C)onc2-c3c(F)cccc3Cl ZINC00869316
COc(c1)c(Cl)cc(OC)c1NS(=O)(=O)c(c2)ccc(c23)cccc3 ZINC00869540
Cc1cnc(s1)NC(=O)CSc(n2C)nnc2-c3ccc(Cl)cc3 ZINC00869920
c1ccccc1C(=O)c(c2)ccn(c23)c(Cl)c(C(=O)OC)c3C(=O)OC ZINC00870039
COc(c1)ccc(OC)c1C(=NCC(=O)N2)c(c2c34)oc3ccc(Cl)c4 ZINC00870280
c1ccccc1NC(=O)CSc(nn2)n(c2c34)cnc4sc(C)c3C ZINC00870472
c1ccccc1C(=O)CSc(nn2)n(c2c34)cnc4sc(C)c3C ZINC00870478
c1ccc(Br)cc1C(=O)N2N=C(CC)C[C@]2(O)c3cccnc3 ZINC00870860
c1ccc(Br)cc1C(=O)N2N=C(CC)C[C@@]2(O)c3cccnc3 ZINC00870861
CC(=O)Nc1sc(c(C)c1C(=O)OC)C(=O)Nc2c(F)cccc2 ZINC00871401
ClCC(=O)Nc1sc(c(C)c1C(=O)OC)C(=O)Nc2ccccc2 ZINC00871583
CC(=O)c(cc1)cc2c1N[C@@H]([C@H]([C@H]23)CC=C3)c4c(Cl)ccc(c4)[N+](=O)O ZINC00871820
COc(cc1)ccc1C(=O)N2N=C(C[C@@]2(C(F)(F)F)O)c3ccncc3 ZINC00871845
COc(cc1)ccc1C(=O)N2N=C(C[C@]2(C(F)(F)F)O)c3ccncc3 ZINC00871846
c1cccc(Cl)c1C(=O)N2CCN(CC2)c(n3)sc(c34)cc(cc4)[N+](=O)O ZINC00871868
O=C1CCCN1c(ccc2)cc2C(=O)N\N=C\c3c(Cl)cc(Cl)cc3 ZINC00872266
c1ccc(Cl)cc1-n2c(SCC(=O)OCC)nnc2-c3cccnc3 ZINC00872709
c1ccccc1-c2c(C#N)c(NC(=O)CCl)nc3sc(c4c23)CCCC4 ZINC00873035
Cc1ccc(cc1)NC(=O)CSc(o2)nnc2-c3cc(Br)ccc3 ZINC00873468
Cc1cc(ccc1)NC(=O)CSc(o2)nnc2-c3cc(Br)ccc3 ZINC00873471
c1cc(F)ccc1NC(=O)CSc(n2C)nnc2-c(cc3)ccc3C ZINC00876297
Cc1csc(n1)NC(=O)CSc(nn2)n(c23)c4c(cc3C)cccc4 ZINC00877067
s1ccnc1NC(=O)CSc(nn2)n(c23)c4c(cc3C)cc(C)cc4 ZINC00877119
c1cc(F)ccc1C(=O)CSc(nn2)n3c2c(C)cc(c4)c3cc(c45)OCO5 ZINC00877464
c1cc(Cl)ccc1C(=O)CSc(nn2)n3c2c(C)cc(c4)c3cc(c45)OCO5 ZINC00877465
c1cccc([N+](=O)O)c1C(=O)Nc(s2)nc(c2CCC)-c3ccc(F)cc3 ZINC00877672
c1cccc([N+](=O)O)c1C(=O)Nc(s2)nc(c2C)-c3ccc(Cl)cc3 ZINC00877718
COc1c(OC)ccc(c1)C2=NNC(c3ccncc3)=Nc(c24)ccc(F)c4 ZINC00877895
s1cccc1C(=O)Nc2c(Cl)cc(cc2)N3C(=O)CCC3=O ZINC00878158
s1cccc1C(=O)Nc2c(Cl)cc(cc2)N(C3=O)C(=O)[C@@H]([C@@H]34)CC=CC4 ZINC00878160
s1cccc1C(=O)Nc2c(Cl)cc(cc2)N(C3=O)C(=O)[C@H]([C@@H]34)CC=CC4 ZINC00878162
s1cccc1C(=O)Nc2c(Cl)cc(cc2)N(C3=O)C(=O)[C@@H]([C@H]34)CC=CC4 ZINC00878164
s1cccc1C(=O)Nc2c(Cl)cc(cc2)N(C3=O)C(=O)[C@@H]([C@@H]34)CC=CC4 ZINC00878166
s1cccc1C(=O)Nc2c(Cl)cc(cc2)N(C3=O)C(=O)[C@@H]([C@@H]34)[C@H]5C=C[C@@H]4C5 ZINC00878168
o1cccc1C(=O)Nc2c(Cl)cc(cc2)N(C3=O)C(=O)[C@@H]([C@@H]34)CC=CC4 ZINC00878170
o1cccc1C(=O)Nc2c(Cl)cc(cc2)N(C3=O)C(=O)[C@H]([C@@H]34)CC=CC4 ZINC00878171
o1cccc1C(=O)Nc2c(Cl)cc(cc2)N(C3=O)C(=O)[C@@H]([C@H]34)CC=CC4 ZINC00878173
o1cccc1C(=O)Nc2c(Cl)cc(cc2)N(C3=O)C(=O)[C@@H]([C@@H]34)CC=CC4 ZINC00878175
o1cccc1C(=O)Nc2c(Cl)cc(cc2)N(C3=O)C(=O)[C@@H]([C@@H]34)[C@H]5C=C[C@@H]4C5 ZINC00878177
CC(=O)Nc(non1)c1-c(n2)n(c(c23)cccc3)Cc4c(Cl)cc(Cl)cc4 ZINC00878894
c1cccc(c12)[nH+]c(-c3c(non3)NC(=O)C)n2Cc4c(Cl)cc(Cl)cc4 ZINC00878894
c1cc(Br)ccc1C(=O)N2N=C(CC)C[C@]2(O)c3ccncc3 ZINC00879331
c1cc(Br)ccc1C(=O)N2N=C(CC)C[C@@]2(O)c3ccncc3 ZINC00879335
c1ccc(Br)cc1C(=O)N2N=C(CC)C[C@]2(O)c3ccncc3 ZINC00879339
c1ccc(Br)cc1C(=O)N2N=C(CC)C[C@@]2(O)c3ccncc3 ZINC00879344
C1CCc(c12)sc(c2C#N)NC(=O)CSc(n3)oc(c34)cccc4 ZINC00879529
c1ccc(C(F)(F)F)cc1C(=O)Nc(c2C)c(=O)n(n2C)-c3ccccc3 ZINC00879554
o1c(Br)ccc1C(=O)Nc(cc2)ccc2C(=O)N3CCCCC3 ZINC00879619
c1cccc(F)c1C(=O)NNC(=O)c2c(C)onc2-c3c(Cl)cccc3 ZINC00879635
[nH]1nc(C)cc1C(=O)N\N=C\c2ccc(o2)-c3ccc(Br)cc3 ZINC00880483
n1[nH]c(C)cc1C(=O)N\N=C\c2ccc(o2)-c3ccc(Br)cc3 ZINC00880483
COc(cc1)c(OC)cc1C(=O)NC(=S)Nc(n2)sc(c23)cccc3 ZINC00881497
Cc1csc(n1)NC(=O)CSc(nn2)n(c23)c4c(c(C)c3)cccc4 ZINC00881549
s1ccnc1NC(=O)CSc(n2C)ncc2-c3ccc(cc3)OC ZINC00881693
s1ccnc1NC(=O)CSc(n2C)[nH+]cc2-c3ccc(cc3)OC ZINC00881693
CC(=O)c1cc(ccc1)NC(=S)NC(=O)c2cc(Br)c(cc2)OC ZINC00881908
CC(=O)c1ccc(cc1)NC(=S)NC(=O)c2cc(Br)c(cc2)OC ZINC00881910
CC(=O)c1cc(ccc1)NC(=S)NC(=O)c2cc(Cl)c(cc2)OC ZINC00881972
COc(cc1)c([N+](=O)O)cc1C(=O)NC(=S)Nc(nc2)ccc2Cl ZINC00881981
CC(=O)NNC(=O)CSc1ncnc(c12)scc2-c3ccc(F)cc3 ZINC00882443
s1ccnc1NC(=O)CSc(nn2)n3C(C)(C)Cc(c4c23)cccc4 ZINC00882944
c1c(Cl)ccc(OC)c1NC(=O)COc(cc2)cc(c23)oc(=O)cc3C ZINC00882998
Cc1cc(no1)NC(=O)c2cnn(c23)[C@H](C(F)(F)F)C[C@@H](N3)c4cc(OC)ccc4 ZINC00884327
c1ccc([N+](=O)O)cc1C(=O)Oc(ccc2)cc2C(=S)N3CCCCC3 ZINC00885687
COc(cc1)ccc1C(=O)N2N=C(C(F)(F)F)C[C@]2(O)c3ccc(cc3)[N+](=O)O ZINC00885720
COc(cc1)ccc1C(=O)N2N=C(C(F)(F)F)C[C@@]2(O)c3ccc(cc3)[N+](=O)O ZINC00885722
c1cccc(OC)c1C(=O)N2N=C(C(F)(F)F)C[C@@]2(O)c3ccc(cc3)[N+](=O)O ZINC00885725
c1ccc(C)c(c1C)NC(=O)CSc(nn2)nc(c2c34)[nH]c3ccc(F)c4 ZINC00886824
Cc1ccc(cc1)NC(=O)CSc(nn2)nc(c2c34)[nH]c3ccc(F)c4 ZINC00886832
c1cccc(c12)N(CCC2)C(=O)CSc(nn3)nc(c3c45)[nH]c4ccc(F)c5 ZINC00886839
c1ccc(C)c(c1C)OC(=O)CSc(nn2)nc(c2c34)[nH]c3ccc(F)c4 ZINC00886858
Cc1ccc(cc1)NC(=O)C[C@@H](C(=O)N2)Sc(c23)ccc(C(F)(F)F)c3 ZINC00887635
Cc1ccc(cc1)NC(=O)C[C@H](C(=O)N2)Sc(c23)ccc(C(F)(F)F)c3 ZINC00887636
FC(F)Oc(cc1)ccc1NC(=O)C[C@H](C(=O)N2)Sc(c23)cccc3 ZINC00887677
c1ccc(F)cc1NC(=O)c2c(Cl)ccc(c2)S(=O)(=O)N3CCCCC3 ZINC00887976
c1cc(F)ccc1C(=O)NNC(=O)c2c(C)onc2-c3c(Cl)cccc3 ZINC00888138
c1cc(F)ccc1NC(=O)CSc(nn2)nc(c2c34)[nH]c3ccc(C)c4 ZINC00888165
s1ccn(c12)c(c(n2)C)-c3csc(n3)Nc4cc([N+](=O)O)ccc4 ZINC00888708
s1ccn(c12)c(c(C)[nH+]2)-c3csc(n3)Nc4cc([N+](=O)O)ccc4 ZINC00888708
n1cccn(c12)c(c(n2)C)-c3csc(n3)Nc4c(OC)ccc(Cl)c4 ZINC00888745
n1cccn(c12)c(c(C)[nH+]2)-c3csc(n3)Nc4c(OC)ccc(Cl)c4 ZINC00888745
c1ncc(Br)cc1C(=O)Nc(n2)scc2-c(cc3)ccc3C ZINC00888916
Cc1c(Cl)cc(cc1)NC(=O)CSc2nncn2-c3cccnc3 ZINC00890078
c1ncc(Br)cc1C(=O)Nc(s2)nc(c2C)-c(cc3)ccc3C ZINC00891995
COc(cc1)cc(c12)sc(n2)NC(=O)c3c(C)onc3-c4c(Cl)cccc4 ZINC00892713
O1COc(c12)ccc(c2)CNC(=O)c3c(C)onc3-c4c(Cl)cccc4Cl ZINC00892723
c1ccc(F)cc1C(=O)N2CCN(CC2)S(=O)(=O)c3ccc(Cl)cc3 ZINC00892989
c1cc(F)ccc1C(=O)N2CCN(CC2)S(=O)(=O)c3ccc(Cl)cc3 ZINC00893190
c1cccc(F)c1C(=O)N2CCN(CC2)S(=O)(=O)c3ccc(Cl)cc3 ZINC00893215
CN(C)c(cc1)ccc1C(=O)C[C@]2(O)C(=O)Nc(c23)ccc(Br)c3 ZINC00894999
CN(C)c(cc1)ccc1C(=O)C[C@@]2(O)C(=O)Nc(c23)ccc(Br)c3 ZINC00895001
c1cc(Cl)cc(c1C)NC(=O)COc(cc2)cc(c23)oc(=O)cc3C ZINC00895386
c1cccc(Br)c1NC(=O)COc(cc2)cc(c23)oc(=O)cc3C ZINC00895388
Cc1cc(Br)c(cc1)NC(=O)COc(cc2)cc(c23)oc(=O)cc3C ZINC00895392
c1cccc(c1C(F)(F)F)NC(=O)COc(cc2)cc(c23)oc(=O)cc3C ZINC00895394
FC(F)(F)c1cc(ccc1)NC(=O)COc(cc2)cc(c23)oc(=O)cc3C ZINC00895397
c1cnccc1C(=O)N2N=C(CC)C[C@]2(O)c3ccc(Br)cc3 ZINC00896171
c1cccc(Cl)c1NC(=O)[C@@H](CC2=O)CN2c3ccc(Br)cc3 ZINC00896258
c1cccc(Cl)c1NC(=O)[C@H](CC2=O)CN2c3ccc(Br)cc3 ZINC00896261
Cc1cccc(n1)NC(=O)[C@@H](CC2=O)CN2c3ccc(Br)cc3 ZINC00896262
Cc1cccc(n1)NC(=O)[C@H](CC2=O)CN2c3ccc(Br)cc3 ZINC00896265
CN(C)c1ccc(cc1)NC(=O)[C@@H](CC2=O)CN2c3ccc(Cl)cc3 ZINC00896270
CN(C)c1ccc(cc1)NC(=O)[C@H](CC2=O)CN2c3ccc(Cl)cc3 ZINC00896273
c1cc(F)ccc1-n2c(SCC(=O)OCC)nnc2-c3cccnc3 ZINC00896441
c1cc(F)ccc1-n2c(SCC(=O)OC(C)C)nnc2-c3cccnc3 ZINC00896443
c1ccc(F)cc1NC(=O)CSc(n2C)nnc2-c(cc3C)ccc3 ZINC00896955
c1cc(Cl)ccc1NC(=O)CSc(n2C)nnc2-c3ccncc3 ZINC00897169
c1ccc(Cl)cc1NC(=O)CSc(n2C)nnc2-c3ccncc3 ZINC00897173
c1cccc(Cl)c1NC(=O)CSc(n2C)nnc2-c3ccncc3 ZINC00897174
Cc1cc(Br)c(cc1)NC(=O)CSc(n2C)nnc2-c3ccncc3 ZINC00897194
FC(F)(F)c1cc(ccc1)NC(=O)CSc(n2C)nnc2-c3ccncc3 ZINC00897215
c1cc(Br)ccc1NC(=O)CSc(n2C)nnc2-c3ccncc3 ZINC00897255
c1cc(Cl)ccc1NC(=O)CSc(nnc2C)n2-c3ccccc3 ZINC00897327
c1cccc(Cl)c1NC(=O)CSc(nnc2C)n2-c3ccccc3 ZINC00897332
c1cc(Br)ccc1NC(=O)CSc(nnc2C)n2-c3ccccc3 ZINC00897346
O=C1OCc(c12)cc(cc2)NC(=O)c3c(C)nn(c3Cl)-c4ccccc4 ZINC00897557
COc1cccc(OC)c1C(=O)Nc(s2)nnc2-c3c(F)cccc3 ZINC00897632
c1cccc(c12)n(c(n2)C)C(=O)c3c(C)onc3-c4c(Cl)cccc4Cl ZINC00898153
O=C1CCC(=O)N1CC(=O)N2c(cccc3)c3Sc(c24)ccc(C(F)(F)F)c4 ZINC00898919
c1cc(Cl)ccc1C(=O)N2CCN(CC2)S(=O)(=O)c(cc3)ccc3F ZINC00899927
Cc1nnc(s1)SCC(=O)Nc(n2)scc2-c3ccccc3 ZINC00902363
c1cc(F)ccc1NC(=O)[C@H](CC2=O)SC(=N2)Nc(cc3)ccc3C ZINC00902695
c1cc(F)ccc1NC(=O)[C@@H](CC2=O)SC(=N2)Nc(cc3)ccc3C ZINC00902697
c1cc(F)cc(F)c1NC(=O)[C@H](CC2=O)SC(=N2)Nc(cc3)ccc3C ZINC00902699
c1cc(F)cc(F)c1NC(=O)[C@@H](CC2=O)SC(=N2)Nc(cc3)ccc3C ZINC00902701
s1ccnc1NC(=O)CSc(nn2)n(c23)c4c(cc3C)ccc(C)c4 ZINC00903107
c1cc(F)cc(c12)sc(n2)NC(=O)c(c3O)c(=O)n4CCCc(c4c35)ccc5 ZINC00903253
COc(cc1)ccc1N(C(=O)CCl)Cc2cc(=O)[nH]c(c23)cccc3 ZINC00904393
c1c(F)ccc(c12)N([C@@H](C)CC2)C(=O)CSc(n3C)nnc3-c4ccncc4 ZINC00905161
c1ccc(Cl)cc1-n2c(SCC(=O)OC)nnc2-c3cccnc3 ZINC00905177
c1cccc(c1C)NC(=O)CSc(n2C)nnc2-c3cccs3 ZINC00905423
c1cccc(Cl)c1NC(=O)CSc(n(C)c2=O)nc(c23)cccc3 ZINC00905560
c1ccc(Cl)cc1NC(=O)CSc(n(C)c2=O)nc(c23)cccc3 ZINC00905561
c1cc(Cl)cc(c1C)NC(=O)CSc(n(C)c2=O)nc(c23)cccc3 ZINC00905563
Clc1cccc(c1C)NC(=O)CSc(n(C)c2=O)nc(c23)cccc3 ZINC00905564
Cc1c(Cl)cc(cc1)NC(=O)CSc(n(C)c2=O)nc(c23)cccc3 ZINC00905566
c1c(F)ccc(c12)N([C@@H](C)CC2)C(=O)CSc(n(C)c3=O)nc(c34)cccc4 ZINC00905569
c1cccc(c1C(F)(F)F)NC(=O)Cn(c2=O)c(C)nc(c23)cccc3 ZINC00905756
c1cc(F)ccc1C(=O)CSc(nn2)nc(c2c34)[nH]c3c(C)ccc4C ZINC00906583
c1ccc(Cl)cc1NC(=O)CSc(n2C)nnc2-c3cccnc3 ZINC00907258
c1cccc(Cl)c1NC(=O)CSc(n2C)nnc2-c3cccnc3 ZINC00907274
c1cccc(c1C)NC(=O)CSc(nn2)nc(c2c34)[nH]c3ccc(F)c4 ZINC00907458
c1cc(F)ccc1C(=O)CSc(nn2)nc(c2c34)[nH]c3ccc(c4)OC ZINC00908103
c1cccc(F)c1C(=O)CSc(nn2)nc(c2c34)[nH]c3ccc(c4)OC ZINC00908104
c1cc([N+](=O)O)cc(Cl)c1C(=O)Nc2ccc(cc2)N3CCOCC3 ZINC00910927
CC(=O)Nc(cc1)ccc1C(=O)Nc(n2)sc(c23)cc(Cl)cc3 ZINC00911973
s1cccc1C(=O)Nc(n2)sc(c23)cc(cc3)C(=O)N(CC)CC ZINC00911984
c1cccc(F)c1NC(=O)CSc(n2C)nnc2-c(cc3)ccc3C ZINC00912365
c1ccc(F)cc1NC(=O)CSc(nn2)n(c23)c4c(c(C)c3)cccc4 ZINC00912377
c1c(Cl)ccc(OC)c1NC(=O)C[C@@H](C(=O)N2)Sc(c23)cccc3 ZINC00912804
c1c(Cl)ccc(OC)c1NC(=O)C[C@H](C(=O)N2)Sc(c23)cccc3 ZINC00912806
COC(=O)c1c(C)oc(c12)ccc(c2)NS(=O)(=O)c3ccc(Br)cc3 ZINC00912881
Cc1ccc(cc1)SCC2=NN(C(=O)C2)c(n3)sc(c34)cccc4 ZINC00912914
Cc1ccc(cc1)NC(=O)c2ccc(cc2)N(C3=O)C(=O)[C@H]([C@H]34)CC=C(Cl)C4 ZINC00915669
COc(cc1)ccc1NC(=O)c2ccc(cc2)N(C3=O)C(=O)[C@H]([C@H]34)CC=C(Cl)C4 ZINC00915703
C1C(Cl)=CC[C@@H]([C@@H]12)C(=O)N(C2=O)CCC(=O)Nc3cccc(c34)cccc4 ZINC00915720
C1C(Cl)=CC[C@H]([C@H]12)C(=O)N(C2=O)CCC(=O)Nc3cccc(c34)cccc4 ZINC00915726
s1cccc1C(=O)NC(=S)Nc(cc2)ccc2C(=O)N3CCOCC3 ZINC00915956
FC(F)Sc(cc1)ccc1NC(=O)C[C@@H](C(=O)N2)Nc(c23)cccc3 ZINC00916804
FC(F)Sc(cc1)ccc1NC(=O)C[C@H](C(=O)N2)Nc(c23)cccc3 ZINC00916806
FC(F)(F)c1cc(ccc1)N2C(=O)C[C@@H](C2=O)Nc3ccc(cc3)OC ZINC00916852
FC(F)(F)c1cc(ccc1)N2C(=O)C[C@H](C2=O)Nc3ccc(cc3)OC ZINC00916853
Cc1cc(Br)c(cc1)NC(=O)CSc2nncn2-c3cccnc3 ZINC00916920
c1cc(F)ccc1Cn2c(Nc(cc3)ccc3C)nc(c24)n(C)c(=O)[nH]c4=O ZINC00917024
c1cc(F)ccc1Cn2c(Nc(cc3)ccc3C)[nH+]c(c24)n(C)c(=O)[nH]c4=O ZINC00917024
c1cccc(F)c1NC(=O)CSc(nn2)nc(c2c34)n(C)c3cccc4 ZINC00917190
Cc1csc(n1)NC(=O)CSc(nn2)nc(c2c34)n(C)c3cccc4 ZINC00917207
Cc1csc(n1)NC(=O)c2c(C)onc2-c3c(Cl)cccc3Cl ZINC00917315
c1ccccc1CNC(=O)c(c2)nn(c23)c(C(F)(F)F)cc(n3)C4CC4 ZINC00918063
CC(C)CNC(=O)c(c1)nn(c12)c(C(F)(F)F)cc(n2)-c3ccco3 ZINC00918082
Cc1cc(no1)NC(=O)c(c2)nn(c23)c(C(F)(F)F)cc(n3)-c4ccco4 ZINC00918281
Cn(n1)cc(c1C)NC(=O)c(c2)nn(c23)c(C(F)(F)F)cc(n3)-c4ccco4 ZINC00918352
c1cc(Br)ccc1C(=O)Nc(s2)nnc2-c3cc(OC)c(cc3)OC ZINC00918754
CC(=O)Nc1ccc(cc1)NC(=O)c2cc(C)nc(c23)ccc(F)c3 ZINC00920337
c1ccc(O)cc1NC(=O)CSc2ncnc(c2c34)sc3CCC4 ZINC00920577
c1cc(Cl)ccc1NC(=O)Cn(c2=O)cnc3sc(c4c23)CCCC4 ZINC00921209
c1cc(Cl)ccc1NC(=O)Cn(c2=O)cnc3sc(c4c23)C[C@@H](C)CC4 ZINC00921246
c1cc(Cl)ccc1NC(=O)Cn(c2=O)cnc3sc(c4c23)C[C@H](C)CC4 ZINC00921248
c1cc(Cl)ccc1S(=O)(=O)N[C@H]2[C@H](CCCC2)Sc3ccccn3 ZINC00921766
c1cc(Cl)ccc1S(=O)(=O)N[C@H]2[C@H](CCCC2)Sc3ncccn3 ZINC00921775
c1cc(Cl)ccc1S(=O)(=O)N[C@H]2[C@@H](CCCC2)Sc3ncccn3 ZINC00921777
c1cc(Cl)ccc1S(=O)(=O)N[C@@H]2[C@@H](CCCC2)Sc3ncccn3 ZINC00921781
c1cccc(c1C(F)(F)F)NC(=O)Cn(n2)nnc2-c(cc3)ccc3C ZINC00924229
c1ccc(I)cc1NC(=O)Cn(n2)nnc2-c(cc3)ccc3C ZINC00924230
Cc1csc(n1)NC(=O)CSc2ncnc(c23)scc3-c4ccccc4 ZINC00924429
c1ccccc1C(=O)CSc2nnc3n2cnc4sc(c5c34)CCCC5 ZINC00925304
c1cc(F)ccc1NC(=O)CSc(nn2)n(c2c34)cnc4sc(C)c3C ZINC00925331
s1ccnc1NC(=O)CSc(c(C)c2)nc(c23)cc4c(c3)OCCO4 ZINC00928347
Cc(c1)ccn(c12)cc(n2)C(=O)Nc(n3)sc(c34)cc(cc4)OC ZINC00928621
Cc(c1)ccn(c12)cc([nH+]2)C(=O)Nc(n3)sc(c34)cc(cc4)OC ZINC00928621
Cc1ccc(cc1)OCC(=O)N\N=C(S2)\N(CC2=O)c3ccc(F)cc3 ZINC00928889
s1ccnc1NC(=O)CSc2ncnc3sc(c4c23)C[C@@H](C)CC4 ZINC00928917
s1ccnc1NC(=O)CSc2ncnc3sc(c4c23)C[C@H](C)CC4 ZINC00928918
c1cccc(c12)sc(n2)NC(=O)CSc3ncnc(c34)sc(C)c4C ZINC00928937
c1cccc(c12)[nH]c(=O)cc2CSc3ncnc(c34)sc(C)c4C ZINC00929246
CC(=O)NNC(=O)CSc1ncnc(c12)scc2-c3ccccc3 ZINC00929820
CC(=O)Nc(c1)ccc(c12)nc(C)n(c2=O)Cc3cc(Cl)ccc3 ZINC00930698
o1cccc1CN(C(=S)NC)Cc(c2)c(=O)[nH]c(c23)cc(Cl)c(C)c3 ZINC00931564
s1ccnc1NC(=O)CSc2ncnc3sc(c4c23)CCCC4 ZINC00933056
Cc1cc(no1)NC(=O)CSc2ncnc(c23)scc3-c4ccccc4 ZINC00933094
c1cccc(c1C(F)(F)F)NC(=O)CSc(n(C)c2=O)nc(c23)cccc3 ZINC00933475
Clc1cccc(c1C)NC(=O)CSc2nncn2-c3ccccn3 ZINC00933980
c1cc(Cl)cc(Cl)c1C(=O)Nc(c2cccc3c24)ccc4N(C3=O)CC ZINC00934390
c1cccc(Cl)c1C(=O)Nc(c2cccc3c24)ccc4N(C3=O)CC ZINC00934392
Cc1ccc(cc1)S(=O)(=O)c2c(Cl)sc(n2)Nc3ccccc3 ZINC00935452
COc(cc1)ccc1[C@H](S2)CC(=O)n(c23)nc(n3)-c4ccc(Cl)cc4 ZINC00935548
COc(cc1)ccc1[C@@H](S2)CC(=O)n(c23)nc(n3)-c4ccc(Cl)cc4 ZINC00935549
c1cc(F)ccc1NC(=O)c(sc2=O)cc(c23)ccc(OC)c3OC ZINC00936053
Cc1ccc(cc1)-c2c(sc(n2)CC#N)NC(=O)c3ccc(Cl)cc3 ZINC00936606
c1cc(F)ccc1-c2c(sc(n2)CC#N)NC(=O)c3ccc(C)cc3 ZINC00936616
c1cccc(c1C(F)(F)F)NC(=O)c(sc2=O)cc(c23)ccc(OC)c3OC ZINC00937200
Clc1cccc(c1Cl)NC(=O)COc(cc2)cc(c23)oc(=O)cc3C ZINC00937224
c1cc([N+](=O)O)ccc1C(=O)Nc(n2)scc2-c(c3C)cc(C)cc3 ZINC00937358
c1cc([N+](=O)O)ccc1C(=O)Nc(s2)nc(c2C)-c3cc(Cl)ccc3 ZINC00937359
c1cc(C)c([N+](=O)O)cc1C(=O)Nc(n2)scc2-c3cc(OC)ccc3 ZINC00937375
c1cc(Cl)cc([N+](=O)O)c1C(=O)Nc(n2)scc2-c(c3C)cc(C)cc3 ZINC00937381
c1cc(F)ccc1NC(=O)CSc(nn2)n(c23)c4c(cc3C)cccc4 ZINC00937464
n1[nH]cnc1SCC(=O)c2c(C)n(c(C)c2)-c(cc3C(F)(F)F)ccc3 ZINC00937521
COC(=O)c1ccc(cc1)CN(C2=O)C(=O)C(Cl)=C2Nc3cc(F)ccc3 ZINC00937550
c1ccc(C(F)(F)F)cc1C(=O)Nc2ccc(cc2)S(=O)(=O)N(C)C ZINC00937626
Cc1cc(c(O)cc1)NC2=C(Cl)C(=O)N(C2=O)c3c(OC)ccc(Cl)c3 ZINC00937855
Cc1c(O)cc(cc1)NC2=C(Cl)C(=O)N(C2=O)c3c(OC)ccc(Cl)c3 ZINC00937856
COc(cc1)ccc1NC(=O)c2ccc(cc2)-n(c3=O)ncc(Cl)c3Cl ZINC00938143
FC(F)Oc(cc1)ccc1NC(=O)C[C@@H](C(=O)N2)Nc(c23)cc(C)c(C)c3 ZINC00938438
COC(=O)c1cc(ccc1)NC2=C(Cl)C(=O)N(C2=O)c(cc3)ccc3C ZINC00938501
COC(=O)c1cc(ccc1)NC2=C(Cl)C(=O)N(C2=O)c3ccc(Cl)cc3 ZINC00938503
COC(=O)c1ccc(cc1)N(C2=O)C(=O)C(Cl)=C2Nc(c3C)cc(C)cc3 ZINC00938508
COc(cc1)cc(OC)c1NC2=C(Cl)C(=O)N(C2=O)c3c(F)cccc3 ZINC00938509
COC(=O)c1ccc(cc1)NC2=C(Cl)C(=O)N(C2=O)c3ccccc3 ZINC00938510
COC(=O)c1ccc(cc1)NC2=C(Cl)C(=O)N(C2=O)c3ccc(cc3)OC ZINC00938512
c1cc(Br)cc(c1C)SCC(=O)Nc(cc2)ccc2C(=O)OC ZINC00938552
CC(=O)c1ccc(cc1)NC2=C(Cl)C(=O)N(C2=O)c3cccc(C)c3C ZINC00938697
COc(cc1)ccc1NC(=O)COc(c(Cl)c2)cc(c23)oc(=O)cc3C ZINC00938928
Cc1cc(O)cc(c12)oc(C(F)(F)F)c(c2=O)-c3cnn(c3)-c4ccccc4 ZINC00939003
Cc(n1)cc(C)n(c12)c(Br)c(n2)CSc3nncn3-c4ccccc4 ZINC00939027
Cc(n1)cc(C)n(c12)c(Br)c([nH+]2)CSc3nncn3-c4ccccc4 ZINC00939027
s1cc(C)n(c12)c(Br)c(n2)CSc3nnnn3-c4ccccc4 ZINC00939028
s1cc(C)n(c12)c(Br)c([nH+]2)CSc3nnnn3-c4ccccc4 ZINC00939028
Cc(n1)cc(C)n(c12)c(Br)c(n2)CSc3nnnn3-c4ccccc4 ZINC00939030
Cc(n1)cc(C)n(c12)c(Br)c([nH+]2)CSc3nnnn3-c4ccccc4 ZINC00939030
c1cc(I)ccc1NC(=O)c2ccc(cc2)S(=O)(=O)N3CCCC3 ZINC00939063
c1cccc(OC)c1NC2=C(Cl)C(=O)N(C2=O)c3c(OC)ccc(Cl)c3 ZINC00939167
c1c(Cl)ccc(OC)c1N(C2=O)C(=O)C(Cl)=C2Nc3cc(OC)ccc3 ZINC00939175
c1cccc(c12)C(=O)N(C2=O)CSc3ncnc4sc(c5c34)CCCC5 ZINC00939406
CCc(c1)c(O)cc(c12)oc(C(F)(F)F)c(c2=O)-c(n3)sc(c34)cccc4 ZINC00939708
c1ccc(Br)cc1NC(=O)CCN(C2=O)C(=O)c(c23)cccc3 ZINC00940128
c1c(I)ccc(c1C)NC(=O)CN(C2=O)C(=O)c(c23)cccc3 ZINC00940140
c1cccc(OC)c1NC(=O)C(=C(C)N2)[C@@H](n(c23)ncn3)c4c(Cl)cccc4 ZINC00940456
c1cccc(OC)c1NC(=O)C(=C(C)N2)[C@@H](n(c23)nnn3)c4ccc(F)cc4 ZINC00940474
s1cccc1[C@H](C(C(=O)N)=C(C)N2)n(c23)nc(n3)-c4ccc(Cl)cc4 ZINC00940669
s1cccc1[C@@H](C(C(=O)N)=C(C)N2)n(c23)nc(n3)-c4ccc(Cl)cc4 ZINC00940670
s1cccc1[C@H](C(C(=O)N)=C(C)N2)n(c23)nc(n3)-c4c(Cl)cccc4 ZINC00940703
s1cccc1[C@@H](C(C(=O)N)=C(C)N2)n(c23)nc(n3)-c4c(Cl)cccc4 ZINC00940704
s1cccc1[C@H](C(C(=O)N)=C(C)N2)n(c23)nc(n3)-c4ccc(F)cc4 ZINC00940735
c1cc(F)ccc1[C@H](C(C(=O)N)=C(C)N2)n(c23)nc(n3)-c4cccs4 ZINC00940741
c1cc(F)ccc1[C@@H](C(C(=O)N)=C(C)N2)n(c23)nc(n3)-c4cccs4 ZINC00940742
c1cccc(Cl)c1[C@@H](C(C(=O)N)=C(C)N2)n(c23)nc(n3)-c4cccs4 ZINC00940746
c1cc(Cl)ccc1[C@@H](C(C(=O)N)=C(C)N2)n(c23)nc(n3)-c4cccs4 ZINC00940748
c1ccc(OC)cc1[C@H](C(C(=O)N)=C(C)N2)n(c23)nc(n3)-c4cccs4 ZINC00940751
c1ccc(OC)cc1[C@@H](C(C(=O)N)=C(C)N2)n(c23)nc(n3)-c4cccs4 ZINC00940752
c1cccc(OC)c1[C@H](C(C(=O)N)=C(C)N2)n(c23)nc(n3)-c4cccs4 ZINC00940753
c1cccc(OC)c1[C@@H](C(C(=O)N)=C(C)N2)n(c23)nc(n3)-c4cccs4 ZINC00940754
Cc1ccc(cc1)NC(=O)CS[C@H](C2=O)CC(=O)N2c3ccc(F)cc3 ZINC00940821
Cc1ccc(cc1)NC(=O)CS[C@@H](C2=O)CC(=O)N2c3ccc(F)cc3 ZINC00940822
C1CCCc2sc(c3c12)c(ncn3)Sc4nnnn4-c5ccccc5 ZINC00941067
Cc1ccc(cc1)S(=O)(=O)C(=C(Cl)Cl)NC(=O)c2ccc(F)cc2 ZINC00941206
c1cc(Cl)cc(c1C)NC(=O)[C@@H](C(C)C)N(C2=O)C(=O)c(c23)cccc3 ZINC00941234
c1cc(Cl)cc(c1C)NC(=O)[C@H](C(C)C)N(C2=O)C(=O)c(c23)cccc3 ZINC00941235
c1cccc(Br)c1NC(=O)[C@@H](C(C)C)N(C2=O)C(=O)c(c23)cccc3 ZINC00941362
COC(=O)c1cc(ccc1)NC(=O)COc2ccc(Br)cc2 ZINC00941370
Clc1c(Cl)ccc(c1)NC(=O)[C@H](C)N(C2=O)C(=O)c(c23)cccc3 ZINC00941945
Clc1c(Cl)ccc(c1)NC(=O)[C@@H](C)N(C2=O)C(=O)c(c23)cccc3 ZINC00941946
COC(=O)c1c(ccc(Br)c1)NC(=O)c(c2)c(=O)oc(c23)cccc3 ZINC00942064
Cc1c(=O)n(c(=S)[nH]n1)\N=C\c2c(C)nn(c2Cl)-c3ccccc3 ZINC00942388
COC(=O)Oc(cc1)cc(c12)oc(C(F)(F)F)c(c2=O)Oc(cc3C)ccc3 ZINC00942768
c1c(I)ccc(c1C)NC(=O)C[C@@H](C(=O)N2)Sc(c23)cccc3 ZINC00943215
c1c(I)ccc(c1C)NC(=O)C[C@H](C(=O)N2)Sc(c23)cccc3 ZINC00943216
c1cc(Br)ccc1OCC(=O)Oc(c2)ccc3c2oc(=O)c(c34)CCC4 ZINC00943428
c1cc(Cl)ccc1OCC(=O)Oc(c2)ccc3c2oc(=O)c(c34)CCC4 ZINC00943430
c1ccc(Cl)cc1OCC(=O)Oc(c2)ccc3c2oc(=O)c(c34)CCC4 ZINC00943434
c1cccc(c12)oc(=O)c(c2)C(=O)Nc(c(Cl)c3)cc(OC)c3C(=O)OC ZINC00943588
COC(=O)c1c(OC)cc(c(Cl)c1)NC(=O)[C@H](O2)COc(c23)cccc3 ZINC00943589
c1cccc(c12)oc(c2)C(=O)Nc(c(Cl)c3)cc(OC)c3C(=O)OC ZINC00943591
CCOC(=O)c1ccc(cc1)NC2=C(Cl)C(=O)N(C2=O)c3ccccc3 ZINC00943941
c1cc(Cl)ccc1S(=O)(=O)Nc2ccc(cc2)N3CCCCC3 ZINC00943976
CC(=O)c1c(C)oc(c12)c(Cl)cc(c2)NS(=O)(=O)c(c3C)cccc3 ZINC00944065
CC(=O)c1c(C)oc(c12)c(Cl)cc(c2)NS(=O)(=O)c3ccccc3 ZINC00944067
Cc1ccc(cc1)S(=O)(=O)Nc(c2)cc(Br)c(c2c34)oc3CCCC4=O ZINC00944078
C1CCCc(c1c23)oc2ccc(c3)NS(=O)(=O)c4ccc(Cl)cc4 ZINC00944089
C[C@H](C1)CCc(c1c23)oc2ccc(c3)NS(=O)(=O)c4c(Cl)ccc(Cl)c4 ZINC00944101
C1CCCc(c1c23)oc2c4c(cccc4)c(c3)NS(=O)(=O)c(cc5)ccc5F ZINC00944106
c1cc(F)ccc1NC(=O)CSc(nn2)n(c23)c4c(c(C)c3)cccc4 ZINC00944310
Cc(c1)cc(C)c(c1C)S(=O)(=O)Nc(cc(c23)sc(=O)o3)c4c2cccc4 ZINC00944465
c1cc(F)ccc1C(=O)COc(c(Cl)c2)cc3oc(=O)c(c4c23)CCCC4 ZINC00944801
c1ncc(Br)cc1C(=O)Nc(cc2)ccc2C(=O)OC3CCCCC3 ZINC00945179
c1ncc(Br)cc1C(=O)Nc(cc2)ccc2C(=O)OC(C)C ZINC00945180
c1ncc(Br)cc1C(=O)Nc(cc2)ccc2C(=O)OCC(C)C ZINC00945181
c1ncc(Br)cc1C(=O)Nc2ccc(cc2)N3CCCCC3 ZINC00945189
c1ccc(Br)cc1C(=O)Nc(c2cccc3c24)ccc4N(C3=O)CC ZINC00945352
Cc1ccc(o1)-c(n[nH]2)cc2C(=O)N\N=C\c3cc(Br)ccc3 ZINC00946147
Cc1ccc(o1)-c([nH]n2)cc2C(=O)N\N=C\c3cc(Br)ccc3 ZINC00946147
COc(cc1)cc(OC)c1NC2=C(Cl)C(=O)N(C2=O)c3c(Cl)cccc3 ZINC00946292
COc(cc1)cc(OC)c1NC2=C(Cl)C(=O)N(C2=O)c3ccc(Cl)cc3 ZINC00946336
COc(cc1)cc(OC)c1NC2=C(Cl)C(=O)N(C2=O)c3cc(Cl)ccc3 ZINC00946350
Cc1cc(=O)oc(c12)c(C(=O)C)c(cc2)OC(=O)c3c(Cl)cc(Cl)cc3 ZINC00946375
c1c(Cl)ccc(c1C)OC(=O)COc(cc2)cc(c23)oc(=O)cc3C ZINC00946440
O=[N+](O)c(c1)ccc(Cl)c1C(=O)Nc(n2)scc2-c(cc3)ccc3C ZINC00946986
c1c(Cl)cc(Cl)cc1C(=O)Nc(c2cccc3c24)ccc4N(C3=O)CC ZINC00947132
c1c(F)c(F)c(F)c(F)c1C(=O)Nc(c2cccc3c24)ccc4N(C3=O)CC ZINC00947133
c1cc(F)c(F)cc1C(=O)Nc(c2cccc3c24)ccc4N(C3=O)CC ZINC00947135
Cc1cc(ccc1)NC(=O)c2c(nc(s2)C)-c3ccc(cc3)[N+](=O)O ZINC00947148
c1cc([N+](=O)O)cc(Cl)c1C(=O)Nc(s2)nc(c2C)-c(cc3)ccc3C ZINC00947321
O=[N+](O)c(c1)ccc(Cl)c1C(=O)Nc(s2)nc(c2C)-c(cc3)ccc3C ZINC00947324
c1cc(Cl)cc([N+](=O)O)c1C(=O)Nc(s2)nc(c2C)-c(cc3)ccc3C ZINC00947325
Cc1ccc(cc1)-c(c2C)nc(s2)NS(=O)(=O)c3ccc(Cl)cc3 ZINC00947349
c1cccc(C)c1C(=O)Nc(s2)nnc2Cc3ccc(Cl)cc3 ZINC00947350
c1ccc(OC)cc1C(=O)Nc(s2)nnc2Cc3ccc(Cl)cc3 ZINC00947353
c1ccc([N+](=O)O)c(C)c1C(=O)N2CCN(CC2)c(cc3C(F)(F)F)ccc3 ZINC00947760
c1ncc(Br)cc1C(=O)Nc(n2)scc2-c3ccc(cc3)OCC ZINC00948254
c1cc(F)ccc1C(=O)N2CCCC[C@@H](C2=O)Sc(nn3)n4c3sc(c45)cccc5 ZINC00948506
CC(=O)Nc(n1)sc(c1C)-c2csc(n2)Nc3ccc(Br)cc3 ZINC00948690
Cc1cc(Br)c(cc1)NC(=O)C[C@@H](C(=O)N2)Sc(c23)cccc3 ZINC00949691
Cc1cc(Br)c(cc1)NC(=O)C[C@H](C(=O)N2)Sc(c23)cccc3 ZINC00949692
n1ccccc1NC(=O)C(=C(C)N2)[C@H](n(c23)ncn3)c4c(Cl)cc(Cl)cc4 ZINC00949715
n1ccccc1NC(=O)C(=C(C)N2)[C@@H](n(c23)ncn3)c4c(Cl)cc(Cl)cc4 ZINC00949716
c1ncccc1NC(=O)C(=C(C)N2)[C@@H](n(c23)ncn3)c4c(Cl)cc(Cl)cc4 ZINC00949720
n1ccccc1NC(=O)C(=C(C)N2)[C@H](n(c23)ncn3)c4ccc(Br)cc4 ZINC00949729
n1ccccc1NC(=O)C(=C(C)N2)[C@@H](n(c23)ncn3)c4ccc(Br)cc4 ZINC00949730
c1ncccc1NC(=O)C(=C(C)N2)[C@H](n(c23)ncn3)c4ccc(Br)cc4 ZINC00949731
c1ncccc1NC(=O)C(=C(C)N2)[C@@H](n(c23)ncn3)c4ccc(Br)cc4 ZINC00949732
c1ncccc1NC(=O)C(=C(C)N2)[C@H](n(c23)ncn3)c4cc(Br)ccc4 ZINC00949737
c1ncccc1NC(=O)C(=C(C)N2)[C@@H](n(c23)ncn3)c4cc(Br)ccc4 ZINC00949738
COc(cc1)ccc1NC(=O)C[C@@H](C(=O)N2)Sc(c23)ccc(Cl)c3 ZINC00950775
COc(cc1)ccc1NC(=O)C[C@H](C(=O)N2)Sc(c23)ccc(Cl)c3 ZINC00950776
c1ccccc1NC(=O)C(=C(C)N2)[C@H](n(c23)nnn3)c4c(Cl)cc(Cl)cc4 ZINC00950930
c1ccccc1NC(=O)C(=C(C)N2)[C@@H](n(c23)nnn3)c4c(Cl)cc(Cl)cc4 ZINC00950931
c1ccccc1C(N2)=C(C(=O)OCC)[C@@H](n(c23)nnn3)c4ccc(Br)cc4 ZINC00950990
c1ccccc1C(N2)=C(C(=O)OCC)[C@H](n(c23)nnn3)c4ccc(Br)cc4 ZINC00950991
c1c(Cl)cc(Cl)cc1NC(=O)[C@H](C)N(C2=O)C(=O)c(c23)cccc3 ZINC00951400
c1c(Cl)cc(Cl)cc1NC(=O)[C@@H](C)N(C2=O)C(=O)c(c23)cccc3 ZINC00951401
c1c(Cl)cc(Cl)cc1NC(=O)[C@H](C(C)C)N(C2=O)C(=O)c(c23)cccc3 ZINC00951402
c1c(Cl)cc(Cl)cc1NC(=O)[C@@H](C(C)C)N(C2=O)C(=O)c(c23)cccc3 ZINC00951403
c1cc(C)cc(c12)sc(n2)NC(=O)CN(C3=O)C(=O)c(c34)cccc4 ZINC00951475
Cc(c1)cc(Cl)c(c1C)NC(=O)CCN(C2=O)C(=O)c(c23)cccc3 ZINC00951489
Cc1c(Cl)cc(OC)c(c1)NC(=O)CN(C2=O)C(=O)c(c23)cccc3 ZINC00951522
c1cc(C)cc(c12)sc(n2)NC(=O)c3c(C)onc3-c4c(Cl)cccc4 ZINC00951556
Cc1cc(Br)c(cc1)OCC(=O)Nc(n2)sc(c23)cc(cc3)[N+](=O)O ZINC00951562
c1cccc(c12)nnn(c2=O)CSc3ncnc4sc(c5c34)CCCC5 ZINC00951621
c1cc(C)ccc1Cn(c2=O)cnc(c23)scc3-c4cc([N+](=O)O)ccc4 ZINC00951897
COc(cc1)c(OC)cc1C(N2)=C[C@H](n(c23)ncn3)c4ccc(Cl)cc4 ZINC00952207
COc(cc1)c(OC)cc1C(N2)=C[C@@H](n(c23)ncn3)c4ccc(Cl)cc4 ZINC00952208
c1cc(Cl)ccc1C(=O)N2CCCC[C@@H](C2=O)Sc(nn3)n(c34)cccc4 ZINC00952453
c1cc(Cl)ccc1C(=O)N2CCCC[C@H](C2=O)Sc(nn3)n(c34)cccc4 ZINC00952454
c1cccc(OC)c1NC(=O)CSc(nn2)n3c2sc(c34)cccc4 ZINC00952471
c1cc(Cl)cc(Cl)c1NC(=O)C[C@H](C(=O)N2)Nc(c23)cc(C)c(C)c3 ZINC00952576
O1CCOc(c12)ccc(c2)C(=O)CSc(nn3)n4c3sc(c45)cccc5 ZINC00952672
c1ccccc1C(=O)N2CCCC[C@H](C2=O)S(=O)(=O)c3ccc(Cl)cc3 ZINC00952673
c1c(Cl)ccc(c1C)O[C@@H](C)C(=O)Nc(n2)sc(c23)cc(cc3)[N+](=O)O ZINC00953139
c1c(Cl)ccc(c1C)O[C@H](C)C(=O)Nc(n2)sc(c23)cc(cc3)[N+](=O)O ZINC00953140
c1cc(Cl)ccc1NC(=O)C(=C(C)N2)[C@H](n(c23)ncn3)c4cccnc4 ZINC00954656
c1cc(Cl)ccc1NC(=O)C(=C(C)N2)[C@@H](n(c23)ncn3)c4cccnc4 ZINC00954657
c1ccc(Cl)cc1C(=O)Nc(c2cccc3c24)ccc4N(C3=O)CC ZINC00954858
c1cc(Cl)ccc1C(=O)Nc(c2cccc3c24)ccc4N(C3=O)CC ZINC00954859
CC(=O)Nc1ccc(cc1)Nc2ncnc(c23)ccc(I)c3 ZINC00955118
COc(c1)ccc(OC)c1N(C2=O)C(=O)C(Cl)=C2Nc3c(O)cccc3 ZINC00955272
COc(c1)ccc(OC)c1N(C2=O)C(=O)C(Cl)=C2Nc3ccc(F)cc3 ZINC00955273
FC(F)(F)c1cc(ccc1)NC(=O)COC(=O)c2c(OC)cccc2 ZINC00955503
Clc1cccc(Cl)c1NC(=O)CSc(nn2)n(c23)c(C)cc(n3)C ZINC00955782
CCOC(=O)c1ccc(cc1)N(C2=O)C(=O)C(Cl)=C2Nc3ccccc3 ZINC00956181
COC(=O)c1ccc(cc1)N(C2=O)C(=O)C(Cl)=C2Nc3cc(OC)ccc3 ZINC00956194
COC(=O)c1ccc(cc1)N(C2=O)C(=O)C(Cl)=C2Nc3ccc(cc3)OC ZINC00956195
COC(=O)c1c(cccc1)N(C2=O)C(=O)C(Cl)=C2Nc(cc3C)ccc3 ZINC00956206
c1ccccc1NC(=O)C(=C(C)N2)[C@H](n(c23)nnn3)c(c4Cl)cccc4Cl ZINC00956264
c1ccccc1NC(=O)C(=C(C)N2)[C@@H](n(c23)nnn3)c(c4Cl)cccc4Cl ZINC00956265
c1ncccc1NC(=O)C(=C(C)N2)[C@@H](n(c23)ncn3)c(c4)ccc(Cl)c4Cl ZINC00956291
c1ncccc1NC(=O)C(=C(C)N2)[C@H](n(c23)ncn3)c(c4Cl)cccc4Cl ZINC00956296
COC(=O)c1ccc(cc1)Cn(c2=O)cnc(c23)scc3-c4ccc(F)cc4 ZINC00956563
c1ncccc1NC(=O)C2=C(C)NC(=S)N[C@@H]2c(c3OC)cccc3OC ZINC00956681
c1ncccc1NC(=O)C2=C(C)NC(=S)N[C@H]2c(c3OC)cccc3OC ZINC00956682
c1ncccc1NC(=O)C2=C(C)NC(=S)N[C@H]2c3c(OC)ccc(c3)OC ZINC00956684
c1ncccc1CNC(=S)NC(=O)c2c(C)onc2-c3c(F)cccc3Cl ZINC00956739
c1cc(Br)ccc1NC(=O)Cn(c2=O)cnc(c23)sc(C)c3C ZINC00957798
Cc1c(C)sc(c12)ncn(c2=O)CC(=O)Nc3cccc(c34)cccc4 ZINC00957829
COC(=O)Oc(cc1)cc(c12)oc(C(F)(F)F)c(c2=O)Oc(cc3)ccc3C ZINC00958109
c1ccc(Cl)cc1/C=N\NC(=O)Cn(c2=O)cnc(c23)sc(C)c3C ZINC00958238
c1cc(F)ccc1/C=N\NC(=O)Cn(c2=O)cnc(c23)sc(C)c3C ZINC00958252
c1cc(F)ccc1/C=N/NC(=O)Cn(c2=O)cnc(c23)sc(C)c3C ZINC00958253
c1cccc(F)c1/C=N/NC(=O)Cn(c2=O)cnc(c23)sc(C)c3C ZINC00958261
s1cccc1/C=N/NC(=O)Cn(c2=O)cnc3sc(c4c23)CCCC4 ZINC00958315
c1ccc(Cl)cc1NC(=O)Cn(c2=O)nnc3sc(c4c23)CCCC4 ZINC00958522
c1cc(F)ccc1NC(=O)Cn(c2=O)nnc3sc(c4c23)C[C@@H](C)CC4 ZINC00958651
c1cc(F)ccc1NC(=O)Cn(c2=O)nnc3sc(c4c23)C[C@H](C)CC4 ZINC00958652
c1cc(Cl)ccc1NC(=O)Cn(c2=O)nnc3sc(c4c23)C[C@@H](C)CC4 ZINC00958787
c1cc(Cl)ccc1NC(=O)Cn(c2=O)nnc3sc(c4c23)C[C@H](C)CC4 ZINC00958788
c1cccc(Cl)c1NC(=O)Cn(c2=O)nnc3sc(c4c23)C[C@@H](C)CC4 ZINC00958801
c1cccc(Cl)c1NC(=O)Cn(c2=O)nnc3sc(c4c23)C[C@H](C)CC4 ZINC00958802
c1cc(Br)ccc1NC(=O)Cn(c2=O)nnc3sc(c4c23)CCCC4 ZINC00958867
Clc1cccc(c1C)NC(=O)Cn(c2=O)cnc(c23)sc(c3)CC ZINC00958874
c1ccc(OC)cc1NC(=O)c2c(nc(s2)C)-c3ccc(cc3)[N+](=O)O ZINC00959162
c1c(Cl)ccc(Cl)c1OCC(=O)Oc(cc2)cc(c23)oc(=O)cc3C ZINC00959351
c1cc([N+](=O)O)ccc1C(=O)Nc(n2)scc2-c(c3)ccc(C)c3C ZINC00959522
c1cccc(c1C)N(C(S)=C2C#N)[C@H](NC2=O)c3ccc(cc3)OC ZINC00959658
c1cccc(c1C)N(C(S)=C2C#N)[C@@H](NC2=O)c3ccc(cc3)OC ZINC00959659
o1c(Br)ccc1[C@@H](n(c23)ncn2)C(=C(C)N3)C(=O)Nc4ccccc4 ZINC00959681
o1c(Br)ccc1[C@H](n(c23)ncn2)C(=C(C)N3)C(=O)Nc4ccccc4 ZINC00959682
C1CCCCC12OC(=O)C(C(=O)O2)=Cc3ccc(o3)Nc4ccc(F)cc4 ZINC00968683
c1cccc(OC(F)F)c1[C@@H](C(=C(O2)N)C(=O)OC)c(c2c34)c(=O)oc3cccc4 ZINC00968894
c1cccc(OC(F)F)c1[C@H](C(=C(O2)N)C(=O)OC)c(c2c34)c(=O)oc3cccc4 ZINC00968895
COc(cc1)cc(c12)sc(n2)NC(=O)COC(=O)c3c(Br)cccc3 ZINC00969257
O=c1[nH]c(=O)n(C)c(c12)nc(Br)n2CCSc(n3)oc(c34)cccc4 ZINC00969701
O=c1[nH]c(=O)n(C)c(c12)[nH+]c(Br)n2CCSc(n3)oc(c34)cccc4 ZINC00969701
c1c(Br)ccc(c12)NC(=O)[C@H](OC(=O)C)N=C2c3c(Cl)cccc3 ZINC00970070
c1c(Br)ccc(c12)NC(=O)[C@@H](OC(=O)C)N=C2c3c(Cl)cccc3 ZINC00970071
CCOc(cc1)ccc1N/C=C2/C(=O)N(C(=O)NC2=O)c3cc(Cl)ccc3 ZINC00970627
c1cc(Cl)cc(Cl)c1[C@@H](O2)N(C(=O)C)N=C2c3cc([N+](=O)O)ccc3 ZINC00971067
c1cc(Cl)c([N+](=O)O)cc1C(=O)Nc(cc2)cc(c23)sc(n3)C ZINC00971143
s1cccc1C(=O)N2CCC[C@H]2C(=O)Nc3ccc(Br)cc3 ZINC00971397
c1ccc([N+](=O)O)cc1[C@H](N(C=23)C(=O)CS3)C4=C(N2)c5c(CC4)cccc5 ZINC00971858
Cc(c1)ccc(c1C)S(=O)(=O)Nc(cc(Cl)c2O)c(c23)cccc3 ZINC00972017
c1cc(Br)ccc1C(=O)Cn2c(nc(=O)c(n3)C)n3c(c24)cccc4 ZINC00972745
c1cc(Br)ccc1NC(=O)c2cc(ccc2)S(=O)(=O)N3CCCCC3 ZINC00973397
s1cccc1C(=O)NCC2CCN(CC2)C(=O)c3cccs3 ZINC00973516
o1cccc1Cn2c(-c3ccc(F)cc3)cn4c2nc(c45)n(C)c(=O)n(C)c5=O ZINC00974382
o1cccc1Cn2c(-c3ccc(F)cc3)cn4c2[nH+]c(c45)n(C)c(=O)n(C)c5=O ZINC00974382
Cc1cc(no1)NC(=O)c(c2)nn(c23)c(C(F)(F)Cl)cc(n3)-c4ccco4 ZINC00974385
O=c1[nH]c(=O)n(C)c(c12)nc(n2CC=C)Sc(n3)sc(c34)cccc4 ZINC00974657
O=c1[nH]c(=O)n(C)c(c12)[nH+]c(n2CC=C)Sc(n3)sc(c34)cccc4 ZINC00974657
COC(=O)c1ccc(cc1)N[C@@H](C2=O)SC(=O)N2c(cc3C)ccc3 ZINC00975302
C1C[C@H](C)Cc(c1c23)sc2n4c(nnc4S)n(c3=O)-c5ccccc5 ZINC00975905
Cc1cnc(s1)NC(=O)CSc(o2)nnc2-c3c(Br)cccc3 ZINC00976251
c1cc(Cl)ccc1NC(=O)CSc2nnnn2-c(cc3)ccc3C ZINC00976350
c1cccc(Cl)c1NC(=O)CSc2nnnn2-c(cc3)ccc3C ZINC00976354
c1cc(Cl)ccc1-c(c2C)nc(s2)-c(c3)c(=O)oc(c34)cc(O)cc4 ZINC00976505
CCOc(c1)ccc(c12)nc(Cl)c(c2)[C@H](NC3=O)Nc(c34)cccc4 ZINC00976987
CCOc(c1)ccc(c12)nc(Cl)c(c2)[C@@H](NC3=O)Nc(c34)cccc4 ZINC00976988
c1ccccc1C(N2)=C(C(=O)OCC)[C@@H](N(C=23)C(=O)CS3)c4ccc(F)cc4 ZINC00977295
c1ccccc1C(N2)=C(C(=O)OCC)[C@H](N(C=23)C(=O)CS3)c4ccc(F)cc4 ZINC00977296
c1cccc(Br)c1C(=O)Nc(s2)nnc2-c3ccc(cc3)OCC ZINC00977467
c1ncc(Br)cc1C(=O)NC(=S)Nc(cc2)ccc2C(=O)OCC ZINC00977579
c1ncc(Br)cc1C(=O)NC(=S)Nc(cc2)ccc2C(=O)OC ZINC00977588
FC(F)(F)Oc(cc1)ccc1NC(=O)Cn(n2)nnc2-c(cc3)ccc3C ZINC00977626
COC(=O)c1ccc(cc1)N[C@@H](C2=O)SC(=O)N2c3ccccc3 ZINC00977783
CC(C)(C)NC(=O)c(n1)nn(c12)c(C(F)(F)F)cc(n2)-c3ccccc3 ZINC00978162
COC(=O)c1ccc(cc1)Oc(c2=O)c(C(F)(F)F)oc(c23)cc(O)cc3 ZINC00978163
CCOC(=O)c(c1=O)cn(c(c12)c(F)c(F)c(F)c2)-c(c3CO)cccc3 ZINC00978238
c1cccc(OC)c1N(C(=O)CCl)c2cn(C(=O)C)c(c23)cccc3 ZINC00978319
o1cccc1C(=O)N2CCN(CC2)c(nc3N)nc(c34)ccc(Br)c4 ZINC00978442
c1cc(F)cc(c1C)NC(=O)[C@H]2CCCN2S(=O)(=O)c3ccc(Cl)cc3 ZINC00979149
c1cc(F)cc(c1C)NC(=O)[C@@H]2CCCN2S(=O)(=O)c3ccc(Cl)cc3 ZINC00979150
c1ccc(Br)cc1C(=O)N/N=C\c(c2)ccc(c23)n(C)c(=O)n3C ZINC00979564
c1ccc(Br)cc1C(=O)N\N=C\c(c2)ccc(c23)n(C)c(=O)n3C ZINC00979565
CC(C)Oc(ccc1)cc1C(=O)NC(=S)Nc(c2)ccc(c23)COC3=O ZINC00980645
c1ccccc1C(=O)N(CC2)CCC2C(=O)Nc(c3)ccc(Cl)c3Cl ZINC00980835
s1cccc1C(=O)N(CC2)CCC2C(=O)Nc3ccc(I)cc3 ZINC00981367
CCOC(=O)Cc(c(C)[nH]1)c(=O)n(c12)ncc2-c3cc(Br)ccc3 ZINC00981534
c1cc(Br)ccc1NC(=O)c2ccc(cc2)N(C)S(=O)(=O)C ZINC00982720
CC(C)NC(=O)c1c(cccc1)NS(=O)(=O)c2ccc(s2)Br ZINC00983072
c1cc(Cl)cc(c1C)NC(=O)c2ccc(cc2)N(C)S(=O)(=O)C ZINC00983139
COC(=O)c(cc1)cc(c1C)NS(=O)(=O)c2c(Cl)ccc(Cl)c2 ZINC00983158
c1c(Br)ccc(c1C)NC(=O)[C@@H](CC2=O)CN2c3ccc(F)cc3 ZINC00983222
c1c(Br)ccc(c1C)NC(=O)[C@H](CC2=O)CN2c3ccc(F)cc3 ZINC00983223
Cc1c(C)cc(Br)c(c1)NC(=O)CSc([nH]c2=O)nc(c23)cccc3 ZINC00983228
Cc1c(C)cc(Br)c(c1)NC(=O)CSc(nc2O)nc(c23)cccc3 ZINC00983228
Cc1c(C)cc(Br)c(c1)NC(=O)CSc(nc2O)nc(c23)cccc3 ZINC00983228
c1cc(Cl)cc(c1C)NC(=O)CSc([nH]c2=O)nc(c23)cccc3 ZINC00983230
c1cc(Cl)cc(c1C)NC(=O)CSc(nc2O)nc(c23)cccc3 ZINC00983230
c1cc(Cl)cc(c1C)NC(=O)CSc(nc2O)nc(c23)cccc3 ZINC00983230
Fc1c(Cl)cc(cc1)NC(=O)[C@@H](C)NS(=O)(=O)c(cc2)ccc2C ZINC00983424
Cc1c(C)c(Br)ccc1NC(=O)CSc([nH]c2=O)nc(c23)cccc3 ZINC00983457
Cc1c(C)c(Br)ccc1NC(=O)CSc(nc2O)nc(c23)cccc3 ZINC00983457
Cc1c(C)c(Br)ccc1NC(=O)CSc(nc2O)nc(c23)cccc3 ZINC00983457
n1ccccc1NC(=O)CSc(n2CC)nnc2-c3cc(Cl)ccc3 ZINC00983539
CC(=O)Oc(c1)ccc(c12)oc(C)c2C(=O)Nc3ccc(Br)cc3 ZINC00983692
C1CCCc(c12)sc(c2C#N)NC(=O)Cn3c(=O)sc(c34)cccc4 ZINC00983925
Clc1ccc(nc1)NC(=O)COc(c2C(=O)OC)ccc(Cl)c2 ZINC00984241
COC(=O)c1c(ccs1)NC(=O)CSc([nH]2)nc(c23)cccc3C ZINC00984243
c1ccccc1C(=O)c2c(cc(Cl)cc2)NC=C3C(=O)N(C)C(=O)N(C)C3=O ZINC00984559
c1ccccc1-c2c(-c3ccccc3)sc(n2)NC(=N4)SCC4=O ZINC00984805
Cc1nnc([nH]1)SCC(=O)N2c(cccc3)c3Sc(c24)cccc4 ZINC00985117
Cc(c1)c(C)cc(c12)n(cn2)C(=O)c3c(C)onc3-c4c(Cl)cccc4Cl ZINC00985306
c1cc(Cl)ccc1NC(=O)Oc2c(Cl)ccc(c2)N3CCCC3=O ZINC00985384
c1cccc(Br)c1C(=O)NN[C@@H](C2=O)CC(=O)N2c(cc3)ccc3C ZINC00986106
c1cccc(Br)c1C(=O)NN[C@H](C2=O)CC(=O)N2c(cc3)ccc3C ZINC00986107
c1cccc(c12)n(c(C)c2C)C(=O)CSc(nn3)n4c3sc(c45)cccc5 ZINC00986286
c1cccc(c12)N([C@@H](C)C2)C(=O)CSc(nn3)n4c3sc(c45)cccc5 ZINC00986287
c1cccc(c12)N([C@H](C)C2)C(=O)CSc(nn3)n4c3sc(c45)cccc5 ZINC00986288
Cc1cc(C)nc(n1)NC(=O)CSc(nn2)n3c2sc(c34)cccc4 ZINC00986343
Clc1c(Cl)ccc(c1)NC(=O)c(cc2)cc(c23)[nH]c(=O)n(c3=O)CC ZINC00987601
CCCC(=O)Nc(cc1)ccc1C(=O)Nc2c(F)cc(Br)cc2 ZINC00987730
CCC(=O)NS(=O)(=O)c1c(nccc1)Nc(c2Cl)cccc2Cl ZINC00987795
CCOC(=O)NS(=O)(=O)c(cncc1)c1Nc(cc2C(F)(F)F)ccc2 ZINC00987816
c1cc(Br)ccc1C(=O)c2c(C(=O)C)nn(c2)-c3ccc(cc3)OC ZINC00987948
c1ccc(Br)cc1-n(c2)nc(C(=O)C)c2C(=O)c3ccc(C)cc3 ZINC00988015
Cc1ccc(cc1)-n(c2)nc(C(=O)C)c2C(=O)c3cc(Br)ccc3 ZINC00988035
c1ccc(Br)cc1C(=O)c2c(C(=O)C)nn(c2)-c3ccc(cc3)OC ZINC00988037
c1cc(F)ccc1-c2c(C(=O)CC(C)(C)C3)c3nc(c24)nc([nH]c4=O)SC ZINC00988374
c1cc(F)ccc1-c2c(C(=O)CC(C)(C)C3)c3nc(c24)[nH]c(nc4=O)SC ZINC00988374
c1cc(F)ccc1-c2c(C(=O)CC(C)(C)C3)c3nc(c24)nc(SC)nc4O ZINC00988374
Cc(c1)ccc(O)c1C(=O)C(=CS2)C=Nn(c23)c(nn3)-c4ccc(Cl)cc4 ZINC00988390
c1c(Cl)c(C)cc(O)c1C(=O)C(=CS2)C=Nn(c23)c(nn3)-c4ccccc4 ZINC00988396
BrC1=NOC[C@@H]1NC(=O)OCC(c2cccc3)c(c4c23)cccc4 ZINC00988689
c1ccnc(c12)c(ccc2Cl)\N=C\c(c(O)cc3)c(c34)oc(=O)cc4C ZINC00988846
c1ccc(Cl)cc1[C@H](C2(C#N)C#N)[C@H](C(=O)C)N([C@@H]23)c4c(C=C3)cccc4 ZINC00989011
c1ccc(Br)cc1[C@@H](C(=C(O2)N)C(=O)OC)c(c2c34)c(=O)oc3cccc4 ZINC00989188
c1ccc(Br)cc1[C@H](C(=C(O2)N)C(=O)OC)c(c2c34)c(=O)oc3cccc4 ZINC00989189
c1cc(Cl)c([N+](=O)O)cc1C(=O)Nc(n2)sc(c23)cc(C)cc3C ZINC00989610
o1c(Br)ccc1C(=O)Nc(c2)ccc(c23)nn(n3)-c(c4)ccc(C)c4C ZINC00989991
CCOC(=O)C1=NN(c2ccc(Cl)cc2)[C@H](CC1=O)c3ccccc3 ZINC00990222
CCOC(=O)C1=NN(c2ccc(Cl)cc2)[C@@H](CC1=O)c3ccccc3 ZINC00990223
c1cc(Br)ccc1C(=O)COC(=O)[C@@H](CC2=O)CN2c3ccc(F)cc3 ZINC00990244
c1cccc(c12)[nH]c(n2)CCS(=O)(=O)c(c3)ccc(Cl)c3Cl ZINC00990597
Cc1cc(no1)NC(=O)c2ccc(cc2)CSc3ccc(Cl)cc3 ZINC00990981
C1COCCN1c(c2)c(cc(C#N)c2C#N)Oc3ccc(Br)cc3 ZINC00991050
o1c(Br)ccc1C(=O)N(CC2)CCC2C(=O)Nc3ccc(cc3)OC ZINC00991172
c1cccc(c1C)NC(=O)CCS(=O)(=O)c2c(Cl)ccc(Cl)c2 ZINC00991199
Cc1ccc(cc1)NC(=O)CCS(=O)(=O)c2ccc(Br)cc2 ZINC00991200
c1cccc(c1C)N(C(=O)C)CN(C2=O)C(=O)c(c23)cc(Cl)c(Cl)c3 ZINC00991299
n1ccccc1NC(=O)C(=C(C)N2)[C@H](n(c23)ncn3)c4ccc(Cl)cc4 ZINC00991566
n1ccccc1NC(=O)C(=C(C)N2)[C@@H](n(c23)ncn3)c4ccc(Cl)cc4 ZINC00991567
CC(C)OC(=O)c1ccc(cc1)NS(=O)(=O)c2ccc(Cl)cc2 ZINC00991718
c1cc(I)ccc1NC(=O)CN(C2=O)C(=O)[C@@H]([C@@H]23)[C@H]4C=C[C@@H]3C4 ZINC00991942
c1cc(F)ccc1C(=O)COC(=O)[C@H](CC2=O)CN2c3ccc(F)cc3 ZINC00991975
COc(cc1)c(OC)cc1-c([nH]c(n2)=O)cc2-c3ccc(Br)cc3 ZINC00992641
COc(cc1)c(OC)cc1-c2cc(nc(n2)O)-c3ccc(Br)cc3 ZINC00992641
COc(cc1)c(OC)cc1-c2cc(nc(n2)O)-c3ccc(Br)cc3 ZINC00992641
c1cc(Br)ccc1C(=O)COC(=O)c2cc(c(C)cc2)NC(=O)C ZINC00992860
c1ccc(Br)cc1/C=N\NC(=O)c2c(C)onc2-c3ccccc3 ZINC00993605
O1COc(c12)cc(Br)c(c2)/C=N\NC(=O)c3c(C)onc3-c4ccccc4 ZINC00993633
O1COc(c12)cc(Br)c(c2)/C=N/NC(=O)c3c(C)onc3-c4ccccc4 ZINC00993634
c1cccc(c12)n(nn2)CC(=O)N\N=C\c3c(OC)ccc(Br)c3 ZINC00993729
O1COc(c12)cc([N+](=O)O)c(c2)/C=N/n3c(S)nnc3-c(cc4)ccc4C ZINC00993791
c1ccc([N+](=O)O)c(C)c1C(=O)Nc(n2)scc2-c3ccc(F)cc3 ZINC00993923
c1cc([N+](=O)O)c(C)cc1C(=O)Nc(n2)scc2-c3ccc(Cl)cc3 ZINC00994031
c1cc([N+](=O)O)c(C)cc1C(=O)Nc(n2)scc2-c3ccc(F)cc3 ZINC00994032
c1cccc(c12)n(nn2)[C@@H](C)C(=O)N/N=C\c3cc(Br)ccc3 ZINC00994075
c1ccc([N+](=O)O)cc1NC(=O)c2c(C)onc2-c3c(Cl)cccc3Cl ZINC00994367
c1cc(Cl)cc([N+](=O)O)c1C(=O)N2CCN(CC2)c3c(OC)cccc3 ZINC00994466
C1CCCc(c1c23)sc2ncnc3Sc4nnnn4-c5ccccc5 ZINC00994835
c1cc([N+](=O)O)cc(Cl)c1C(=O)Nc(n2)scc2-c(c3C)ccc(C)c3 ZINC00995138
CSc(cc1)ccc1[C@@H](Nc2cccc3)Oc(c4c23)nc(nn4)SC ZINC00995161
CSc(nn1)nc(c1c23)O[C@H](Nc2cccc3)c(c4)ccc(Cl)c4[N+](=O)O ZINC00995313
COC(=O)c1c(ccs1)NC(=O)c2c(C)onc2-c3c(Cl)cccc3 ZINC00996155
COC(=O)c1ccc(cc1)N(C2=O)C(=O)c3cccc4cc(Br)cc2c34 ZINC00996350
c1cccc(c12)cc(oc2=O)C(=O)N3CCN(CC3)c4cc(Cl)ccc4 ZINC00996363
Cn(n1)cc(Cl)c1C(=O)OCC(=O)Nc2cccc(c23)cccc3 ZINC00996377
c1c(Cl)ccc([N+](=O)O)c1C(=O)N2CCN(CC2)c3ccc(F)cc3 ZINC00996941
Cc1c([N+](=O)O)cc(cc1)NC(=O)c2c(C)onc2-c3c(Cl)cccc3 ZINC00997377
O1CCOc(c12)ccc(c2)NC(=O)c3c(C)onc3-c4c(Cl)cccc4Cl ZINC00997466
c1ccc([N+](=O)O)c(C)c1C(=O)Nc(n2)scc2-c3c(F)cc(F)cc3 ZINC00997717
c1c(Cl)ccc([N+](=O)O)c1C(=O)N2CCN(CC2)c3c(OC)cccc3 ZINC00997764
s1ccnc1NC(=O)c2cc(ccc2)Cn(n3)c(C)c(Br)c3C ZINC00998092
O=C1CC(C)(C)Cc(c12)nc(s2)\N=C\c3c(O)ccc(c34)cccc4 ZINC00998233
CC(=O)c1ccc(cc1)NC(=O)[C@H](C)Oc2ccc(I)cc2 ZINC00998363
Cn(n1)cc(Br)c1C(=O)N\N=C\c(c2)c(Cl)nc(c23)cccc3 ZINC00998592
Cc1cc(no1)NC(=O)c2cc(-c3c(Cl)cc(Cl)cc3)nc(c24)cccc4 ZINC00998649
Cc(c1)ccc(c1C)OCC(=O)Nc(cc2)cc(c23)oc(=O)cc3C(F)(F)F ZINC00998765
Cn(n1)cc(Cl)c1C(=O)Nc2cnn(c2)Cc3ccc(F)cc3 ZINC00999556
c1cnccc1C(=O)Nc(c2C)c(C)n(n2)Cc3cc(Cl)c(Cl)cc3 ZINC01000074
c1ccc(Br)cc1NC(=O)Cn(nc2C)c(=O)c(c23)cccc3 ZINC01000087
Cc1cc(no1)NC(=O)c2cc(ccc2)COc3ccc(Br)cc3 ZINC01000878
CCn(c1)ncc1\C=C\C(=O)Nc(cc2)cc(c23)oc(=O)cc3C(F)(F)F ZINC01000880
c1cc(Cl)ccc1C\N=C\c2c(C)[nH]n(c2=O)-c(cc3)ccc3[N+](=O)O ZINC01000999
c1cc(Br)ccc1C(=O)Nc2cc(ccc2)N3CCCC3=O ZINC01001126
Cn(n1)cc([N+](=O)O)c1C(=O)Nc(n2)scc2-c3ccc(Cl)cc3 ZINC01001152
c1cc(C)c(Cl)cc1C(=O)NC(=S)NC(=C2)C=C[C@H]([C@@H]23)C(=O)N(C)C3=O ZINC01001528
Clc1cccc(c1C)NC(=O)c2ccc(o2)Cn(c3)ncc3[N+](=O)O ZINC01002478
c1ccnc(Cl)c1NC(=O)[C@@]23C[C@@]4(n5cncn5)C[C@@H](C2)C[C@@H](C3)C4 ZINC01002630
c1cc(Br)ccc1NC(=O)[C@@]23C[C@@]4(n5cncn5)C[C@@H](C2)C[C@@H](C3)C4 ZINC01002696
CC(=O)c1ccc(cc1)NC(=S)NC(=O)c2c(Br)cn(n2)CC ZINC01002754
CCC(=O)NC(=S)Nc1ccc(cc1)S(=O)(=O)N(C)c2ccccc2 ZINC01003866
CC(C)C(=O)Nc(c1)ccc(O)c1-c(n2)oc(c23)ccc(Cl)c3 ZINC01004232
Clc1cccc(c1C)NC(=O)Cn(n2)nnc2-c3c(F)cccc3 ZINC01004399
c1c(Cl)ccc(OC)c1C(=O)NC(=S)Nc(c2)ccc(c23)C(=O)N(C)C3=O ZINC01004623
FC(F)(F)C(=O)Nc(c1)ccc(C)c1CN(C2=O)C(=O)c(c23)cccc3 ZINC01004642
CCOc(cc1)c(Br)cc1C(=O)Nc(c2)ccc(c23)C(=O)N(C)C3=O ZINC01004648
c1cc(Cl)ccc1CNc(cc2)ccc2-c(s3)nn(c34)c(C)nn4 ZINC01004740
CC(=O)c1cc(ccc1)NC(=S)NC(=O)c2c(OC)ccc(Cl)c2 ZINC01005381
CC(=O)c1ccc(cc1)NC(=S)NC(=O)c2c(OC)ccc(Cl)c2 ZINC01005382
CNC(=S)N\N=C\c1ccc(o1)-c2cc([N+](=O)O)c(Cl)cc2 ZINC01005421
Cn1nccc1/C=N\NC(=O)c2ccc(cc2)Cn(c3)ncc3Br ZINC01005611
c1cc(Br)ccc1NC(=O)CN(C(=O)S2)C(=O)/C2=C\c3cccn3C ZINC01006133
CC(=O)Nc1ccc(cc1)OC(=O)c2c(C)onc2-c3c(F)cccc3Cl ZINC01008925
CCOC(=O)c(nccn1)c1C(=O)Nc2cc(Cl)cc(Cl)c2 ZINC01008952
c1ccc(Cl)cc1NC(=O)c2cc(ccc2)S(=O)(=O)N3CCCCC3 ZINC01009461
c1cc(Cl)ccc1NC(=O)c2c(nc(s2)C)-c3ccc(cc3)[N+](=O)O ZINC01009733
c1sccc1[C@H]2C(C(=O)OC)=C(N)OC(=C23)C[C@@H](CC3=O)c4ccccc4 ZINC01010003
N#Cc1c(C)cc(C(F)(F)F)nc1S[C@@H]2C(=O)N(N=C2C)c3ccccc3 ZINC01010112
N#Cc1c(C)cc(C(F)(F)F)nc1S[C@H]2C(=O)N(N=C2C)c3ccccc3 ZINC01010113
c1cc(Cl)ccc1[C@H]2C(C(=O)c3ccccc3)=C(N)OC(=C24)CCCC4=O ZINC01010129
c1cc(Cl)ccc1[C@@H]2C(C(=O)c3ccccc3)=C(N)OC(=C24)CCCC4=O ZINC01010130
CCCN(C1=O)C(=O)c(c12)ccc(c2)-c(oc3=O)nc(c34)ccc(Br)c4 ZINC01010652
COC(=O)c1c(Cl)ccc(c1)-c(o2)ccc2/C=C3/C(=O)NC(=O)S3 ZINC01012991
c1cc(F)ccc1NC(=O)CN(C(=O)S2)C(=O)\C2=C\c3cc(F)ccc3 ZINC01013103
c1cc(Cl)ccc1C(=O)C2=NN[C@H](C(=O)OC)[C@@H]2c(cc3)ccc3C ZINC01013350
Cc1cc(ccc1)NC(=O)C[C@@H](C2=O)SC(=O)N2c3ccccc3 ZINC01013818
Cc1cc(ccc1)NC(=O)C[C@H](C2=O)SC(=O)N2c3ccccc3 ZINC01013819
Cc1ccc(cc1)NC(=O)C[C@@H](C2=O)SC(=O)N2c3ccccc3 ZINC01013840
Cc1ccc(cc1)NC(=O)C[C@H](C2=O)SC(=O)N2c3ccccc3 ZINC01013841
c1cc(F)cc([N+](=O)O)c1C(=O)Nc(c2C)c(=O)n(n2C)-c3ccccc3 ZINC01013943
s1cccc1[C@H](N(C=23)C(=O)CS3)C(C(=O)OCC)=C(N2)c4ccccc4 ZINC01014044
s1cccc1[C@@H](N(C=23)C(=O)CS3)C(C(=O)OCC)=C(N2)c4ccccc4 ZINC01014045
c1c(Br)ccc(c12)NC(=O)[C@H](OC(=O)C(C)C)N=C2c3c(Cl)cccc3 ZINC01014152
c1c(Br)ccc(c12)NC(=O)[C@@H](OC(=O)C(C)C)N=C2c3c(Cl)cccc3 ZINC01014153
O=C1NC(=S)NC(=O)C1=Cc2c(C)n(c(C)c2)-c(c3)ccc(c34)nccc4 ZINC01014623
Cn1nc(C)c(Br)c1C(=O)Nc2ccn(n2)Cc3c(F)cccc3 ZINC01015890
c1ccc(Br)cc1C(=O)Nc(c2)c(C)cc(c23)oc(=O)cc3C ZINC01016566
c1ccccc1C(=O)CSc(nc2N)nc3sc(c4c23)COC(C)(C)C4 ZINC01017266
c1cc(F)ccc1CSC(=C2C(=O)OC)SC(S2)=C3C(=O)CCCC3=O ZINC01017306
CCCc1c(Cl)c(n(n1)C)-c(s2)nn(c23)c(nn3)-c4cc(F)ccc4 ZINC01018184
COc(cc1)ccc1[C@H](C2)N(S(=O)(=O)C)N=C2c3ccc(Br)cc3 ZINC01018725
s1ccnc1NC(=O)CSc(n2)scc2-c(cc3)ccc3C ZINC01018845
Cc1csc(n1)SCC(=O)Nc(n2)scc2-c3ccc(cc3)OC ZINC01018846
Cc1cc(no1)NC(=O)CSc(n2)scc2-c3ccccc3 ZINC01018857
Cc1cc(no1)NC(=O)CSc(n2)scc2-c(cc3)ccc3C ZINC01018858
c1cc(C)ccc1C(=O)C2=C(O)C(=O)N(c3nccs3)[C@H]2c4ccc(F)cc4 ZINC01019469
c1cc(C)ccc1C(=O)[C@H]2[C@@H](N(C(=O)C2=O)c3nccs3)c4ccc(F)cc4 ZINC01019469
c1cc(C)ccc1/C(O)=C2/C(=O)C(=O)N(c3nccs3)[C@H]2c4ccc(F)cc4 ZINC01019469
c1cc(C)ccc1C(=O)C2=C(O)C(=O)N(c3nccs3)[C@@H]2c4ccc(F)cc4 ZINC01019470
c1cc(C)ccc1C(=O)[C@@H]2[C@H](N(C(=O)C2=O)c3nccs3)c4ccc(F)cc4 ZINC01019470
c1cc(C)ccc1/C(O)=C2/C(=O)C(=O)N(c3nccs3)[C@@H]2c4ccc(F)cc4 ZINC01019470
c1cc(Cl)ccc1C(=O)C2=C(O)C(=O)N(c(n3)sc(C)c3C)[C@H]2c4ccco4 ZINC01020299
c1cc(Cl)ccc1C(=O)[C@H]2[C@H](c3ccco3)N(C(=O)C2=O)c(n4)sc(C)c4C ZINC01020299
c1cc(Cl)ccc1/C(O)=C2\C(=O)C(=O)N(c(n3)sc(C)c3C)[C@H]2c4ccco4 ZINC01020299
c1cc(Cl)ccc1C(=O)C2=C(O)C(=O)N(c(n3)sc(C)c3C)[C@@H]2c4ccco4 ZINC01020300
c1cc(Cl)ccc1C(=O)[C@@H]2[C@@H](c3ccco3)N(C(=O)C2=O)c(n4)sc(C)c4C ZINC01020300
c1cc(Cl)ccc1/C(O)=C2/C(=O)C(=O)N(c(n3)sc(C)c3C)[C@@H]2c4ccco4 ZINC01020300
c1ccccc1C(=O)C2=C(O)C(=O)N(c(n3)sc(C)c3C)[C@H]2c4cccs4 ZINC01020301
c1ccccc1C(=O)[C@H]2[C@H](c3cccs3)N(C(=O)C2=O)c(n4)sc(C)c4C ZINC01020301
c1ccccc1/C(O)=C2/C(=O)C(=O)N(c(n3)sc(C)c3C)[C@H]2c4cccs4 ZINC01020301
c1ccccc1C(=O)[C@@H]2[C@H](c3cccs3)N(C(=O)C2=O)c(n4)sc(C)c4C ZINC01020301
c1cnccc1NC(=O)c2ccc(cc2)-n(nc3C(F)(F)F)c(c34)CCCC4 ZINC01020466
Cc(c1)cc(Br)c(c1c23)[nH]c(=O)c2sc(nc3=O)-c4ccccc4 ZINC01020567
Cc1cc(C)cc(c12)nc(o2)-c3c(Cl)ccc(c3)Nc4c(=O)occc4 ZINC01020569
Cc1ccc(nc1)NC(=O)c2c(C)onc2-c3c(F)cccc3Cl ZINC01021585
c1cccc(c1[N+](=O)O)S(=O)(=O)N(CC2)CCN2c3cc(Cl)ccc3 ZINC01021954
COc(cc1)c([N+](=O)O)cc1[C@@H]2N(CCS2)S(=O)(=O)c3ccc(Cl)cc3 ZINC01022545
o1c(I)ccc1/C=N/NC(=O)c2c(C)onc2-c3ccccc3 ZINC01022694
Cc1nc(cs1)-c2ccc(s2)S(=O)(=O)Nc(c3C)ccc(C)c3 ZINC01023465
n1ccccc1CNS(=O)(=O)c(s2)ccc2-c3csc(n3)C ZINC01023468
O1COc(c12)ccc(c2)NC(=O)[C@H](CC3=O)CN3c4ccc(Br)cc4 ZINC01023804
COc1ccc([N+](=O)O)c(OC)c1C(=O)NC(=O)Oc2c(Cl)cccc2Cl ZINC01023884
C1SCC[C@@H]1NC(=O)c2c(cccc2)NS(=O)(=O)c3ccccc3 ZINC01024077
C1SCC[C@@H]1NC(=O)c2c(cccc2)NC(=O)c3ccc(cc3)[N+](=O)O ZINC01024089
COc(c1)cc(cc1C(F)(F)F)NC(=O)c2c(C)onc2-c3ccccc3 ZINC01024250
CN(C)c(cc1)ccc1C(=O)Nn(c2=O)c(S)nc(c23)ccc(Cl)c3 ZINC01024657
COC(=O)c1c(cccc1)NC(=O)[C@@H](CC2=O)CN2c(c3C)cccc3Cl ZINC01024701
COC(=O)c1c(cccc1)NC(=O)[C@H](CC2=O)CN2c(c3C)cccc3Cl ZINC01024702
CC(=O)c1cc(F)c(cc1)N(CC2)CCN2C(=O)c3ccc(Br)cc3 ZINC01025036
c1cccc(c1[N+](=O)O)SCc2nnc(S)n2-c3c(OC)cccc3 ZINC01025165
CC(=O)c1c(ccs1)NC(=O)c2c(C)onc2-c3c(F)cccc3Cl ZINC01025356
c1ccc(Br)cc1S(=O)(=O)NCc2c(C)onc2-c3ccccc3 ZINC01025382
CC(=O)Nc(c1)c(=O)oc(c12)ccc(c2)NC(=O)c3c(C(F)(F)F)cccc3 ZINC01025407
c1cc(I)ccc1NC(=O)CCC(=O)N(CC2)c(c23)cccc3 ZINC01025415
CC(C)(C1)Oc(c12)c(ccc2)C(=O)Nc(cc3)ccc3-c4csnn4 ZINC01025690
c1cccc(c12)ncc(n2)C(=O)N(CC3)CCC3(O)c4ccc(Cl)cc4 ZINC01025792
COCc1cc(C)nc2sc(c3c12)c4n(CC(=O)N3)c5c(n4)cccc5 ZINC01025883
c1cccc(c12)sc(c2Cl)C(=O)N3[C@@H](C)CC(=O)Nc(c34)cccc4 ZINC01026660
c1cccc(c12)sc(c2Cl)C(=O)N3[C@H](C)CC(=O)Nc(c34)cccc4 ZINC01026662
CC(=O)Nc(non1)c1-c(n2)n(Cc(cc3C(F)(F)F)ccc3)c(c24)cccc4 ZINC01026731
c1cccc(c12)[nH+]c(-c3c(non3)NC(=O)C)n2Cc(cc4C(F)(F)F)ccc4 ZINC01026731
Cc1ccc(cc1)NC(=O)Cn(n2)nnc2-c(cc3C(F)(F)F)ccc3 ZINC01027061
Cc1ccc(cc1)S(=O)(=O)Nc(c2C#N)cc(s2)-c3ccc(F)cc3 ZINC01027149
Cc1csc(c12)c(ncn2)N3CCN(CC3)S(=O)(=O)c4ccc(Cl)cc4 ZINC01027166
Cc1csc(c12)ncnc2N3CCN(CC3)S(=O)(=O)c4ccc(Cl)cc4 ZINC01027186
Cc1ccc(cc1)S(=O)(=O)N(CC2)CCN2c3ncnc(c34)scc4 ZINC01027252
c1csc(c12)ncnc2N3CCN(CC3)S(=O)(=O)c4ccc(Cl)cc4 ZINC01027259
c1cc(Br)ccc1C(=O)NN(C2=O)C(=O)c(c3c2ccc4c35)ccc5CC4 ZINC01027507
s1cccc1-c(s2)cc(c2C(=O)OC)NS(=O)(=O)c3ccccc3 ZINC01027844
Cc1onc(C)c1C(=O)Nc2ccc(cc2)-n(n3)ccc3C(F)(F)F ZINC01028095
Cn(n1)c(Cl)c(c1C)S(=O)(=O)Nc2ccc(cc2)Oc3ccc(F)cc3 ZINC01028406
c1cc(Cl)cc(c1OC)S(=O)(=O)N(CC2)CCC2(O)c3ccc(Cl)cc3 ZINC01028470
c1cc(Cl)ccc1C2(O)CCN(CC2)S(=O)(=O)c3cc(Cl)ccc3 ZINC01028478
COC(=O)c1c(cccc1)NC(=O)[C@@H](CC2=O)CN2c3ccc(F)cc3 ZINC01029117
COC(=O)c1c(cccc1)NC(=O)[C@H](CC2=O)CN2c3ccc(F)cc3 ZINC01029119
c1cc(Cl)cc(c12)sc(n2)N3CCN(CC3)S(=O)(=O)c(cc4F)ccc4 ZINC01029186
c1cc(Cl)cc(c12)sc(n2)N3CCN(CC3)S(=O)(=O)c4ccccc4 ZINC01029189
c1ccccc1-c(c2)oc(c2C#N)NC(=O)c3c(C)nc(C(F)(F)F)cc3 ZINC01029309
c1cc(Cl)cc(c12)sc(n2)N3CCN(CC3)S(=O)(=O)c4cccs4 ZINC01029336
COc(cc1)ccc1-c2c(C(F)(F)F)nn(c23)c(=O)cc([nH]3)-c4ccccc4 ZINC01029454
c1cc(Cl)ccc1C(=O)Nc(sc2=O)nc(c23)cc(OC)c(c3)OC ZINC01029496
c1cc(F)cc(Cl)c1C(=O)Nc(sc2=O)nc(c23)cc(OC)c(c3)OC ZINC01029499
c1ncccc1C(=O)Nc(n(n2)C)c(c2C(F)(F)F)-c3ccc(cc3)OC ZINC01029667
o1cccc1[C@H]2[C@@H](C#N)C(=S)NC(C)=C2C(=O)Nc3ccccc3 ZINC01029852
o1cccc1[C@H]2[C@H](C#N)C(=S)NC(C)=C2C(=O)Nc3ccccc3 ZINC01029855
o1cccc1[C@@H]2[C@@H](C#N)C(=S)NC(C)=C2C(=O)Nc3ccccc3 ZINC01029857
o1cccc1[C@@H]2[C@H](C#N)C(=S)NC(C)=C2C(=O)Nc3ccccc3 ZINC01029859
n1ccccc1CNC(=O)c2c(C)onc2-c3c(Cl)cccc3Cl ZINC01030269
c1cnccc1CNC(=O)c2c(C)onc2-c3c(Cl)cccc3Cl ZINC01030272
Clc1cccc(c1C#N)Oc2ccc(cc2)S(=O)(=O)N3CCCCC3 ZINC01030554
CCOC(=O)c1c(NC(=O)C(F)(F)F)nc(n(c12)ncc2)-c3ccccc3 ZINC01030745
O1COc(c12)ccc(c2)CNC(=O)c3c(C(F)(F)F)n(nc3)-c(cc4)ccc4[N+](=O)O ZINC01030773
s1cccc1C(=O)Nc(c2C(=O)OCC)n(nn2)-c3cc(Cl)c(F)cc3 ZINC01030810
Cc1nc(cs1)-c2cc(ccc2)NS(=O)(=O)c3cc(Br)ccc3 ZINC01030880
n1ccccc1-c(s2)ccc2C(=O)NCc3cc(F)cc(c34)COCO4 ZINC01030978
CC(=O)Nc1onc(C)c1-c2nc(cs2)-c3c(Cl)cc(Cl)cc3 ZINC01032049
c1ccc([N+](=O)O)cc1C(=O)Nc(cc2C(F)(F)F)c(cc2)N3CCCC3 ZINC01032085
CCOC(=O)C(=C(O1)N)[C@H](c(c2C(F)(F)F)cccc2)c(c1c34)c(=O)oc3cccc4 ZINC01032109
CCOC(=O)C(=C(O1)N)[C@@H](c(c2C(F)(F)F)cccc2)c(c1c34)c(=O)oc3cccc4 ZINC01032111
COC(=O)c1ccc(n1C)S(=O)(=O)NCc2csc(c23)ccc(Cl)c3 ZINC01032333
n1ccnc(c12)C(=O)N(C2=O)c(cc3C(F)(F)F)c(cc3)Oc(cc4)ccc4OC ZINC01032431
c1c(Cl)ccc(c12)sc(c2C)S(=O)(=O)Nc(c3)ccc(c34)OCCO4 ZINC01032476
c1c(Cl)ccc(c12)scc2CNS(=O)(=O)c(c3)ccc(c34)OCC4 ZINC01032479
COc(cc1)ccc1NNC(=O)c2c(C)onc2-c3c(F)cccc3Cl ZINC01032660
n1oc(C)cc1C(=O)Nc(n(n2)C)c(c2C(F)(F)F)-c3ccccc3 ZINC01032662
c1cc(F)ccc1NNC(=O)c2c(C)onc2-c3c(F)cccc3Cl ZINC01032746
c1cccc(F)c1NNC(=O)c2c(C)onc2-c3c(F)cccc3Cl ZINC01032747
C1CC1CNC(=O)c2c(cccc2)NS(=O)(=O)c(cc3C(F)(F)F)ccc3 ZINC01032807
N#Cc1ccc(cc1)NC(=O)C2CCN(CC2)c(n3)nccc3C(F)(F)F ZINC01032817
Cc1ccc(cc1)S(=O)(=O)Nc(cc2)ccc2-c(n3)cn(c34)CCS4 ZINC01032939
Cc1ccc(cc1)S(=O)(=O)Nc(cc2)ccc2-c([nH+]3)cn(c34)CCS4 ZINC01032939
Cc1c([N+](=O)O)cc(cc1)NC(=O)c2c(C)onc2-c3c(Cl)cccc3Cl ZINC01033008
CC(=O)Nc(cc1)cc(c1C)NS(=O)(=O)c2c(Cl)ccc(Cl)c2 ZINC01033026
C1OCOc(c12)ccc(c2)NC(=O)c3c(C)onc3-c4c(Cl)cccc4 ZINC01033126
Cc1ccc(cc1)S(=O)(=O)NCc2csc(n2)-c3cccs3 ZINC01033324
S1CCn(c12)cc(n2)-c3ccc(cc3)NS(=O)(=O)c4ccc(Cl)cc4 ZINC01033448
S1CCn(c12)cc([nH+]2)-c3ccc(cc3)NS(=O)(=O)c4ccc(Cl)cc4 ZINC01033448
FC(F)(F)c1cc(ccc1)S(=O)(=O)Nc2ccc(cc2)N3CCCCC3 ZINC01033511
c1cccc(Cl)c1[C@@H](C(=C(O2)N)C(=O)OCC)c(c2c34)c(=O)oc3cccc4 ZINC01033715
c1cc(Cl)ccc1[C@@H](C(=C(O2)N)C(=O)OCC)c(c2c34)c(=O)oc3cccc4 ZINC01033717
c1cc(Cl)ccc1[C@H](C(=C(O2)N)C(=O)OCC)c(c2c34)c(=O)oc3cccc4 ZINC01033718
Cc1ccc(cc1)S(=O)(=O)Nc(n(n2)C)cc2-c3ccc(Cl)cc3 ZINC01033893
Fc1ccc(cc1)S(=O)(=O)Nc(n(n2)C)cc2-c3ccc(Cl)cc3 ZINC01033896
C1CC1c2nnc(s2)NC(=O)c3c(nccc3)Oc4ccc(Cl)cc4 ZINC01033919
s1cccc1C(=O)c2cc(NC(=O)C)c(=O)n(n2)-c3ccc(Cl)cc3 ZINC01034025
c1ccc(Cl)cc1S(=O)(=O)Nc2ccc(cc2)N3CCCCC3 ZINC01034292
c1c(Cl)ccc(c12)[nH]c(c2)C(=O)Nc3ccc(cc3)N4CCOCC4 ZINC01034297
Cn1nc(C)cc1C(=O)Nc2ccc(nc2)Oc3c(Cl)cccc3Cl ZINC01034326
c1cccc(c12)sc(c2Cl)C(=O)N3CCN(CC3)C(=O)c4ccco4 ZINC01034354
FC(F)(F)c1ccc(cc1)S(=O)(=O)Nc(n(n2)C)cc2-c3ccccc3 ZINC01034673
Cc1c(Cl)cc(cc1)S(=O)(=O)Nc(n(n2)C)cc2-c3ccccc3 ZINC01034674
Cc(n1)scc1-c2ccc(s2)S(=O)(=O)Nc(c3)ccc(c34)OCCO4 ZINC01034757
s1cccc1-c(n2)scc2CNS(=O)(=O)c(c3)ccc(c34)OCC4 ZINC01034801
s1cccc1-c(n2)scc2CNS(=O)(=O)c(c3)ccc(c34)OCCCO4 ZINC01034803
n1ccccc1CCNS(=O)(=O)c(c2C)sc(c23)ccc(Cl)c3 ZINC01034820
Cc(n1)sc(c1C)S(=O)(=O)NCc2ccc(cc2)-c3cccs3 ZINC01034865
Cn(n1)c(C)c(c1C)S(=O)(=O)NCc2ccc(cc2)-c3cccs3 ZINC01034868
Cc1nc(cn1C)S(=O)(=O)NCc2ccc(cc2)-c3cccs3 ZINC01034870
Cc1n(C)cc([nH+]1)S(=O)(=O)NCc2ccc(cc2)-c3cccs3 ZINC01034870
c1c(Cl)cc(Cl)cc1C(=O)Nc2cc(ccc2)OC(=O)N(C)C ZINC01034956
FC(F)(F)c1cc(nn1C)-c2ccc(s2)S(=O)(=O)Nc3ccc(nc3)OC ZINC01035146
O1COCc(c12)cc(F)cc2C(=O)N(CC3)CCC3(O)c4ccc(Cl)cc4 ZINC01035321
c1cccc(Cl)c1/C=N\n(nn2)c(=O)c(c2c34)sc3nc(C)cc4C ZINC01035445
CCOC(=O)c1nnn(c12)c3c(cccc3)c(n2)Nc(cc4C(F)(F)F)ccc4 ZINC01035531
CCOC(=O)c1nnn(c12)c3c(cccc3)c(n2)Nc4c(F)cccc4 ZINC01035533
CCOC(=O)c1nnn(c12)c3c(cccc3)c(n2)Nc4ccc(Cl)cc4 ZINC01035689
c1cccc(Cl)c1Cn(nn2)c(c23)[nH]c(=O)n(c3=O)-c4cc(Cl)ccc4 ZINC01035709
c1cc(Cl)ccc1C(=O)CSc(nnc2C)n2-c(c3)ccc(c34)OCCO4 ZINC01035892
c1cc(Cl)cc(c12)sc(n2)N3CCCN(CC3)S(=O)(=O)c4ccccc4 ZINC01035900
N#Cc1ccc(cc1)N(CC2)CCN2C(=O)c3ccc(cc3)OC(F)(F)F ZINC01035965
COc(nc1)ccc1NC(=O)c2c(C)onc2-c3c(Cl)cccc3Cl ZINC01035979
FC(F)(F)c1cc(ccc1)OC(=O)[C@@H](CC2=O)[C@H](O2)c3c(OC)cccc3 ZINC01036060
FC(F)(F)c1cc(ccc1)N2CC(=O)N(CC2=O)\N=C\c3cccnc3 ZINC01036178
c1cc(Cl)ccc1/C=N/N(CC2=O)C(=O)CN2c3cc(OC)ccc3 ZINC01036182
Fc1cccc(F)c1NC(=O)CCc2nc(no2)-c3ccc(Cl)cc3 ZINC01036235
N#Cc1cc(ccc1)NC(=O)c2c(C)onc2-c3c(Cl)cccc3Cl ZINC01036282
s1cccc1/C=N/NC(=O)Cn(n2)c(=O)n(c23)c4c(SC3)cccc4 ZINC01036426
c1cc(Cl)ccc1/C=N\NC(=O)CN2C(=O)CSc(c23)cccc3 ZINC01036455
CC(=O)CSc([nH]n1)nc1CN2c(cccc3)c3Sc(c24)cccc4 ZINC01036534
Cc1cc(C)nc2sc(c3c12)C(=O)N(CC(=O)N3)c4cc(Cl)ccc4 ZINC01036555
Cc1cc(C)nc2sc(c3c12)C(=O)N(CC(=O)N3)c4ccc(F)cc4 ZINC01036558
c1cccc(c12)N(CC2)CC(=O)Nc(s3)nnc3-c4cccs4 ZINC01036596
c1ccccc1C(=O)NC2CCN(CC2)C(=O)c3c(Cl)cccc3Cl ZINC01037019
CC(C)(C)c1ccc(cc1)-c2cc([nH]n2)NS(=O)(=O)c3ccc(Cl)cc3 ZINC01037322
CC(C)(C)c1ccc(cc1)-c2cc(n[nH]2)NS(=O)(=O)c3ccc(Cl)cc3 ZINC01037322
CC(C)(C)c(c1)nn(c12)c(N)c(cn2)S(=O)(=O)c3ccc(Cl)cc3 ZINC01037355
c1cc(Cl)ccc1S(=O)(=O)c2c(N)nc(nc2)N3CCCCC3 ZINC01037364
c1ccccc1-n(nc2SC)c(N)c2S(=O)(=O)c3ccc(Cl)cc3 ZINC01037522
Cc1cc(C)nc(c12)nc(cc2)NS(=O)(=O)c(c3)ccc(Cl)c3Cl ZINC01037568
c1cc(Cl)ccc1S(=O)(=O)c(c(n2)SC)c(N)n(c23)nc(c3)C4CC4 ZINC01037593
c1cccc(c1C(F)(F)F)S(=O)(=O)Nc(ccc2)cc2-c3ccnc(n3)C ZINC01037613
CC(C)S(=O)(=O)c(cs1)c(Cl)c1C(=O)N\N=C\c2c(Cl)cccc2 ZINC01037643
Clc1cccc(Cl)c1C(=O)NC(=O)N=[S@](=O)(C)c(cc2)ccc2C ZINC01037691
CC(C)S(=O)(=O)c(csc1)c1NC(=O)c2ccc(s2)-c3ccccn3 ZINC01037720
CC(=O)n(n1)ccc1-c2c(ccc(c2)[N+](=O)O)Sc3ccc(Cl)cc3 ZINC01037745
C1=CCCc(c12)c(sc2SC)C(=O)NNS(=O)(=O)c3ccc(Cl)cc3 ZINC01037826
c1ccccc1-n(n2)nc(c2C)-c3nnc(S)n3-c(c4C)cccc4Cl ZINC01037877
N#Cc1c(C)c(c(s1)SC)-c2ccn(n2)C(=O)c3ccc(Cl)cc3 ZINC01038033
C1=CCCc(c12)c(sc2S(=O)(=O)C)C(=O)Nc3ccc(Cl)cc3 ZINC01038055
C1=CCCc(c12)c(sc2S(=O)(=O)C)C(=O)Nc3c(Cl)cccc3 ZINC01038062
FC(F)(F)c1cc(nn1C)-c2ccc(s2)S(=O)(=O)NCc3ccco3 ZINC01038100
FC(F)(F)c1cc(nn1C)-c2ccc(s2)S(=O)(=O)NCc3cccnc3 ZINC01038101
c1ccc(C(F)(F)F)cc1C(=O)NNc(cc2C)nc(c23)n(C)nc3C ZINC01038119
CC(C)S(=O)(=O)c(c(s1)SC)cc1C(=O)Nc2c(Cl)cccc2 ZINC01038134
CSc(nn1)n(C)c1-c2ccc(s2)S(=O)(=O)Nc3c(Cl)cccc3 ZINC01038155
CSc(n1)nccc1-c2ccc(s2)S(=O)(=O)Nc3ccc(Cl)cc3 ZINC01038176
c1cc(Cl)ccc1NC(=O)CSc(nc2)nc(c23)CC(C)(C)CC3=O ZINC01038366
COC(=O)c1c(ccs1)NC=C2C(=O)C[C@@H](CC2=O)c3cccs3 ZINC01038483
Cc1cc(C)n(n1)-c(nc2)nc(N)c2S(=O)(=O)c3ccc(Cl)cc3 ZINC01038564
Cc1c(Cl)cc(cc1)-c(c2C)nc(s2)NS(=O)(=O)c(cc3)ccc3C ZINC01038941
FC(F)(F)c1cc(ccc1)S(=O)(=O)NC[C@@H](O2)COc(c23)cccc3 ZINC01039211
c1ccccc1-c(c2C(F)(F)F)c(cs2)NS(=O)(=O)c(c3C)c(C)on3 ZINC01039669
c1ccccc1Cn(c2=O)c(=O)n(c(c23)[nH]cn3)-c4cc(SC)ccc4 ZINC01040027
c1ccccc1Cn(c2=O)c(=O)n(c(c23)[nH+]c[nH]3)-c4cc(SC)ccc4 ZINC01040027
c1ccccc1Cn(c2=O)c(=O)n(c(c23)[nH]cn3)-c4ccc(cc4)SC ZINC01040046
c1ccccc1Cn(c2=O)c(=O)n(c(c23)[nH+]c[nH]3)-c4ccc(cc4)SC ZINC01040046
c1cc(Cl)ccc1CSc(nn2)n(C)c2-c(c3)ccc(c34)non4 ZINC01040113
Clc1cccc(Cl)c1CSc(nn2)n(C)c2-c(c3)ccc(c34)non4 ZINC01040114
c1c(F)cc(F)cc1CSc(nn2)n(C)c2-c(c3)ccc(c34)non4 ZINC01040115
c1ccccc1Cn(c2=O)c(=O)n(c(c23)[nH]cn3)-c(c4C)cccc4SC ZINC01040197
c1ccccc1Cn(c2=O)c(=O)n(c(c23)[nH+]c[nH]3)-c(c4C)cccc4SC ZINC01040197
c1cccc(c1C(F)(F)F)-n2c(=O)n(c(=O)cc2N)Cc3ccc(cc3)OC ZINC01040269
c1cccc(c1C(F)(F)F)-n(c(c23)[nH]cn3)c(=O)n(c2=O)Cc4ccc(cc4)OC ZINC01040279
c1cccc(c1C(F)(F)F)-n(c(c23)[nH+]c[nH]3)c(=O)n(c2=O)Cc4ccc(cc4)OC ZINC01040279
FC(F)(F)Oc(cc1)ccc1Cn(c2=O)c(=O)n(c(c23)[nH]cn3)-c(c4C)cccc4 ZINC01040281
FC(F)(F)Oc(cc1)ccc1Cn(c2=O)c(=O)n(c(c23)[nH+]c[nH]3)-c(c4C)cccc4 ZINC01040281
COc(cc1)ccc1Cn(c2=O)c(=O)n(c(c23)[nH]cn3)-c4c(Cl)cccc4 ZINC01040284
COc(cc1)ccc1Cn(c2=O)c(=O)n(c(c23)[nH+]c[nH]3)-c4c(Cl)cccc4 ZINC01040284
c1cc(Cl)ccc1Cn(c2=O)c(=O)n(c(c23)[nH]cn3)-c(c4C)cccc4 ZINC01040287
c1cc(Cl)ccc1Cn(c2=O)c(=O)n(c(c23)[nH+]c[nH]3)-c(c4C)cccc4 ZINC01040287
FC(F)(F)c(n1)n(C(C)C)c(c12)ccc(c2)C(=O)NCc3ccncc3 ZINC01040323
c1cnccc1CNC(=O)c(cc2)cc(c23)[nH+]c(C(F)(F)F)n3C(C)C ZINC01040323
FC(F)(F)c1ccc(cc1)-c(no2)nc2CN(C3=O)C(=O)c(c34)cccc4 ZINC01040331
n1nsc(c12)ccc(c2)C(=O)Nc(cc3)cc(c34)sc(n4)SC ZINC01040334
CSc(n1)sc(c12)cc(cc2)NC(=O)c3c(C)onc3-c4ccccc4 ZINC01040335
c1c(Cl)ccc(c12)sc(c2C)S(=O)(=O)Nc3c(OC)cccc3 ZINC01040524
c1c(Cl)ccc(c12)sc(c2C)CC(=O)NNS(=O)(=O)c3ccccc3 ZINC01040555
N#Cc1ccc(cc1)NS(=O)(=O)c(c2C)sc(c23)ccc(Cl)c3 ZINC01040614
CC(=O)c1ccc(cc1)NS(=O)(=O)c(c2C)sc(c23)ccc(Cl)c3 ZINC01040622
COC(=O)c1c(cc(Cl)cc1)NC(=O)c2c(C)onc2-c3ccccc3 ZINC01040792
c1cc(Cl)ccc1-c(c2C#N)nc([nH]c2=O)N(C)c3ccccc3 ZINC01041074
c1cc(Cl)ccc1-c(c2C#N)[nH]c(nc2=O)N(C)c3ccccc3 ZINC01041074
c1cc(Cl)ccc1-c(c2C#N)nc(nc2O)N(C)c3ccccc3 ZINC01041074
c1c(Cl)c(C)cc(c1C)S(=O)(=O)N(CC2)CCN2c3cccc(c34)[nH]cc4 ZINC01042159
c1c[nH]c(c12)cccc2N3CCN(CC3)S(=O)(=O)c4ccc(Cl)cc4 ZINC01042161
c1c[nH]c(c12)cccc2N3CCN(CC3)S(=O)(=O)c(cc4)ccc4F ZINC01042162
o1cccc1C(=O)NOC(=O)c2cc(C)n(n2)-c3c(Cl)ccc(Cl)c3 ZINC01042671
c1cc(F)ccc1/C=N/OC(=O)Nc(c2C)c(no2)-c3c(Cl)cccc3Cl ZINC01042695
c1ccccc1/C=N/OC(=O)Nc(c2C)c(no2)-c3c(Cl)cccc3Cl ZINC01042697
n1ccccc1/C=N/OC(=O)Nc(c2C)c(no2)-c3c(Cl)cccc3Cl ZINC01042701
c1cccc(c12)onc2OC(=O)c3c(C)onc3-c4c(Cl)cccc4Cl ZINC01042713
c1ccccc1C(=O)NOC(=O)c2c(C)onc2-c3c(F)cccc3F ZINC01042725
CC(C)(C)c1cc(NC(=O)C(Cl)Cl)c(cc1)NC(=O)c2ccco2 ZINC01042753
c1cc(F)c(Cl)cc1C(=O)Nc(n2)sc(c23)cc(cc3)C(=O)OCC ZINC01043138
CC(C)=CC(=O)Nc1nnc(s1)Sc2ccnc(c23)cc(Cl)cc3 ZINC01043167
C1CC1C(=O)Nc2nnc(s2)Sc3ccnc(c34)cc(Cl)cc4 ZINC01043168
CC(=O)N(CC1)c(c12)ccc(c2)NC(=O)c(c3Cl)sc(c34)cccc4 ZINC01043173
c1cc([N+](=O)O)ccc1C(=O)Nc(n2)sc(c23)CCc4c3cccc4 ZINC01043258
c1cc([N+](=O)O)ccc1C(=O)Nc(n2)sc(c23)CCc4c3ccc(c4)OC ZINC01043264
c1ncc(Br)cc1C(=O)N[C@@H](C(=O)OC)Cc2c[nH]c(c23)cccc3 ZINC01043345
c1c(F)ccc(c1F)S(=O)(=O)NNC(=O)c2ccc(cc2)-n3c(C)ccc3C ZINC01043410
c1cccc(c12)S[C@H](CC(=O)N2)c(c3C)c(no3)-c4c(Cl)cccc4Cl ZINC01043639
c1ccccc1C(=O)C2CCN(CC2)S(=O)(=O)c3ccc(Cl)cc3 ZINC01043642
c1cc(Br)ccc1NC(=O)COc(cc2)cc(c23)OC(C)(C)CC3=O ZINC01043775
c1ccccc1-n(c(c23)n(C)c(=O)n(C)c3=O)c(=O)cc2Nc4ccc(Cl)cc4 ZINC01044018
COC(=O)c1c(cccc1)S(=O)(=O)N(C2)CCc(c2c34)[nH]c3ccc(F)c4 ZINC01044046
c1c(F)ccc2[nH]c(c3c12)CCN(C3)S(=O)(=O)c4ccc(Cl)cc4 ZINC01044047
c1ccccc1C(=O)NC2CCN(CC2)C(=O)c3c(Br)cccc3 ZINC01044210
c1ccccc1-n(c(c23)n(C)c(=O)n(C)c3=O)c(=O)cc2Nc4ccc(F)cc4 ZINC01044245
CC(C)(C)c1ccc(cc1)C(=O)Nc(cc2)cc(c23)oc(=O)cc3C(F)(F)F ZINC01044440
N#CCc1ccc(cc1)OC(=O)c2c(C)onc2-c3c(Cl)cccc3Cl ZINC01044636
N#CCc1ccc(cc1)OC(=O)Nc(c2C)c(no2)-c3c(F)cccc3Cl ZINC01044641
COc(cc1)c(OC)cc1-c(c2C#N)cc([nH]c2=O)-c3c(Cl)cccc3 ZINC01045791
COc(cc1)c(OC)cc1-c(c2C#N)cc(nc2O)-c3c(Cl)cccc3 ZINC01045791
c1c(Br)ccc(c1C)N2C(=O)C[C@H](C2=O)Sc(c3N)cccc3 ZINC01045920
CCOC(=O)c1ccc(cc1)-n(c2=O)c(C)nc(c23)ccc(Br)c3 ZINC01045957
c1c(Cl)ccc(OC)c1N2C(=O)C[C@H](C2=O)Sc(c3N)cccc3 ZINC01046119
c1c(Cl)ccc(OC)c1N2C(=O)C[C@@H](C2=O)Sc(c3N)cccc3 ZINC01046120
c1cc(F)cc(F)c1C(=O)C2CCN(CC2)S(=O)(=O)c(c3F)ccc(F)c3 ZINC01046454
Cc1onc(C)c1C(=O)Nc2c(cccc2)Oc3c(Cl)cc(Cl)cc3 ZINC01046460
s1cccc1C(=O)N(CC2)CCC2c(on3)nc3-c4ccc(Cl)cc4 ZINC01046707
c1ccc([N+](=O)O)cc1NC(=O)c2c(C)nc(s2)-c(c3)ccc(c34)OCC4 ZINC01046801
c1ccc([N+](=O)O)cc1NC(=O)c2csc(n2)-c(c3)ccc(c34)OCC4 ZINC01046805
CC(C)c1ccc(cc1)NNS(=O)(=O)c(c2)ccc(Cl)c2Cl ZINC01047241
C1COCCN1NC(=O)c2cc([N+](=O)O)c(cc2)Oc3ccc(Cl)cc3 ZINC01047333
Clc1cccc(F)c1/C=N/NC(=O)c2c(C)nc(s2)-c3cccnc3 ZINC01047525
s1cccc1-c2onc(C)c2C(=O)NNC(=O)c3c(F)cccc3F ZINC01047540
FC(F)(F)c1ccc(cc1)-c(no2)nc2CCn3c(=O)oc(c34)cccc4 ZINC01047621
FC(F)(F)c1ccc(cc1)NC(=O)c2c(C)noc2-c(no3)cc3C ZINC01047730
Cc(n1)scc1-c(c(C)on2)c2C(=O)N\N=C\c3c(Cl)cccc3Cl ZINC01047767
c1cc(Cl)ccc1Sc(c2C)cnn2S(=O)(=O)c(cc3)ccc3C ZINC01047949
CCOC(=O)c1c(C)noc1-c2csc(n2)Nc3ccc(Cl)cc3 ZINC01048031
Cc1cc(Cl)c(cc1)NC(=O)CS[C@H](C2=O)CC(=O)N2c3ccccc3 ZINC01048096
c1ccccc1C(=O)NOC(=O)c2c(C)onc2-c3c(Cl)cccc3Cl ZINC01048120
c1ncccc1[C@H](C)OC(=O)Nc(c2C)c(no2)-c3c(Cl)cccc3 ZINC01048264
c1ncccc1[C@@H](C)OC(=O)Nc(c2C)c(no2)-c3c(Cl)cccc3 ZINC01048265
o1cccc1/C(O)=N\OC(=O)c2c(C)onc2-c3c(Cl)cccc3Cl ZINC01048622
c1cc(F)ccc1C(=O)NOC(=O)c2c(C)onc2-c3c(Cl)cccc3Cl ZINC01048653
s1cccc1C(=O)ONC(=O)c2c(C)onc2-c3c(Cl)cccc3Cl ZINC01048663
c1ccccc1C(=O)NOC(=O)c2c(C)onc2-c3c(F)cccc3Cl ZINC01048677
o1cccc1C(=O)NOC(=O)c2c(C)onc2-c3c(F)cccc3Cl ZINC01048679
c1ccccc1C(=O)COC(=O)c2c(C)onc2-c3c(Cl)cccc3Cl ZINC01048698
c1cccc(c12)NC(=O)[C@H]2OC(=O)c3c(C)onc3-c4c(Cl)cccc4Cl ZINC01048884
c1cccc(c12)NC(=O)[C@@H]2OC(=O)c3c(C)onc3-c4c(Cl)cccc4Cl ZINC01048885
ClC(Cl)C(=O)Nc1ccc(cc1)S(=O)(=O)N(C)Cc2ccccc2 ZINC01049166
Fc1c(F)ccc(c1)NC(=O)CSc(n2C)nnc2-c(c3C)cccc3 ZINC01049290
c1cccc(c12)sc(n2)NC(=O)c3ccc(o3)Cn(n4)c(C)c(Cl)c4C ZINC01049576
C1CCCc(c1c23)sc2nc([nH]c3=O)C(=O)N/N=C\c4cc(Br)ccc4 ZINC01049692
C1CCCc(c1c23)sc2nc(nc3O)C(=O)N/N=C\c4cc(Br)ccc4 ZINC01049692
C1CCCc(c1c23)sc2[nH]c(nc3=O)C(=O)N/N=C\c4cc(Br)ccc4 ZINC01049692
c1cc(Br)ccc1C(=O)NN(C23CCCC2)C(=O)c4c(N3)cccc4 ZINC01050062
c1cc(C)cc(c1C)NS(=O)(=O)c2ccc(Br)c(c23)cccc3 ZINC01050103
CCOC(=O)c1ccc(cc1)NS(=O)(=O)c2ccc(Br)c(c23)cccc3 ZINC01050105
CCc1ccc(cc1)C(N2)=C[C@H](n(c23)nnn3)c4ccc(Br)cc4 ZINC01050434
CCc1ccc(cc1)C(N2)=C[C@@H](n(c23)nnn3)c4ccc(Br)cc4 ZINC01050435
O1CCOc(c12)ccc(c2)C(=CS3)N(C3=4)C=C(NN4)c5ccc(cc5)[N+](=O)O ZINC01050606
c1cccc(Br)c1C(=O)NN[C@H](C2=O)CC(=O)N2c3c(F)cccc3 ZINC01050950
c1cccc(Br)c1C(=O)NN[C@@H](C2=O)CC(=O)N2c3c(F)cccc3 ZINC01050951
Clc1cccc(c1C)NC(=O)CS[C@H](C2=O)CC(=O)N2c3ccccc3 ZINC01051759
Clc1cccc(c1C)NC(=O)CS[C@@H](C2=O)CC(=O)N2c3ccccc3 ZINC01051761
c1cccc(F)c1NC(=O)CS[C@@H](C2=O)CC(=O)N2c3ccccc3 ZINC01051770
c1cccc(F)c1NC(=O)CS[C@H](C2=O)CC(=O)N2c3ccccc3 ZINC01051771
c1ccc(C(F)(F)F)cc1C(=O)Nc(cc2)ccc2C(=O)N3CCCC3 ZINC01052087
O=[N+](O)c1cccc(c1C)NC(=O)c2c(C)onc2-c3c(F)cccc3Cl ZINC01052110
C1CCCc(c12)scc2C(=O)Nc(s3)nnc3-c4ccc(cc4)OC ZINC01052134
c1cccc(c1C)-c(o2)nc(c2N(C)C)S(=O)(=O)c3ccc(Br)cc3 ZINC01052748
CCSc(s1)nnc1NC(=O)c(c2)sc(c2C)-c3ccccc3 ZINC01053504
COC(=O)c1c(C)nc(s1)NC(=O)c(c2)sc(c2C)-c3ccccc3 ZINC01053513
c1cnccc1[C@H](C)NC(=O)c2c(C)onc2-c3c(F)cccc3Cl ZINC01053588
c1cnccc1[C@@H](C)NC(=O)c2c(C)onc2-c3c(F)cccc3Cl ZINC01053591
Fc1cccc(F)c1C(=O)Nc2ccc(cc2)S(=O)(=O)N3CCCCCC3 ZINC01053702
o1c(Br)ccc1C(=O)Nc(cc2)ccc2C(=O)N3CCCC3 ZINC01053768
n1occc1NC(=O)c(c2)nn(c23)c(C(F)(F)F)cc(n3)-c(c4)ccc(C)c4C ZINC01053885
c1ccc([N+](=O)O)cc1C(=O)Nc(c2C)c(C)n(n2)Cc3ccc(F)cc3 ZINC01053930
C1CCCc(c12)sc(c2)C(=O)Nc(s3)nnc3-c4ccncc4 ZINC01054042
Fc1cccc(c12)sc(c2Cl)C(=O)Nc(s3)nc(C)c3C(=O)OC ZINC01054113
c1cccc(Br)c1C(=O)Nc(cc2)ccc2C(=O)N3CCCC3 ZINC01054444
CC(=O)Nc1cc(ccc1)NC(=O)c2cc(Br)c(s2)CC ZINC01054638
COC(=O)c1cc(c(C)cc1)NC(=O)c(c2)c(=O)oc(c23)ccc(Cl)c3 ZINC01054702
c1cc(Cl)ccc1[C@H](C2(C#N)C#N)[C@H](C(=O)C)N([C@@H]23)c4c(C=C3)cccc4 ZINC01055151
c1cc(Br)ccc1[C@H](C2(C#N)C#N)[C@H](C(=O)C)N([C@H]23)c4c(C=C3)cccc4 ZINC01055153
s1c(Br)ccc1C(=O)Nc(c2C)c(=O)n(n2C)-c3ccccc3 ZINC01055257
CC(=O)c1ccc(cc1)N(CC2)CCN2C(=O)c3c(Cl)ccc(Br)c3 ZINC01055501
s1c(Br)ccc1C(=O)Nc2ccc(cc2)S(=O)(=O)N3CCCC3 ZINC01055526
Cc(c1)oc(C)c1C(=O)Nc(n2)scc2-c3ccc(cc3)[N+](=O)O ZINC01055697
Fc1cccc(F)c1C(=O)Nc2ccc(cc2)S(=O)(=O)N3CCCC3 ZINC01055840
CC(=O)c1cc(ccc1)NC(=S)N2CCN(CC2)c3c(Cl)cccc3 ZINC01056156
c1cccc(Br)c1CNC(=S)Nc(cc2)cc(c23)oc(=O)cc3C ZINC01056165
Cc1cc(C)nc(n1)SCC(=O)Nc(s2)nnc2-c3ccccc3 ZINC01056233
C1CCCc(c12)scc2C(=O)Nc(s3)nnc3-c4ccncc4 ZINC01056340
c1cc(C)cc(c1C)-c(c2C#N)csc2NC(=O)c3cccnc3 ZINC01056357
c1cc([N+](=O)O)cc(c12)sc(c2Cl)C(=O)N3CCN(CC3)c4ncccn4 ZINC01056679
n1cccn(c12)ncc2C(=O)Nc(c3C)c(C)n(n3)Cc4ccc(F)cc4 ZINC01056841
c1ccccc1NC(=O)[C@H](C)NS(=O)(=O)c2c(Cl)ccc(Cl)c2 ZINC01057324
c1cc([N+](=O)O)ccc1C(=O)N(CCS2)[C@H]2c3cc(Br)c(cc3)OC ZINC01057402
COc1c(Cl)cc(cc1)NC(=O)[C@H](C)NS(=O)(=O)c(cc2)ccc2F ZINC01057425
COc(cc1)cc(OC)c1[C@H](n(c23)nnn2)C=C(N3)c4ccc(Br)cc4 ZINC01057431
COc(cc1)cc(OC)c1[C@@H](n(c23)nnn2)C=C(N3)c4ccc(Br)cc4 ZINC01057433
o1cccc1[C@H]2N(C(=O)C(F)(F)F)c(cccc3)c3NC(=C24)CC(C)(C)CC4=O ZINC01057595
c1cc(Cl)ccc1CCNC(=O)c2c(Cl)ccc(c2)-n3cnnc3 ZINC01057599
Cc1csc(n1)NC(=O)CSc(n2C)nnc2-c3c(F)cccc3 ZINC01057658
c1cc(Cl)ccc1SCC(=O)NC2=NN(C(=O)C2)c3ccccc3 ZINC01057797
FC(F)(F)c1cc(ccc1)NC(=O)CCN(C2=O)C(=O)[C@@H]([C@@H]23)[C@H]4C=C[C@@H]3C4 ZINC01057831
c1cc(Cl)cc(c1C)NC(=O)CSc(n2C)nnc2-c3cccs3 ZINC01058010
c1ccc(Br)cc1NC(=O)CSc(n2C)nnc2-c3cccs3 ZINC01058011
c1cc(Br)ccc1NC(=O)[C@@H](C)[C@@H](C(=O)N2)Sc(c23)cccc3 ZINC01058723
c1cc(Br)ccc1NC(=O)[C@H](C)[C@@H](C(=O)N2)Sc(c23)cccc3 ZINC01058724
c1cc(Br)ccc1NC(=O)[C@@H](C)[C@H](C(=O)N2)Sc(c23)cccc3 ZINC01058725
COc(c1)c(Cl)cc(OC)c1Nc(n2)scc2-c3cc([N+](=O)O)ccc3 ZINC01059094
c1cccc(SC)c1NC(=O)c(c2)sc(c23)nc4n(c3=O)cccc4 ZINC01059129
Cc1cc(no1)NC(=O)c2cnn(c23)c(C(F)(F)F)cc(n3)-c4ccccc4 ZINC01059132
c1cccc(Cl)c1NC(=O)CCc2nc(no2)-c3c(F)cccc3 ZINC01059351
C1CCCCN1C(=O)c2c(Cl)ccc(c2)N(C3=O)C(=O)c(c34)cccc4 ZINC01059526
c1cc(Br)ccc1NC(=O)c2cc(ccc2)S(=O)(=O)N3CCCC3 ZINC01059647
c1ccc(F)cc1NC(=O)c2cc(ccc2)S(=O)(=O)N3CCCCCC3 ZINC01059653
c1cc(Cl)ccc1NC(=O)CCc2nc(no2)-c(c3C)cccc3 ZINC01059747
Fc1c(Cl)cc(cc1)NC(=O)[C@@H]2CCCN(C2)S(=O)(=O)c3ccccc3 ZINC01059815
Fc1c(Cl)cc(cc1)NC(=O)[C@H]2CCCN(C2)S(=O)(=O)c3ccccc3 ZINC01059818
o1c(Br)ccc1C(=O)OCC(=O)Nc(n2)sc(c23)cc(C)cc3 ZINC01059825
CCc1nnc(s1)NC(=O)c2ccc(o2)-c3ccc(F)cc3 ZINC01059848
c1ccc([N+](=O)O)cc1C(=O)Nc(c2)c(Br)cc(c23)n(C)c(=O)n3C ZINC01060518
c1cccc(Cl)c1CNC(=O)c(c2)sc(c23)nc4n(c3=O)cccc4C ZINC01060711
c1cccc(Cl)c1NC(=O)c2c(Cl)ccc(c2)N3C(=O)CCC3=O ZINC01060860
c1cccc(c1C)N2C(=O)N([C@@H]([C@@H]23)CS(=O)(=O)C3)c4cc(Br)ccc4 ZINC01061410
CCOC(=O)c1ccc(cc1)NS(=O)(=O)Cc2ccc(Cl)cc2 ZINC01061690
c1cc(Cl)ccc1N(N=C2C(=O)C)[C@H]([C@@H]23)C(=O)N(C3=O)c4c(OC)cccc4 ZINC01061851
Cc1cc(no1)NC(=O)c(c2)nn(c23)c(C(F)(F)F)cc(n3)-c4ccccc4 ZINC01062095
Clc1cccc(c1Cl)NC(=O)[C@H](C)N(S(=O)(=O)C)c(cc2)ccc2C ZINC01062467
c1cc(Br)ccc1NC(=O)CN(C2=O)C(=O)[C@H]([C@@H]23)CC=CC3 ZINC01062583
c1cc(Br)ccc1NC(=O)CN(C2=O)C(=O)[C@@H]([C@H]23)CC=CC3 ZINC01062584
c1cc(F)ccc1NC(=O)c2cc(cs2)S(=O)(=O)N3CCCCC3 ZINC01063328
c1cc(Br)cc(Cl)c1NC(=O)[C@H](C)N(C2=O)C(=O)[C@@H]([C@@H]23)[C@H]4C=C[C@@H]3C4 ZINC01063759
c1c(F)c(F)cc(Cl)c1C(=O)Nc2ccc(cc2)S(=O)(=O)N3CCCC3 ZINC01063760
O1COCc(c12)cc(Cl)cc2/C=N/c(n3)scc3-c4c(O)cc(O)cc4 ZINC01063864
c1c(Cl)ccc(OC)c1NC(=O)c2ccc(o2)-c3cc([N+](=O)O)ccc3 ZINC01064153
CSc(cc1)ccc1CNc(cc2)ccc2-c(s3)nn(c34)c(C)nn4 ZINC01064182
CC(C1)=NC(=S)[C@H](C=12)C(=O)OC/2=C\c3ccc(o3)-c4cc([N+](=O)O)ccc4 ZINC01065049
Cc1c([N+](=O)O)ccc(c1)C(=O)Nc(cccc2Cl)c2N3CCOCC3 ZINC01065190
c1cccc([N+](=O)O)c1C(=O)NC(=S)Nc2c(ccc(Cl)c2)N3CCOCC3 ZINC01065389
c1ccc(F)cc1NC(=O)[C@H](C)NS(=O)(=O)c2ccc(Br)cc2 ZINC01065521
Cc1c(C)cccc1Nc(n2)c(nc(c23)non3)Nc4ccc(Cl)cc4 ZINC01065766
c1ccc(F)cc1-c(c2C#N)c(c(C)[nH]c2=S)C(=O)Nc(c3C)cccc3 ZINC01066277
FC(F)(F)c1cc(ccc1)N(C(=O)NC2=O)C(=O)\C2=C\c3cc(OC)c(O)cc3 ZINC01067016
Clc1c(Cl)ccc(c1)NC(=O)[C@@H](CC2=O)CN2c3ccc(cc3)OC ZINC01067127
Clc1c(Cl)ccc(c1)NC(=O)[C@H](CC2=O)CN2c3ccc(cc3)OC ZINC01067128
c1cc(Br)ccc1C(=O)Nc(ccc2)cc2-c(s3)nn(c34)c(C)nn4 ZINC01067403
c1cc(F)ccc1NC(=O)CSc(nn2)nc(c2c34)n(C)c3cccc4 ZINC01068233
s1cnnc1NC(=O)c2cc(-c(o3)ccc3C)nc(c24)ccc(Br)c4 ZINC01068234
Cc1cnc(s1)NC(=O)c2cc(-c3ccncc3)nc(c24)c(C)c(Cl)cc4 ZINC01068385
COC(=O)CNC(=O)c1cc(-c2ccncc2)nc(c13)c(C)c(Cl)cc3 ZINC01068436
c1cc(C)c(C)cc1C(=O)N([C@@H](C2)C=CS2(=O)=O)c3ccc(Cl)cc3 ZINC01068570
c1cc(C)c(C)cc1C(=O)N([C@H](C2)C=CS2(=O)=O)c3ccc(Cl)cc3 ZINC01068572
C1CCCCC1n(cn2)c(c23)ccc(c3)NS(=O)(=O)c(cc4)ccc4F ZINC01068752
Fc1ccc(cc1)S(=O)(=O)Nc(cc2)cc(c23)[nH+]cn3C4CCCCC4 ZINC01068752
c1ncccc1CNC(=O)c2cnn(c23)c(C(F)F)cc(n3)C4CC4 ZINC01069315
c1cccc(c12)cnn(c2=O)Cc3n(c(nn3)S)-c(c4)ccc(c45)OCCO5 ZINC01069577
c1cccc(Cl)c1C(=O)NN(C(=O)C)[C@@H](C2=O)CC(=O)N2c(cc3)ccc3C ZINC01069692
c1cccc(c12)cnn(c2=O)Cc3nnc(S)n3-c(cc4)c(Br)cc4C ZINC01069758
c1cccc(F)c1CN(C2=O)c(cccc3)c3[C@@]24Nc5c(C(=O)N4)c(C)c(s5)C ZINC01069897
c1cccc(F)c1CN(C2=O)c(cccc3)c3[C@]24Nc5c(C(=O)N4)c(C)c(s5)C ZINC01069899
COc(c1)cc(OC)cc1N/C=C2/C(=O)N(C(=O)NC2=O)c3c(F)cccc3 ZINC01069901
c1ncccc1NC(=O)c(c2)nn(c23)c(C(F)(F)F)cc(n3)C4CC4 ZINC01070491
Cc1cccc(n1)NC(=O)c2c(Cl)ccc(c2)N3C(=O)CCC3=O ZINC01070614
CCCC(=O)Nc(c1)ccc(c12)oc(n2)-c3cc(Br)cnc3 ZINC01070630
COc(c1)ccc(OC)c1-n2c(S)nnc2-c3cc([nH]n3)-c4cccs4 ZINC01070680
COc(cc1)c([N+](=O)O)cc1C(=O)NC(=S)Nc(n2)ccc(Br)c2C ZINC01071075
CCOC(=O)c1ccc(cc1)-c(o2)nnc2-c3c(Cl)cc(Cl)cc3 ZINC01071167
c1cc(F)cc(F)c1C(=O)NCc2ccc(cc2)N3CCCC3=O ZINC01071377
c1cccc(c12)oc(=O)n2CC(=O)Nc(s3)nc(c3C)-c4ccc(Cl)cc4 ZINC01071693
CCc1ccc(cc1)NC(=O)Cn2c(=O)oc(c23)cc(Br)cc3 ZINC01071697
c1c(Br)ccc(c1C)NC(=O)Cn(c2=O)cnc(c23)cccc3 ZINC01071703
Cc1c(Cl)cc(cc1)NC(=O)CCn(c2=O)cnc(c23)cccc3 ZINC01071750
COc(cc1)ccc1C[C@H](C2=O)C(=O)NC(=O)N2c3cc(Cl)ccc3 ZINC01071832
COc(cc1)ccc1C[C@@H](C2=O)C(=O)NC(=O)N2c3cc(Cl)ccc3 ZINC01071834
CC(=O)c1ccc(cc1)NC(=O)[C@@H](CC2=O)CN2c(cc3)cc(Cl)c3C ZINC01072072
c1cc(Br)ccc1NC(=O)[C@@H](CC2=O)CN2c(cc3)cc(Cl)c3C ZINC01072094
c1cc(Br)ccc1NC(=O)[C@H](CC2=O)CN2c(cc3)cc(Cl)c3C ZINC01072096
c1cc(Br)cc(Cl)c1NC(=O)[C@@H](CC2=O)CN2c(cc3)ccc3C ZINC01072184
c1cc(Br)cc(Cl)c1NC(=O)[C@H](CC2=O)CN2c(cc3)ccc3C ZINC01072186
c1cc(I)ccc1NC(=O)[C@@H](CC2=O)CN2c3cc(OC)ccc3 ZINC01072192
c1cc(I)ccc1NC(=O)[C@H](CC2=O)CN2c3cc(OC)ccc3 ZINC01072195
c1ccc(OC)cc1N2C[C@H](CC2=O)C(=O)NNC(=O)c3ccc(Cl)cc3 ZINC01072200
c1c(Cl)ccc(Cl)c1NC(=O)[C@@H](CC2=O)CN2c3cc(OC)ccc3 ZINC01072206
c1c(Cl)ccc(Cl)c1NC(=O)[C@H](CC2=O)CN2c3cc(OC)ccc3 ZINC01072209
c1cc(Br)ccc1NC(=O)[C@@H](CC2=O)CN2c3cc(OC)ccc3 ZINC01072215
c1cc(Br)ccc1NC(=O)[C@H](CC2=O)CN2c3cc(OC)ccc3 ZINC01072217
c1cccc(c1C(F)(F)F)NC(=O)[C@@H](CC2=O)CN2c3cc(OC)ccc3 ZINC01072228
c1cccc(c1C(F)(F)F)NC(=O)[C@H](CC2=O)CN2c3cc(OC)ccc3 ZINC01072230
Clc1c(Br)ccc(c1)NC(=O)[C@@H](CC2=O)CN2c3cc(OC)ccc3 ZINC01072238
Clc1c(Br)ccc(c1)NC(=O)[C@H](CC2=O)CN2c3cc(OC)ccc3 ZINC01072240
FC(F)(F)c1cc(ccc1)NC(=O)[C@@H](CC2=O)CN2c3cc(OC)ccc3 ZINC01072242
FC(F)(F)c1cc(ccc1)NC(=O)[C@H](CC2=O)CN2c3cc(OC)ccc3 ZINC01072244
c1cc(Cl)ccc1NC(=O)[C@@H](CC2=O)CN2c3c(OC)ccc(Cl)c3 ZINC01072248
c1cc(Cl)ccc1NC(=O)[C@H](CC2=O)CN2c3c(OC)ccc(Cl)c3 ZINC01072250
c1cc(I)ccc1NC(=O)[C@@H](CC2=O)CN2c(c3CC)cccc3 ZINC01072281
c1cc(I)ccc1NC(=O)[C@H](CC2=O)CN2c(c3CC)cccc3 ZINC01072284
c1cc(Br)ccc1NC(=O)[C@@H](CC2=O)CN2c3ccc(F)cc3 ZINC01072363
c1cc(Br)ccc1NC(=O)[C@H](CC2=O)CN2c3ccc(F)cc3 ZINC01072365
c1c(Cl)ccc(OC)c1NC(=O)[C@@H](CC2=O)CN2c3ccc(F)cc3 ZINC01072366
c1c(Cl)ccc(OC)c1NC(=O)[C@H](CC2=O)CN2c3ccc(F)cc3 ZINC01072368
c1c(Br)ccc(c1CC)NC(=O)[C@@H](CC2=O)CN2c3ccc(F)cc3 ZINC01072370
c1c(Br)ccc(c1CC)NC(=O)[C@H](CC2=O)CN2c3ccc(F)cc3 ZINC01072372
Cc1c(C)c(Br)ccc1NC(=O)[C@@H](CC2=O)CN2c3ccc(F)cc3 ZINC01072373
Cc1c(C)c(Br)ccc1NC(=O)[C@H](CC2=O)CN2c3ccc(F)cc3 ZINC01072375
c1cc(Br)cc(Cl)c1NC(=O)[C@@H](CC2=O)CN2c3ccc(cc3)OC ZINC01072395
c1cc(Br)cc(Cl)c1NC(=O)[C@H](CC2=O)CN2c3ccc(cc3)OC ZINC01072396
c1cc(I)ccc1NC(=O)[C@@H](CC2=O)CN2c3c(OC)cccc3 ZINC01072404
c1cc(I)ccc1NC(=O)[C@H](CC2=O)CN2c3c(OC)cccc3 ZINC01072405
c1cccc(Cl)c1NC(=O)[C@@H](CC2=O)CN2c3c(OC)cccc3 ZINC01072411
c1cccc(Cl)c1NC(=O)[C@H](CC2=O)CN2c3c(OC)cccc3 ZINC01072413
c1cc(Br)ccc1NC(=O)[C@@H](CC2=O)CN2c3c(OC)cccc3 ZINC01072421
c1cc(Br)ccc1NC(=O)[C@H](CC2=O)CN2c3c(OC)cccc3 ZINC01072422
FC(F)(F)c1cc(ccc1)NC(=O)[C@@H](CC2=O)CN2c3c(OC)cccc3 ZINC01072430
FC(F)(F)c1cc(ccc1)NC(=O)[C@H](CC2=O)CN2c3c(OC)cccc3 ZINC01072432
c1cccc(Cl)c1NC(=O)[C@H]2CCCN(C2)S(=O)(=O)c(cc3)ccc3F ZINC01072823
c1cccc(Cl)c1NC(=O)[C@@H]2CCCN(C2)S(=O)(=O)c(cc3)ccc3F ZINC01072825
COc(cc1)ccc1[C@@H](Sc(c23)[nH]c(=O)s3)[C@@H]4[C@H]2c5c(OC4=O)cccc5 ZINC01072907
Cc1c(Cl)cc(cc1)NC(=O)[C@@H](C)NS(=O)(=O)c(cc2)ccc2F ZINC01073071
COC(=O)CNC(=O)c1cc(-c2ccccn2)nc(c13)ccc(Cl)c3 ZINC01073694
c1ccc(Br)cc1[C@@H](C(=C(O2)N)C(=O)OCC)c(c2c34)c(=O)oc3cccc4 ZINC01073840
COc(cc1)ccc1-c(nc2NC(=O)C)nc(c23)c4c(oc3=O)ccc(Cl)c4 ZINC01074147
CC(=O)Nc1ccc(cc1)S(=O)(=O)N(CC2)Cc(c23)cccc3Cl ZINC01074153
o1cccc1CNc2nc(nc(n2)Cl)N(C3)C[C@H]4C[C@@H]3C[C@H](C4=5)C(=O)C=CC5 ZINC01074160
O=C1O[C@@H]([C@H]2[C@@H]13)C[C@@H](C2)[C@H]3C(=O)Nc4ccc(cc4)Oc5ccc(Br)cc5 ZINC01074236
CCOc(cc1)cc(c12)sc3n2c(=O)n(c(n3)=O)-c4cc(Cl)ccc4 ZINC01074294
Fc1ccc(cc1)S(=O)(=O)NCCc2c(C)[nH]c(c23)ccc(F)c3 ZINC01074517
O=C1O[C@H]([C@@H]2[C@H]13)C[C@H](C2)[C@@H]3C(=O)Nc(ccc(Cl)c4)c4C(=O)c5ccccc5 ZINC01074549
FC(F)(F)c1cc(ccc1)NC(=O)c2ccc(cc2)S(=O)(=O)N3CCCCC3 ZINC01074874
O=[N+](O)c(c1)ccc(Cl)c1C(=O)N2CCN(CC2)c3ccc(cc3)OC ZINC01074902
c1ccc(Br)cc1NC(=O)CSc(n2CC)nnc2-c3ccco3 ZINC01074918
COc(cc1)ccc1-c(nc2O)nc(c23)n(c(=S)s3)-c4ccccc4 ZINC01074969
c1ccc(Br)cc1NC(=O)c2ccc(cc2)S(=O)(=O)N3CCCCC3 ZINC01074970
FC(F)Oc(cc1)ccc1[C@@H](n(c23)nnn2)C[C@@H](N3)c4cc(OC)ccc4 ZINC01075859
FC(F)Oc(cc1)ccc1[C@@H](n(c23)nnn2)C[C@H](N3)c4cc(OC)ccc4 ZINC01075861
FC(F)Oc(cc1)ccc1[C@H](n(c23)nnn2)C[C@@H](N3)c4cc(OC)ccc4 ZINC01075862
FC(F)Oc(cc1)ccc1[C@H](n(c23)nnn2)C[C@H](N3)c4cc(OC)ccc4 ZINC01075864
CCC(=O)NC(=S)Nc(cc1)cc(Cl)c1-c(c2)c(=O)oc(c23)cccc3 ZINC01076305
c1ccc(Cl)cc1NC(=O)c2c(cccc2)NS(=O)(=O)N3CCCC3 ZINC01076405
CCc1nnc(s1)N(C2=O)[C@@](O)(c(c23)cccc3)c4ccc(Cl)cc4 ZINC01076466
CCc1nnc(s1)N(C2=O)[C@](O)(c(c23)cccc3)c4ccc(Cl)cc4 ZINC01076468
C1CCCc(c12)sc(c2C#N)NC(=O)c3c(Cl)ccc(c3)-n4cnnc4 ZINC01076478
C1Cc2cccc3c(ccc1c23)NC(=O)c4c(Cl)ccc(c4)-n5cnnc5 ZINC01076710
Fc1c(F)ccc(c1)NC(=O)CSc(n2CC)nnc2-c3ccncc3 ZINC01077010
c1cc(F)cc(F)c1NC(=O)CSc(n2CC)nnc2-c3cccs3 ZINC01077424
c1cc(F)cc(F)c1NC(=O)CSc(n2CC)nnc2-c3ccco3 ZINC01077435
Cc1c(F)cc(cc1)S(=O)(=O)n(c2)nc(N)c2-c3ccc(Cl)cc3 ZINC01077613
COc(cc1)ccc1C(=O)NN[C@H](C2=O)CC(=O)N2c3cc(Cl)ccc3 ZINC01077693
COc(cc1)ccc1C(=O)NN[C@@H](C2=O)CC(=O)N2c3cc(Cl)ccc3 ZINC01077696
COC(=O)c1ccc(cc1)-n2nnnc2SCc3c(Br)cccc3 ZINC01077907
c1cccc(Cl)c1NC(=O)CSc2nnnn2-c3cccc(C)c3C ZINC01078312
c1ccc(F)cc1NC(=O)[C@H]2CCCN(C2)S(=O)(=O)c(cc3)ccc3F ZINC01078328
c1ccc(F)cc1NC(=O)[C@@H]2CCCN(C2)S(=O)(=O)c(cc3)ccc3F ZINC01078330
COc(cc1)c(OC)cc1-c(nc2O)nc(c23)n(c(=S)s3)-c4ccccc4 ZINC01078434
c1ccccc1Cn(c(=S)s2)c(c23)nc(nc3O)-c(c4)ccc(c45)OCO5 ZINC01078477
c1cc(F)cc(F)c1NC(=O)CSc(n2C)nnc2-c3cccnc3 ZINC01078500
c1cccc(c12)nc(N3CCCCC3)c(n2)NS(=O)(=O)c4ccc(Cl)cc4 ZINC01078712
c1cccc(c1[N+](=O)O)OCC(=O)Nc(cccc2Cl)c2N3CCCC3 ZINC01078956
c1cc([N+](=O)O)c(C)cc1C(=O)Nc(cccc2Cl)c2N3CCCC3 ZINC01078989
FC(F)Oc(cc1)ccc1[C@H](n(c23)nnn2)C=C(N3)c4ccc(Cl)cc4 ZINC01079429
c1cc(F)cc(F)c1N(C(=C23)CCCC2=O)C(=O)C[C@@H]3c4ccc(cc4)[N+](=O)O ZINC01079596
c1cc(F)cc(F)c1N(C(=C23)CCCC2=O)C(=O)C[C@H]3c4ccc(cc4)[N+](=O)O ZINC01079598
COC(=O)c1c(Cl)ccc(c1)NS(=O)(=O)c(c2)ccc(c23)cccc3 ZINC01079638
c1cc(Cl)cc(c1C)N2CCN(CC2)S(=O)(=O)c(cc3)ccc3[N+](=O)O ZINC01079728
c1cc(F)cc(F)c1N(C(=C23)CCCC2=O)C(=O)C[C@@H]3c4cc([N+](=O)O)ccc4 ZINC01079893
c1cc(F)cc(F)c1N(C(=C23)CCCC2=O)C(=O)C[C@H]3c4cc([N+](=O)O)ccc4 ZINC01079897
COc(cc1)ccc1[C@H]([C@@H]2C(=O)OC)CC(=CC2=O)Nc3ccc(F)cc3 ZINC01079988
COc(cc1)ccc1[C@H]([C@@H]2C(=O)OC)CC(=CC2=O)Nc3c(F)cc(F)cc3 ZINC01079992
COc(cc1)ccc1[C@@H]([C@H]2C(=O)OC)CC(=CC2=O)Nc3c(F)cc(F)cc3 ZINC01079995
c1ccccc1[C@H]([C@@H]2C(=O)OC)CC(=CC2=O)Nc(cc3C(F)(F)F)ccc3 ZINC01080012
c1cc(Cl)cc(Cl)c1CS(=O)(=O)c(n2)[nH]c(c23)cc(C)c(C)c3 ZINC01080105
FC(F)(F)c1cc(ccc1)CS(=O)(=O)c(n2)[nH]c(c23)cc(C)c(C)c3 ZINC01080515
O=C1OCc(c12)cc(cc2)NC(=O)CSc(n3)sc(c34)cccc4 ZINC01080707
c1ccc(C)c(c1C)NC(=O)CSc(n2)[nH]c(c23)ncc(Br)c3C ZINC01080902
c1ccc(C)c(c1C)NC(=O)CSc([nH]2)nc(c23)ncc(Br)c3C ZINC01080902
Cc(n1)cc(C)n(c12)nc(n2)C(=O)N/N=C\c3cc(Cl)c(Cl)cc3 ZINC01081952
Cc(n1)cc(C)n(c12)nc(n2)C(=O)N\N=C\c3cc(Cl)c(Cl)cc3 ZINC01081953
c1ccccc1CN(C(=O)S2)C(=O)\C2=C\3C(=O)Nc(c34)ccc(C)c4 ZINC01082394
c1cc(O)c(OC)cc1-c(n2)sc(c23)nc(s3)-c4cc(OC)c(O)cc4 ZINC01082925
c1cc(Cl)cn(c12)cc(n2)-c3ccc(cc3)S(=O)(=O)N4CCCCCC4 ZINC01084311
c1cc(Cl)cn(c12)cc([nH+]2)-c3ccc(cc3)S(=O)(=O)N4CCCCCC4 ZINC01084311
COC(=O)c1ccc(cc1)-n2nnnc2SCc3cc(Br)ccc3 ZINC01084491
CCOC(=O)c1c(Cl)ccc(c1)-c(o2)ccc2/C=C3\C(=O)NC(=S)N3 ZINC01084641
CC(=O)Nc(cc1)ccc1C(=O)Nc(c2C)ccc(I)c2 ZINC01086310
c1ccc(Br)cc1NCC(=O)Nc(cc2)ccc2C(=O)OC ZINC01087447
C1COCCN1c(c2)c(cc(C#N)c2C#N)Sc(n3)sc(c34)cccc4 ZINC01087507
c1c(Br)ccc(c12)N(C(=O)C)C(=O)[C@@H]2[C@@H](C(=O)N3)Sc(c34)cccc4 ZINC01087966
O1CCOc(c12)ccc(c2)-c(cc3C(F)(F)F)nc4sc(c5c34)c(O)cc(=O)[nH]5 ZINC01088025
O1CCOc(c12)ccc(c2)-c(cc3C(F)(F)F)nc4sc(c5c34)c(O)cc(n5)O ZINC01088025
c1cc(Cl)ccc1C(=O)Nc2ccc(cc2)S(=O)(=O)N3CCCCCC3 ZINC01088070
c1cc(F)ccc1N(C(=S)NC2=O)C(=O)\C2=C\c3ccc(cc3)N4CCOCC4 ZINC01088454
c1cccc(c12)nc(S[C@@H](C)C(=O)OC)n(c2=O)-c3ccc(Cl)cc3 ZINC01089803
c1cccc(c12)nc(S[C@H](C)C(=O)OC)n(c2=O)-c3ccc(Cl)cc3 ZINC01089804
c1ccnc(c12)c(OC)ccc2S(=O)(=O)Nc(c3)ccc(Cl)c3Cl ZINC01089989
c1cnccc1C(=O)NN(C(=S)S2)C(=O)/C2=C\c3ccc(cc3)OC ZINC01090152
c1cc(Br)cn(c12)c(c(n2)C)C(=O)N\N=C\c(c3)ccc(c34)OCO4 ZINC01090856
c1cc(C)ccc1C(=O)NN2[C@H](SCC2=O)c3c[nH]c(c34)cccc4 ZINC01090884
COc(cc1)ccc1C(=O)NN2[C@H](SCC2=O)c3c[nH]c(c34)cccc4 ZINC01090886
COc(cc1)ccc1C(=O)NN2[C@@H](SCC2=O)c3c[nH]c(c34)cccc4 ZINC01090887
c1cnccc1C(=O)NN(C(=S)S2)C(=O)/C2=C\c3ccc(cc3)N(C)C ZINC01091465
s1cccc1CN(C(=O)NC2=O)C(=O)\C2=C\c3ccc(cc3)N4CCOCC4 ZINC01092679
O=C1CCCc2oc(c3c12)c(Cl)cc(c3)NS(=O)(=O)c4ccccc4 ZINC01093394
c1cccc(Br)c1NC(=O)C2CCN(CC2)S(=O)(=O)c3ccccc3 ZINC01093652
c1cc(F)ccc1C(=O)N(CC2)CCC2C(=O)Nc3c(Br)cccc3 ZINC01094442
Cn1c(=O)n(C)c(c12)ccc(c2)/C=C3/C(=O)N(C(=O)NC3=O)c4ccc(Cl)cc4 ZINC01095176
c1ccc(Br)cc1C(=O)Nc(c2)ccc(c23)N(CC3)S(=O)(=O)C ZINC01095620
Cn(n1)cc(Br)c1C(=O)Nc(s2)nc(c23)ccc4c3cccc4 ZINC01096799
c1c(Br)ccc(c12)oc(c2)C(=O)N/N=C\c3ccc(cc3)N4CCOCC4 ZINC01097090
c1c(Br)ccc(c12)oc(c2)C(=O)N/N=C\c(c3)ccc(c34)n(C)c(=O)n4C ZINC01097094
N#Cc1c(Cl)cc(c(F)c1)N2CCN(CC2)S(=O)(=O)c3ccccc3 ZINC01097268
O=Cc1ccc(cc1)OC(=O)c2c(C)onc2-c3c(Cl)cccc3Cl ZINC01097720
CC(=O)Oc(cc1)ccc1C(=O)N2CCN(CC2)c3cc(Cl)ccc3 ZINC01097915
c1cc(Cl)ccc1C(=O)Nc(s2)nnc2Cc3ccc(cc3)OC ZINC01098007
CC(=O)Nc(non1)c1-c(n2)n(c(c23)cccc3)Cc4ccc(Br)cc4 ZINC01098597
c1cccc(c12)[nH+]c(-c3c(non3)NC(=O)C)n2Cc4ccc(Br)cc4 ZINC01098597
c1cc(Cl)cc(Cl)c1CNS(=O)(=O)c(c2)ccc(c23)OCCO3 ZINC01099398
O1COc(c12)ccc(c2)NC(=O)CN(C(=O)S3)C(=O)\C3=C\c4c(F)cccc4 ZINC01101102
c1cc(Cl)cc(Cl)c1C(=O)NNS(=O)(=O)c(cc2)ccc2C ZINC01101890
O=[N+](O)c1c(Cl)ccc(c1)NC(=O)[C@@H](CC2=O)CN2c3ccc(F)cc3 ZINC01102320
O=[N+](O)c1c(Cl)ccc(c1)NC(=O)[C@H](CC2=O)CN2c3ccc(F)cc3 ZINC01102321
C1CCCCN1C(=O)c2ccc(cc2)N(C3=O)C(=O)c(c34)cc(Cl)c(Cl)c4 ZINC01102737
s1cccc1C(=O)Oc(ccc(Cl)c2)c2N(C3=O)C(=O)[C@@H]([C@@H]34)[C@H]5C=C[C@@H]4C5 ZINC01102749
O1CCOc(c12)cc(Cl)c(c2)C(=O)NNC(=O)c3ccc(Br)cc3 ZINC01103295
CCOC(=O)C(=C(O1)N)[C@H](c2ccc(o2)Br)c(c1c34)c(=O)oc3cccc4 ZINC01104390
CCOC(=O)C(=C(O1)N)[C@@H](c2ccc(o2)Br)c(c1c34)c(=O)oc3cccc4 ZINC01104391
CCOC(=O)c1c(N)n(nc1)-c2ncnc(c23)scc3-c4ccccc4 ZINC01105526
O=[N+](O)c(c1)ccc(Br)c1NC(=O)Cc2coc(c23)cc(C)cc3C ZINC01105723
CNC(=O)c1c(cccc1)NC(=O)[C@@H](CC2=O)CN2c3ccc(F)cc3 ZINC01105936
CNC(=O)c1c(cccc1)NC(=O)[C@H](CC2=O)CN2c3ccc(F)cc3 ZINC01105937
Cc1c([N+](=O)O)ccc(c1)C(=O)Nc(ccc2Br)c(c23)nccc3 ZINC01106081
c1c(Br)ccc(c12)[nH]cc2/C=C3\C(=O)N=C(S3)N4CCOCC4 ZINC01106285
o1c(Br)ccc1C(=O)Nc(c2C)cc(cc2)-c(s3)nn(c34)c(C)nn4 ZINC01106395
c1cc(C)c([N+](=O)O)cc1/C=C2\C(=O)N(C(=O)N2)Cc3ccc(Br)cc3 ZINC01106739
c1ccc(OC)cc1NC(=O)[C@@H](CC2=O)CN2c3c(Cl)cccc3 ZINC01107090
c1ccc(OC)cc1NC(=O)[C@H](CC2=O)CN2c3c(Cl)cccc3 ZINC01107091
c1c(Cl)cc(O)c(Cl)c1/C=N\c(c2C)c(=O)n(n2C)-c3ccccc3 ZINC01107476
c1c(Cl)cc(O)c(Cl)c1/C=N/c(c2C)c(=O)n(n2C)-c3ccccc3 ZINC01107477
COc(cc1)ccc1C(=O)Nc(cn2)c(=O)n3c2sc(c34)cc(C)cc4 ZINC01107664
FC(F)(F)C(=O)Nc(cc1)ccc1-c(o2)nnc2-c3cc(OC)ccc3 ZINC01107845
c1cccc(Br)c1NC(=O)[C@@H](CC2=O)CN2c3ccc(Cl)cc3 ZINC01107864
c1cc(F)ccc1NC(=O)[C@@H](CC2=O)CN2c3ccc(Br)cc3 ZINC01107868
c1cc(F)ccc1NC(=O)[C@H](CC2=O)CN2c3ccc(Br)cc3 ZINC01107869
c1cc(Br)ccc1C(=O)NCCN(C2=O)Cc(c23)cccc3 ZINC01107885
c1cc(I)ccc1NC(=O)[C@H](CC2=O)CN2c3ccccc3 ZINC01107896
s1ccnc1NC(=O)CSc(n2C)nnc2-c3ccc(Cl)cc3 ZINC01108495
o1cccc1C(=O)Nc(ccc(I)c2)c2C(=O)NC[C@H]3CCCO3 ZINC01108503
FC(F)(F)Oc(cc1)ccc1NC(=O)c(c2)ccc(c23)C(=O)N(C3=O)CC ZINC01108594
COc(cc1)cc(OC)c1C(N2)=C[C@H](n(c23)nnn3)c4ccc(F)cc4 ZINC01108887
COc(cc1)cc(OC)c1C(N2)=C[C@@H](n(c23)nnn3)c4ccc(F)cc4 ZINC01108888
Cc1c(C)c(Br)ccc1NC(=O)CSc2nnnn2-c3ccccc3 ZINC01109003
c1cccc(c12)[nH]c(n2)CS[C@H](C3=O)CC(=O)N3c4ccc(F)cc4 ZINC01109179
c1cccc(c12)[nH+]c([nH]2)CS[C@H](C3=O)CC(=O)N3c4ccc(F)cc4 ZINC01109179
c1cccc(c12)[nH]c(n2)CS[C@@H](C3=O)CC(=O)N3c4ccc(F)cc4 ZINC01109180
c1cccc(c12)[nH+]c([nH]2)CS[C@@H](C3=O)CC(=O)N3c4ccc(F)cc4 ZINC01109180
Cc1c(Cl)ccc(c1)NC(=O)CSc2nnnn2-c3ccccc3 ZINC01109309
Clc1c(Br)ccc(c1)NC(=O)Cn(c(C)c2C=O)c(c23)cccc3 ZINC01109400
c1ccc(OC)cc1C(N2)=C[C@H](n(c23)nnn3)c4c(F)cccc4Cl ZINC01109413
c1ccc(OC)cc1C(N2)=C[C@@H](n(c23)nnn3)c4c(F)cccc4Cl ZINC01109414
c1cc(Br)c(Cl)cc1NC(=O)[C@H](C)N(C2=O)C(=O)[C@@H]([C@@H]23)[C@H]4C=C[C@@H]3C4 ZINC01109484
COc(cc1)cc(OC)c1C(N2)=C[C@H](n(c23)nnn3)c4c(F)cccc4Cl ZINC01109577
COc(cc1)cc(OC)c1C(N2)=C[C@@H](n(c23)nnn3)c4c(F)cccc4Cl ZINC01109578
s1cccc1C(=O)C2=C(O)C(=O)N(c(no3)cc3C)[C@@H]2c4ccc(Cl)cc4 ZINC01109606
COc(cc1)ccc1C(N2)=C[C@H](n(c23)nnn3)c4c(Cl)cc(Cl)cc4 ZINC01109755
COc(cc1)ccc1C(N2)=C[C@@H](n(c23)nnn3)c4c(Cl)cc(Cl)cc4 ZINC01109756
Cc(n1)scc1CSc(nc(c23)n[nH]c2)n(c3=O)-c4ccccc4 ZINC01109939
CC(=O)c1cc(ccc1)NC(=O)c(c(=O)o2)cc(c23)cc(Br)cc3OC ZINC01110133
COc(cc1)ccc1N2C(=O)N([C@H]([C@@H]23)CS(=O)(=O)C3)c4ccc(Cl)cc4 ZINC01110141
C1CCCCCN1C(=O)c2c(cccc2)NS(=O)(=O)c3ccc(s3)Cl ZINC01110159
Cc1c(Cl)cc(cc1)NC(=O)COc(c2C=O)ccc(Br)c2 ZINC01110911
c1cc([N+](=O)O)ccc1C(=O)n(n2)c(SC)nc2-c3ccc(Cl)cc3 ZINC01111496
c1cccc(c12)oc(n2)SCC(=O)Nc(n3)sc(c34)cccc4C ZINC01111583
CN(C)C(=O)c1c(C)nc(s1)NC(=O)c(c2Cl)sc(c23)cccc3 ZINC01111876
CCOc(cc1)ccc1[C@H](n(c23)nnn2)C=C(N3)c4ccc(Br)cc4 ZINC01111903
CCOc(cc1)ccc1[C@@H](n(c23)nnn2)C=C(N3)c4ccc(Br)cc4 ZINC01111904
COc(cc1)c(OC)cc1C(N2)=C[C@H](n(c23)nnn3)c4c(Cl)cccc4 ZINC01111909
COc(cc1)c(OC)cc1C(N2)=C[C@@H](n(c23)nnn3)c4c(Cl)cccc4 ZINC01111911
c1cc([N+](=O)O)cc(c12)sc(c2Cl)C(=O)NCc3cnn(c3)CC ZINC01111949
Clc1cccc(c1C)NC(=O)CSc(n2C)nnc2-c3cccs3 ZINC01112604
c1cc(Cl)cc(Cl)c1C(=O)Nc2ccc(cc2)S(=O)(=O)N(C)C ZINC01112695
c1ccc([N+](=O)O)cc1C(=O)NC(=S)Nc2c(cccc2)N3CCOCC3 ZINC01112757
CC(C)C(=O)Nc(cc1)ccc1C(=O)Nc2c(F)cc(Br)cc2 ZINC01112759
Fc1c(Cl)cc(cc1)NC(=O)[C@@H](CC2=O)CN2c3cccc(C)c3C ZINC01112780
Fc1c(Cl)cc(cc1)NC(=O)[C@H](CC2=O)CN2c3cccc(C)c3C ZINC01112781
c1ccc(F)cc1NC(=O)c(c2)c(=O)n(c(c23)CCCC3=O)-c(cc4)ccc4C ZINC01112887
COc1cccc(OC)c1C(=O)NC(=S)Nc(n2)sc(c23)cccc3 ZINC01113009
Cc1nnc(s1)NC(=O)c2cc(-c(s3)ccc3C)nc(c24)cccc4 ZINC01113173
CC(C)C(=O)Nc(cc1)ccc1C(=O)Nc2ccc(I)cc2 ZINC01113639
c1cccc(I)c1C(=O)Nc2ccc(cc2)S(=O)(=O)N(C)C ZINC01113678
c1cc([N+](=O)O)cc(Cl)c1C(=O)NC(=S)Nc2c(cccc2)N3CCOCC3 ZINC01114689
c1cccc(c12)[nH]c(n2)CCS[C@H](C3=O)CC(=O)N3c4cc(F)ccc4 ZINC01114737
c1cccc(c12)[nH+]c([nH]2)CCS[C@H](C3=O)CC(=O)N3c4cc(F)ccc4 ZINC01114737
c1cccc(c12)[nH]c(n2)CCS[C@@H](C3=O)CC(=O)N3c4cc(F)ccc4 ZINC01114740
c1cccc(c12)[nH+]c([nH]2)CCS[C@@H](C3=O)CC(=O)N3c4cc(F)ccc4 ZINC01114740
c1cc([N+](=O)O)c(Cl)cc1C(=O)N2CCN(CC2)c3c(F)cccc3 ZINC01114832
c1cc(Cl)c([N+](=O)O)cc1\C=C\C(=O)Nc2c(cccc2)N3CCOCC3 ZINC01114940
CC(=O)Nc1ccc(cc1)N(C2=O)C(=O)c3cccc4cc(Br)cc2c34 ZINC01114965
c1cccc(c12)sc(c2Cl)C(=O)Nc3sc(C)c(CC)c3C(=O)N ZINC01114999
c1cccc(c12)sc(n2)SCC(=O)Nc(n3)sc(c34)cccc4C ZINC01115038
c1cc(Cl)cc(c1C)N2CCN(CC2)S(=O)(=O)c(c3[N+](=O)O)cccc3 ZINC01115064
c1cccc(I)c1NC(=O)[C@H](CC2=O)CN2c(c3)ccc(C)c3C ZINC01115118
c1cc(Br)cc(c12)sc(n2)NC(=O)/C=C/c(c3)ccc(c34)OCO4 ZINC01115158
c1cccc(c12)n(cc2C=O)CC(=O)Nc3ccc(Br)c(C)c3C ZINC01115220
c1cc(F)ccc1NC(=O)c2cc(ccc2)N(C3=O)C(=O)[C@@H]([C@@H]34)CC=C[C@H]4C ZINC01115438
c1ccc([N+](=O)O)cc1C(=O)Nc(cccc2Cl)c2N3CCOCC3 ZINC01115572
CC(=O)c1ccc(cc1)NC(=O)[C@H](C)Oc2ccc(Br)cc2 ZINC01115584
c1cc(Cl)cc(Cl)c1O[C@@H](C)C(=O)Nc(c2)ccc(c23)oc(=O)cc3 ZINC01115634
c1cc(Cl)cc(Cl)c1O[C@H](C)C(=O)Nc(c2)ccc(c23)oc(=O)cc3 ZINC01115636
CC(C)(C)N(C1=O)C(=O)c(c12)ccc(c2)C(=O)Oc3c(Cl)cccc3 ZINC01115729
CC(C)NC(=O)c1c(cccc1)NS(=O)(=O)c2ccc(Br)cc2 ZINC01115797
c1cc(Br)ccc1OC(=O)c(c2)ccc(c23)C(=O)N(C3=O)CC(C)C ZINC01116057
c1cc(Br)ccc1-c(c2C(=O)OC)csc2NC(=O)c3cnccn3 ZINC01116070
c1cc([N+](=O)O)ccc1C(=O)NC(=S)Nc2c(cccc2)N3CCOCC3 ZINC01116135
c1cc(Br)ccc1NC(=O)c2ccc(cc2)N(C3=O)C(=O)[C@@H]([C@@H]34)CC=CC4 ZINC01116239
c1cc(Cl)cc([N+](=O)O)c1C(=O)Nc(s2)nc(c2C)-c3ccccc3 ZINC01116437
c1cc([N+](=O)O)c(Cl)cc1C(=O)Nc(n2)sc(c23)cc(cc3)OCC ZINC01116451
c1ccc(Cl)cc1O[C@@H](C)C(=O)Nc(n2)sc(c23)cc(cc3)[N+](=O)O ZINC01117188
c1cc(Cl)ccc1OC(C)(C)c2nc(no2)-c3cc([N+](=O)O)ccc3 ZINC01117608
c1cccc(Br)c1NC(=O)Cn(c2=O)cnc3sc(c4c23)CCCC4 ZINC01117775
c1cccc(c12)CN(CC2)C(=S)Nc(cc3)cc(c34)oc(=O)cc4C ZINC01117839
o1cccc1C(=O)N2CCN(CC2)C(=S)NCc3ccc(F)cc3 ZINC01118129
c1cc(Cl)cc(c1C)NC(=O)CNS(=O)(=O)c2ccc(Br)cc2 ZINC01118279
o1cccc1CNC(=S)N2CCN(CC2)S(=O)(=O)c3ccc(Cl)cc3 ZINC01118762
CSc(nn1)nc(c1c23)O[C@H](Nc2cccc3)c4c(Cl)ccc(c4)[N+](=O)O ZINC01118879
o1cccc1C(=O)N2CCN(CC2)C(=S)Nc3c(OC)ccc(Cl)c3 ZINC01119174
Cc1c(C)cccc1NC(=O)CNS(=O)(=O)c2ccc(Br)cc2 ZINC01119255
c1cc(Br)cc(F)c1NC(=O)c2ccc(cc2)N(C)S(=O)(=O)C ZINC01119260
c1cc(Br)cc(F)c1NC(=O)CNS(=O)(=O)c(cc2)ccc2C ZINC01119279
c1cc(I)ccc1NC(=O)CNS(=O)(=O)c(cc2)ccc2C ZINC01119309
c1c(Br)ccc(c1C)NC(=O)CSc(n2C)nnc2-c3ccncc3 ZINC01119379
c1c(Cl)cc(Cl)cc1NC(=O)c2ccc(cc2)N(C)S(=O)(=O)C ZINC01119484
Cc1ccc(cc1)NC(=O)CNS(=O)(=O)c2ccc(Br)cc2 ZINC01119491
c1cccc(c1C)NC(=O)C(=C(C)N2)[C@@H](n(c23)nnn3)c(c4Cl)cccc4Cl ZINC01119612
c1cccc(c1C)NC(=O)C(=C(C)N2)[C@H](n(c23)nnn3)c(c4Cl)cccc4Cl ZINC01119616
COC(=O)c1cc(ccc1)NC(=S)Nc2c(OC)ccc(Cl)c2 ZINC01120056
CC(C)C(=O)Nc1ccc(cc1)NC(=S)NC(=O)c2cc(F)ccc2 ZINC01120090
CCSc(nn1)nc(c1c23)O[C@H](c4ccccn4)Nc2ccc(Br)c3 ZINC01120722
s1cccc1C(=O)N[C@@H](C(C)C)C(=O)Nc(n2)sc(c23)cccc3 ZINC01120739
c1cccc2N(C(=O)C)[C@H](c3ccsc3)Oc(c4c12)nc(nn4)SCC ZINC01120947
c1cc(Br)ccc1NC(=O)[C@H](C)N(C2=O)C(=O)[C@H]([C@H]23)CC=C(Cl)C3 ZINC01121019
CC(=O)COC(=O)c(c1)ccc(c12)C(=O)N(C2=O)c(c3C(F)(F)F)cccc3 ZINC01121045
COC(=O)NNC(=S)Nc(c1C(=O)OC)sc(c1)-c2ccccc2 ZINC01121228
c1c(Cl)ccc(OC)c1Nc(n2)scc2-c(c3)c(=O)oc(c34)cccc4 ZINC01121948
c1ccc([N+](=O)O)cc1NC(=S)N2CCN(CC2)c3ccc(F)cc3 ZINC01122068
c1ccc(Cl)cc1NC(=O)CSc(o2)nnc2-c(cc3)ccc3C ZINC01122493
c1cc(F)ccc1NC(=O)CSc(n2CC)nnc2-c3cccs3 ZINC01122584
O1COc(c12)ccc(c2)C(=O)NC(=S)Nc(c3)ccc(c34)C(=O)N(C)C4=O ZINC01122598
c1cc([N+](=O)O)ccc1[C@@H](C2)N(C(=O)CC)N=C2c3ccc(Cl)cc3 ZINC01122768
c1cc([N+](=O)O)ccc1[C@H](C2)N(C(=O)CC)N=C2c3ccc(Cl)cc3 ZINC01122770
c1cc(Br)ccc1[C@@H](C2)N(C(=O)CC)N=C2c3cc([N+](=O)O)ccc3 ZINC01122873
c1cc(Br)ccc1[C@H](C2)N(C(=O)CC)N=C2c3cc([N+](=O)O)ccc3 ZINC01122874
Cc1c(Cl)cc(OC)c(c1)NC(=O)C[C@@H](C(=O)N2)Sc(c23)cccc3 ZINC01122926
Cc1c(Cl)cc(OC)c(c1)NC(=O)C[C@H](C(=O)N2)Sc(c23)cccc3 ZINC01122927
c1cccc(c1C)NC(=O)CS[C@H](C2=O)CC(=O)N2c3ccc(F)cc3 ZINC01123086
c1cccc(c1C)NC(=O)CS[C@@H](C2=O)CC(=O)N2c3ccc(F)cc3 ZINC01123088
Cc1ccc(cc1)S(=O)(=O)NC(=O)CSc(n2)sc(c23)cccc3 ZINC01123135
Cc1c(F)cc(cc1)-c2c(N)nn(c2)S(=O)(=O)c3ccc(Cl)cc3 ZINC01123207
O=C1N(C)C(=O)c(c12)ccc(c2)NC(=O)c3cccc(c34)c(Br)ccc4 ZINC01123287
c1cc([N+](=O)O)ccc1[C@@H](C2)N(C(=O)CC)N=C2c3ccc(Br)cc3 ZINC01123365
c1cc([N+](=O)O)ccc1[C@H](C2)N(C(=O)CC)N=C2c3ccc(Br)cc3 ZINC01123367
c1cc(C#N)cc(F)c1C(=O)Nc(n2)sc(c23)cc(c(Cl)c3)OC ZINC01123432
CC(=O)Nc(cc1)ccc1-c2csc(n2)Nc3c(OC)ccc(Cl)c3 ZINC01123503
c1cc(Br)ccc1C(=O)COc(c2)ccc3c2oc(=O)c(c34)CCC4 ZINC01123821
c1cc(Cl)ccc1C(=O)CSc(n2C)nnc2-c3c(O)cccc3 ZINC01123968
FC(F)(F)c1c(F)ccc(c1)NC(=O)CCn(c2=O)cnc(c23)cccc3 ZINC01124002
Clc1cccc(c1C)NC(=O)c(c2)ccc(c23)C(=O)N(C3=O)CC(C)C ZINC01124058
c1ncccc1CNC(=O)c2c(N)n(c(=S)s2)-c(cc3)ccc3C ZINC01124365
Clc1c(Cl)ccc(c1)NC(=O)CCN(C2=O)C(=O)c(c23)cccc3 ZINC01124385
O=[N+](O)c(c1)ccc(Cl)c1C(=O)Nc(s2)nc(c2CC)-c3ccccc3 ZINC01124580
c1cc([N+](=O)O)ccc1C(=O)N(CC2)CCC2C(=O)Nc3c(F)cc(F)cc3 ZINC01124953
Clc1ccc(nc1)NC(=O)c(c2)ccc(c23)C(=O)N(C3=O)CC(C)C ZINC01124976
c1ccccc1C(=C2C(=O)C)NC(=S)N[C@H]2c(c3)ccc(O)c3OC ZINC01125129
c1cc(Cl)ccc1OC(C)(C)C(=O)Nc(n2)sc(c23)cc(cc3)[N+](=O)O ZINC01125146
Cc1cc(Br)c(cc1)NC(=O)CSc(n2C)nnc2-c3ccco3 ZINC01125152
c1cccc(C(F)(F)F)c1C(=O)Nc2ccc(cc2)NC(=O)OCC ZINC01125345
c1cc(Cl)c(Cl)cc1C(=O)Nc(c2)ccc(c23)C(=O)N(C3=O)CC(C)C ZINC01125430
CC(=O)c1c(C)oc(c12)c3c(cccc3)c(c2)NS(=O)(=O)c(cc4)ccc4F ZINC01125604
c1cccc(c12)[nH]c(n2)CS[C@H](C3=O)CC(=O)N3c(cc4)cc(Cl)c4F ZINC01125689
c1cccc(c12)[nH+]c([nH]2)CS[C@H](C3=O)CC(=O)N3c(cc4)cc(Cl)c4F ZINC01125689
c1cccc(c12)[nH]c(n2)CS[C@@H](C3=O)CC(=O)N3c(cc4)cc(Cl)c4F ZINC01125692
c1cccc(c12)[nH+]c([nH]2)CS[C@@H](C3=O)CC(=O)N3c(cc4)cc(Cl)c4F ZINC01125692
c1cc(Cl)ccc1NC(=O)C[C@H](C2=O)N(C(=S)N2C)Cc3ccco3 ZINC01125695
c1cccc(c12)[nH]c(n2)CS[C@H](C3=O)CC(=O)N3c4cc(F)ccc4 ZINC01125703
c1cccc(c12)[nH+]c([nH]2)CS[C@H](C3=O)CC(=O)N3c4cc(F)ccc4 ZINC01125703
c1cccc(c12)[nH]c(n2)CS[C@@H](C3=O)CC(=O)N3c4cc(F)ccc4 ZINC01125706
c1cccc(c12)[nH+]c([nH]2)CS[C@@H](C3=O)CC(=O)N3c4cc(F)ccc4 ZINC01125706
COC(=O)COc(cc1)ccc1/C=C2\C(=O)N(C(=O)N2)c3cc(Cl)ccc3 ZINC01125748
c1ccccc1CCC(=O)NC(=S)Nc(c2)ccc(c23)COC3=O ZINC01126127
COC(=O)c1c(cccc1)NC(=O)[C@@H](C2)ON=C2c3cc(Cl)c(Cl)cc3 ZINC01126226
c1cccc(c1CC)NC(=O)[C@@H](C2)ON=C2c3cc(Br)ccc3 ZINC01126258
COC(=O)c1c(cccc1)NC(=O)[C@@H](C2)ON=C2c3cc(Br)ccc3 ZINC01126265
c1cccc(SC)c1NC(=O)[C@@H](C2)ON=C2c3cc(Br)ccc3 ZINC01126272
CCCn(c1)ncc1NC(=O)[C@@H](C2)ON=C2c3cc(Br)ccc3 ZINC01126326
COc(cc1)c(Cl)cc1C(=O)NC(=S)Nc(c2)ccc(c23)oc(=O)cc3 ZINC01126450
c1cc(F)ccc1C(=O)C2=C(O)C(=O)N(C[C@H]3CCCO3)[C@H]2c4c(F)cccc4 ZINC01127467
c1cc(F)ccc1C(=O)[C@@H]2[C@H](c3c(F)cccc3)N(C(=O)C2=O)C[C@H]4CCCO4 ZINC01127467
c1cc(F)ccc1/C(O)=C2/C(=O)C(=O)N(C[C@H]3CCCO3)[C@H]2c4c(F)cccc4 ZINC01127467
c1cc(Br)cc(F)c1NC(=O)[C@@H](CC2=O)CN2c(cc3)ccc3C ZINC01127527
c1cc(Br)ccc1NC(=O)CCS(=O)(=O)c(cc2)ccc2C ZINC01127710
c1cccc(c12)[nH]c(n2)CCS[C@H](C3=O)CC(=O)N3c4ccc(F)cc4 ZINC01127912
c1cccc(c12)[nH+]c([nH]2)CCS[C@H](C3=O)CC(=O)N3c4ccc(F)cc4 ZINC01127912
c1cccc(c12)[nH]c(n2)CCS[C@@H](C3=O)CC(=O)N3c4ccc(F)cc4 ZINC01127917
c1cccc(c12)[nH+]c([nH]2)CCS[C@@H](C3=O)CC(=O)N3c4ccc(F)cc4 ZINC01127917
c1ccc(OC)cc1N2C(=S)N([C@@H]([C@@H]23)CS(=O)(=O)C3)c4ccc(Cl)cc4 ZINC01128150
c1c(Cl)ccc(OC)c1C(=O)Nc(s2)nnc2Cc3ccccc3 ZINC01128242
c1cccc(I)c1NC(=O)Cn(n2)nnc2-c(cc3)ccc3C ZINC01128246
c1cc(Br)ccc1NC(=O)[C@H]2CCCN2S(=O)(=O)c(cc3)ccc3F ZINC01128359
c1cc(Br)ccc1NC(=O)[C@@H]2CCCN2S(=O)(=O)c(cc3)ccc3F ZINC01128360
c1cccc(I)c1C(=O)Nc(s2)nc(c23)CC(C)(C)CC3=O ZINC01128532
COC(=O)c(c1C)cccc1NS(=O)(=O)c2c(Cl)ccc(Cl)c2 ZINC01128539
c1cccc(I)c1C(=O)Nc(cc2)ccc2C(=O)N3CCCCC3 ZINC01128603
c1cccc(F)c1NC(=O)CSc(o2)nnc2-c3ccc(cc3)OC ZINC01128857
CCOc(cc1)ccc1C(=O)NC(=S)Nc2cccc(c23)nsn3 ZINC01128953
c1cc([N+](=O)O)cc(Cl)c1C(=O)Nc(s2)nc(c2CC)-c3ccccc3 ZINC01128977
c1ccc(Br)cc1C(=O)Nc(cc2)ccc2C(=O)N3CCOCC3 ZINC01129505
c1cc(Cl)ccc1C(=O)CSc(n2C)nnc2-c(c3)ccc(c34)OCO4 ZINC01129754
c1cccc(c12)CN(CC2)/C=C3/C(=O)N(C(=O)NC3=O)Cc4c(Cl)cccc4 ZINC01129826
c1ccccc1NC(=O)C(=C(N2)C)[C@H](N(C=23)C(=O)CS3)c4c(Cl)cccc4 ZINC01129887
c1ccccc1NC(=O)C(=C(N2)C)[C@@H](N(C=23)C(=O)CS3)c4c(Cl)cccc4 ZINC01129889
c1ccc(C)c(OC)c1C(=O)NC(=S)Nc2cccc(c23)nsn3 ZINC01130251
c1cccc(c12)sc(n2)NC(=O)[C@@H](CC3=O)CN3c4ccc(Br)cc4 ZINC01130620
c1cccc(c12)sc(n2)NC(=O)[C@H](CC3=O)CN3c4ccc(Br)cc4 ZINC01130621
Fc1c(Cl)cc(cc1)NC(=O)c2ccc(cc2)N(C)S(=O)(=O)C ZINC01130730
CCOC(=O)c1ccc(cc1)Oc(c2=O)c(C(F)(F)F)oc(c23)cc(O)cc3 ZINC01130743
c1cc(Br)ccc1NC(=O)[C@H](C)NS(=O)(=O)c(cc2)ccc2C ZINC01130898
c1cc(Br)ccc1NC(=O)[C@@H](C)NS(=O)(=O)c(cc2)ccc2C ZINC01130900
Cc1c(C)cc(c(C)c1)S(=O)(=O)Nc(cc(Cl)c2O)c(c23)cccc3 ZINC01131688
Fc1c(Cl)cc(cc1)NC(=S)Nc(c2C)c(=O)n(n2C)-c3ccccc3 ZINC01131918
C1CCCCN1c(cc2)c(cc2C(F)(F)F)NS(=O)(=O)c3ccccc3 ZINC01132229
c1ccc(Br)cc1C(=O)Nc2ccc(cc2)S(=O)(=O)N(C)C ZINC01132231
c1cc([N+](=O)O)cc(Cl)c1C(=O)Nc(ccc2)cc2-c3csc(n3)C ZINC01132274
c1ccc(F)cc1NC(=O)c(c2)c(=O)n(c(c23)CCCC3=O)-c4ccc(Cl)cc4 ZINC01132521
CCOC(=O)Cc1csc(n1)NC(=O)c(c2Cl)sc(c23)cccc3 ZINC01132899
CCc1ccc(cc1)[C@H](n(c23)nnn2)C=C(N3)c4ccc(Br)cc4 ZINC01132982
CCc1ccc(cc1)[C@@H](n(c23)nnn2)C=C(N3)c4ccc(Br)cc4 ZINC01132984
c1ncccc1C(=O)Nc(n2)scc2-c3cc(Br)c(cc3)OC ZINC01133117
CCC(=O)NC(=S)Nc(cc1)ccc1NC(=O)c2ccc(o2)Br ZINC01133166
c1ccc(I)cc1C(=O)Nc(cc2)ccc2C(=O)N3CCCCC3 ZINC01133662
Cc(o1)ccc1/C=c(s2)\c(=O)n(c2=3)CN(CN3)c(ccc4)cc4[N+](=O)O ZINC01133760
CC(C)C(=O)Nc(ccc1)cc1C(=O)Nc2c(F)cc(Br)cc2 ZINC01133935
c1cc(Cl)cc(Cl)c1NC(=O)[C@H](C(C)C)N(C2=O)C(=O)c(c23)cccc3 ZINC01134049
c1cc(Cl)cc(Cl)c1NC(=O)[C@@H](C(C)C)N(C2=O)C(=O)c(c23)cccc3 ZINC01134050
c1cccc(F)c1NC(=O)CSc(n2C)nnc2-c(c3C)cccc3 ZINC01134162
CC(C)CN(C1=O)C(=O)c(c12)ccc(c2)-c(oc3=O)nc(c34)cc(Cl)cc4 ZINC01134476
c1ccc(OC)cc1NC(=O)CSc(nnc2C)n2-c3ccc(F)cc3 ZINC01134580
c1cc(Br)ccc1NC(=O)CSc(n2C)nnc2-c3cccnc3 ZINC01134620
o1cccc1CNC(=O)c2c(N)n(c(=S)s2)-c3ccc(cc3)OC ZINC01134631
C/C(Cl)=C/CN(C1=O)C(=O)[C@@H]([C@@H]1[C@@]23[N+](=O)O)[C@@H](c4c3cccc4)c5c2cccc5 ZINC01134664
O=[N+](O)c(c1)ccc(Cl)c1C(=O)Nc(n2)sc(c23)CCc4c3cccc4 ZINC01134913
C1CCCN1C(=O)c2c(cccc2)NS(=O)(=O)c3c(Cl)ccc(Cl)c3 ZINC01135217
c1ccc(I)cc1C(=O)Nc(cc2)ccc2C(=O)N3CCOCC3 ZINC01135369
o1cccc1CN(C(=S)NC2=O)C(=O)\C2=C\c3ccc(cc3)N4CCOCC4 ZINC01135631
o1cccc1C(=O)Nc(n2)sc(c2c34)Cc3c(Br)ccc4OC ZINC01135675
c1cc([N+](=O)O)cc(Cl)c1C(=O)Nc(s2)nc(c2C)-c3ccc(F)cc3 ZINC01135716
s1cccc1C(=O)Oc(cc2)ccc2N(C3=O)C(=O)[C@@H]([C@@H]34)CC=C[C@H]4C ZINC01135850
c1cc(C)c(C)cc1C(=O)c2cc(ccc2)NC(=O)c3ccc(o3)Br ZINC01136067
c1cccc(Cl)c1NC(=O)c2cc(cs2)S(=O)(=O)N3CCCCC3 ZINC01136251
FC(F)(F)c1cc(ccc1)NC(=O)c2cc(ccc2)S(=O)(=O)N3CCCC3 ZINC01136264
c1cccc(F)c1NC(=O)c2cc(cs2)S(=O)(=O)N3CCCCC3 ZINC01136383
c1cc(Br)ccc1NC(=O)c2cc(cs2)S(=O)(=O)N3CCCCC3 ZINC01136501
c1cccc(I)c1NC(=O)c(c2)ccc(c23)C(=O)N(C3=O)CCC ZINC01136521
c1cccc(Cl)c1NC(=O)c2c(Cl)ccc(c2)S(=O)(=O)N(C)C ZINC01136583
c1cc(Br)ccc1C(=O)N(CC2)CCC2C(=O)Nc3ccccc3 ZINC01136855
o1cccc1C(=O)N2CCN(CC2)C(=S)Nc3ccc(Br)cc3 ZINC01137329
o1cccc1CNC(=S)NC(=O)c2c(C)onc2-c3c(F)cccc3Cl ZINC01137362
c1ccc(Br)cc1CSc(nn2)n(C)c2-c3ccc(N)cc3 ZINC01137379
CC(=O)Oc(cc1)ccc1C(=O)N2CCN(CC2)c(cc3C(F)(F)F)ccc3 ZINC01137863
COc(cc1)c([N+](=O)O)cc1C(=O)N2CCN(CC2)c(cc3C(F)(F)F)ccc3 ZINC01137905
Fc1c(Cl)cc(cc1)NC(=O)[C@H](C)N(S(=O)(=O)C)c2ccccc2 ZINC01138083
CN(C)c(nc1)ncc1/C=C2/C(=O)N(C(=O)NC2=O)c3ccc(I)cc3 ZINC01138496
FC(F)(F)c1cc(ccc1)NC(=O)COC(=O)c2cc(C)nc(c23)cccc3 ZINC01138762
c1ccccc1C(=O)CNC(=O)c2c(C)onc2-c3c(F)cccc3Cl ZINC01138906
N#Cc1cc(F)c(cc1)N(CC2)CCN2C(=O)c3c(Br)cccc3 ZINC01139785
s1cccc1C(=O)Nc(c2C)ccc(c2)N(C3=O)C(=O)[C@@H]([C@@H]34)[C@H]5C=C[C@@H]4C5 ZINC01140393
O=[N+](O)c(c1)ccc(Cl)c1C(=O)NC(=S)Nc2c(cccc2)N3CCOCC3 ZINC01140395
c1cc(Cl)cc([N+](=O)O)c1C(=O)N2CCN(CC2)c3c(F)cccc3 ZINC01140528
c1cc(Br)ccc1C(=O)Nc2ccc(cc2)N3CCCC3=O ZINC01140645
CCC(=O)Nc(c1)ccc(Cl)c1NC(=O)c2ccc(Br)cc2 ZINC01140712
Cc1c(Cl)cc(cc1)NC(=O)CSc(n2C)nnc2-c3cccs3 ZINC01141087
CCC(=O)Nc(c1)ccc(Cl)c1NC(=S)NC(=O)c2ccco2 ZINC01141162
FC(F)(F)c1cc(ccc1)NC(=O)Cc2nn(C)c(=O)c(c23)cccc3 ZINC01141166
c1c(Br)ccc(OC)c1Cc2nc(C)cc(n2)-n(c3)c(=O)[nH]c(=O)c3F ZINC01141348
c1cc(F)ccc1NC(=O)CSc(nnc2C)n2-c(cc3C)ccc3 ZINC01141428
Fc1c(Cl)cc(cc1)NC(=O)CSc(n2C)nnc2-c3ccncc3 ZINC01141820
c1cc(Cl)ccc1-c(n2)oc(c2C#N)NCc3cccc(c34)OCO4 ZINC01142170
Fc1cccc(F)c1NC(=O)C2CCN(CC2)S(=O)(=O)c(cc3)ccc3F ZINC01142180
CC(=O)NC(=S)Nc(cc1)ccc1NC(=O)c2c(Cl)cc(C)cc2 ZINC01142189
c1c(Br)ccc(OC2=O)c1[C@H]([C@]23C(=O)C)[C@]3(CC)C(=O)c4ccc(C)cc4 ZINC01142263
c1cccc(c12)C(=O)C(C2=O)=C(C)N3CCN(CC3)c4cc(Cl)ccc4 ZINC01142521
CCCC(=O)Nc(c1)ccc(Cl)c1NC(=S)NC(=O)c2ccco2 ZINC01142578
c1cccc(c12)C(=O)N(C2=O)COC(=O)c3c(C)onc3-c4c(F)cccc4Cl ZINC01142784
CC(=O)Nc(cc1)ccc1-c2nnc(n2C)SCc3ccc(F)cc3 ZINC01143107
c1cc(Br)ccc1C(=O)N(CC2)CCC2C(=O)Nc3cc(F)ccc3 ZINC01143165
c1cc(Cl)ccc1N(C2=O)N=C(C(F)(F)F)/C2=C\c3cc(c(O)cc3)OCC ZINC01143299
c1ccccc1NC(=O)CSc(nnc2C)n2-c3ccc(Cl)cc3 ZINC01144081
c1c(Cl)ccc(Cl)c1NC(=O)c2ccc(cc2)N(C)S(=O)(=O)C ZINC01144201
c1cc(Br)ccc1C(=O)N(CC2)CCC2C(=O)Nc(c3)ccc(c34)OCO4 ZINC01144299
CC(C)(C)N(C1=O)C(=O)c(c12)ccc(c2)C(=O)Nc(c3C)ccc(Br)c3 ZINC01144323
c1cc(Cl)c([N+](=O)O)cc1C(=O)Nc(s2)nc(c2C)-c3ccc(cc3)OC ZINC01144425
c1cccc(c1C)NC(=O)CNS(=O)(=O)c2ccc(Br)cc2 ZINC01145080
c1c(Cl)ccc(c1C)NC(=O)CNS(=O)(=O)c(cc2)ccc2C ZINC01145479
CN(C)c(nc1)ncc1/C=C2/C(=O)N(C(=O)NC2=O)c3c(Cl)cccc3 ZINC01146464
o1cccc1C(=O)Nc(c(C)c2)cc(c23)nn(n3)-c(cc4)cc(Cl)c4OC ZINC01146509
CC(C)NC(=O)c1c(cccc1)NS(=O)(=O)c2c(Cl)ccc(Cl)c2 ZINC01146531
FC(F)(F)Oc(cc1)ccc1NC(=O)c(c2)ccc(c23)C(=O)N(C)C3=O ZINC01146932
c1cc(Cl)ccc1NC(=O)CSc(nnc2C)n2-c3ccc(F)cc3 ZINC01147015
Clc1cccc(c1Cl)NC(=O)[C@H](C)N(C2=O)C(=O)c(c23)cccc3 ZINC01147587
Clc1cccc(c1Cl)NC(=O)[C@@H](C)N(C2=O)C(=O)c(c23)cccc3 ZINC01147590
c1ccc(OC)cc1NC(=O)Cn(c(C)cc2=O)c(c23)ccc(Br)c3 ZINC01147618
Cc1cc(ccc1)NC(=O)CN(S(=O)(=O)C)c(c2Cl)cccc2Cl ZINC01147639
c1ccc(OC)cc1NC(=O)CSc(n2)sc(c23)cc(cc3)[N+](=O)O ZINC01147719
o1c(Br)ccc1C(=O)NC(=S)Nc(c2C)c(=O)n(n2C)-c3ccccc3 ZINC01147770
s1cccc1C(O)=C2C(=O)C(=O)N(c(n3)cccc3C)[C@H]2c4ccc(F)cc4 ZINC01147806
s1cccc1C(=O)[C@@H]2[C@H](c3ccc(F)cc3)N(C(=O)C2=O)c(n4)cccc4C ZINC01147806
s1cccc1/C(O)=C2/C(=O)C(=O)N(c(n3)cccc3C)[C@@H]2c4ccc(F)cc4 ZINC01147812
s1cccc1C(=O)[C@@H]2[C@@H](c3ccc(F)cc3)N(C(=O)C2=O)c(n4)cccc4C ZINC01147812
Cc1c(C)ccc(c1)NC(=O)CNS(=O)(=O)c2ccc(Cl)cc2 ZINC01147890
c1cc(Br)cc(F)c1NC(=O)CSc(n2C)nnc2-c3ccncc3 ZINC01148062
FC(F)(F)Oc(cc1)ccc1NC(=O)c(c2)ccc(c23)C(=O)N(C3=O)CC(C)C ZINC01148268
c1cccc(F)c1NC(=O)CSc(nnc2C)n2-c(cc3)ccc3C ZINC01148395
Cc1cc(ccc1)NC(=O)CNS(=O)(=O)c2ccc(Br)cc2 ZINC01148435
c1cccc(SC)c1NC(=O)c2c(C)onc2-c3c(Cl)cccc3 ZINC01148469
c1cc([N+](=O)O)ccc1[C@@H](C2)N(C(=O)C)N=C2c3ccc(Br)cc3 ZINC01148605
c1cc([N+](=O)O)ccc1[C@H](C2)N(C(=O)C)N=C2c3ccc(Br)cc3 ZINC01148607
Fc1c(Cl)cc(cc1)NC(=O)CNS(=O)(=O)c(cc2)ccc2C ZINC01148663
S1CC[C@@H](C1=O)NC(=O)c(c2)sc(c23)n(nc3C)-c4ccccc4 ZINC01149342
S1CC[C@H](C1=O)NC(=O)c(c2)sc(c23)n(nc3C)-c4ccccc4 ZINC01149343
O=[N+](O)c1c(OC)ccc(c1)NC(=O)c2c(C)onc2-c3c(F)cccc3Cl ZINC01149354
Cc1cc(c(F)cc1)NC(=O)[C@@H](CC2=O)CN2c3ccc(Br)cc3 ZINC01149393
Cc1cc(c(F)cc1)NC(=O)[C@H](CC2=O)CN2c3ccc(Br)cc3 ZINC01149395
FC(F)(F)c1cc(ccc1)N2CCN(CC2)S(=O)(=O)c(cc3)ccc3[N+](=O)O ZINC01150816
CC(=O)Nc1ccc(cc1)NC(=O)c2c(OC)ccc(Br)c2 ZINC01151275
c1cc([N+](=O)O)cc(Cl)c1C(=O)N2CCN(CC2)c3c(F)cccc3 ZINC01151310
c1ccc(F)cc1NC(=O)c2c(Br)ccc(c2)S(=O)(=O)N3CCCCC3 ZINC01151941
c1cccc(Br)c1C(=O)NC(=S)Nc(c2)ccc(c23)C(=O)N(C)C3=O ZINC01152102
c1cc(Br)ccc1C(=O)COc(cc2)cc3oc(=O)c(c4c23)CCCC4 ZINC01152167
c1cccc(c12)sc(c2Cl)C(=O)Nc(c3)ccc(c34)C(=O)N(C)C4=O ZINC01152200
c1cc(F)ccc1N(C(=O)NC2=O)C(=O)\C2=C\c3ccc(cc3)N4CCOCC4 ZINC01152948
CCOc(cc1)c(Cl)cc1C(=O)Nc(c2)ccc(c23)C(=O)N(C)C3=O ZINC01152967
COc(cc1)ccc1N([C@H]([C@H]23)CS(=O)(=O)C2)C(=O)N3c4cc(Cl)ccc4 ZINC01153080
c1c(Br)ccc(OC)c1C(=O)NC(=S)Nc(c2O)nccc2 ZINC01153432
o1cccc1C(=O)N2CCN(CC2)C(=S)Nc(c3C)cccc3Cl ZINC01154204
COc(cc1)ccc1NC(=O)[C@@H](CC2=O)CN2c(c3C)cccc3Cl ZINC01154211
COc(cc1)ccc1NC(=O)[C@H](CC2=O)CN2c(c3C)cccc3Cl ZINC01154212
c1cc(Cl)c([N+](=O)O)cc1C(=O)N2CCN(CC2)c3ccc(cc3)OC ZINC01154708
Cc1ccc(cc1)NC(=O)CN(S(=O)(=O)C)c(c2Cl)cccc2Cl ZINC01154980
c1cccc(c1C)N(N=C2C(=O)C)[C@H]([C@@H]23)C(=O)N(C3=O)c4ccc(Br)cc4 ZINC01155205
CC(=O)Oc(cc1)cc(c12)oc(C(F)(F)F)c(c2=O)-c(cc3)ccc3C(=O)OC ZINC01155570
o1cccc1C(=O)NC(=S)Nc(c2)ccc(Cl)c2C(=O)OC(C)C ZINC01155878
CC(=O)Oc(cc1)c(C)c(c12)oc(C(F)(F)F)c(c2=O)-c(n3)sc(c34)cccc4 ZINC01156177
c1ccc([N+](=O)O)cc1C(=O)Oc(ccc(Cl)c2)c2C(=S)N3CCOCC3 ZINC01156239
c1cc(Cl)ccc1SCC(=O)Nc(c2)ccc(c23)C(=O)N(C)C3=O ZINC01156383
c1ccc(F)cc1NC(=O)C2CCN(CC2)S(=O)(=O)c(cc3)ccc3F ZINC01156457
c1cc(F)ccc1C(=O)N(CC2)CCC2C(=O)Nc3ccc(Cl)cc3 ZINC01156835
c1cc([N+](=O)O)cc(Cl)c1C(=O)Oc(cc2)ccc2C(=S)N3CCOCC3 ZINC01156869
c1cccc(c12)n3c(n2)CCN(CC3)S(=O)(=O)c(c4)ccc(Cl)c4Cl ZINC01156917
c1cccc(c12)[nH+]c3n2CCN(CC3)S(=O)(=O)c(c4)ccc(Cl)c4Cl ZINC01156917
c1ccc([N+](=O)O)c(C)c1C(=O)Nc(n2)scc2-c3ccc(Br)cc3 ZINC01156926
Cc1ccnc(c12)c(ccc2)NC(=O)CCN(C3=O)C(=O)[C@H]([C@H]34)CC=C(Cl)C4 ZINC01157070
c1cccc(c12)sc(n2)NC(=O)[C@@H](CC3=O)CN3c(cc4)cc(Cl)c4C ZINC01157408
c1cccc(Cl)c1C(=O)N(CC2)CCC2C(=O)Nc3c(F)cc(F)cc3 ZINC01157421
c1cc(F)cc(F)c1NC(=O)C2CCN(CC2)S(=O)(=O)c(cc3)ccc3C ZINC01157463
c1cc(Cl)cc(Cl)c1Cn2c(-n3ccnc3)nc(c24)n(C)c(=O)n(C)c4=O ZINC01157901
c1cc(Cl)cc(Cl)c1Cn2c(-n3cc[nH+]c3)[nH+]c(c24)n(C)c(=O)n(C)c4=O ZINC01157901
c1cc(Cl)cc(Cl)c1Cn2c(-n3ccnc3)[nH+]c(c24)n(C)c(=O)n(C)c4=O ZINC01157901
c1cc(F)ccc1C(=O)N(CC2)CCC2C(=O)Nc3cc(Br)ccc3 ZINC01157936
COc(cc1)ccc1C(=O)N(CC2)CCC2C(=O)Nc3c(F)cc(F)cc3 ZINC01158048
O=[N+](O)c(c1)ccc(OC)c1/C=C2/C(=O)N(C(=S)NC2=O)c3ccc(F)cc3 ZINC01158086
CN(C)c(cc1)ccc1[C@H](n(c23)nnn2)C=C(N3)c4ccc(Br)cc4 ZINC01158307
CN(C)c(cc1)ccc1[C@@H](n(c23)nnn2)C=C(N3)c4ccc(Br)cc4 ZINC01158308
Clc1c(Br)ccc(c1)NC(=O)[C@@H](CC2=O)CN2c3ccc(cc3)OC ZINC01158336
Clc1c(Br)ccc(c1)NC(=O)[C@H](CC2=O)CN2c3ccc(cc3)OC ZINC01158337
c1cccc(C)c1C(=O)N(CC2)CCC2C(=O)Nc3c(F)cc(F)cc3 ZINC01158517
c1c(Cl)ccc(OC)c1NC(=O)c2ccc(o2)-c3c([N+](=O)O)cccc3 ZINC01158539
c1cccc(Cl)c1C(=O)N(CC2)CCC2C(=O)Nc3cc(F)ccc3 ZINC01158740
c1cccc(F)c1NC(=O)C2CCN(CC2)S(=O)(=O)c3ccc(Cl)cc3 ZINC01158742
c1cc(F)ccc1NC(=O)C2CCN(CC2)S(=O)(=O)c(cc3)ccc3F ZINC01158785
c1ccc(F)cc1NC(=O)C2CCN(CC2)S(=O)(=O)c3ccc(Cl)cc3 ZINC01158801
c1cc(Br)ccc1NC(=O)[C@@H](CC2=O)CN2c3ccc(cc3)OC ZINC01158810
c1cc(Br)ccc1NC(=O)[C@H](CC2=O)CN2c3ccc(cc3)OC ZINC01158811
o1cccc1C(=O)NC(=S)Nc(n2)scc2-c3cc(OC)c(cc3)OC ZINC01158838
Fc1c(Cl)cc(cc1)NC(=O)c2ccc(cc2)S(=O)(=O)N(C)C ZINC01159445
Cc1c(Cl)c(Br)ccc1NC(=O)CN(C2=O)C(=O)[C@@H]([C@@H]23)[C@H]4C=C[C@@H]3C4 ZINC01160670
CCOc(c(O)c(Br)c1)cc1/C=C2\C(=O)N(C(=O)N2)c3ccccc3 ZINC01160904
c1cc(Cl)c([N+](=O)O)cc1C(=O)Oc(cc2)ccc2C(=S)N3CCCC3 ZINC01161034
c1cc(Br)cc(Cl)c1NC(=O)CCN(C2=O)C(=O)[C@@H]([C@@H]23)[C@H]4C=C[C@@H]3C4 ZINC01161780
COC(=O)C1=C(C)N(c(cc2C(F)(F)F)ccc2)C(=O)C\1=C\c3c([N+](=O)O)cccc3 ZINC01161845
s1ccnc1NC(=O)c2cc(ccc2)N(C3=O)C(=O)[C@@H]([C@@H]34)[C@H]5C=C[C@@H]4C5 ZINC01162183
c1ccc(F)cc1NC(=O)c2c(Cl)cc(Cl)c(c2)S(=O)(=O)N3CCCC3 ZINC01162377
c1cccc(I)c1NC(=O)[C@@H](CC2=O)CN2c3ccc(cc3)OC ZINC01162580
c1cccc(I)c1NC(=O)[C@H](CC2=O)CN2c3ccc(cc3)OC ZINC01162581
Clc1cccc(c1C)NC(=O)CCN(C2=O)C(=O)[C@@H]([C@@H]23)[C@H]4C=C[C@@H]3C4 ZINC01162795
c1c(F)ccc(c12)N([C@@H](C)CC2)/C=C3/C(=O)N(C(=O)NC3=O)Cc4ccccc4 ZINC01162901
c1cccc(c12)CN(CC2)/C=C3/C(=O)N(C(=S)NC3=O)c4c(F)cccc4 ZINC01163047
c1cccc(c1C(F)(F)F)NC(=O)CN(C2=O)C(=O)[C@@H]([C@@H]23)[C@H]4C=C[C@@H]3C4 ZINC01163094
s1cccc1C\N=C\[C@@H](C2=O)C(=O)NC(=O)N2c3cccc(C)c3C ZINC01163176
CC(C)Oc(cc1)c(Br)cc1/C=C2\C(=O)N(C(=O)N2)c3ccccc3 ZINC01163210
c1cc(Cl)ccc1C(=O)Oc(cc2)ccc2C(=S)N(CC3)CCC3O ZINC01163249
c1cc(Br)ccc1NC(=O)CN(C2=O)C(=O)[C@@H]([C@@H]23)[C@H]4C=C[C@@H]3C4 ZINC01163294
c1cc(Br)ccc1NC(=O)COc(c2)ccc(c23)oc(=O)cc3C ZINC01163420
O=[N+](O)c1c(Cl)ccc(c1)NC(=O)[C@@H](CC2=O)CN2c3c(F)cccc3 ZINC01163428
O=[N+](O)c1c(Cl)ccc(c1)NC(=O)[C@H](CC2=O)CN2c3c(F)cccc3 ZINC01163429
c1cc(Cl)ccc1NC(=O)COC(=O)c2cc(C)nc(c23)cccc3 ZINC01163459
c1cccc(c1C(F)(F)F)NC(=O)CCN(C2=O)C(=O)[C@@H]([C@@H]23)[C@H]4C=C[C@@H]3C4 ZINC01163468
n1snc(c12)ccc(c2)NC(=S)N3CCN(CC3)c4ccccc4 ZINC01163472
c1cc(Cl)c(Cl)cc1NC(=O)CCN(C2=O)C(=O)[C@@H]([C@@H]23)[C@H]4C=C[C@@H]3C4 ZINC01163554
c1cccc(F)c1NC(=O)c(cc2)cc(c23)sc(n3)N4C(=O)CCC4=O ZINC01163757
s1cccc1/C(O)=C2\C(=O)C(=O)N(c(n3)sc(C)c3C)[C@H]2c4c(F)cccc4 ZINC01164503
s1cccc1C(=O)[C@@H]2[C@H](c3c(F)cccc3)N(C(=O)C2=O)c(n4)sc(C)c4C ZINC01164503
c1ccc(F)cc1NC(=O)c2ccc(cc2)S(=O)(=O)N3CCCCC3 ZINC01164940
s1cccc1/C(O)=C2/C(=O)C(=O)N(c(n3)sc(C)c3C)[C@H]2c4ccco4 ZINC01165278
s1cccc1C(=O)[C@H]2[C@H](c3ccco3)N(C(=O)C2=O)c(n4)sc(C)c4C ZINC01165278
s1cccc1/C(O)=C2/C(=O)C(=O)N(c(n3)sc(C)c3C)[C@@H]2c4ccco4 ZINC01165279
s1cccc1C(=O)[C@H]2[C@@H](c3ccco3)N(C(=O)C2=O)c(n4)sc(C)c4C ZINC01165279
Cc1c(Br)ccc(c1)NC(=O)[C@@H](CC2=O)CN2c3c(Cl)cccc3 ZINC01165440
Cc1c(Br)ccc(c1)NC(=O)[C@H](CC2=O)CN2c3c(Cl)cccc3 ZINC01165441
c1cc(Cl)ccc1NC(=O)c2c(Cl)ccc(c2)S(=O)(=O)N3CCCC3 ZINC01165603
c1ccc(F)cc1NC(=O)c2c(Cl)ccc(c2)S(=O)(=O)N3CCCC3 ZINC01165765
COC(=O)c1ccc(cc1)/C=C2\C(=O)N(C(=S)S2)Cc3cccnc3 ZINC01167525
c1cc(Cl)c([N+](=O)O)cc1C(=O)N2CCN(CC2)c3c(F)cccc3 ZINC01167681
c1ccccc1O[C@@H](CCCC2)[C@@H]2NS(=O)(=O)c3ccc(Cl)cc3 ZINC01167863
c1cccc([N+](=O)O)c1C(=O)Oc(cc2)ccc2C(=S)N3CCCCC3 ZINC01167872
CC(=O)C1=C(O)C(=O)N(c(cc2C(F)(F)F)ccc2)[C@H]1c3ccc(cc3)OC ZINC01167994
CC(=O)C1=C(O)C(=O)N(c(cc2C(F)(F)F)ccc2)[C@@H]1c3ccc(cc3)OC ZINC01167995
c1ccccc1C(=O)[C@H]([C@H]2c3cc(Br)ccc3)NN=C2C(=O)OCC ZINC01168270
s1cccc1C(=O)Nc2c(Cl)ccc(c2)N(C3=O)C(=O)[C@@H]([C@@H]34)[C@H]5C=C[C@@H]4C5 ZINC01168660
O=[N+](O)c(c1)ccc(Cl)c1C(=O)Nc(c(c23)cccc3)ccc2N(C)C ZINC01168720
O=[N+](O)c1cccc(c1C)C(=O)Nc(cc2)cc(Cl)c2N3CCOCC3 ZINC01169750
COC(=O)c1c(C)nc(s1)NC(=S)NC(=O)c2c(Cl)cccc2 ZINC01169872
COC(=O)c1c(C)nc(s1)NC(=S)NC(=O)c2ccc(Cl)cc2 ZINC01169924
COC(=O)c1c(C)nc(s1)NC(=S)NC(=O)c2c(F)cccc2 ZINC01170260
c1cc(Cl)c([N+](=O)O)cc1C(=O)Nc(c(c23)cccc3)ccc2N(C)C ZINC01170333
C1CCCc(c12)ccc(c2)C(=O)C[C@]3(O)C(=O)Nc(c34)ccc(Br)c4 ZINC01170742
CC(C)(C)N(C1=O)C(=O)c(c12)ccc(c2)C(=O)Nc3c(O)ccc(Cl)c3 ZINC01170879
c1ccccc1NC(=S)N2CCN(CC2)S(=O)(=O)c(cc3)ccc3C ZINC01171031
CCOc(c(Cl)c1)c(OC)cc1/C=C2/C(=O)N(C(=O)NC2=O)c3c(F)cccc3 ZINC01171128
Cc1cccc(n1)[C@@H](Nc2ccc(Br)c3)Oc(c4c23)nc(nn4)SC ZINC01171607
Cc1c(Cl)cc(cc1)NC(=O)c2c(Cl)ccc(c2)N3C(=O)CCC3=O ZINC01171654
CCc(c1)c(O)cc(c12)oc(C(F)(F)F)c(c2=O)-c3cnn(c3)-c4ccccc4 ZINC01171931
c1ncccc1NC(=O)CN(C(=S)S2)C(=O)/C2=C\c3ccc(C)cc3 ZINC01172726
c1cc(Cl)ccc1OC(C)(C)C(=O)NC2=NN(C(=O)C2)c3ccccc3 ZINC01173550
CCOc(cc1)c([N+](=O)O)cc1C(=O)NC(=S)Nc(nc2)ccc2Cl ZINC01173729
COc(c1)ccc(c12)oc(=O)c(c2)-c3csc(n3)Nc4cc(Cl)ccc4 ZINC01174050
c1cc(C)ccc1C(=O)Oc(cccc2)c2C=C3C(=O)NC(=S)NC3=O ZINC01175061
CC(C)(C)N(C1=O)C(=O)c(c12)ccc(c2)C(=O)Nc3ccc(I)cc3 ZINC01175344
c1cc(F)ccc1C(=O)NC(=S)Nc(cc2)ccc2C(=O)N3CCOCC3 ZINC01175347
c1ccc(Cl)cc1C(=O)N2CCN(CC2)S(=O)(=O)c(cc3)ccc3F ZINC01175377
COC(=O)c1c(C)sc(n1)NC(=S)NC(=O)c2ccccc2 ZINC01175560
c1cc(Cl)ccc1NC(=O)CSc(n2CC)nnc2-c3cccs3 ZINC01176074
CCOC(=O)Cc1csc(n1)NC(=S)NC(=O)c2ccc(F)cc2 ZINC01177391
c1ccc(F)cc1NC(=O)c2cc(c(Br)cc2)S(=O)(=O)N3CCCC3 ZINC01177455
CCOc(c(O)c(Cl)c1)cc1/C=C2/C(=O)N(C(=O)NC2=O)c3c(F)cccc3 ZINC01178121
FC(F)(F)C(=O)Nc(c1)ccc(c12)C(=O)N(C2=O)c3cccc(C)c3C ZINC01178159
FC(F)(F)c1cc(ccc1)NC(=O)CCS(=O)(=O)c(cc2)ccc2OC ZINC01178441
c1cc(C)ccc1C(=O)Oc(cc2)c(OC)cc2/C=C3\C(=O)NC(=O)S3 ZINC01178646
Cc1c(C)cccc1NC(=O)CSc2nnnn2-c3ccc(F)cc3 ZINC01178660
Cc1cc(ccc1)NC(=O)CCS(=O)(=O)c2ccc(Br)cc2 ZINC01178841
CCC(=O)NC(=S)Nc(c1)ccc(O)c1-c(n2)sc(c23)cccc3 ZINC01179563
CCOc(c1)c(O)cc(Br)c1/C=C2\C(=O)N(C(=O)S2)c3ccccc3 ZINC01180294
c1cnccc1C(=O)Nc(s2)nc(c2CCC)-c3ccc(Br)cc3 ZINC01180319
c1cccc(Cl)c1NC(=O)[C@@H](CC2=O)SC(=N2)Nc(cc3)ccc3C ZINC01181076
CCC(=O)NC(=S)Nc(cc1)cc(Cl)c1NC(=O)c2ccco2 ZINC01181278
c1c(Cl)ccc(Cl)c1NC(=O)COc(cc2)cc(c23)oc(=O)cc3C ZINC01182143
c1ccccc1C(=O)COc(c(Cl)c2)cc3oc(=O)c(c4c23)CCCC4 ZINC01182294
CSc(nc1)ncc1/C=C2\C(=O)N(C(=O)NC2=O)c3cc(F)ccc3 ZINC01182574
c1cc(Br)ccc1NC(=O)COc(cc2)cc(c23)oc(=O)cc3C ZINC01182734
CSc(nc1)ncc1/C=C2/C(=O)N(C(=O)NC2=O)c3ccc(I)cc3 ZINC01182878
c1cc(I)ccc1NC(=O)COc(cc2)cc(c23)oc(=O)cc3C ZINC01183226
c1cccc(I)c1NC(=O)COc(cc2)cc(c23)oc(=O)cc3C ZINC01183363
c1cc(Cl)cc([N+](=O)O)c1C(=O)Nc(n2)sc(c23)cc(cc3)OC ZINC01183479
Cc1c(Br)ccc(c1)NC(=O)CN(C2=O)C(=O)c(c23)cccc3 ZINC01183541
c1cc(F)cc(c1C)Nc(s2)nnc2-c(c(=O)o3)cc(c34)cccc4OC ZINC01183712
c1cc(Cl)ccc1C(=O)CSc([nH]2)nnc2-c3ccc(cc3)OC ZINC01183772
c1cccc(c1C)Nc(s2)nnc2-c(c3)c(=O)oc(c34)ccc(Cl)c4 ZINC01183834
COc(cc1)ccc1Nc(s2)nnc2-c(c3)c(=O)oc(c34)ccc(Br)c4 ZINC01183837
c1cc(Br)ccc1C(=O)CCC(=O)Nc(cc2)ccc2C(=O)OC ZINC01184066
O=C1N(C)C(=S)N(C)C(=O)C1=Cc2ccc(o2)-c3cc([N+](=O)O)c(Cl)cc3 ZINC01184144
c1ccc(OC)cc1Nc(n2)scc2-c(c3)c(=O)oc(c34)ccc(Cl)c4 ZINC01184447
COc(c1)ccc(c12)oc(=O)c(c2)-c3nnc(s3)Nc4c(Cl)cccc4 ZINC01184545
CC(=O)c1ccc(cc1)Nc(n2)scc2-c(c3)c(=O)oc(c34)ccc(Cl)c4 ZINC01184747
c1cccc2N(C(=O)C)[C@H](c3ccc(F)cc3)Oc(c4c12)nc(nn4)SC ZINC01184868
CN(C)c(cc1)c(Br)cc1C=C2C(=O)O[C@@H](OC2=O)c3ccccc3 ZINC01185344
CC(=O)c1ccc(cc1)NC(=O)c2ccc(o2)-c(c3C)cccc3Cl ZINC01185524
c1cc(Cl)ccc1-c(sc(n2)NC(=O)C)c2-c3ccc(cc3)[N+](=O)O ZINC01185806
c1ncccc1C(=O)Nc(s2)nc(c2CCC)-c3ccc(Br)cc3 ZINC01186314
CC(=O)c1ccc(cc1)-c(o2)ccc2C=C3C(=O)N(C)C(=S)N(C)C3=O ZINC01186407
CCOc(c(O)c(Cl)c1)cc1/C=C2\C(=O)N(C(=O)S2)c3ccccc3 ZINC01186444
c1c(Cl)ccc(OC)c1/C=C2/C(=O)N(C(=O)NC2=O)c3cc(Br)ccc3 ZINC01186531
COC(=O)c1ccc(cc1)/C=C2\C(=O)N(C(=S)S2)Nc3ccccc3 ZINC01187329
c1ncccc1C(=O)Nc(s2)nc(c2C)-c3ccc(Br)cc3 ZINC01187335
c1cc(Cl)ccc1C(=O)n(n2)c(C)c(c2C)Sc(cc3)ccc3[N+](=O)O ZINC01187866
[nH]1nc(C)cc1C(=O)N\N=C\c2ccc(o2)-c3c(Cl)c(Cl)ccc3 ZINC01189548
n1[nH]c(C)cc1C(=O)N\N=C\c2ccc(o2)-c3c(Cl)c(Cl)ccc3 ZINC01189548
COc(cc1)c(Br)cc1/C=C2/C(=O)N(C(=O)NC2=O)Cc3ccccc3 ZINC01189791
CCSc(nn1)nc(c1c23)O[C@H](c(c4)c(Cl)cc(c45)OCO5)Nc2cccc3 ZINC01191115
c1cccc(OC)c1N[C@H](C2=O)CC(=O)N2c3ccc(Br)cc3 ZINC01191313
c1cccc(OC)c1N[C@@H](C2=O)CC(=O)N2c3ccc(Br)cc3 ZINC01191315
O=C1NC(=S)NC(=O)C1=Cc2c(-c(o3)ccc3C)nn(c2)-c4ccccc4 ZINC01191863
c1cccc(c12)[nH]c(C)c2/C=C3\C(=O)N(C(=O)NC3=O)c4ccc(Cl)cc4 ZINC01192664
c1cc(Cl)ccc1[C@@H]2N(CCS2)S(=O)(=O)c(cc3)ccc3[N+](=O)O ZINC01193736
c1cccc(Cl)c1[C@H]2N(C(=O)OCC)CC(=O)Nc(c23)ccc(Br)c3 ZINC01194015
Cc1c(Cl)cc(cc1)NC(=O)[C@@H](CC2=O)CN2c3ccc(Br)cc3 ZINC01194100
Cc1c(Cl)cc(cc1)NC(=O)[C@H](CC2=O)CN2c3ccc(Br)cc3 ZINC01194102
COc(c1)c(OC)cc([N+](=O)O)c1/C=C2/C(=O)N(C(=S)NC2=O)c3ccccc3 ZINC01194874
c1ccccc1[C@@]2(O)CC(C(=O)OC)=NN2C(=O)c3ccc(Cl)cc3 ZINC01194957
c1ccccc1[C@]2(O)CC(C(=O)OC)=NN2C(=O)c3ccc(Cl)cc3 ZINC01194959
c1cc(I)ccc1OC(=O)c2cc(ccc2)N3C(=O)CCC3=O ZINC01195300
O=[N+](O)c(c1)ccc(Cl)c1C(=O)Nc(n2)sc(c23)cc(cc3)OCC ZINC01195319
c1cc(Br)ccc1NC(=O)c2cc(ccc2)N3C(=O)CCC3=O ZINC01195756
O=[N+](O)c(c1)ccc(Cl)c1C(=O)Nc(n2)sc(c23)cccc3OC ZINC01195779
c1cc(F)ccc1C(=O)Nc(s2)nnc2-c3cc(OC)c(cc3)OC ZINC01196002
c1cc(Br)ccc1NC(=O)c2ccc(cc2)S(=O)(=O)N3CCCC3 ZINC01196051
c1ccccc1Cn2c(c([N+](=O)O)nc2C)Sc([nH]3)nc(c34)ncc(Cl)c4 ZINC01196356
c1ccccc1Cn(c2C)c(c([nH+]2)[N+](=O)O)Sc(n3)[nH]c(c34)ncc(Cl)c4 ZINC01196356
c1cc(F)cc(F)c1NC(=O)c2ccc(cc2)S(=O)(=O)N3CCCCC3 ZINC01196451
c1c(Cl)cc(Cl)cc1NC(=O)c2ccc(cc2)S(=O)(=O)N(C)C ZINC01196752
c1cc(F)ccc1NC(=O)c2c(Cl)ccc(c2)S(=O)(=O)N3CCCCC3 ZINC01196869
COC(=O)c1ccc(cc1)/C=C2/C(=O)N(C(=S)NC2=O)c3cc(Cl)ccc3 ZINC01197262
COc(cc1)c(O)cc1/C=C2/C(=O)N(C(=S)NC2=O)c3ccccc3 ZINC01197455
c1cc(Cl)ccc1N(C(=O)[C@@H]2C(=O)C)[C@@H]([C@@H]23)Nc4c(N3CC)cccc4 ZINC01197589
c1cc(C)c([N+](=O)O)cc1C(=O)Nc(n2)scc2-c3ccc(F)cc3 ZINC01197846
c1ccccc1[C@@H]2N(CC(=O)OCC)C(=O)Nc(c23)ccc(Br)c3 ZINC01198854
c1cccc([N+](=O)O)c1C(=O)N2CCN(CC2)c(cc3C(F)(F)F)ccc3 ZINC01198956
c1ccccc1NC(=O)C(=C(N2)C)[C@@H](N(C=23)C(=O)CS3)c4ccc(Cl)cc4 ZINC01199596
Cc1cc(no1)NC(=O)c2cc(-c3ccc(Br)cc3)nc(c24)cccc4 ZINC01199837
N#Cc1c(C)c(C)sc1NC(=O)c2c(C)onc2-c3c(Cl)cccc3 ZINC01199849
c1cc(Cl)c([N+](=O)O)cc1C(=O)Nc(n2)scc2-c(cc3)ccc3C ZINC01199898
Cc1c([N+](=O)O)ccc(c1)C(=O)N2CCN(CC2)c3ccc(Cl)cc3 ZINC01200182
c1cc([N+](=O)O)cc(Cl)c1C(=O)Nc(n2)scc2-c(cc3)ccc3C ZINC01200287
Cc1c([N+](=O)O)cc(cc1)C(=O)N2CCN(CC2)c3ccc(Cl)cc3 ZINC01200411
c1cc(Cl)c([N+](=O)O)cc1C(=O)Nc(s2)nc(c2C)-c3ccccc3 ZINC01200437
c1cc(Cl)cc([N+](=O)O)c1C(=O)Nc(n2)scc2-c(c3C)ccc(C)c3 ZINC01200439
c1cc(C)c([N+](=O)O)cc1C(=O)Nc(n2)scc2-c3ccc(Cl)cc3 ZINC01200549
Cc1nnc(s1)NC(=O)c2cc(-c3cccs3)nc(c24)cccc4 ZINC01200628
c1cc([N+](=O)O)cc(Cl)c1C(=O)Nc(s2)nc(c2C)-c3ccccc3 ZINC01200792
c1cc(Br)ccc1[C@@H](C2)N(C(=O)C)N=C2c3ccc(O)cc3 ZINC01200970
Cc1ccc(cc1)-c2csc(n2)NS(=O)(=O)c3ccc(Br)cc3 ZINC01201043
s1c(Cl)ccc1C(=O)Nc(c2cccc3c24)ccc4N(C3=O)CC ZINC01201862
c1cccc(c12)sc(c2Cl)C(=O)Nc(s3)nc(C)c3C(=O)OC ZINC01202935
O=[N+](O)c(s1)ccc1C(=O)Nc(n2)scc2-c(c3C)ccc(C)c3 ZINC01203029
Cc1c(Cl)c(C)cc(c1)OCC(=O)Nc2c(C)ccc(c23)nsn3 ZINC01204343
c1cc(Cl)ccc1CC(=O)Nc(n2)ncc(c23)CC(C)(C)CC3=O ZINC01204582
c1ccccc1-n(n2C)c(=O)c(c2C)NS(=O)(=O)c3c(Cl)ccc(Cl)c3 ZINC01205947
c1cccc(Cl)c1C(=O)Nc2ccc(cc2)S(=O)(=O)N3CCCCC3 ZINC01206013
COC(=O)c1ccc(cc1)/C=C2/C(=O)N(C(=O)NC2=O)c3ccc(Cl)cc3 ZINC01206090
CSc(nn1)nc(c1c23)O[C@H](c(c4)c(Cl)cc(c45)OCO5)Nc2cccc3 ZINC01207323
c1cc(Cl)c([N+](=O)O)cc1[C@H]2N(CCS2)S(=O)(=O)c(c3)ccc(c34)cccc4 ZINC01207704
CC(=O)c1c(C)oc(c12)c(Br)cc(c2)NS(=O)(=O)c3ccccc3 ZINC01208115
c1cccc(c1C)S(=O)(=O)Nc(c2)cc(Br)c(c2c34)oc3CCCC4=O ZINC01208147
CC(=O)c1c(C)oc(c12)ccc(c2)NS(=O)(=O)c3ccc(Br)cc3 ZINC01208719
CC(=O)Nc1ccc(cc1)N(C(=O)c2ccc3)C(=O)c4ccc(Br)c3c24 ZINC01209291
c1ccccc1-c([nH]n2)cc2C(=O)N/N=C\c(c3)c(Cl)cc(c34)OCO4 ZINC01210026
CC(=O)c1c(C)oc(c12)c(Cl)cc(c2)NS(=O)(=O)c3ccc(Cl)cc3 ZINC01210183
c1cc(Cl)ccc1N2C[C@H](CC2=O)C(=O)N/N=C\c3ccc(C)cc3 ZINC01210621
c1cc(Cl)ccc1N2C[C@H](CC2=O)C(=O)N\N=C\c3ccc(C)cc3 ZINC01210623
c1cc(Cl)ccc1N2C[C@@H](CC2=O)C(=O)N/N=C\c3ccc(C)cc3 ZINC01210624
c1cc(Cl)ccc1N2C[C@@H](CC2=O)C(=O)N\N=C\c3ccc(C)cc3 ZINC01210625
c1ccccc1N2C[C@H](CC2=O)C(=O)N/N=C\c3cc(Cl)c(Cl)cc3 ZINC01211241
c1ccccc1N2C[C@@H](CC2=O)C(=O)N/N=C\c3cc(Cl)c(Cl)cc3 ZINC01211244
Cc1ccc(cc1)N2C[C@H](CC2=O)C(=O)N/N=C\c3cc(Br)ccc3 ZINC01211345
Cc1ccc(cc1)N2C[C@@H](CC2=O)C(=O)N/N=C\c3cc(Br)ccc3 ZINC01211348
Cc1ccc(cc1)N2C[C@H](CC2=O)C(=O)N\N=C\c3c(F)cccc3Cl ZINC01211627
Cc1ccc(cc1)N2C[C@@H](CC2=O)C(=O)N\N=C\c3c(F)cccc3Cl ZINC01211630
c1cc(Cl)ccc1N2C[C@H](CC2=O)C(=O)N/N=C\c3ccc(cc3)OC ZINC01211952
c1cc(F)ccc1N2C[C@H](CC2=O)C(=O)N/N=C\c3ccc(Br)cc3 ZINC01212009
c1cc(F)ccc1N2C[C@H](CC2=O)C(=O)N\N=C\c3ccc(Br)cc3 ZINC01212010
c1cc(F)ccc1N2C[C@@H](CC2=O)C(=O)N/N=C\c3ccc(Br)cc3 ZINC01212012
c1cc(F)ccc1N2C[C@@H](CC2=O)C(=O)N\N=C\c3ccc(Br)cc3 ZINC01212014
c1ccccc1N2C[C@H](CC2=O)C(=O)N/N=C\c3ccc(I)cc3 ZINC01212146
c1ccccc1N2C[C@@H](CC2=O)C(=O)N/N=C\c3ccc(I)cc3 ZINC01212149
CCc1ccc(cc1)S(=O)(=O)Nc(cc(Br)c2O)c(c23)cccc3 ZINC01212669
c1cc(F)ccc1C(=O)n(n2)c(C)c(c2C)Sc(cc3)ccc3[N+](=O)O ZINC01212703
c1cc([N+](=O)O)c(C)cc1C(=O)Nc(n2)scc2-c(cc3)ccc3C ZINC01213671
c1cc(I)ccc1NC(=O)c2ccc(cc2)S(=O)(=O)N(C)C ZINC01213991
c1cc(C)ccc1/C=C2\C(=O)N(C(=S)S2)NS(=O)(=O)c(cc3)ccc3C ZINC01214149
c1cc(Cl)ccc1[C@@]2(O)CC(C(=O)OC)=NN2C(=O)c3ccc(C)cc3 ZINC01214312
c1cc(Cl)ccc1[C@]2(O)CC(C(=O)OC)=NN2C(=O)c3ccc(C)cc3 ZINC01214313
c1cc(Cl)ccc1[C@@]2(O)CC(C(=O)OC)=NN2C(=O)c3cc(OC)ccc3 ZINC01214569
c1cc(Cl)ccc1[C@]2(O)CC(C(=O)OC)=NN2C(=O)c3cc(OC)ccc3 ZINC01214570
c1cc(Cl)cn(c12)c(c(n2)C)C(=O)N/N=C\c(cc3)ccc3C(=O)OC ZINC01215212
c1cc(Cl)cn(c12)c(c(C)[nH+]2)C(=O)N/N=C\c(cc3)ccc3C(=O)OC ZINC01215212
c1ccc([N+](=O)O)cc1C(=O)Nc(n2)scc2-c(c3C)ccc(C)c3 ZINC01215467
s1ccnc1NC(=O)c(c2)ccc(c23)C(=O)N(C3=O)C4CCCCC4 ZINC01215943
CCC(=O)Nc1cc(ccc1)NC(=O)c2ccc(I)cc2 ZINC01216551
c1c(I)c(O)c(OC)cc1/C=c(\c2=O)sc(n3)n2c(c34)cccc4 ZINC01216924
O=[N+](O)c1cccc(c1C)NC(=O)c2c(C)onc2-c3c(Cl)cccc3Cl ZINC01217322
Cc(c1)ccc(c1C)NC(=O)c2ccn(n2)C(=O)c3cc(I)ccc3 ZINC01217432
o1c(Br)ccc1C(=O)Nc(c(C)c2)cc(c23)nn(n3)-c(cc4)ccc4C ZINC01217981
COC(=O)c1ccc(cc1)/C=C2\C(=O)N=C(S2)Nc3ccc(Br)cc3 ZINC01218200
O=[N+](O)c1cccc(c1C)NC(=O)c2c(C)onc2-c3c(Cl)cccc3 ZINC01218438
c1cc(Cl)cc(Cl)c1C(=O)Nc2ccc(cc2)S(=O)(=O)N3CCCC3 ZINC01219340
c1cc(I)ccc1C(=O)Nc(c2)cc(C(=O)OC)cc2C(=O)OC ZINC01219707
FC(F)(F)c1cc(ccc1)NC(=O)Cn(c2=O)c(C)nc(c23)cccc3 ZINC01222274
c1cc(F)ccc1C(=O)CSc(o2)nnc2-c(c3)ccc(c34)[nH]c(C)c4C ZINC01223284
c1cccc(F)c1C(=O)CSc(o2)nnc2-c(c3)ccc(c34)[nH]c(C)c4C ZINC01223303
s1cccc1C(=O)CSc(o2)nnc2-c(c3)ccc(c34)[nH]c(C)c4C ZINC01223309
COC(=O)c1c(cccc1)N/C=C2/C(=O)N(C(=O)NC2=O)c3ccc(Cl)cc3 ZINC01225814
COC(=O)c1c(cccc1)N/C=C2/C(=O)N(C(=S)NC2=O)c3ccccc3 ZINC01225816
Cc(n1)cc(C)n(c12)nc(n2)C(=O)N\N=C\c3c(Cl)cc(Cl)cc3 ZINC01226050
c1cc(Cl)cc(Cl)c1/C=N/NC(=O)c2ccc(cc2)N3CCCC3=O ZINC01226280
Cc(n1)sc(c12)ccc(c2)NC(=O)CC(=O)Nc(c3)ccc(c34)sc(n4)C ZINC01226954
c1cc(Cl)ccc1N(C(=O)C)[C@H](C2=O)SC(=O)N2c(cc3)ccc3C ZINC01227146
c1cc(Cl)ccc1N(C(=O)C)[C@@H](C2=O)SC(=O)N2c(cc3)ccc3C ZINC01227147
c1cc(Br)ccc1N(C(=O)C)[C@H](C2=O)SC(=O)N2c(cc3C)ccc3 ZINC01227186
c1cc(Br)ccc1N(C(=O)C)[C@@H](C2=O)SC(=O)N2c(cc3C)ccc3 ZINC01227187
c1cc(Br)ccc1N(C(=O)C)[C@H](C2=O)SC(=O)N2c(cc3)ccc3C ZINC01227710
c1cc(Br)ccc1N(C(=O)C)[C@@H](C2=O)SC(=O)N2c(cc3)ccc3C ZINC01227711
COC(=O)c1c(NC(=O)C)cc(cc1)C(=O)Nc2c(Cl)ccc(Cl)c2 ZINC01228820
n1snc(c12)cccc2\N=C\c3c(O)c(Br)cc4oc(c5c34)CCCC5 ZINC01228873
CC(=O)Nc(cc1)ccc1C(=O)NNC(=O)c2cc(Br)ccc2 ZINC01229998
c1ccccc1C(=O)NC(=S)NNc2ncnc3sc(c4c23)CCCC4 ZINC01230184
O1CCOc(c12)ccc(c2)NC(=O)CSc(n3)sc(c34)cccc4 ZINC01230886
c1ccc(C)c(c1C)NC(=O)CSc(n2)sc(c23)cc(cc3)[N+](=O)O ZINC01231063
CCOc(cc1)ccc1N[C@@H](C2=O)SC(=O)N2c3ccc(Br)cc3 ZINC01232437
CCOc(cc1)ccc1N[C@H](C2=O)SC(=O)N2c3ccc(Br)cc3 ZINC01232438
CCN(CC)c1ccc(cc1)NC(C2=O)=C(Cl)C(=O)c(c23)cccc3 ZINC01232573
s1cccc1-c(c2C#N)c(c(C)[nH]c2=S)C(=O)Nc3ccccc3 ZINC01234789
c1cc(C)c([N+](=O)O)cc1C(=O)Nc(s2)nc(c2C)-c3ccc(Cl)cc3 ZINC01235177
c1cc([N+](=O)O)c(C)cc1C(=O)Nc(n2)scc2-c3cc(Br)ccc3 ZINC01235179
o1cccc1[C@H](CC2=O)Cc(c23)[nH]c(\nc3)=N/c4c(Cl)cc(Cl)cc4 ZINC01235306
o1cccc1[C@@H](CC2=O)Cc(c23)[nH]c(\nc3)=N/c4c(Cl)cc(Cl)cc4 ZINC01235308
O=c(s1)[nH]c(c12)SC[C@@H](C=O)[C@H]2c3ccc(cc3)OCc4ccccc4 ZINC01236717
O=c(s1)[nH]c(c12)SC[C@H](C=O)[C@@H]2c3ccc(cc3)OCc4ccccc4 ZINC01236720
CCN(C1=O)C(=O)[C@@H]([C@@H]12)ON(c3ccc(Cl)cc3)[C@H]2c4ccccc4 ZINC01239835
c1ccccc1CCCn2c(=S)[nH]c(c23)n(C)c(=O)n(C)c3=O ZINC01240300
c1cccc(Br)c1C(=O)NN[C@@H](C2=O)CC(=O)N2c3c(OC)cccc3 ZINC01240351
c1cccc(Br)c1C(=O)NN[C@H](C2=O)CC(=O)N2c3c(OC)cccc3 ZINC01240352
c1cccc(Cl)c1NC(=O)[C@H](CC2=O)SC(\N2)=N\c(cc3)ccc3C ZINC01240901
Cc1nnc(s1)S[C@H](C2=O)CC(=O)N2c(cc3)ccc3-c4ccccc4 ZINC01244817
Cc1nnc(s1)S[C@@H](C2=O)CC(=O)N2c(cc3)ccc3-c4ccccc4 ZINC01244818
CC(C)(C)c1ccc(cc1)-c2n[nH]c(=S)n2\N=C\c3cccs3 ZINC01244870
c1cc(Cl)ccc1C(=O)CSc([nH]n2)nc2-c3ccc(cc3)OC ZINC01245071
CSc(cc1)ccc1/C=N/n2c(=S)[nH]nc2-c(cc3)ccc3C ZINC01245892
CC(C)(C1)SCc(c1c23)sc2n4c(nnc4S)n(c3=O)-c5ccccc5 ZINC01246128
CC(C)(C)c1ccc(cc1)/C=N\n2c(=S)[nH]nc2-c3ccncc3 ZINC01246934
CC(C)(C)c1ccc(cc1)/C=N/n2c(=S)[nH]nc2-c3ccncc3 ZINC01246935
c1cc(Cl)ccc1C(=O)CSc([nH]n2)nc2-c(cc3)ccc3C ZINC01247514
Cc(s1)ccc1/C=C2\C(=O)N=C(S)N(C2=O)c3ccc(F)cc3 ZINC01250704
c1ncccc1C(=O)NN[C@@H](C2=O)CC(=O)N2c(cc3C(F)(F)F)ccc3 ZINC01251300
CC(C)(C)c1ccc(cc1)/C=N/n2c(=S)[nH]nc2-c3cccnc3 ZINC01252091
c1cc(F)ccc1C(=O)CSc([nH]n2)nc2-c3ccc(cc3)OC ZINC01252559
c1ccccc1-c(c(c2c34)CCC2)nc4sc5c3nc(S)[nH]c5=O ZINC01255832
c1ccccc1-c(c(c2c34)CCC2)nc4sc5c3[nH]c(S)nc5=O ZINC01255832
c1ccccc1-c(c(c2c34)CCC2)nc4sc5c3nc(S)nc5O ZINC01255832
COc1cccc(OC)c1C(=O)NC(=S)Nc(n2)sc(c23)cc(F)cc3 ZINC01256109
c1ccccc1-c2noc(C)c2-c3n[nH]c(=S)n3-c(cc4)ccc4C ZINC01256146
O=c1[nH]c(SC)nc2c1sc3nc(c(c4c23)CCC4)-c5ccccc5 ZINC01262372
Oc1nc(SC)nc2c1sc3nc(c(c4c23)CCC4)-c5ccccc5 ZINC01262372
CC(C)CC(=O)Nc(c1)ccc(c12)oc(n2)-c3cc(Br)cnc3 ZINC01262660
COc(cc1)c(OC)cc1/C=C2\C(=O)N=C(S)N(C2=O)c3c(F)cccc3 ZINC01262768
c1ccccc1-c(c2c3CC(C)(C)OC2)nc4sc(c5c34)c(=O)[nH]c(n5)S ZINC01263157
c1ccccc1-c(c2c3CC(C)(C)OC2)nc4sc(c5c34)c(O)nc(n5)S ZINC01263157
c1ccccc1-c(c2c3CC(C)(C)OC2)nc4sc(c5c34)c(=O)nc([nH]5)S ZINC01263157
c1cccc(CC2)c1N(c(c23)cccc3)C(=O)Cn4c(=S)[nH]nc4C ZINC01264571
CC(C)C(=O)Nc(c1)ccc(c12)oc(n2)-c3cc(Br)cnc3 ZINC01264766
CC(=O)c1cc(ccc1)NC(=O)c2ccc(o2)-c3c(Cl)c(Cl)ccc3 ZINC01267259
CCC(=O)NC(=S)Nc(c1)ccc(c12)oc(n2)-c3cc(Br)cnc3 ZINC01268382
c1cccc(C)c1C(=O)NC(N2)=NN(C2=3)[C@H](CC(N3)=O)c4ccc(Cl)cc4 ZINC01269011
c1cccc(C)c1C(=O)NC(N2)=NN(C2=3)[C@@H](CC(N3)=O)c4ccc(Cl)cc4 ZINC01269012
c1cc(F)ccc1C(=O)NC(N2)=NN(C2=3)[C@H](CC(N3)=O)c4ccc(Cl)cc4 ZINC01269118
COc(cc1)ccc1[C@H](CC2=O)Cc(c23)[nH]c(\nc3)=N/c4ccc(F)cc4 ZINC01269532
CCOc(c(O)cc1)cc1[C@@H]2N(C(=O)c(c23)n[nH]c3C)c4ccc(Br)cc4 ZINC01269677
CCOc(c(O)cc1)cc1[C@@H]2N(C(=O)c(c23)[nH]nc3C)c4ccc(Br)cc4 ZINC01269677
c1ccc(F)cc1C(=O)NC(N2)=NN(C2=3)[C@@H](CC(N3)=O)c4ccc(Cl)cc4 ZINC01270825
COc(c1)ccc(c12)[nH]c(=O)c(c2)-c3nc(on3)-c4ccc(Cl)cc4 ZINC01270879
COc(c1)ccc(c12)nc(O)c(c2)-c3nc(on3)-c4ccc(Cl)cc4 ZINC01270879
c1ccc(C)cc1C(=O)NC(N2)=NN(C2=3)[C@H](CC(N3)=O)c4ccc(Cl)cc4 ZINC01272630
CCOC(=O)c1ccc(o1)-c(c2=O)c(C(F)(F)F)oc(c23)cc(O)cc3C ZINC01274256
O1COc(c12)cc(OC)c(c2)/C=C3/C(=O)N(C(=O)N=C3O)c4cc(F)ccc4 ZINC01274698
CC(=O)Nc(cc1)c(NC(=O)C)c(c1c23)sc3sc4c2cccc4 ZINC01274762
c1cccc(F)c1C(=O)O[C@@H](C2)[C@H](CS2(=O)=O)Nc3ccc(Cl)cc3 ZINC01276004
s1cccc1C(=O)NC(N2)=NN(C2=3)[C@H](CC(N3)=O)c4ccc(Cl)cc4 ZINC01276229
Cc1nc(n[nH]1)SCC(=O)N(c(c23)cccc2)c4c(CC3)cccc4 ZINC01276563
CC(C)(C)n1cccc1/C=C2\C(=O)N=C(S)N(C2=O)c3ccc(Br)cc3 ZINC01278882
c1cccc(Cl)c1COC(=O)[C@H](C)n(c2=O)cnc(c23)sc(C)c3 ZINC01281714
c1cccc(Cl)c1COC(=O)[C@@H](C)n(c2=O)cnc(c23)sc(C)c3 ZINC01281715
c1ccc(Cl)cc1NC(=O)CSc2nnnn2-c(c3)ccc(C)c3C ZINC01282772
c1cccc(Cl)c1NC(=O)CSc2nnnn2-c(c3)ccc(C)c3C ZINC01282773
o1c(Br)ccc1C(=O)Nc(cc2)ccc2C(=O)OCC(C)C ZINC01284915
o1c(Br)ccc1C(=O)Nc(cc2)ccc2C(=O)OC3CCCCC3 ZINC01284916
o1c(Br)ccc1C(=O)Nc(n2)scc2-c3ccc(cc3)OCC ZINC01284924
c1c(Cl)cc(Cl)cc1NC(=O)[C@H](C)OC(=O)c(c2)ccc(c23)OCO3 ZINC01288098
c1cccc(c1C(F)(F)F)NC(=O)[C@H](C)OC(=O)c(c2)ccc(c23)OCO3 ZINC01288106
c1cc(F)ccc1NC(=O)[C@H](C)OC(=O)[C@@H](CC2=O)CN2c3ccc(F)cc3 ZINC01289461
Cc1onc(C)c1Cn(c2=O)cnc(c23)scc3-c(c4)ccc(c45)cccc5 ZINC01290768
s1cccc1C(=O)Cn(c2=O)cnc(c23)scc3-c(c4)ccc(C)c4C ZINC01290888
s1cccc1C(=O)Cn(c2=O)cnc(c23)scc3-c(c4C)ccc(C)c4 ZINC01290924
Cc1c(Cl)cc(cc1)NC(=O)[C@@H](C)n(c2=O)cnc(c23)sc(C)c3 ZINC01291358
Cc1c(Cl)cc(cc1)NC(=O)[C@H](C)n(c2=O)cnc(c23)sc(C)c3 ZINC01291359
c1cccc(c1C(F)(F)F)NC(=O)[C@H](C)n(c2=O)cnc(c23)sc(C)c3C ZINC01291364
c1cccc(c1C(F)(F)F)NC(=O)[C@H](C)n(c2=O)cnc(c23)sc(C)c3 ZINC01291390
c1cccc(c1C(F)(F)F)NC(=O)[C@@H](C)n(c2=O)cnc(c23)sc(C)c3 ZINC01291391
FC(F)(F)c1cc(ccc1)N([C@@H]([C@H]23)CS(=O)(=O)C2)C(=O)N3c(c4C)cccc4 ZINC01295790
c1cc(O)c(C)c(c12)oc(C(=O)OCC)c(c2=O)-c(n3)sc(c34)cccc4 ZINC01300640
N#Cc1c(Cl)ncc(c12)[C@H](c3c(N2)cccc3)SCC(=O)OCC ZINC01300757
c1cnccc1C(=O)N/N=c\2ssc(c23)C(C)(C)Nc4c3cc(cc4)OC ZINC01301131
COC(=O)c1ccc(cc1)-n2nnnc2SCc3ccc(Cl)cc3 ZINC01303295
CN(C)c(cc1)ccc1-c2cc(=O)oc(n2)-c3cc([N+](=O)O)c(Cl)cc3 ZINC01304815
c1ccccc1-c(c2c3CC(C)(C)OC2)nc4sc(c5c34)c(=O)n(cn5)N ZINC01305301
c1ccccc1CCn(c2=O)c(n[nH]c3=S)n3c4sc(c5c24)CCCC5 ZINC01305836
FC(F)(F)c1cc(ccc1)NC(S2)=NC(=O)/C2=C\3C(=O)N(C)c(c34)cccc4 ZINC01305957
CC(C)[C@@H](C1)OCc(c1c23)sc3nc(n4c2n[nH]c4=S)-c5ccccc5 ZINC01306171
C1C[C@H](C)Cc(c1c23)sc2n4c(n[nH]c4=S)n(c3=O)-c5ccccc5 ZINC01307495
Cc1ccc(cc1)[C@H](C2)N(S(=O)(=O)C)N=C2c3ccc(Br)cc3 ZINC01308267
c1cc([N+](=O)O)ccc1C(=O)Nc(cc2C(F)(F)F)c(cc2)N3CCCC3 ZINC01312102
c1ccc(F)cc1N2C(=O)C[C@@H](C2=O)Sc(n[nH]3)nc3-c4ccccc4 ZINC01312130
c1ccc(F)cc1N2C(=O)C[C@H](C2=O)Sc(n[nH]3)nc3-c4ccccc4 ZINC01312131
c1cccc([N+](=O)O)c1C(=O)Nc(cc2C(F)(F)F)c(cc2)N3CCCC3 ZINC01313357
c1cccc([N+](=O)O)c1C(=O)Nc(cc2C(F)(F)F)c(cc2)N3CCCCC3 ZINC01313481
CC(=O)c1ccc(cc1)NC(=O)c2ccc(o2)-c3c(Cl)c(Cl)ccc3 ZINC01314011
c1cc(O)c(Br)cc1[C@@H]2C(C(=O)OC)=C(C)N=C3[C@H]2C(=O)c(c34)cccc4 ZINC01314885
c1cc(C)c([N+](=O)O)cc1C(=O)Nc(cc2C(F)(F)F)c(cc2)N3CCOCC3 ZINC01315721
c1cc(Cl)cc(Cl)c1C(=O)N([C@H](C2)C=CS2(=O)=O)c(cc3)ccc3C ZINC01317959
c1cccc(c1C)NC(=O)C[C@@H](C2=O)SC(=O)N2c3ccccc3 ZINC01318051
c1cccn1-c(n(C)nc2)c2NC(=O)O\N=C\c3c(Cl)cccc3Cl ZINC01323856
c1cccn1-c(n(C)nc2)c2NC(=O)O\N=C\c3c(F)cccc3Cl ZINC01323858
CSc(nn1)n(C)c1-c2cc(sc2)S(=O)(=O)Nc3c(Cl)cccc3 ZINC01323960
s1cccc1C(=O)n(c(C)c2C(=O)OC)nc2-c(cc3)ccc3C(F)(F)F ZINC01324091
c1cc(F)ccc1C(=O)CSc(n[nH]2)n(c2=O)-c(c3)ccc(c34)OCCO4 ZINC01324203
Clc1cccc(Cl)c1CSc(n[nH]2)n(c2=O)-c(c3)ccc(c34)OCCO4 ZINC01324204
c1cccc(Cl)c1CSc(n[nH]2)n(c2=O)-c(c3)ccc(c34)OCCO4 ZINC01324210
c1cc(F)ccc1C(=O)Nc(s2)nc(c23)C[C@@H](CC3=O)c4ccccc4 ZINC01326406
c1cc(F)ccc1C(=O)Nc(s2)nc(c23)C[C@H](CC3=O)c4ccccc4 ZINC01326408
c1cccc(c12)sc(n2)C3CCN(CC3)S(=O)(=O)c(cc4)ccc4F ZINC01326946
c1cccc(c12)sc(n2)C3CCN(CC3)S(=O)(=O)c4ccc(Cl)cc4 ZINC01326948
CCOC(=O)CSc(nn1)n(c1c23)cnc3scc2-c4ccccc4 ZINC01327015
c1cccc(c12)sc(n2)C3CCN(CC3)S(=O)(=O)c(cc4F)ccc4 ZINC01327434
c1cccc(c12)sc(n2)C3CCN(CC3)S(=O)(=O)c4c(Cl)cccc4 ZINC01327439
c1cccc(c12)sc(n2)C3CCN(CC3)S(=O)(=O)c4cc(Cl)ccc4 ZINC01327442
c1cccc(c12)oc(n2)C3CCN(CC3)S(=O)(=O)c4cc(Cl)ccc4 ZINC01327444
FC(F)(F)c1ccc(cc1)S(=O)(=O)N(CC2)CCC2c(n3)oc(c34)cccc4 ZINC01327462
c1cccc(c12)sc(n2)C3CCN(CC3)S(=O)(=O)c(c4)ccc(Cl)c4F ZINC01327466
Clc1cccc(c1C)S(=O)(=O)N(CC2)CCC2c(n3)sc(c34)cccc4 ZINC01327474
c1cc(F)ccc1NC(=O)Cn(c2=O)nnc3sc(c4c23)CCCC4 ZINC01331867
Cc1nnc(s1)NC(=O)CSc(nn2)ccc2-c3ccc(F)cc3 ZINC01332351
Cc1cc(no1)NC(=O)CSc(nn2)ccc2-c3ccc(F)cc3 ZINC01332417
Cc1cc(no1)NC(=O)CSc(nn2)ccc2-c3ccc(Cl)cc3 ZINC01332424
Clc1cccc(c1C)NC(=O)Cn(c(=O)on2)c2-c3ccc(F)cc3 ZINC01332493
c1ccc(C)c(c1CC)NC(=O)Cn2c(=O)onc2-c3ccc(Cl)cc3 ZINC01332603
c1cc(Cl)ccc1C(=O)Cn(c(=O)c2=O)nc(n3C(C)C)n2c(c34)cccc4 ZINC01332666
c1cc(Cl)ccc1C(=O)C2CCN(CC2)S(=O)(=O)c(cc3)ccc3C ZINC01336817
c1cc(F)ccc1C(=O)C2CCN(CC2)S(=O)(=O)c3ccc(Cl)cc3 ZINC01336821
Clc1cccc(F)c1Cn(nn2)c(c23)ncnc3N(CC4)CCC4CO ZINC01347399
Fc1ccc(cc1)S(=O)(=O)N2[C@@H](CC[C@@H]23)C[C@](C3)(O)c4cc(F)ccc4 ZINC01348562
Fc1ccc(cc1)S(=O)(=O)N2[C@@H](CC[C@@H]23)C[C@](C3)(O)c4cc(F)ccc4 ZINC01348565
c1cccc(c1F)S(=O)(=O)N2[C@@H](CC[C@@H]23)C[C@@](C3)(O)c4cc(F)ccc4 ZINC01348633
c1cccc(c1F)S(=O)(=O)N2[C@@H](CC[C@@H]23)C[C@@](C3)(O)c4cc(F)ccc4 ZINC01348635
c1cccc(c12)sc(n2)N3CCN(CC3)S(=O)(=O)c4ccc(Cl)cc4 ZINC01351318
c1cccc(c12)sc(n2)N3CCN(CC3)S(=O)(=O)c(cc4)ccc4F ZINC01351320
c1cccc(F)c1NC(=O)CSc2nnnn2-c(c3)cc(C)cc3C ZINC01353472
c1ccc(C)c(c1C)NC(=O)CSc2nnnn2-c3cc(F)ccc3 ZINC01353601
Cc1c(C)cccc1NC(=O)CSc2nnnn2-c3cc(F)ccc3 ZINC01353602
c1cccc(c12)N(CCC2)C(=O)CSc3nnnn3-c4cc(F)ccc4 ZINC01353670
c1cccc(F)c1C(=O)N(CC2)c(c23)ccc(c3)-c4csc(n4)NC ZINC01354431
c1cc(F)ccc1C(=O)N(CC2)c(c23)ccc(c3)-c4csc(n4)NC ZINC01354437
c1ccc(F)cc1C(=O)N(CC2)c(c23)ccc(c3)-c4csc(n4)NC ZINC01354449
CNc(n1)scc1-c(c2)ccc(c23)N(CC3)S(=O)(=O)c4ccccc4 ZINC01354451
COc1cccc(OC)c1C(=O)Nc(s2)nnc2-c3ccc(F)cc3 ZINC01356129
c1cc(F)ccc1C(=O)NNC(=O)[C@@H]2CCCN(C2)c3ncccn3 ZINC01357808
c1cc(F)ccc1C(=O)NNC(=O)[C@H]2CCCN(C2)c3ncccn3 ZINC01357813
c1cc(Cl)ccc1C(=O)N(CC2)CCC2c(on3)nc3-c4ccc(F)cc4 ZINC01359310
c1cc(Cl)ccc1C(=O)N(CC2)CCC2c(on3)nc3-c4cccs4 ZINC01359465
Fc1cccc(F)c1C(=O)N(C2)CCC[C@H]2c(on3)nc3-c4ccc(F)cc4 ZINC01359534
Fc1cccc(F)c1C(=O)N(C2)CCC[C@@H]2c(on3)nc3-c4ccc(F)cc4 ZINC01359538
c1cc(F)cc(F)c1C(=O)N(C2)CCC[C@@H]2c(on3)nc3-c4ccc(F)cc4 ZINC01359541
c1cc(F)cc(F)c1C(=O)N(C2)CCC[C@H]2c(on3)nc3-c4ccc(F)cc4 ZINC01359544
c1ccc(F)cc1C(=O)N(C2)CCC[C@H]2c(on3)nc3-c4ccc(F)cc4 ZINC01359798
c1ccc(F)cc1C(=O)N(C2)CCC[C@@H]2c(on3)nc3-c4ccc(F)cc4 ZINC01359802
c1ccc(Cl)cc1C(=O)N(C2)CCC[C@@H]2c(on3)nc3-c4ccc(F)cc4 ZINC01359809
s1cccc1C(=O)N(C2)CCC[C@H]2c(on3)nc3-c4ccc(F)cc4 ZINC01359875
s1cccc1C(=O)N(C2)CCC[C@@H]2c(on3)nc3-c4ccc(F)cc4 ZINC01359876
C1CC1C(=O)Nc(c2)c(Cl)cc(c23)nc(C)n(c3=O)Cc4ccccc4 ZINC01360582
CCC(=O)Nc(c1)c(Cl)cc(c12)nc(C)n(c2=O)Cc3ccccc3 ZINC01360588
CC(=O)Nc(c1)c(Cl)cc(c12)nc(C)n(c2=O)Cc3ccc(F)cc3 ZINC01360596
C1CC1C(=O)Nc(c2)c(Cl)cc(c23)nc(C)n(c3=O)Cc4ccc(F)cc4 ZINC01360598
CCC(=O)Nc(c1)c(Cl)cc(c12)nc(C)n(c2=O)Cc3ccc(F)cc3 ZINC01360600
C1CCc(c12)ccc(c2)NC(=O)Cn(n3)nnc3-c4ccc(Cl)cc4 ZINC01360643
c1cccc(c1C(F)(F)F)NC(=O)CN2C(=O)[C@H](CC)Oc(c23)cccc3 ZINC01361945
c1cccc(c1C(F)(F)F)NC(=O)CN2C(=O)COc(c23)ccc(C)c3 ZINC01362088
CC(=O)Nc(c1)ccc(c12)nc(C3CC3)n(c2=O)Cc4ccc(F)cc4 ZINC01363105
CC(=O)Nc(c1)ccc(c12)nc(C)n(c2=O)Cc3ccc(Cl)cc3 ZINC01363131
CCC(=O)Nc(c1)ccc(c12)nc(C)n(c2=O)Cc3ccc(Cl)cc3 ZINC01363164
CC(=O)Nc(c1)ccc(c12)nc(C3CC3)n(c2=O)Cc4ccc(Cl)cc4 ZINC01363187
Fc1cccc(F)c1C(=O)N(C2)CCC[C@H]2c(on3)nc3-c4cccs4 ZINC01364191
Fc1cccc(F)c1C(=O)N(C2)CCC[C@@H]2c(on3)nc3-c4cccs4 ZINC01364193
c1cc(F)cc(F)c1C(=O)N(C2)CCC[C@@H]2c(on3)nc3-c4cccs4 ZINC01364195
c1cc(F)cc(F)c1C(=O)N(C2)CCC[C@H]2c(on3)nc3-c4cccs4 ZINC01364200
c1ccc(F)cc1C(=O)N(C2)CCC[C@H]2c(on3)nc3-c4cccs4 ZINC01364456
c1ccc(F)cc1C(=O)N(C2)CCC[C@@H]2c(on3)nc3-c4cccs4 ZINC01364459
c1cccc(Cl)c1C(=O)N(C2)CCC[C@H]2c(on3)nc3-c4cccs4 ZINC01364461
c1cccc(Cl)c1C(=O)N(C2)CCC[C@@H]2c(on3)nc3-c4cccs4 ZINC01364464
c1ccc(Cl)cc1C(=O)N(C2)CCC[C@H]2c(on3)nc3-c4cccs4 ZINC01364467
c1ccc(Cl)cc1C(=O)N(C2)CCC[C@@H]2c(on3)nc3-c4cccs4 ZINC01364471
c1cccc(Br)c1C(=O)N(C2)CCC[C@H]2c(on3)nc3-c4cccs4 ZINC01364473
c1cccc(Br)c1C(=O)N(C2)CCC[C@@H]2c(on3)nc3-c4cccs4 ZINC01364475
c1cc(Br)ccc1C(=O)N(C2)CCC[C@H]2c(on3)nc3-c4cccs4 ZINC01364481
c1cc(F)ccc1C(=O)N(C2)CCC[C@@H]2c(on3)nc3-c4cccs4 ZINC01364533
c1cc(F)ccc1C(=O)N(C2)CCC[C@H]2c(on3)nc3-c4cccs4 ZINC01364536
c1cc(Cl)ccc1C(=O)N(C2)CCC[C@@H]2c(on3)nc3-c4cccs4 ZINC01364540
c1cc(Cl)ccc1C(=O)N(C2)CCC[C@H]2c(on3)nc3-c4cccs4 ZINC01364544
c1cc(F)c(F)cc1C(=O)Nn(c2=O)c(C3CCC3)nc(c24)cccc4 ZINC01365024
c1ccc(OC)cc1C(=O)Nn(c2=O)c(C3CC3)nc(c24)cc(Cl)cc4 ZINC01365043
s1cccc1C(=O)Nn(c2=O)c(C3CCC3)nc(c24)cc(Cl)cc4 ZINC01365068
O1COc(c12)ccc(c2)NC(=O)c(c3)nn(c34)c(C(F)(F)F)cc(n4)C(C)C ZINC01365212
c1cc(Cl)cc(c1C)NC(=O)CSc(nn2)n(c23)cccn3 ZINC01365322
CC(=O)N(CC1)c(c12)ccc(c2)-c3csc(n3)NC(=O)c4ccc(F)cc4 ZINC01365453
CC(=O)N(CC1)c(c12)ccc(c2)-c3csc(n3)NC(=O)c4cccs4 ZINC01365459
c1c(F)ccc(c12)N([C@@H](C)CC2)C(=O)CSc(nn3)nc(c3c45)[nH]c4cccc5 ZINC01366029
c1c(F)ccc(c12)N([C@H](C)CC2)C(=O)CSc(nn3)nc(c3c45)[nH]c4ccc(F)c5 ZINC01366331
OC1CCN(CC1)c(ncn2)c(c23)snc3-c4ccc(Cl)cc4 ZINC01370823
c1cc(Br)ccc1NC(=O)Cn(c2=O)c(C3CC3)nc(c24)cccc4 ZINC01371516
c1cc(Cl)ccc1NC(=O)Cn(c2=O)c(C3CC3)nc(c24)cccc4 ZINC01371517
COC(=O)CSc(nn1)n(c1c23)cnc3scc2-c4ccc(F)cc4 ZINC01373421
Cc1c(C)sc(c12)ncnc2N3CCN(CC3)S(=O)(=O)c(cc4)ccc4F ZINC01377217
c1cccc(F)c1C(=O)CSc(nn2)n(c2c34)cnc4sc(C)c3C ZINC01379176
c1cc(F)ccc1C(=O)CSc(nn2)n(c2c34)cnc4sc(C)c3C ZINC01379177
c1cc(Cl)ccc1C(=O)CSc(nn2)n(c2c34)cnc4sc(C)c3C ZINC01379178
c1ccc(F)cc1NC(=O)CSc(nn2)n(c2c34)cnc4sc(C)c3C ZINC01379196
c1cccc(F)c1NC(=O)CSc(nn2)n(c2c34)cnc4sc(C)c3C ZINC01379197
c1cccc(c12)n(nn2)C3CCN(CC3)S(=O)(=O)c(c4)ccc(Cl)c4F ZINC01380472
c1ccc(OC)cc1C(=O)N(CC2)CCC2n(nn3)c(c34)ccc(C(F)(F)F)c4 ZINC01380543
c1cnccc1C(=O)N(CC2)CCC2n(nn3)c(c34)ccc(C(F)(F)F)c4 ZINC01380555
Cc(c1)ccc(c12)n(nn2)C3CCN(CC3)S(=O)(=O)c(c4)ccc(Cl)c4F ZINC01380655
c1cccc(Br)c1C(=O)N(CC2)CCC2n(nn3)c(c34)ccc(C)c4 ZINC01380726
c1c(F)ccc(c12)n(nn2)C3CCN(CC3)S(=O)(=O)c4ccc(Cl)cc4 ZINC01380779
c1c(F)ccc(c12)n(nn2)C3CCN(CC3)S(=O)(=O)c4c(Cl)cccc4 ZINC01380784
Clc1cccc(c1C)S(=O)(=O)N(CC2)CCC2n(nn3)c(c34)ccc(F)c4 ZINC01380786
Cc1c(Cl)cc(cc1)S(=O)(=O)N(CC2)CCC2n(nn3)c(c34)ccc(F)c4 ZINC01380787
c1cc(Br)ccc1C(=O)N(CC2)CCC2n(nn3)c(c34)ccc(F)c4 ZINC01380800
c1cccc(c12)nc(c(n2)C(F)(F)F)N(C)NS(=O)(=O)c(cc3)ccc3C ZINC01381982
COc(cc1)ccc1NC(=O)Cc2nc(no2)-c(cc3C(F)(F)F)ccc3 ZINC01384070
CNC(=S)NNC(=O)c1c(=O)n(ccc1)Cc2cc(Cl)ccc2 ZINC01384891
C=CCn1c(S)nnc1-c2c(=O)n(ccc2)Cc3cc(Cl)ccc3 ZINC01384896
s1cc(O)nc1Cc2nc(cs2)-c3ccc(cc3)S(=O)(=O)C ZINC01385071
CCOC(=O)c1c(cccc1)-c(cs2)nc2Cc3nc(cs3)O ZINC01385072
c1ccccc1C(=O)c2c(C)oc(=O)c(c2)NC(=O)c3ccc(Cl)cc3 ZINC01385281
c1cc(Cl)ccc1OCc2nnc([nH]2)-c3c(C)onc3-c4ccccc4 ZINC01385336
COC(=O)c1noc(c12)cc(cc2)NC(=O)c3cc(C(F)(F)F)ccc3 ZINC01385507
COc1c(Cl)cc(cc1)NC(=O)c2cc([N+](=O)O)c(cc2)-n3cccn3 ZINC01385547
CS(=O)(=O)c(cc1)cc(Cl)c1C(=O)NCc2ccc(Cl)cc2 ZINC01385579
c1cc(Cl)ccc1NC(=O)c2nc(C)n(n2)-c(cc3)ccc3C ZINC01385695
c1cc(F)cc(F)c1NC(=O)c2nc(C)n(n2)-c(cc3)ccc3C ZINC01385702
FC(F)(F)c1cc(ccc1)NC(=O)c2nc(C)n(n2)-c(cc3)ccc3C ZINC01385703
COc(cc1)ccc1NC(=O)c2nc(C)n(n2)-c3cc(Cl)cc(Cl)c3 ZINC01385725
Cc1ccc(cc1)NC(=O)c2nc(C)n(n2)-c3cc(Cl)cc(Cl)c3 ZINC01385726
c1ccc(OC)cc1N\C=C\c(c2C#N)onc2-c3c(F)cccc3Cl ZINC01387296
FC(F)(F)c1cc(ccc1)NC(=O)c(c2)c(C)nc(c23)oc4c(c3=O)cccc4 ZINC01387351
c1cccc(c1C)NC(=O)OCc2cn(nn2)-c3ccc(Cl)cc3 ZINC01387980
Cc1ccc(cc1)NC(=O)OCc2cn(nn2)-c3ccc(Cl)cc3 ZINC01387981
COc(cc1)ccc1C(=O)OCc2cn(nn2)-c(c3)ccc(Cl)c3Cl ZINC01388013
c1cc(Cl)ccc1CNc2nnc(nn2)-n(n3)c(C)cc3C ZINC01388051
c1cc(Cl)ccc1NC(=O)[C@@](C)(O)CS(=O)(=O)c(cc2)ccc2C ZINC01388614
FC(F)(F)c1cc(ccc1)NC(=O)[C@](C)(O)CS(=O)(=O)c2ccccc2 ZINC01388620
c1cc(Cl)ccc1-c(n2OC(=O)N(C)C)nc(c23)ccc(c3)[N+](=O)O ZINC01389370
c1cc(Cl)ccc1-c(n2OC(=O)N(C)C)[nH+]c(c23)ccc(c3)[N+](=O)O ZINC01389370
c1cc(F)ccc1C(=O)Nc(n2)scc2-c(cccc3)c3C(=O)OCC ZINC01389438
s1cccc1C(=O)Nc(n2)scc2-c(cccc3)c3C(=O)OCC ZINC01389448
CC(C)(C)S(=O)(=O)c(cn1)c(N)n(c12)ncc2-c3ccc(Cl)cc3 ZINC01390358
c1ncccc1/C=N/NC(=O)c2csc(n2)-n3nc(C)cc3C(F)(F)F ZINC01390368
Cc1ccc(C)n1-c(ccs2)c2-c(c3)nn(c34)c(N)c(cn4)S(=O)(=O)C ZINC01390442
c1cc(F)ccc1C(=O)OCC[C@@H](C(=O)N2)Oc(c23)ccc(Cl)c3 ZINC01390470
c1cc(F)ccc1C(=O)OCC[C@H](C(=O)N2)Oc(c23)ccc(Cl)c3 ZINC01390471
c1cc(F)ccc1C(=O)OCCc2c(C)[nH]n(c2=O)-c3ccc(F)cc3 ZINC01390474
CC(=O)c1cc(ccc1)NC(=O)c2csc(n2)-n3nc(C)cc3C(F)(F)F ZINC01390627
c1cc(Cl)ccc1NC(=O)c(c(n2)C)cc(c3=O)c2oc(c34)ccc(C)c4 ZINC01390938
n1cccnc1Sc(c2C(=O)OC)cc(=O)n(n2)-c3ccc(Cl)cc3 ZINC01391240
O[n+]1ccccc1Sc(c2C(=O)OC)cc(=O)n(n2)-c3ccc(Cl)cc3 ZINC01391241
Cc1ccc(cc1)S(=O)(=O)Cc2cc(no2)-c3ccc(Cl)cc3 ZINC01392436
COC(=O)c(c1)sc(c12)ccc(c2)NS(=O)(=O)c3ccc(Br)cc3 ZINC01392852
COC(=O)c(c1)sc(c12)ccc(c2)NS(=O)(=O)c3ccc(Cl)cc3 ZINC01392853
COC(=O)c(c1)sc(c12)ccc(c2)NS(=O)(=O)c(cc3)ccc3C ZINC01392854
COC(=O)c(c1)sc(c12)ccc(c2)NC(=O)c3ccc(Cl)cc3 ZINC01392858
COC(=O)c(c1)sc(c12)ccc(c2)NC(=O)c3cc(Cl)ccc3 ZINC01392860
c1cc(Cl)ccc1-c(c2C#N)nc(-c3cccnc3)nc2N4CCOCC4 ZINC01393404
FC(F)(F)c1ccc(cc1)-n(nn2)cc2COc(c(cc3)OC)cc3C=O ZINC01393657
CCS(=O)(=O)c(cc1)c(Cl)c(Cl)c1-c2csc(n2)-c3ccccn3 ZINC01393788
c1ccc(Cl)c(c1C)S(=O)(=O)NCc2cc(no2)-c3ccc(Cl)cc3 ZINC01393822
c1cccc(Cl)c1Cn(c(=O)c2C#N)c(=O)n(c2)-c(scc3)c3C(=O)OC ZINC01394201
c1cccc(OC)c1NC(=O)c2c(=O)ccn(n2)-c(cc3C(F)(F)F)ccc3 ZINC01394387
c1cccc(OC)c1NC(=O)c2c(=O)ccn(n2)-c3ccc(cc3)OC(F)(F)F ZINC01394389
c1cccc(OC)c1NC(=O)c2c(=O)ccn(n2)-c(c3)ccc(F)c3F ZINC01394390
c1cccc(OC)c1NC(=O)c2csc(n2)-n3nc(C)cc3C(F)(F)F ZINC01394949
CCOC(=O)c1c(C(F)(F)F)n(nc1)-c(n2)scc2-c3ccc(cc3)[N+](=O)O ZINC01396016
CCOC(=O)c1c(C(F)(F)F)n(nc1)-c(n2)scc2-c3cc([N+](=O)O)ccc3 ZINC01396020
FC(F)(F)Oc(cc1)ccc1N(C2=O)[C@H](O)[C@@H](N2)S(=O)(=O)c(cc3)ccc3C ZINC01396039
FC(F)(F)Oc(cc1)ccc1N(C2=O)[C@H](O)[C@H](N2)S(=O)(=O)c(cc3)ccc3C ZINC01396040
FC(F)(F)Oc(cc1)ccc1N(C2=O)[C@@H](O)[C@@H](N2)S(=O)(=O)c(cc3)ccc3C ZINC01396041
FC(F)(F)Oc(cc1)ccc1N(C2=O)[C@@H](O)[C@H](N2)S(=O)(=O)c(cc3)ccc3C ZINC01396042
COc(cc1)ccc1COC(=O)NC(C2=O)=C(Cl)C(=O)c(c23)cccc3 ZINC01396127
c1ccccc1C(=O)c2c(C)oc(=O)c(c2)NC(=O)c3cc(Cl)ccc3 ZINC01396520
CC(=O)O\N=C\1C(=O)N(Cc(cc2C(F)(F)F)ccc2)c(c13)ccc(C)c3 ZINC01397271
FC(F)(F)c1cc(ccc1)NC(=O)c2nc(C)n(n2)-c(cc3)ccc3[N+](=O)O ZINC01397423
COc(cc1)ccc1NC(=O)c2nc(C)n(n2)-c3ccc(Cl)cc3 ZINC01397438
COc(cc1)ccc1C2=CC(=O)N(C2=O)Nc3c(Cl)cc(Cl)cc3 ZINC01398101
c1cc(Br)ccc1/C=N\NC(=O)c2cn(cn2)-c(n3)cccc3C ZINC01398862
c1cc(Br)ccc1/C=N\NC(=O)c2cn(c[nH+]2)-c(n3)cccc3C ZINC01398862
c1ccccc1NC(=O)[C@H]2CCCN2S(=O)(=O)c3ccc(Br)cc3 ZINC01401320
c1cc(F)ccc1NC(=O)[C@H]2CCCN2S(=O)(=O)c3ccc(Br)cc3 ZINC01401324
c1cc(F)ccc1NC(=O)[C@@H]2CCCN2S(=O)(=O)c3ccc(Br)cc3 ZINC01401325
c1ccccc1NC(=O)[C@H]2CCCN2S(=O)(=O)c3ccc(Cl)cc3 ZINC01401336
Fc1c(F)ccc(c1)NC(=O)[C@@H]2CCCN2S(=O)(=O)c(cc3)ccc3F ZINC01401352
Fc1c(F)ccc(c1)NC(=O)[C@H]2CCCN2S(=O)(=O)c(cc3)ccc3F ZINC01401354
c1cc(Cl)ccc1NC(=O)[C@H]2CCCN2S(=O)(=O)c(cc3)ccc3F ZINC01401356
c1cc(Cl)ccc1NC(=O)[C@@H]2CCCN2S(=O)(=O)c(cc3)ccc3F ZINC01401357
c1ccc(Cl)cc1C(=O)Nc(c2)c(=O)n(Cc3ccco3)c(c24)CCCC4=O ZINC01401823
c1cc(Cl)ccc1NC(=O)O[C@H](C)c(s2)c(C)n(c23)ncn3 ZINC01401959
c1cc(Cl)ccc1NC(=O)O[C@@H](C)c(s2)c(C)n(c23)ncn3 ZINC01401960
c1cc(C(F)(F)F)ccc1C(=O)OCCc2c(C)[nH]n(c2=O)-c3ccccc3 ZINC01402155
s1cccc1C(=O)OCCc2c(C)[nH]n(c2=O)-c3ccccc3 ZINC01402161
c1cccc(c12)C(=O)N(C2=O)CCn(nc3C)c(=O)n3-c4cc(Cl)ccc4 ZINC01402221
C1CC(=O)NC(=C1C#N)c2ccc(cc2)Oc(cc3C(F)(F)F)ccc3 ZINC01402641
CNC(=O)c1c(C(F)(F)F)n(nc1)-c(n2)scc2-c3ccc(cc3)OC ZINC01403163
COC(=O)c(c1)sc(c12)ccc(c2)NS(=O)(=O)c(cc3)ccc3F ZINC01403832
Cc(c1)ccc(c12)SC[C@@H](C2=O)NS(=O)(=O)c3ccc(Cl)cc3 ZINC01404127
Cc(c1)ccc(c12)SC[C@H](C2=O)NS(=O)(=O)c3ccc(Cl)cc3 ZINC01404128
c1cccc(OC)c1NC(=O)c2c(Cl)c(Cl)c(cc2)S(=O)(=O)CC ZINC01404545
c1ccc(Cl)cc1NC(=O)c2c(Cl)c(Cl)c(cc2)S(=O)(=O)CC ZINC01404557
c1ccccc1NC(=O)c2c(Cl)c(Cl)c(cc2)S(=O)(=O)CC ZINC01404596
c1ccc(Cl)cc1NC(=O)O[C@H](C)c(s2)c(C)n(c23)ncn3 ZINC01404963
c1ccc(Cl)cc1NC(=O)O[C@@H](C)c(s2)c(C)n(c23)ncn3 ZINC01404964
CCOC(=O)c1csc(n1)-n(n2)c(NC=O)cc2-c3ccc(F)cc3 ZINC01404983
FC(F)(F)c1cc(ccc1)NC(=O)O[C@H](C)c(s2)c(C)n(c23)ncn3 ZINC01405002
c1cc(Cl)c(Cl)cc1NC(=O)O[C@H](C)c(s2)c(C)n(c23)ncn3 ZINC01405013
Clc1cccc(F)c1COc(c2C)c(=O)ccn2-c(c3[N+](=O)O)nccc3 ZINC01405165
c1ccccc1NC(=O)CSc(o2)nnc2-c3csc(c34)CCCC4 ZINC01405298
CCOC(=O)c1c(C(F)(F)F)n(nc1)-c(n2)scc2-c3cc(N)ccc3 ZINC01407127
c1cc(C)ccc1C(=O)Nc2c(=O)n(C)nc(n2)Nc3cc(Cl)ccc3 ZINC01408768
FC(F)(F)c1cc(=O)oc(c12)cc(cc2)N3C(=O)C[C@@H](C3=O)Cc4ccc(C)cc4 ZINC01410037
FC(F)(F)c1cc(=O)oc(c12)cc(cc2)N3C(=O)C[C@H](C3=O)Cc4ccc(C)cc4 ZINC01410038
COC(=O)c1c(C)nc(s1)NC(=S)NC(=O)c2ccccc2 ZINC01415114
CCOC(=O)c1c(C)sc(n1)NC(=S)NC(=O)c2ccccc2 ZINC01415136
c1cc(Br)ccc1NC(=O)Cc(n2)scc2C(=O)OCC ZINC01415149
COC(=O)/C=C1\C(=O)N=C(S1)N2N=C(C[C@@]2(C(F)(F)F)O)c3ccccc3 ZINC01415543
CCOC(=O)c1csc(n1)-n(n2)c(N)cc2-c3ccc(Cl)cc3 ZINC01415792
CCOC(=O)c1csc(n1)-n(n2)c(N)cc2-c3ccc(Br)cc3 ZINC01415826
CCOC(=O)c1csc(n1)-n(n2)c(N)cc2-c3ccc(F)cc3 ZINC01415827
c1ccccc1-c2cc(NC(=O)CCl)n(n2)-c(n3)scc3C(=O)OC ZINC01415844
s1nnc(C)c1C(=O)N2N=C(C(F)(F)F)C[C@]2(O)c3cccc(c34)cccc4 ZINC01416960
c1cccc(c12)nc(C(C)C)nc2Sc(c3[N+](=O)O)ccc(c34)nsn4 ZINC01421284
c1cccc(c12)n(c(n2)CO)[C@H](C3=O)CC(=O)N3c4ccc(Cl)cc4 ZINC01421902
c1cccc(c12)[nH+]c(CO)n2[C@H](C3=O)CC(=O)N3c4ccc(Cl)cc4 ZINC01421902
c1cccc(c12)n(c(n2)CO)[C@@H](C3=O)CC(=O)N3c4ccc(Cl)cc4 ZINC01421903
c1cccc(c12)[nH+]c(CO)n2[C@@H](C3=O)CC(=O)N3c4ccc(Cl)cc4 ZINC01421903
FC(F)(F)Oc(cc1)ccc1N(C2=O)CC(=C23)N(C)C(=O)N[C@@H]3c4ccc(O)cc4 ZINC01422340
FC(F)(F)Oc(cc1)ccc1N(C2=O)CC(=C23)N(C)C(=O)N[C@H]3c4ccc(O)cc4 ZINC01422341
c1ccc(Cl)cc1N(C2=O)CC(=C23)N(C)C(=O)N[C@@H]3c4ccc(O)cc4 ZINC01422342
c1ccc(Cl)cc1N(C2=O)CC(=C23)N(C)C(=O)N[C@H]3c4ccc(O)cc4 ZINC01422343
c1cc(F)ccc1N(C2=O)CC(=C23)N(C)C(=O)N[C@@H]3c4ccc(O)cc4 ZINC01422344
c1cccc(c1C(F)(F)F)NC(=O)CSc2nc(C)cc(c23)COC3=O ZINC01422529
FC(F)(F)c1cc(ccc1)NC(=O)CSc2nc(C)cc(c23)COC3=O ZINC01422530
c1cccc(c12)cnn(c2=O)Cc3nnc(S)n3-c(c4C)cccc4 ZINC01422615
c1ccccc1-c(c2C(=O)OCC)n(nc2N)C(=O)c3c(F)cccc3 ZINC01423312
c1cc(Cl)c([N+](=O)O)cc1C(=O)NCc2cc(C)nc(c23)cccc3 ZINC01423683
c1ccccc1[C@H](C)NC(=O)c2c(Cl)cc(Cl)c(c2)S(=O)(=O)N(C)C ZINC01424233
c1c(Br)ccc(c12)N(C(=O)C)C(=O)[C@H](OC(=O)C)N=C2c3c(Cl)cccc3 ZINC01424525
c1cccc([N+](=O)O)c1C(=O)Nc(n2)sc(c23)cc(c(Cl)c3)OC ZINC01424532
c1c(Br)ccc(OC)c1C(=O)Nc(c2)ccc(c23)oc(=O)cc3 ZINC01424561
FC(F)(F)c1cc(C)nn1-c(cc2)ccc2NS(=O)(=O)c(cc3)ccc3OC ZINC01424652
CCN(C1=O)C(=O)[C@H]([C@H]12)ON(c3ccccc3)[C@@H]2c4cc(Br)ccc4 ZINC01424825
c1cc(F)ccc1NC(=O)c2c(Cl)cc(Cl)c(c2)S(=O)(=O)N(C)C ZINC01425749
c1cc(Cl)c(Cl)cc1C(=O)Nc2ccc(cc2)N3CCCC3=O ZINC01425938
s1cccc1C(=O)Nc(c2C)c(C)n(n2)C(=O)c3cccs3 ZINC01426275
c1cc(F)ccc1C(=O)Cn(c2cccc3)c(c4c23)c(=O)n5c(n4)SCC5 ZINC01427133
c1cccc(F)c1NC(=O)Cn(c2cccc3)c(c4c23)c(=O)n5c(n4)SCC5 ZINC01427142
CSc(cc1)ccc1[C@H]2CC(=O)N(C(=C23)COC3=O)c4cc(Br)ccc4 ZINC01427610
CCOc(cc1)ccc1[C@H]2CC(=O)N(C(=C23)COC3=O)c4cc(Cl)ccc4 ZINC01427640
CCOc(cc1)ccc1[C@@H]2CC(=O)N(C(=C23)COC3=O)c4cc(Cl)ccc4 ZINC01427641
CSc(cc1)ccc1[C@H]2CC(=O)N(C(=C23)COC3=O)c4ccc(F)cc4 ZINC01427706
CSc(cc1)ccc1[C@@H]2CC(=O)N(C(=C23)COC3=O)c4ccc(F)cc4 ZINC01427707
c1cccc(c1C#N)Cn(c2ccc(F)c3)c(c4c23)c(=O)n5c(n4)SCC5 ZINC01428171
Cc1cc([nH]n1)NC(=O)Cn(c2ccc(F)c3)c(c4c23)c(=O)n5c(n4)SCC5 ZINC01428175
Cc1cc(n[nH]1)NC(=O)Cn(c2ccc(F)c3)c(c4c23)c(=O)n5c(n4)SCC5 ZINC01428175
Cc1cc(n[nH]1)NC(=O)Cn(c2ccc(F)c3)c(c4c23)c(=O)n5c(n4)SCC5 ZINC01428175
Cn(n1)ccc1C(=O)Oc(cc2)ccc2C(=O)Nc3c(F)cc(F)cc3 ZINC01428186
c1cc(F)ccc1C(=O)Cn(c2cccc3)c(c4c23)c(=O)n5c(n4)SCCC5 ZINC01428191
CCS(=O)(=O)c(cc1)cc(c12)oc(n2)Nc(cc3)c(Br)cc3C ZINC01428290
c1cc([N+](=O)O)ccc1Cn(c2ccc(F)c3)c(c4c23)c(=O)n5c(n4)SCC5 ZINC01428297
c1cccc(c1C(F)(F)F)-n2nnc(c2N)S(=O)(=O)c(cc3)ccc3C ZINC01428301
Fc1cccc(c1C)NC(=O)[C@H]2CCCN2S(=O)(=O)c(cc3)ccc3F ZINC01428401
Cn(n1)ccc1C(=O)Oc(cc2)ccc2C(=O)Nc(cc3)cc(Cl)c3F ZINC01428667
Cc1ncc(o1)-c2ccc(cc2)NS(=O)(=O)c3ccc(s3)Cl ZINC01428725
c1c(Cl)ccc(OC)c1C(=O)Nc(c2C)ccc(c2)-c(no3)nc3C ZINC01428886
c1cccc(Cl)c1C(=O)Nc(c2C)ccc(c2)-c(no3)nc3C ZINC01428887
c1cc(Cl)ccc1C(=O)Nc(c2C)ccc(c2)-c(no3)nc3C ZINC01428891
c1cc(Cl)cc(Cl)c1CNC(=O)c2nc(no2)-c3cc(OC)ccc3 ZINC01428895
c1cccc(Cl)c1CNC(=O)c2nc(no2)-c3cc(OC)ccc3 ZINC01428896
CCc1ccc(cc1)NC(=O)Cn(n2)nnc2-c(cc3C(F)(F)F)ccc3 ZINC01428993
c1cccc(I)c1NC(=O)CSc(n2)nn(c23)c(C)cc(n3)C ZINC01429265
O=C1OCC(=C12)N(c(cc3C(F)(F)F)ccc3)C(=O)C[C@@H]2c4cc(OC)ccc4 ZINC01429576
CSc(cc1)ccc1[C@H]2CC(=O)N(C(=C23)COC3=O)c4cc(F)ccc4 ZINC01429735
FC(F)(F)c1cc(ccc1)NC(=O)c2c(nccn2)C(=O)OCC ZINC01430081
Cc1ccc(cc1)S(=O)(=O)c(c2N)nnn2-c(cc3)cc(Cl)c3F ZINC01430264
c1cccc(c12)sc(=O)n2CC(=O)Nc3c(C(=O)OC)[nH]c(c34)ccc(F)c4 ZINC01430392
c1cc(Cl)c(Cl)cc1C(=O)Nc(c2C)ccc(c2)-c(no3)nc3C ZINC01430641
Cc1c(Br)cc(cc1)NC(=O)Cn(n2)nnc2-c3cccs3 ZINC01431304
c1cc(Cl)cc(Cl)c1C(=O)Nc(c2C)ccc(c2)-c(no3)nc3C ZINC01431329
Cc1c(I)c(C)n(n1)CC(=O)Nc(n2)sc(c23)cccc3 ZINC01431337
c1ccccc1[C@H](C)NC(=O)c2nc(no2)-c(cc3)ccc3C(F)(F)F ZINC01431362
c1ccccc1[C@@H](C)NC(=O)c2nc(no2)-c(cc3)ccc3C(F)(F)F ZINC01431363
c1ccc(C(F)(F)F)cc1C(=O)Nc2ccc(cc2)NC(=O)OCC ZINC01431493
Fc1c(Cl)cc(cc1)NC(=O)[C@@H]2CCCN2S(=O)(=O)c(cc3)ccc3F ZINC01431576
c1cccc(OCC)c1[C@@H]2CC(=O)Nc(c23)[nH]nc3-c4ccc(Cl)cc4 ZINC01431951
c1cccc(OCC)c1[C@@H]2CC(=O)Nc(c23)n[nH]c3-c4ccc(Cl)cc4 ZINC01431951
c1ccccc1C(=O)N2CCN(CC2)c(cc3)c(N)cc3C(F)(F)F ZINC01432050
C1C[C@H](C2)C[C@@H]([C@@H]12)n(c(nn3)S)c3Cn(c4=O)ncc(c45)cccc5 ZINC01432572
c1cccc(c12)cnn(c2=O)Cc3n(c(nn3)S)[C@H]4C[C@@H](C5)C=C[C@H]45 ZINC01432573
FC(F)(F)c1ccc(cc1)-c(no2)nc2C(=O)NCCc3ccccc3 ZINC01432689
FC(F)(F)c1ccc(cc1)-c(no2)nc2C(=O)NCc(c3)ccc(c34)OCO4 ZINC01432995
CNC(=S)N/N=C\1C(=O)N(c(c12)cccc2)Cc3c(Cl)cccc3Cl ZINC01437009
O=[N+](O)c1c(F)ccc(c1)NC(=O)[C@@H](CC2=O)CN2c(c3C)cccc3 ZINC01438184
c1cc(Cl)ccc1C(=O)COC(=O)[C@@H](CC2=O)CN2c(c3C)cccc3 ZINC01438707
Cc1cc(ccc1)N2C[C@H](CC2=O)C(=O)Nc(c3)ccc(Cl)c3[N+](=O)O ZINC01439274
Cc1cc(ccc1)N2C[C@@H](CC2=O)C(=O)Nc(c3)ccc(Cl)c3[N+](=O)O ZINC01439275
c1ccc(Br)cc1NC(=O)Cn(n2)nnc2-c(cc3)ccc3C ZINC01439413
CN(C)c(nc1)ncc1/C=C2/C(=O)N(C(=O)NC2=O)c3cc(F)ccc3 ZINC01439795
c1c(F)c(F)cc(Cl)c1C(=O)Nc(cc2)ccc2C(=O)N3CCCC3 ZINC01439910
CCCc1cc(=O)[nH]c(n1)SCc2nc(no2)-c3ccc(Cl)cc3 ZINC01440014
CCCc1cc(=O)nc([nH]1)SCc2nc(no2)-c3ccc(Cl)cc3 ZINC01440014
CCCc1cc(O)nc(n1)SCc2nc(no2)-c3ccc(Cl)cc3 ZINC01440014
CCOC(=O)NN(C1=O)[C@@H](c2c(Cl)cc(Cl)cc2)Nc(c13)cccc3 ZINC01440082
CCOC(=O)NN(C1=O)[C@H](c2c(Cl)cc(Cl)cc2)Nc(c13)cccc3 ZINC01440083
c1cc(Br)ccc1NC(=O)CSc2nnnn2-c(cc3)ccc3C ZINC01440127
c1ccccc1[C@H]([C@@H]2C(=O)OC)CC(=CC2=O)Nc3c(F)cc(F)cc3 ZINC01440873
c1ccccc1[C@H]([C@H]2C(=O)OC)CC(=CC2=O)Nc3c(F)cc(F)cc3 ZINC01440874
c1ccccc1[C@@H]([C@@H]2C(=O)OC)CC(=CC2=O)Nc3c(F)cc(F)cc3 ZINC01440875
c1ccccc1[C@@H]([C@H]2C(=O)OC)CC(=CC2=O)Nc3c(F)cc(F)cc3 ZINC01440876
CCc1c(C)nc([nH]c1=O)SCc2nc(no2)-c3ccc(Cl)cc3 ZINC01441107
CCc1c(C)nc(nc1O)SCc2nc(no2)-c3ccc(Cl)cc3 ZINC01441107
CCc1c(C)nc(nc1O)SCc2nc(no2)-c3ccc(Cl)cc3 ZINC01441107
c1cccc(c12)[nH]c(n2)CS[C@H](C3=O)CC(=O)N3c4ccc(Cl)cc4 ZINC01441205
c1cccc(c12)[nH+]c([nH]2)CS[C@H](C3=O)CC(=O)N3c4ccc(Cl)cc4 ZINC01441205
c1cccc(c12)[nH]c(n2)CS[C@@H](C3=O)CC(=O)N3c4ccc(Cl)cc4 ZINC01441206
c1cccc(c12)[nH+]c([nH]2)CS[C@@H](C3=O)CC(=O)N3c4ccc(Cl)cc4 ZINC01441206
COCc1cc(C)nc2sc(c3c12)C(=O)N4[C@@H](N3)c5c(C4=O)cccc5 ZINC01441324
COc(cc1)ccc1CC(=O)NN[C@H](C2=O)CC(=O)N2c3ccc(F)cc3 ZINC01441523
s1cccc1CC(=O)NN[C@H](C2=O)CC(=O)N2c3ccc(F)cc3 ZINC01441529
s1cccc1CC(=O)NN[C@@H](C2=O)CC(=O)N2c3ccc(F)cc3 ZINC01441530
c1cccc(c12)[nH]c(n2)CS[C@H](C3=O)CC(=O)N3c4cc(Cl)ccc4 ZINC01441757
c1cccc(c12)[nH+]c([nH]2)CS[C@H](C3=O)CC(=O)N3c4cc(Cl)ccc4 ZINC01441757
c1cccc(c12)[nH]c(n2)CS[C@@H](C3=O)CC(=O)N3c4cc(Cl)ccc4 ZINC01441758
c1cccc(c12)[nH+]c([nH]2)CS[C@@H](C3=O)CC(=O)N3c4cc(Cl)ccc4 ZINC01441758
c1cccc(c12)[nH]c(n2)CS[C@H](C3=O)CC(=O)N3c4c(Cl)cccc4 ZINC01441761
c1cccc(c12)[nH+]c([nH]2)CS[C@H](C3=O)CC(=O)N3c4c(Cl)cccc4 ZINC01441761
c1cccc(c12)[nH]c(n2)CS[C@@H](C3=O)CC(=O)N3c4c(Cl)cccc4 ZINC01441762
c1cccc(c12)[nH+]c([nH]2)CS[C@@H](C3=O)CC(=O)N3c4c(Cl)cccc4 ZINC01441762
COC(=O)c1cc(=O)n(Cc2ccco2)/c(s1)=N/c(cc3)cc(Cl)c3F ZINC01442317
COC(=O)c1cc(=O)n(-c2ccc(F)cc2)/c(s1)=N/c3ccc(F)cc3 ZINC01442407
c1cc(F)ccc1NC(=O)C[C@@H](C2=O)N(C(C)C)C(=O)N2c3ccc(F)cc3 ZINC01443119
c1cc(F)ccc1NC(=O)C[C@H](C2=O)N(C(C)C)C(=O)N2c3ccc(F)cc3 ZINC01443120
c1cc(F)ccc1[C@H](C)n(c(nn2)S)c2Cn(c3=O)ncc(c34)cccc4 ZINC01443540
C1COCCN1c(c2)c(cc(C#N)c2C#N)Sc3ccc(Cl)cc3 ZINC01443906
CC(C)COC(=O)c1cc(ccc1)N(C2=O)C(=O)c(c23)ccc(Br)c3 ZINC01444128
c1cc(Br)ccc1[C@H](C2(C#N)C#N)[C@H](C(=O)C)N([C@@H]23)c4c(C=C3)cccc4 ZINC01445206
o1cccc1C(=O)N[C@H](C(Cl)(Cl)Cl)Oc(ccc2)cc2C(=O)OC ZINC01446583
c1cc(Cl)ccc1-n2c(SCC(=O)OC)nnc2-c3cccs3 ZINC01447509
COc(cc1)cc(O)c1-c2cc([nH]n2)-c3cc(Br)cc(c34)COCO4 ZINC01447875
COc(cc1)cc(O)c1-c([nH]n2)cc2-c3cc(Br)cc(c34)COCO4 ZINC01447875
c1cc(F)ccc1C(=O)C2=C(O)C(=O)N(c(no3)cc3C)[C@H]2c4ccc(F)cc4 ZINC01450464
c1cc(F)ccc1C(=O)[C@H]2[C@@H](N(C(=O)C2=O)c(no3)cc3C)c4ccc(F)cc4 ZINC01450464
c1cc(F)ccc1/C(O)=C2/C(=O)C(=O)N(c(no3)cc3C)[C@H]2c4ccc(F)cc4 ZINC01450464
c1cc(F)ccc1C(=O)C2=C(O)C(=O)N(c(no3)cc3C)[C@@H]2c4ccc(F)cc4 ZINC01450465
c1cc(F)ccc1C(=O)[C@H]2[C@H](N(C(=O)C2=O)c(no3)cc3C)c4ccc(F)cc4 ZINC01450465
c1cc(F)ccc1/C(O)=C2/C(=O)C(=O)N(c(no3)cc3C)[C@@H]2c4ccc(F)cc4 ZINC01450465
c1cc(F)ccc1C(=O)C2=C(O)C(=O)N(c(no3)cc3C)[C@@H]2c4cc(Cl)ccc4 ZINC01450473
c1cc(F)ccc1C(=O)[C@@H]2[C@H](N(C(=O)C2=O)c(no3)cc3C)c4cc(Cl)ccc4 ZINC01450473
c1cc(F)ccc1/C(O)=C2/C(=O)C(=O)N(c(no3)cc3C)[C@@H]2c4cc(Cl)ccc4 ZINC01450473
c1cc(F)ccc1C(=O)C2=C(O)C(=O)N(c(no3)cc3C)[C@H]2c4cc(F)ccc4 ZINC01450482
c1cc(F)ccc1C(=O)[C@@H]2[C@@H](N(C(=O)C2=O)c(no3)cc3C)c4cc(F)ccc4 ZINC01450482
c1cc(F)ccc1/C(O)=C2/C(=O)C(=O)N(c(no3)cc3C)[C@H]2c4cc(F)ccc4 ZINC01450482
c1cc(F)ccc1C(=O)C2=C(O)C(=O)N(c(no3)cc3C)[C@@H]2c4cc(F)ccc4 ZINC01450483
c1cc(F)ccc1C(=O)[C@@H]2[C@H](N(C(=O)C2=O)c(no3)cc3C)c4cc(F)ccc4 ZINC01450483
c1cc(F)ccc1/C(O)=C2/C(=O)C(=O)N(c(no3)cc3C)[C@@H]2c4cc(F)ccc4 ZINC01450483
s1cccc1C(=O)C2=C(O)C(=O)N(c(no3)cc3C)[C@H]2c4ccc(F)cc4 ZINC01451095
s1cccc1C(=O)[C@H]2[C@@H](N(C(=O)C2=O)c(no3)cc3C)c4ccc(F)cc4 ZINC01451095
s1cccc1/C(O)=C2/C(=O)C(=O)N(c(no3)cc3C)[C@H]2c4ccc(F)cc4 ZINC01451095
s1cccc1C(=O)C2=C(O)C(=O)N(c(no3)cc3C)[C@@H]2c4ccc(F)cc4 ZINC01451096
s1cccc1C(=O)[C@@H]2[C@H](N(C(=O)C2=O)c(no3)cc3C)c4ccc(F)cc4 ZINC01451096
s1cccc1/C(O)=C2/C(=O)C(=O)N(c(no3)cc3C)[C@@H]2c4ccc(F)cc4 ZINC01451096
s1cccc1C(=O)C2=C(O)C(=O)N(c(no3)cc3C)[C@@H]2c4cc(Cl)ccc4 ZINC01451100
s1cccc1C(=O)[C@@H]2[C@H](N(C(=O)C2=O)c(no3)cc3C)c4cc(Cl)ccc4 ZINC01451100
s1cccc1/C(O)=C2/C(=O)C(=O)N(c(no3)cc3C)[C@@H]2c4cc(Cl)ccc4 ZINC01451100
c1cc(F)ccc1C(=O)C2=C(O)C(=O)N(c(no3)cc3C)[C@H]2c4cccs4 ZINC01451448
c1cc(F)ccc1C(=O)[C@H]2[C@H](c3cccs3)N(C(=O)C2=O)c(no4)cc4C ZINC01451448
c1cc(F)ccc1/C(O)=C2/C(=O)C(=O)N(c(no3)cc3C)[C@H]2c4cccs4 ZINC01451448
c1cc(F)ccc1C(=O)C2=C(O)C(=O)N(c(n3)sc(C)c3C)[C@H]2c4ccco4 ZINC01451802
c1cc(F)ccc1C(=O)[C@H]2[C@H](c3ccco3)N(C(=O)C2=O)c(n4)sc(C)c4C ZINC01451802
c1cc(F)ccc1/C(O)=C2\C(=O)C(=O)N(c(n3)sc(C)c3C)[C@H]2c4ccco4 ZINC01451802
c1cc(F)ccc1C(=O)C2=C(O)C(=O)N(c(n3)sc(C)c3C)[C@@H]2c4ccco4 ZINC01451803
c1cc(F)ccc1C(=O)[C@@H]2[C@@H](c3ccco3)N(C(=O)C2=O)c(n4)sc(C)c4C ZINC01451803
c1cc(F)ccc1/C(O)=C2/C(=O)C(=O)N(c(n3)sc(C)c3C)[C@@H]2c4ccco4 ZINC01451803
c1cc(F)ccc1C(=O)C2=C(O)C(=O)N(c(n3)sc(C)c3C)[C@H]2c4cccs4 ZINC01451804
c1cc(F)ccc1C(=O)[C@H]2[C@H](c3cccs3)N(C(=O)C2=O)c(n4)sc(C)c4C ZINC01451804
c1cc(F)ccc1/C(O)=C2/C(=O)C(=O)N(c(n3)sc(C)c3C)[C@H]2c4cccs4 ZINC01451804
c1cc(F)ccc1C(=O)C2=C(O)C(=O)N(c(n3)sc(C)c3C)[C@@H]2c4cccs4 ZINC01451805
c1cc(F)ccc1C(=O)[C@H]2[C@@H](c3cccs3)N(C(=O)C2=O)c(n4)sc(C)c4C ZINC01451805
c1cc(F)ccc1/C(O)=C2/C(=O)C(=O)N(c(n3)sc(C)c3C)[C@@H]2c4cccs4 ZINC01451805
s1cccc1/C(O)=C2\C(=O)C(=O)N(c(n3)sc(C)c3C)[C@H]2c4ccc(F)cc4 ZINC01451868
s1cccc1C(=O)[C@H]2[C@H](c3ccc(F)cc3)N(C(=O)C2=O)c(n4)sc(C)c4C ZINC01451868
s1cccc1/C(O)=C2/C(=O)C(=O)N(c(n3)sc(C)c3C)[C@H]2c4ccc(F)cc4 ZINC01451868
s1cccc1/C(O)=C2/C(=O)C(=O)N(c(n3)sc(C)c3C)[C@@H]2c4ccc(F)cc4 ZINC01451869
s1cccc1C(=O)[C@@H]2[C@@H](c3ccc(F)cc3)N(C(=O)C2=O)c(n4)sc(C)c4C ZINC01451869
s1cccc1/C(O)=C2/C(=O)C(=O)N(c(n3)sc(C)c3C)[C@@H]2c4ccc(F)cc4 ZINC01451869
s1cccc1C(=O)[C@H]2[C@@H](c3ccc(F)cc3)N(C(=O)C2=O)c(n4)sc(C)c4C ZINC01451869
c1ccccc1N(C(S)=C2C#N)[C@H](NC2=O)c3ccc(cc3)N(C)C ZINC01454013
c1ccccc1N(C(S)=C2C#N)[C@@H](NC2=O)c3ccc(cc3)N(C)C ZINC01454014
COc(c1)ccc(c12)oc(C)c2C3=NN[C@H](C3)c4c(O)cc(Br)cc4 ZINC01454221
c1cc(F)ccc1C(=O)N2CCCC[C@@H](C2=O)Sc(nn3)n(c34)cccc4 ZINC01454991
c1cc(F)ccc1C(=O)N2CCCC[C@H](C2=O)Sc(nn3)n(c34)cccc4 ZINC01454992
c1ccc(OC)cc1NC(=O)CSc2nsc(n3)n2c(c34)cccc4 ZINC01455319
c1ccc(OC)cc1NC(=O)CSc(ns2)n3c2[nH+]c(c34)cccc4 ZINC01455319
COc1c(Cl)cc(cc1)NC(=O)CCN(C2=O)C(=O)c(c23)cccc3 ZINC01455662
c1ccccc1CC(=O)Nc(sc2=O)nc3sc(c4c23)CCCC4 ZINC01462606
c1cc(I)ccc1C(=O)Nc(c2cccc3c24)ccc4N(C3=O)CC ZINC01462975
FC(F)(F)c1cc(ccc1)NS(=O)(=O)c(c2cccc3c24)ccc4N(C3=O)CC ZINC01463364
FC(F)(F)c1cc(ccc1)NS(=O)(=O)c(ccc2)cc2-n3c(C)cc(=O)cc3C ZINC01463394
c1cc(Cl)ccc1NC(=O)C2CCN(CC2)S(=O)(=O)c3cccs3 ZINC01463529
c1cc(I)ccc1NC(=O)COc(cc2)ccc2N(C)C(=O)C ZINC01464775
c1cc(F)ccc1C(=O)n(n2)c(C)c(c2C)Sc(c3[N+](=O)O)cccc3 ZINC01465092
c1ncccc1NC(=O)C2=C(C)NC(=S)N[C@@H]2c3ccc(cc3)OC ZINC01465279
c1ncccc1NC(=O)C2=C(C)NC(=S)N[C@H]2c3ccc(cc3)OC ZINC01465280
c1cc(C)cc(c1C)NC(=O)CSc(nn2)n3c2sc(c34)cccc4 ZINC01465855
c1cccc(Cl)c1NC(=O)c2c(nc(s2)C)-c3ccc(cc3)[N+](=O)O ZINC01466006
c1cccc(Cl)c1NC(=O)[C@@H](C(C)C)N(C2=O)C(=O)c(c23)cccc3 ZINC01466557
Clc1cccc(c1Cl)NC(=O)[C@H](C(C)C)N(C2=O)C(=O)c(c23)cccc3 ZINC01466569
Clc1cccc(c1Cl)NC(=O)[C@@H](C(C)C)N(C2=O)C(=O)c(c23)cccc3 ZINC01466570
Clc1cccc(c1Cl)NC(=O)CCN(C2=O)C(=O)c(c23)cccc3 ZINC01466571
c1cc(Cl)cc(Cl)c1NC(=O)[C@H](C)N(C2=O)C(=O)c(c23)cccc3 ZINC01466572
c1cc(Cl)cc(Cl)c1NC(=O)[C@@H](C)N(C2=O)C(=O)c(c23)cccc3 ZINC01466573
c1cc(Cl)cc(Cl)c1NC(=O)CCN(C2=O)C(=O)c(c23)cccc3 ZINC01466574
c1c(Cl)ccc(Cl)c1NC(=O)[C@H](C(C)C)N(C2=O)C(=O)c(c23)cccc3 ZINC01466576
c1c(Cl)ccc(Cl)c1NC(=O)[C@@H](C(C)C)N(C2=O)C(=O)c(c23)cccc3 ZINC01466577
c1c(Cl)ccc(Cl)c1NC(=O)[C@H](C)N(C2=O)C(=O)c(c23)cccc3 ZINC01466578
c1c(Cl)ccc(Cl)c1NC(=O)[C@@H](C)N(C2=O)C(=O)c(c23)cccc3 ZINC01466579
c1c(Cl)ccc(Cl)c1NC(=O)CCN(C2=O)C(=O)c(c23)cccc3 ZINC01466580
Clc1c(Cl)ccc(c1)NC(=O)[C@H](C(C)C)N(C2=O)C(=O)c(c23)cccc3 ZINC01466582
Clc1c(Cl)ccc(c1)NC(=O)[C@@H](C(C)C)N(C2=O)C(=O)c(c23)cccc3 ZINC01466583
COc1c(Cl)cc(cc1)NC(=O)CN(C2=O)C(=O)c(c23)cccc3 ZINC01466625
COc1c(Cl)cc(cc1)NC(=O)[C@H](C)N(C2=O)C(=O)c(c23)cccc3 ZINC01466626
COc1c(Cl)cc(cc1)NC(=O)[C@@H](C)N(C2=O)C(=O)c(c23)cccc3 ZINC01466627
Cc1c(Cl)cc(cc1)NC(=O)[C@@H](C(C)C)N(C2=O)C(=O)c(c23)cccc3 ZINC01466632
Cc1c(Cl)cc(cc1)NC(=O)[C@H](C(C)C)N(C2=O)C(=O)c(c23)cccc3 ZINC01466633
Clc1cccc(c1C)NC(=O)[C@@H](C(C)C)N(C2=O)C(=O)c(c23)cccc3 ZINC01466635
Clc1cccc(c1C)NC(=O)CCN(C2=O)C(=O)c(c23)cccc3 ZINC01466637
c1c(Cl)ccc(OC)c1NC(=O)[C@H](C)N(C2=O)C(=O)c(c23)cccc3 ZINC01466639
c1c(Cl)ccc(OC)c1NC(=O)[C@@H](C)N(C2=O)C(=O)c(c23)cccc3 ZINC01466640
c1c(Cl)ccc(OC)c1NC(=O)CCN(C2=O)C(=O)c(c23)cccc3 ZINC01466641
c1ccc(I)cc1NC(=O)[C@@H](C(C)C)N(C2=O)C(=O)c(c23)cccc3 ZINC01466647
c1ccc(I)cc1NC(=O)[C@H](C)N(C2=O)C(=O)c(c23)cccc3 ZINC01466648
c1ccc(I)cc1NC(=O)[C@@H](C)N(C2=O)C(=O)c(c23)cccc3 ZINC01466649
c1ccc(I)cc1NC(=O)CCN(C2=O)C(=O)c(c23)cccc3 ZINC01466650
c1cnccc1[C@H](C(=C(C)N2)C(=O)OC)n(c23)nc(n3)-c4ccc(Cl)cc4 ZINC01467368
c1cnccc1[C@@H](C(=C(C)N2)C(=O)OC)n(c23)nc(n3)-c4ccc(Cl)cc4 ZINC01467369
CCOc(cc1)ccc1[C@H](S2)CC(=O)n(c23)nc(n3)-c4ccc(F)cc4 ZINC01468040
CCOc(cc1)ccc1[C@@H](S2)CC(=O)n(c23)nc(n3)-c4ccc(F)cc4 ZINC01468041
c1cccc(c1C)NC(=O)CSc2nsc(n3)n2c(c34)cccc4 ZINC01468122
c1cccc(c1C)NC(=O)CSc(ns2)n3c2[nH+]c(c34)cccc4 ZINC01468122
c1cc(C)cc(c1C)NC(=O)CSc2nsc(n3)n2c(c34)cccc4 ZINC01468125
c1cc(C)cc(c1C)NC(=O)CSc(ns2)n3c2[nH+]c(c34)cccc4 ZINC01468125
c1ccc(C)c(c1C)NC(=O)CSc2nsc(n3)n2c(c34)cccc4 ZINC01468185
c1ccc(C)c(c1C)NC(=O)CSc(ns2)n3c2[nH+]c(c34)cccc4 ZINC01468185
FC(F)(F)c1cc([N+](=O)O)c(cc1)S(=O)(=O)N(CC2)CCN2c3ccccc3 ZINC01469604
s1cccc1C(=O)C2=C(O)C(=O)N(c(s3)ncc3C)[C@H]2c(cc4)ccc4C ZINC01470340
s1cccc1C(=O)[C@H]2[C@H](c(cc3)ccc3C)N(C(=O)C2=O)c(s4)ncc4C ZINC01470340
s1cccc1/C(O)=C2/C(=O)C(=O)N(c(s3)ncc3C)[C@H]2c(cc4)ccc4C ZINC01470340
s1cccc1C(=O)C2=C(O)C(=O)N(c(s3)ncc3C)[C@@H]2c(cc4)ccc4C ZINC01470341
s1cccc1C(=O)[C@H]2[C@@H](c(cc3)ccc3C)N(C(=O)C2=O)c(s4)ncc4C ZINC01470341
s1cccc1/C(O)=C2/C(=O)C(=O)N(c(s3)ncc3C)[C@@H]2c(cc4)ccc4C ZINC01470341
c1cc(Cl)ccc1C(=O)n(n2)c(C)c(c2C)Sc(c3[N+](=O)O)cccc3 ZINC01471318
c1cccc(OC)c1N[C@H](C2=O)CC(=O)N2c(c3)ccc(Cl)c3Cl ZINC01472512
c1cccc(OC)c1N[C@@H](C2=O)CC(=O)N2c(c3)ccc(Cl)c3Cl ZINC01472513
COC(=O)c1ccc(cc1)/C=N\n2c(S)nnc2-c3ccc(Cl)cc3 ZINC01473731
COC(=O)c1ccc(cc1)/C=N\n2c(S)nnc2-c3c(Br)cccc3 ZINC01478456
COC(=O)c1ccc(cc1)/C=N/n2c(S)nnc2-c3c(Cl)cccc3 ZINC01478731
COC(=O)c1ccc(cc1)/C=N/n2c(S)nnc2-c(cc3C)ccc3 ZINC01478848
c1cccn(c12)c(=O)c(C#N)c(c2C(=O)OCC)-c3c(Cl)cc(Cl)cc3 ZINC01482494
c1[n+](O)cccc1-n(nc(C(=O)C)c2C)c(=O)c2Sc(cc3)ccc3F ZINC01483729
C[C@@H](O)[C@@H](O1)CN(C1=O)c2ccc(cc2)OCc3cc(Cl)c(F)cc3 ZINC01484327
COC(=O)CCc1c(oc(c12)cc(O)cc2)C(=O)c3ccc(C(F)(F)F)cc3 ZINC01484447
c1cc(Cl)nc(c12)n(C)c(n2)COc(cc3)ccc3C[C@H](C4=O)SC(=O)N4 ZINC01485032
c1ccccc1COC(=O)N[C@@H](C)c(oc2=O)nc(c23)sc(Br)c3C ZINC01485754
c1cc(CO)ccc1C(=O)N([C@@H]2c3cccs3)CCc(c24)scc4 ZINC01485883
COc1c(OC)ccc(c1)-n(oc2=O)c(-c3ccncc3)c2-c4ccc(F)cc4 ZINC01486025
CSc(n1)nccc1-c(n(cn2)C(CC3)CCC3=O)c2-c4ccc(F)cc4 ZINC01487037
CSc(n1)nccc1-c2c(-c3ccc(F)cc3)[nH+]cn2C(CC4)CCC4=O ZINC01487037
CSc(n1)nccc1-c2c(-c3ccc(F)cc3)[nH+]cn2C(CC4)CCC4=O ZINC01487037
c1cc(Cl)ccc1C(=O)n(c(c2)CCC)c(c23)ccc(c3)S(=O)(=O)C ZINC01487141
c1cnccc1-c(sc(n2)NC(=O)C)c2-c3cc(Br)c(cc3)N(C)C ZINC01487669
N#Cc1c(Cl)cc(cc1)NC(=O)C(C)(C)NC(=O)c2ccc(F)cc2 ZINC01488400
CS(=O)(=O)c(cc1)ccc1-c(cc2C(F)(F)F)nc(n2)Oc(cc3)ccc3C ZINC01489236
CS(=O)(=O)c(cc1)ccc1-c(c(C)c2C(F)(F)F)nc(n2)NCc3ccco3 ZINC01489250
CC1=CC(=O)N(C1=O)Nc2nc(-c3cccs3)nc(c24)ccc(c4)OC ZINC01489582
C=CC(=O)Nc(c1)ccc(c12)ncnc2N(CC3)c(c34)cc(Br)cc4 ZINC01489756
c1c(Cl)ccc(c12)N3C(C2(C)C)=CC(=O)[C@](C3=O)(O)c4ccccc4 ZINC01489858
c1ccccc1Cc2nnc(o2)-c(c3O)cc(Cl)c(c34)[nH]c(n4)C ZINC01491048
c1ccccc1Cc2nnc(o2)-c(cc3Cl)c(O)c(c34)[nH+]c(C)[nH]4 ZINC01491048
c1ccccc1Cc2nnc(o2)-c(cc3Cl)c(O)c(c34)[nH]c(n4)C ZINC01491048
c1ccccc1OCc2nnc(o2)-c(c3O)cc(Cl)c(c34)[nH]c(n4)C ZINC01491049
c1ccccc1OCc2nnc(o2)-c(cc3Cl)c(O)c(c34)[nH+]c(C)[nH]4 ZINC01491049
c1ccccc1OCc2nnc(o2)-c(cc3Cl)c(O)c(c34)[nH]c(n4)C ZINC01491049
c1cc(Cl)ccc1Oc(c(=O)oc(C)c2)c2-c3ccc(cc3)S(=O)(=O)C ZINC01491441
Fc1c(F)ccc(c1)Oc(c(=O)oc(C)c2)c2-c3ccc(cc3)S(=O)(=O)C ZINC01491442
C1CCc(c12)ccc(c2)S(=O)(=O)Nc(cn3)cc(c34)cccc4Br ZINC01494140
FC(F)(F)c1cc(ccc1)Cn2c(=O)n(C)c(=O)cc2NCc3ccncc3 ZINC01495336
c1cnccc1CNc2cc(=O)n(C)c(=O)n2Cc3c(F)cc(F)cc3 ZINC01495381
n1cc(C)ncc1CNc(n2)cc(nc2C)-c3cc(Br)cnc3 ZINC01495490
c1cnccc1CNc(nc(n2)C)cc2-c3cc(Br)cnc3 ZINC01495493
Cc1cc(C)nc(n1)Sc(cc2)ccc2NS(=O)(=O)c3c(Cl)cccc3 ZINC01495591
c1cc(F)cc(Cl)c1NC(=O)/C=C/c2ccc(cc2)S(=O)(=O)C ZINC01495692
FC(F)(F)c1cc(ccc1)NC(=O)/C=C/c2ccc(cc2)S(=O)(=O)C ZINC01495694
C1CC1C(=O)Nc2c(ccc(c2)S(=O)(=O)C)Oc3ccc(Cl)cc3 ZINC01495944
c1cc(O)c(Br)cc1/C=N/c(c2C)c(=O)n(n2C)-c3ccccc3 ZINC01496596
c1cc(Cl)c([N+](=O)O)cc1/C=N/c(c2C)c(=O)n(n2C)-c3ccccc3 ZINC01496891
c1c(Cl)ccc(c12)nc(NNC(=O)C(C)C)nc2-c3ccccc3 ZINC01498232
c1c(Br)ccc(c12)nc(NNC(=O)C)nc2-c3c(Cl)cccc3 ZINC01498240
c1cc(F)ccc1-c2cc(N(CC3)CCC3O)nc(n2)-c4cccnc4 ZINC01498579
c1cc(F)ccc1-c2cc(N(CC3)CCC3O)nc(n2)-c4ccncc4 ZINC01498604
c1ccc(C(F)(F)F)cc1C(=O)N(C2)CCc(c23)nc4n(c3=O)cccc4C ZINC01499476
c1cc(Cl)cc(Cl)c1C(=O)N(C2)CCc(c23)nc4n(c3=O)cccc4C ZINC01499482
c1ccc(C(F)(F)F)cc1C(=O)N(C2)CCc(c23)nc4n(c3=O)c(C)ccc4 ZINC01499507
c1ccccc1NC(=S)N(CC2)Cc(c2c34)c(=O)oc3cc(cc4)OC ZINC01499614
c1cc(Cl)ccc1NC(=S)N(CC2)Cc(c2c34)c(=O)oc3cc(cc4)OC ZINC01499615
c1ccc(C(F)(F)F)cc1C(=O)N(CC2)Cc(c2c34)c(=O)oc3cc(cc4)OC ZINC01499616
c1cc(Cl)ccc1C(=O)N(CC2)Cc(c2c34)c(=O)oc3cc(cc4)OC ZINC01499625
c1ccc(Cl)cc1CN(C2=O)CCN2c3cc(S(=O)(=O)C)ccc3 ZINC01499911
FC(F)(F)c1ccc(cc1)CN(C2=O)CCN2c3cc(S(=O)(=O)C)ccc3 ZINC01499914
FC(F)(F)Oc(cc1)ccc1CN(C2=O)CCN2c3cc(S(=O)(=O)C)ccc3 ZINC01499917
c1cccc(OC(F)F)c1CN(C2=O)CCN2c3cc(S(=O)(=O)C)ccc3 ZINC01499923
FC(F)(F)c1cc(ccc1)CN(C2=O)CCN2c3cc(S(=O)(=O)C)ccc3 ZINC01499924
c1cc(F)cc(Cl)c1CN(C2=O)CCN2c3cc(S(=O)(=O)C)ccc3 ZINC01499928
c1ccc(C)cc1C(=O)Nc(s2)nnc2/N=C\c3c(Cl)cccc3 ZINC01500125
c1ccc(C(F)(F)F)cc1C(=O)N[C@@H](C)c2ccc(cc2)S(=O)(=O)C ZINC01501206
c1ccc(C(F)(F)F)cc1C(=O)N[C@H](C)c2ccc(cc2)S(=O)(=O)C ZINC01501208
C1CC1C(=O)Nc(cc2)cc(c23)N(CC3)S(=O)(=O)c4ccc(Cl)cc4 ZINC01501555
CC(C)(C)c(c1)[nH]c(c12)ccc(c2)NS(=O)(=O)c3ccc(Cl)cc3 ZINC01501603
CC(C)(C)c(c1)[nH]c(c12)ccc(c2)NS(=O)(=O)c(cc3C(F)(F)F)ccc3 ZINC01501604
FC(F)(F)c1cc(ccc1)CNC(=O)c2ccc(nc2)-c3cnn(C)c3 ZINC01502625
FC(F)(F)c1cc(ccc1)CNC(=O)c(c2)n(C)c(c23)ccc(c3)S(=O)(=O)C ZINC01502649
FC(F)(F)c1cc(ccc1)-c2c(S(=O)(=O)C)cnc(n2)-c3ccc(O)cc3 ZINC01502678
CCNC(=O)c1cc(=O)oc(c12)cc(cc2)OCc3ccc(Cl)cc3 ZINC01502700
CC(C)(C)C(=O)Nc1ccc(cc1)-n(nn2)c(c23)ncc(C(F)(F)F)c3 ZINC01503377
CC(C)(C)OC(=O)Nc1ccc(cc1)-n(nn2)c(c23)ncc(C(F)(F)F)c3 ZINC01503379
FC(F)(F)Oc(cc1)ccc1NC(=O)c2ccc(nc2)-c3cnn(C)c3 ZINC01503488
c1cc(Cl)ccc1CNC(=O)c2ccc(nc2)-c3cnn(C)c3 ZINC01503491
C1CC1NC(=O)c2ccc(nc2)-c3cnn(c3)-c4ccc(Cl)cc4 ZINC01503545
C1CC1NC(=O)c2ccc(nc2)-c3cnn(c3)-c4c(F)cc(F)cc4 ZINC01503579
c1ncc(Br)cc1-c2cc(N(CC3)CCC3O)nc(n2)-c4ccccc4 ZINC01504136
Cc1cc(Br)c(cc1)NC(=O)c2cccc(n2)C(=O)OCC ZINC01504890
c1c(I)ccc(c1C)NC(=O)c2cccc(n2)C(=O)OCC ZINC01504895
Clc1cccc(Cl)c1NC(=O)c2cccc(n2)C(=O)OCC ZINC01504904
c1c(I)ccc(c1C)NC(=O)c2cccc(n2)C(=O)OC(C)C ZINC01504914
Brc1ccc(nc1)NC(=O)c2cccc(n2)C(=O)OC(C)C ZINC01504920
c1ccc(Cl)cc1NC(=O)c2cccc(n2)C(=O)OC(C)C ZINC01504925
c1ncc(Br)cc1C(=O)Nc(n2)sc(c23)cc(cc3)OCC ZINC01505256
c1c(Cl)cc(Cl)cc1NC(=O)c2ccc(cc2)S(=O)(=O)N3CCCC3 ZINC01505452
c1c(I)ccc(c1C)NC(=O)c2cccc(n2)C(=O)OC ZINC01505634
c1cc(Br)ccc1NC(=O)c2ccc(cc2)S(=O)(=O)N(C)C ZINC01506071
c1ccc(Cl)cc1NC(=O)c2ccc(cc2)S(=O)(=O)N3CCCCC3 ZINC01506150
COc(cc1)cc(c12)CCC3=C2NC(=S)N[C@H]3c4ccc(cc4)[N+](=O)O ZINC01506402
COc(cc1)cc(c12)CCC3=C2NC(=S)N[C@@H]3c4ccc(cc4)[N+](=O)O ZINC01506407
c1cc(I)ccc1NC(=O)c2cccc(n2)C(=O)OCC ZINC01507505
FC(F)(F)c1cc(ccc1)NC(=O)c2cccc(n2)C(=O)OC(C)C ZINC01507757
c1cccc(Br)c1C(=O)Nc(n2)sc(c23)cc(cc3)C(=O)OC ZINC01508179
c1c(Cl)ccc(OC)c1C(=O)Nc(n2)sc(c23)cc(cc3)[N+](=O)O ZINC01508286
CC(=O)Nc1ccc(cc1)NCN(C2=O)C(=O)c(c23)cc(Cl)c(Cl)c3 ZINC01508482
CC(=O)Nc(cc1)cc(c12)sc(n2)NC(=O)c3ccc(Br)cc3 ZINC01508501
c1c(Br)ccc(c12)nc(N(C(=O)C3)N=C3C)nc2-c4ccccc4 ZINC01508520
c1cc(O)c(Br)c(c12)oc(C(=O)OCC)c(c2=O)-c3csc(n3)C ZINC01508681
c1c(Br)ccc(c12)NC(=O)[C@H](OC(=O)C)N=C2c3ccccc3 ZINC01508682
c1cccc(I)c1NC(=O)c2cccc(n2)C(=O)OC(C)C ZINC01508813
CC(=O)Nc(cc1)cc(c12)sc(n2)NC(=O)c3c(Br)cccc3 ZINC01508976
CC(=O)c1ccc(cc1)C(=O)Nc(s2)nc(c2C)-c3ccccc3 ZINC01509326
CC(=O)c1ccc(cc1)C(=O)Nc(n2)scc2-c3cc(F)c(F)cc3 ZINC01509336
CC(=O)c1ccc(cc1)C(=O)Nc(n2)scc2-c3ccc(F)cc3 ZINC01509349
CC(=O)c1ccc(cc1)C(=O)Nc(n2)scc2-c3ccc(Cl)cc3 ZINC01509383
c1cccc(OC)c1C(=O)Nc(s2)nc(c2c34)ccc3nc(s4)C ZINC01509829
c1cc(Cl)c([N+](=O)O)cc1C(=O)Nc(n2)sc(c23)cc(cc3)OC ZINC01510031
c1ccc([N+](=O)O)cc1C(=O)Nc(n2)scc2-c(c3C)cc(C)cc3 ZINC01510196
c1cccc([N+](=O)O)c1C(=O)Nc(n2)scc2-c(c3C)cc(C)cc3 ZINC01510200
O=[N+](O)c(c1)ccc(Cl)c1C(=O)Nc(n2)scc2-c(c3C)cc(C)cc3 ZINC01510217
c1cccc(Br)c1C(=O)Nc(c2cccc3c24)ccc4N(C3=O)CC ZINC01510420
c1c(Cl)ccc(OC)c1C(=O)Nc(c2cccc3c24)ccc4N(C3=O)CC ZINC01510658
Clc1c(Cl)ccc(c1)NC(=O)OCCN(C2=O)C(=O)c(c23)cccc3 ZINC01510751
c1cc(Br)ccc1C(=O)Nc(c2)c(=O)oc(c23)cc(cc3)OCC ZINC01510855
c1c(Cl)ccc(OC)c1C(=O)Nc(c2)c(=O)oc(c23)ccc(c3)OC ZINC01510919
c1cc(I)ccc1NC(=O)c2cccc(n2)C(=O)OC(C)C ZINC01511980
c1cc(Br)ccc1NC(=O)c2cccc(n2)C(=O)OC(C)C ZINC01511995
O=[N+](O)c(c1)ccc(Cl)c1C(=O)Nc(n2)sc(c23)cc(cc3)OC ZINC01512036
c1ccccc1[C@H]2N(C(=O)OCC(C)C)CC(=O)Nc(c23)ccc(Br)c3 ZINC01512202
c1c(Cl)ccc(OC(=O)C)c1C(=O)Nc(n2)sc(c23)cc(C)cc3 ZINC01512249
c1cccc(Cl)c1NC(=O)c2ccc(cc2)S(=O)(=O)N3CCCCC3 ZINC01512311
CCOC(=O)Cn(c(c12)cccc1)c(=O)c(n2)-c3c(N)ccc(Br)c3 ZINC01512397
Cc1ccc(cc1)S(=O)(=O)Nc(n2)scc2-c3ccc(F)cc3 ZINC01512467
c1cc(Cl)ccc1NC(=O)c2ccc(cc2)S(=O)(=O)N3CCCCC3 ZINC01512867
Cc1ccc(cc1)NC(=S)Nc(cc2)ccc2-c3nnc(o3)SC ZINC01513055
Cc1ccc(cc1)S(=O)(=O)Nc(n2)scc2-c3ccc(Br)cc3 ZINC01513112
c1cc(Br)ccc1NC(=O)c2cccc(n2)C(=O)OCC ZINC01513120
c1cnccc1-c(c2C#N)c(c(C)[nH]c2=S)C(=O)Nc3ccccc3 ZINC01513956
Fc1c(Cl)cc(cc1)S(=O)(=O)N(CC2)[C@@H](C)c(c2c34)[nH]c3ccc(c4)OC ZINC01514098
Fc1c(Cl)cc(cc1)S(=O)(=O)N(CC2)[C@H](C)c(c2c34)[nH]c3ccc(c4)OC ZINC01514099
c1cccc(c12)[nH]c(=O)c(c2O)C(=O)Nc(cc3C(F)(F)F)c(cc3)N4CCOCC4 ZINC01514214
c1cccc(c12)nc(O)c(c2O)C(=O)Nc(cc3C(F)(F)F)c(cc3)N4CCOCC4 ZINC01514214
c1cccc([N+](=O)O)c1C(=O)Nc(n2)scc2-c(c3)ccc(c3C)OC ZINC01514253
c1c(Cl)ccc(Cl)c1NC(=O)c2ccc(cc2)S(=O)(=O)N(C)C ZINC01514396
c1cc([N+](=O)O)cc(Cl)c1C(=O)Nc(n2)sc(c23)cc(cc3)OCC ZINC01514695
COc(cc1)ccc1-c2csc(n2)NS(=O)(=O)c3ccc(Cl)cc3 ZINC01514699
c1ccc(OC(F)F)cc1NC(=O)CSc2nnnn2-c3ccccc3 ZINC01514798
CCc1ccc(cc1)S(=O)(=O)Nc2cc(Br)cc(c23)cccn3 ZINC01515599
OCCN(C)c(c1c23)ccc2C(=O)N(C(=O)c3ccc1)c4ccc(Cl)cc4 ZINC01515718
COc(cc1)cc(c12)oc(=O)c(c2)-c3csc(n3)Nc4ccc(F)cc4 ZINC01515848
O=[N+](O)c(c1)ccc(Cl)c1C(=O)Nc(n2)sc(c23)cccc3C ZINC01516567
c1cc(Br)ccc1NC(=O)c([nH]cn2)c2C(=O)N3CCCCC3 ZINC01516598
c1cc(Br)ccc1NC(=O)c([nH+]c[nH]2)c2C(=O)N3CCCCC3 ZINC01516598
O1CCC[C@@H]1CNC(=O)c2cnn(c23)c(C(F)(F)F)cc(n3)-c4ccco4 ZINC01517166
c1ccccc1C(=O)c2ccc(cc2)C(=O)Nc(n3)sc(c34)CCCC4 ZINC01518111
c1cccc(Cl)c1C(=O)Nc(n2)sc(c23)cc([N+](=O)O)cc3OC ZINC01518256
c1ccc([N+](=O)O)cc1C(=O)Nc(n2)sc(c23)CCc4c3cccc4 ZINC01518342
Clc1cccc(c12)sc(n2)NC(=O)c3ccc(cc3)N4C(=O)CCC4=O ZINC01518517
c1c(Cl)cc(Cl)cc1NC(=O)c2ccc(cc2)N3C(=O)CCC3=O ZINC01518540
c1c(Cl)ccc([N+](=O)O)c1C(=O)Nc(n2)sc(c23)cc(C)cc3C ZINC01518580
c1c(Cl)ccc([N+](=O)O)c1C(=O)Nc(n2)scc2-c(c3C)ccc(C)c3 ZINC01518585
c1c(Cl)ccc([N+](=O)O)c1C(=O)Nc(n2)scc2-c(c3)ccc(c3C)OC ZINC01518590
CN(C)S(=O)(=O)c(c1)ccc(c12)[nH]c(c2)-c3ccc(Br)cc3 ZINC01519212
CN(C)S(=O)(=O)c(c1)ccc(c12)[nH]c(c2)-c3cc(Br)ccc3 ZINC01519213
CN(C)S(=O)(=O)c(c1)ccc(c12)[nH]c(c2)-c3cc(Cl)c(cc3)OC ZINC01519250
CN(C)S(=O)(=O)c(c1)ccc(c12)[nH]c(c2)-c3c(OC)ccc(Cl)c3 ZINC01519254
c1ccc(Cl)cc1-c(c2)[nH]c(c23)ccc(c3)S(=O)(=O)N4CCCC4 ZINC01519322
c1cc(Cl)ccc1-c(c2)[nH]c(c23)ccc(c3)S(=O)(=O)N4CCCC4 ZINC01519323
c1cc(Br)ccc1-c(c2)[nH]c(c23)ccc(c3)S(=O)(=O)N4CCCC4 ZINC01519324
c1ccc(Br)cc1-c(c2)[nH]c(c23)ccc(c3)S(=O)(=O)N4CCCC4 ZINC01519325
s1c(Cl)ccc1-c(c2)[nH]c(c23)ccc(c3)S(=O)(=O)N4CCCC4 ZINC01519350
c1cc(F)cc(F)c1-c(c2)[nH]c(c23)ccc(c3)S(=O)(=O)N4CCCC4 ZINC01519354
c1cc(F)c(F)cc1-c(c2)[nH]c(c23)ccc(c3)S(=O)(=O)N4CCCC4 ZINC01519355
c1cccc(Cl)c1-c(c2)[nH]c(c23)ccc(c3)S(=O)(=O)N4CCCCC4 ZINC01519377
c1cc(Br)ccc1-c(c2)[nH]c(c23)ccc(c3)S(=O)(=O)N4CCCCC4 ZINC01519380
c1cccc(Cl)c1-c(c2)[nH]c(c23)ccc(c3)S(=O)(=O)N4CCOCC4 ZINC01519433
c1ccc(Cl)cc1-c(c2)[nH]c(c23)ccc(c3)S(=O)(=O)N4CCOCC4 ZINC01519434
c1cc(Cl)ccc1-c(c2)[nH]c(c23)ccc(c3)S(=O)(=O)N4CCOCC4 ZINC01519435
c1cc(Br)ccc1-c(c2)[nH]c(c23)ccc(c3)S(=O)(=O)N4CCOCC4 ZINC01519436
c1ccc(Br)cc1-c(c2)[nH]c(c23)ccc(c3)S(=O)(=O)N4CCOCC4 ZINC01519437
c1cccc(Br)c1-c(c2)[nH]c(c23)ccc(c3)S(=O)(=O)N4CCOCC4 ZINC01519438
c1cc(Cl)cc(Cl)c1-c(c2)[nH]c(c23)ccc(c3)S(=O)(=O)N4CCOCC4 ZINC01519448
c1c(Cl)ccc(Cl)c1-c(c2)[nH]c(c23)ccc(c3)S(=O)(=O)N4CCOCC4 ZINC01519449
c1cc(Cl)c(Cl)cc1-c(c2)[nH]c(c23)ccc(c3)S(=O)(=O)N4CCOCC4 ZINC01519450
c1cccc(c1C(F)(F)F)-c(c2)[nH]c(c23)ccc(c3)S(=O)(=O)N4CCOCC4 ZINC01519453
FC(F)(F)c1cc(ccc1)-c(c2)[nH]c(c23)ccc(c3)S(=O)(=O)N4CCOCC4 ZINC01519454
FC(F)(F)c1ccc(cc1)-c(c2)[nH]c(c23)ccc(c3)S(=O)(=O)N4CCOCC4 ZINC01519455
s1c(Cl)ccc1-c(c2)[nH]c(c23)ccc(c3)S(=O)(=O)N4CCOCC4 ZINC01519462
c1cc(F)ccc1-c(c2)[nH]c(c23)ccc(c3)S(=O)(=O)N4CCOCC4 ZINC01519465
c1cc(F)cc(F)c1-c(c2)[nH]c(c23)ccc(c3)S(=O)(=O)N4CCOCC4 ZINC01519466
c1cc(F)c(F)cc1-c(c2)[nH]c(c23)ccc(c3)S(=O)(=O)N4CCOCC4 ZINC01519467
c1c(F)ccc(F)c1-c(c2)[nH]c(c23)ccc(c3)S(=O)(=O)N4CCOCC4 ZINC01519468
C1CCCc(c12)c(=S)sc(c2C#N)NC(=O)c3ccccc3 ZINC01522189
COC(=O)CCO/N=c\1c(cc(Cl)cc2)c2[nH]c(=O)c(c13)cccc3 ZINC01536529
CCOc(c(=O)c1=O)c1N(C2)c(cc(Cl)cc3)c3Oc(c24)cccc4 ZINC01539916
FC(F)(F)[C@](C)(O)c(n1)sc(c12)ccc(c2)S(=O)(=O)c3ccccc3 ZINC01540203
CCOc(cc1)ccc1-c(c2=O)c(OC)c(=O)[nH]c(c23)cc(Cl)cc3 ZINC01540499
ClCC(=O)Nc(c1)c(Cl)cc(c12)ncnc2Nc(cc3C)ccc3 ZINC01541436
O=C1CCCN1c(c2)c(F)cc(c23)ncnc3Nc(cc4)cc(Cl)c4F ZINC01541440
CCCCc(n1)cc(n(c12)ncc2)NS(=O)(=O)c3c(Cl)ccc(Cl)c3 ZINC01543604
Fc1cccc(c12)[nH]cc2C(=O)C(=O)N3CCN(CC3)C(=O)c4ccsc4 ZINC01549923
COC(=O)c(nn1)n(c12)c3c(cc(Cl)cc3)C(=[N+](C2)O)c4ccccc4 ZINC01567274
CCSc(n1)sc(c12)cc(cc2)NCn(nn3)c(c34)cccc4 ZINC01588733
c1cc(Cl)ccc1C(=O)[C@H](C)c(n2)c(=O)[nH]c(c23)cc(C)c(C)c3 ZINC01588921
c1cc(Br)ccc1NCN(C(=O)S2)C(=O)\C2=C\3C(=O)N(C)c(c34)cccc4 ZINC01589287
FC(F)(F)C(=O)Nc(cc1)cc(c1c23)Cc2cc(cc3)\N=C4\C=CC(=O)O4 ZINC01600552
COc(cc1)ccc1-c(c2C#N)cn(c23)c4c(c(=O)[nH]3)cc(Br)cc4 ZINC01609253
c1ccccc1C(=O)[C@H](O2)N([C@@H](C)CC2=O)c(cc3)c(N)cc3C(F)(F)F ZINC01613400
COc(cc1)ccc1-c2cc([nH]c(n2)=O)-c3c(O)c(Br)cc(Cl)c3 ZINC01616395
COc(cc1)ccc1-c(nc(n2)O)cc2-c3c(O)c(Br)cc(Cl)c3 ZINC01616395
CCn(c1=O)c(=O)nc(c12)n(c3c(n2)cccc3)-c4ccc(cc4)SC ZINC01619731
CC(=O)Nc(cc1)ccc1C(=N2)OC(=O)/C2=C\c3cc(Cl)c(Cl)cc3 ZINC01624576
CC(=O)Nc(cc1)ccc1C(=N2)OC(=O)/C2=C\c3ccc(Cl)cc3 ZINC01625004
c1ccccc1/C=C(C)\[C@H](O)C(=O)c(n2)c(=O)[nH]c(c23)cc(Cl)cc3 ZINC01627683
c1ccccc1/C=C(C)\[C@H](O)C(=O)c(c(n2)O)nc(c23)ccc(Cl)c3 ZINC01627683
c1cc(N)ccc1C(=O)NN2[C@H]([C@@H](Cl)C2=O)c3ccc(cc3)OC ZINC01633081
c1cc(N)ccc1C(=O)NN2[C@H]([C@@H](Cl)C2=O)c(cc3)ccc3C ZINC01633083
O=c1[nH]cnc(c12)N(CC=C)/C(S2)=C3\C(=O)N(C(=S)S3)c(cc4)ccc4C ZINC01633240
c1ccc(OC)cc1NC(=S)Nn(c2=O)c(C)nc(c23)cccc3 ZINC01633779
c1ccc(C)c(c1C)NC(=S)NC=C(C2=O)C(=O)c(c23)cccc3 ZINC01636056
c1cccc(c1C)NC(=O)C(\C(=O)C)=C/n2c(=S)[nH]c(c23)cccc3 ZINC01636490
c1cccc(OC)c1NC(=O)C(\C(=O)C)=C\n2c(=S)[nH]c(c23)cccc3 ZINC01637408
Cc(c1)cc(C)c(c1C)-c2noc(\o2)=N\S(=O)(=O)c3ccc(Cl)cc3 ZINC01639178
Cc1c(Cl)cc(S)c(c1)S(=O)(=O)Nc(nn2)n3ccc(c4c23)cccc4 ZINC01650665
COc(cc1)ccc1-n(c(c23)nc[nH]3)c(=S)n(c2=O)-c4ccc(cc4)OC ZINC01651045
[nH]1c(=O)oc(c12)cc(cc2)CC(=S)N3CCN(CC3)c4ccccc4 ZINC01652410
Cn1c(=O)sc(c12)cc(cc2)C(=S)N3CCN(CC3)c4ccccc4 ZINC01652421
[nH]1c(=O)sc(c12)cc(cc2)CC(=S)N3CCN(CC3)c4ccccc4 ZINC01652426
c1cc(N)cc(c12)N(C[C@@H]2CCl)C(=O)c(c3)oc(c34)ccc(c4)OC ZINC01654555
c1cc(N)cc(c12)N(C[C@@H]2CCl)S(=O)(=O)c(c3)oc(c34)ccc(c4)OC ZINC01654698
c12c3c4c(OC)c(OC)cc3[nH]c(=O)c1cc(cc2c(n4)Cl)-c5ccccc5 ZINC01656638
ClCCN(CCCl)c1ccc(cc1)-n(cn2)c(c23)ncnc3N ZINC01657439
Cc1c(C)sc(c12)nc3n(c2=O)nc(s3)Nc4ccc(cc4)OC ZINC01660905
Cc1cc(ccc1)Nc(s2)nn(c3=O)c2nc4sc(c5c34)CCCC5 ZINC01660907
c1cccc(c12)[n+](O)c(C)c([n+]2O)C(=O)N3CCN(CC3)c4ccc(Cl)cc4 ZINC01663401
C1CCCCC1OC(=O)Nc2ccc(cc2)S(=O)(=O)c(cc3)ccc3F ZINC01698188
c1cc(Cl)ccc1[C@H]2C(C)(C)Oc(c23)[nH]c(=O)n(c3=O)-c4ccc(cc4)OC ZINC01706614
[nH]1c(=S)[nH]c(=O)cc1/C=N/c(cc2)ccc2-c3csc(n3)C ZINC01718168
CCOC(=O)CNc(c(Br)c1)cc2C(=O)c(c3c12)cccc3 ZINC01724487
CCOC(=O)c1ccc(cc1)Nc(s2)nnc2-c3c(Cl)cccc3 ZINC01735448
COCCNC(=O)c1ccc(nc1)-c2cnn(c2)-c3c(F)cc(F)cc3 ZINC01738035
c1c(Br)ccc(OC)c1/C=c(s2)/c(=O)n(c23)c(nn3)-c(c4C)cccc4 ZINC01747424
c1ncc(Br)cc1C(=O)Nc(ccc2)cc2C(=O)OCCC ZINC01748010
COc(cc1)ccc1C(N2)=C[C@H](N(C=23)N=NN3)c4ccc(Cl)cc4 ZINC01748352
COc(cc1)ccc1C(N2)=C[C@@H](N(C=23)N=NN3)c4ccc(Cl)cc4 ZINC01748356
c1cc(F)ccc1/C=C2/C(=O)N(C(=S)S2)NS(=O)(=O)c(cc3)ccc3C ZINC01749821
c1ccccc1C(=O)NN(C(=S)S2)C(=O)\C2=C\c(c3)ccc(c34)OCO4 ZINC01749917
c1ccccc1NC(=O)CN(C(=O)N2)C(=O)[C@@]2(C)c3ccc(Cl)cc3 ZINC01754767
CCOC(=S)c1ccc(cc1)S(=O)(=O)Nc2cc(Br)ccc2 ZINC01756055
c1cccc(OC)c1[C@H](N(C2=3)N=NN2)C=C(N3)c4ccc(Br)cc4 ZINC01757734
c1cccc(OC)c1[C@@H](N(C2=3)N=NN2)C=C(N3)c4ccc(Br)cc4 ZINC01757737
c1cc(F)ccc1NC(=O)\N=c(s2)\[nH]nc2-c3cc(OC)c(cc3)OC ZINC01767615
CCc1ccc(cc1)[C@H](N(C2=3)N=NN2)C=C(N3)c4ccc(Cl)cc4 ZINC01771872
CCc1ccc(cc1)[C@@H](N(C2=3)N=NN2)C=C(N3)c4ccc(Cl)cc4 ZINC01771875
c1ncc(Br)cc1C(=O)Nc(cc2)ccc2C(=O)OCCCC ZINC01772228
COc1c(OC)ccc(c1)[C@H](N(C2=3)N=NN2)C=C(N3)c4ccc(Br)cc4 ZINC01776041
COc1c(OC)ccc(c1)[C@@H](N(C2=3)N=NN2)C=C(N3)c4ccc(Br)cc4 ZINC01776043
COc1c(OC)ccc(c1)[C@H](N(C2=3)N=NN2)C=C(N3)c4ccc(F)cc4 ZINC01777541
COc1c(OC)ccc(c1)[C@@H](N(C2=3)N=NN2)C=C(N3)c4ccc(F)cc4 ZINC01777543
CN(C)c(cc1)ccc1[C@H](N(C2=3)N=NN2)C=C(N3)c4ccc(F)cc4 ZINC01781184
CN(C)c(cc1)ccc1[C@@H](N(C2=3)N=NN2)C=C(N3)c4ccc(F)cc4 ZINC01781186
c1ccc(OC)cc1[C@H](N(C2=3)N=NN2)C=C(N3)c4ccc(Br)cc4 ZINC01781368
c1ccc(OC)cc1[C@@H](N(C2=3)N=NN2)C=C(N3)c4ccc(Br)cc4 ZINC01781370
c1ccc(Br)cc1C(=O)Nc(n2)sc(c23)cc(cc3)C(=O)OC ZINC01782922
COC(=O)c1ccc(cc1)-c(o2)ccc2/C=C3/C(=O)N(C)C(=S)S3 ZINC01788880
c1cc(Cl)cc([N+](=O)O)c1C(=O)Nc(n2)scc2-c3cc(OC)ccc3 ZINC01791130
c1ccc([N+](=O)O)c(C)c1C(=O)Nc(n2)scc2-c3cc(OC)ccc3 ZINC01791469
c1ccc([N+](=O)O)c(C)c1C(=O)Nc(n2)scc2-c3c(Cl)cccc3 ZINC01791471
c1ccc(OC)cc1C(N2)=C[C@H](N(C=23)N=NN3)c4ccc(Cl)cc4 ZINC01792280
c1ccc(OC)cc1C(N2)=C[C@@H](N(C=23)N=NN3)c4ccc(Cl)cc4 ZINC01792282
c1cccc(OC(F)F)c1NC(=O)C[C@H](C(=O)N2)Nc(c23)cc(C)c(C)c3 ZINC01794867
c1cccc(OC(F)F)c1NC(=O)C[C@@H](C(=O)N2)Nc(c23)cc(C)c(C)c3 ZINC01794868
FC(F)Oc(cc1)ccc1NC(=O)C[C@H](C(=O)N2)Nc(c23)cc(C)c(C)c3 ZINC01795221
c1cccc(C)c1C(=O)NN(C(=S)S2)C(=O)\C2=C\c3cc(O)ccc3 ZINC01799643
c1cc(F)ccc1NC(=O)\N=c(s2)\[nH]nc2-c(c3)ccc(C)c3C ZINC01803243
c1cc(Br)ccc1/C=c(s2)/c(=O)n(c23)nc(n3)-c4ccc(cc4)OC ZINC01806292
c1cc(F)ccc1/C=c(s2)/c(=O)n(c23)nc(n3)-c4ccc(cc4)OCC ZINC01806338
c1cc(O)c(O)cc1/C=C2/C(=O)N(C(=S)S2)c3cccc(C)c3C ZINC01806782
c1ccc(OC)cc1[C@H](N(C2=3)N=NN2)C=C(N3)c4ccc(Cl)cc4 ZINC01808392
c1ccc(OC)cc1[C@@H](N(C2=3)N=NN2)C=C(N3)c4ccc(Cl)cc4 ZINC01808394
c1cc(C)ccc1C(=O)NN(C(=S)S2)C(=O)\C2=C\c(c3)ccc(c34)OCO4 ZINC01808533
COCCN(C(=S)S1)C(=O)\C1=C\c2c(n[nH]c2)-c3ccccc3 ZINC01814617
COCCN(C(=S)S1)C(=O)\C1=C\c2c([nH]nc2)-c3ccccc3 ZINC01814617
COCCN(C(=S)S1)C(=O)\C1=C\c2c([nH]nc2)-c3ccccc3 ZINC01814617
c1ccc([N+](=O)O)cc1[C@H](N(N2)C(=O)CCCl)C=C2c3ccccc3 ZINC01820155
c1ccc([N+](=O)O)cc1[C@@H](N(N2)C(=O)CCCl)C=C2c3ccccc3 ZINC01820156
COc(cc1)ccc1C(N2)=C[C@H](N(C=23)N=NN3)c4c(F)cccc4Cl ZINC01821000
COc(cc1)ccc1C(N2)=C[C@@H](N(C=23)N=NN3)c4c(F)cccc4Cl ZINC01821001
c1cc(Cl)c(Cl)cc1C(=O)CN(C=C2)C=CC2c(nn3)n(c34)CCC4 ZINC01822100
Cc(s1)ccc1/C=C2\C(=O)N=C(S)N(C2=O)c(c3C)cccc3 ZINC01822746
c1cccc(F)c1/C=c(s2)/c(=O)n(c23)nc(n3)-c4ccc(cc4)OCC ZINC01825892
c1ccc(Cl)cc1NC(=O)\N=c(s2)\[nH]nc2-c(c3)ccc(C)c3C ZINC01829455
O1COc(c12)cc(c(c2)C(=O)C)N\C=C(\C#N)c3nc(cs3)-c4ccc(F)cc4 ZINC01830771
c1cc(Cl)ccc1NC(=C[C@]2(C)C(=O)OCC)C(=O)N2c3ccccc3 ZINC01833495
CN(C)c(cc1)ccc1[C@H](N(C2=3)N=NN2)C=C(N3)c4ccc(Br)cc4 ZINC01837099
CN(C)c(cc1)ccc1[C@@H](N(C2=3)N=NN2)C=C(N3)c4ccc(Br)cc4 ZINC01837100
c1cc(Cl)ccc1C(=N/O)\c(c2C)oc(c23)ccc4c3oc(=O)cc4C ZINC01837502
CC(=O)OCCNc(cc(Br)c1c23)c3C(=O)c4c(c2on1)cccc4 ZINC01839383
s1cccc1C(=O)NNC(=S)NC(=O)c2c(OC)c(C)ccc2 ZINC01840060
CCOC(=O)[C@@]1(C)C=C(Nc(cc2C(F)(F)F)ccc2)C(=O)N1c3ccccc3 ZINC01843145
CCc1ccc(cc1)[C@@H](N(C2=3)N=NN2)C=C(N3)c4ccc(Br)cc4 ZINC01856818
COc(cc1)ccc1[C@H]([C@@H]2[C@@H](C3C#N)C(=O)OC2)N4C=3Sc(c45)cccc5 ZINC01858519
O=c1nc(SC)n(C)c(c12)nc(-c3cccs3)c(n2)-c4cccs4 ZINC01859975
Cc(c1)c(Cl)cc(S2)c1S(=O)(=O)n(c23)c(nn3)Nc(cc4)ccc4C ZINC01865114
CCCCC(=O)Nc(c1)ccc(c12)oc(n2)-c3cc(Br)cnc3 ZINC01868235
c1ccc(F)cc1N(C(=O)N=C2O)C(=O)\C2=C\c3ccc(cc3)N4CCOCC4 ZINC01873477
O=C1N(C)C(S)=NC(=O)/C1=C\c2c(C)n(c(C)c2)-c3cccc(c34)cccc4 ZINC01876200
Cc1nnc(s1)SCc2cc(O)n(n2)-c(n3)sc(c34)cccc4 ZINC01885038
c1cccc(c12)sc(n2)-c(c3=O)c(C(F)(F)F)oc(c34)cc(O)c(c4)CCC ZINC01886792
OCCCc(n1)nn(c12)[C@@H](c3c(Cl)cccc3)C=C(N2)c4cccs4 ZINC01889870
OCCCc(n1)nn(c12)[C@H](c3c(Cl)cccc3)C=C(N2)c4cccs4 ZINC01889875
c1cc(F)ccc1/C=C2/C(=O)N(C(=O)S2)[C@@H](C3=O)CC(=O)N3c4ccccc4 ZINC01889967
c1cc(F)ccc1/C=C2/C(=O)N(C(=O)S2)[C@H](C3=O)CC(=O)N3c4ccccc4 ZINC01889969
c1cc(Cl)cc(Cl)c1NC(=O)C[C@@H](C(=O)N2)Nc(c23)cc(C)c(C)c3 ZINC01890150
c1cccc(C)c1C(=O)NN(C(=S)S2)C(=O)\C2=C\c(c3)ccc(c34)OCO4 ZINC01891830
c1csc(c1C#N)NC(=O)CSc2ncnc3sc(c4c23)CCCC4 ZINC01896283
c1ccc(Cl)cc1NC(=O)\N=c(s2)\[nH]nc2-c3c(OC)cccc3 ZINC01902050
COc(cc1)ccc1[C@H](N(C2=3)N=NN2)C=C(N3)c4ccc(Br)cc4 ZINC01903629
COc(cc1)ccc1[C@@H](N(C2=3)N=NN2)C=C(N3)c4ccc(Br)cc4 ZINC01903630
C1CCCN1C(=O)c2cc(ccc2)NC3=C(Cl)C(=O)N(C3=O)c4ccc(F)cc4 ZINC01905094
COC(=O)c1ccc(cc1)N(C(=S)S2)C(=O)\C2=C\c(c3)ccc(c34)OCO4 ZINC01910317
Cc1cnc(s1)NC(=O)[C@H]2C(=O)N3c(cccc4)c4Nc(c3c25)ccc5 ZINC01913356
c1cccc(F)c1NC(=O)COc(c2)ccc3c2oc(=O)c(c34)CCC4 ZINC01917341
c1cccc(Cl)c1NC(=O)[C@@H](C)OC(=O)c2c(C)c([N+](=O)O)ccc2 ZINC01923166
c1cc(Br)ccc1/C=N/NC(=O)CNC(=O)c(c2)ccc(c23)OCO3 ZINC01923359
COC(=O)c1ccc(o1)CSc(nn2)n(c23)c4c(c(C)c3)cc(Cl)cc4 ZINC01924513
s1cccc1C(=O)NC(=S)NNC(=O)c2c(OC)cccc2 ZINC01926539
Clc1c(Cl)ccc(c1)NC(=O)COc(cc2)cc(c23)oc(=O)cc3C ZINC01927680
c1cccc(OC)c1NC2=C(Cl)C(=O)N(C2=O)c(ccc3)cc3[N+](=O)O ZINC01928062
Cc1cc(c(cc1)OC)NC2=C(Cl)C(=O)N(C2=O)c(ccc3)cc3[N+](=O)O ZINC01928087
CCCOC(=O)c1cc(ccc1)NC2=C(Cl)C(=O)N(C2=O)c3ccc(F)cc3 ZINC01928563
CCOC(=O)c1cc(ccc1)NC2=C(Cl)C(=O)N(C2=O)c3ccc(F)cc3 ZINC01928564
COc(cc1)cc(OC)c1NC2=C(Cl)C(=O)N(C2=O)c3ccc(F)cc3 ZINC01928568
CCOc(cc1)ccc1NC2=C(Cl)C(=O)N(C2=O)c3ccc(F)cc3 ZINC01928569
COC(=O)c1cc(ccc1)NC2=C(Cl)C(=O)N(C2=O)c3ccc(F)cc3 ZINC01928579
COC(=O)c1cc(ccc1)NC2=C(Cl)C(=O)N(C2=O)c3cc(Cl)ccc3 ZINC01928620
COC(=O)Oc(cc1)cc(c12)oc(C(F)(F)F)c(c2=O)Oc(cc3)ccc3OC ZINC01929394
Cc1cc(C)cc(c1)N(C2=O)C(=O)C(Cl)=C2Nc3c(O)cccc3 ZINC01935502
Cc1cc(C)cc(c1)N(C2=O)C(=O)C(Cl)=C2Nc3cc(O)ccc3 ZINC01935507
c1ccccc1NC(=O)[C@@H](C(=C)N2)[C@H](n(c23)nnn3)c4cc(Cl)ccc4 ZINC01936737
c1ccccc1NC(=O)[C@H](C(=C)N2)[C@@H](n(c23)nnn3)c4cc(Cl)ccc4 ZINC01936738
CCOC(=O)c1ccc(cc1)N(C2=O)C(=O)C(Cl)=C2Nc3c(F)cccc3 ZINC01937858
CCOC(=O)c1ccc(cc1)N(C2=O)C(=O)C(Cl)=C2Nc3ccc(F)cc3 ZINC01937859
COC(=O)c1ccc(cc1)N(C2=O)C(=O)C(Cl)=C2Nc(c3C)cccc3 ZINC01937921
COC(=O)c1ccc(cc1)N(C2=O)C(=O)C(Cl)=C2Nc3ccc(Cl)cc3 ZINC01937924
COC(=O)c1ccc(cc1)N(C2=O)C(=O)C(Cl)=C2Nc(cc3)ccc3C ZINC01937925
COC(=O)c1ccc(cc1)N(C2=O)C(=O)C(Cl)=C2Nc(cc3C)ccc3 ZINC01937926
COC(=O)c1ccc(cc1)N(C2=O)C(=O)C(Cl)=C2Nc3cc(Cl)ccc3 ZINC01937927
COC(=O)c1ccc(cc1)N(C2=O)C(=O)C(Cl)=C2N(CC)c3ccccc3 ZINC01937930
COC(=O)c1ccc(cc1)N(C2=O)C(=O)C(Cl)=C2Nc3c(Br)cccc3 ZINC01937937
COC(=O)c1ccc(cc1)N(C2=O)C(=O)C(Cl)=C2Nc3c(F)cccc3 ZINC01937938
COC(=O)c1ccc(cc1)N(C2=O)C(=O)C(Cl)=C2Nc3ccc(F)cc3 ZINC01937939
COC(=O)c1ccc(cc1)N(C2=O)C(=O)C(Cl)=C2Nc(c3C)cc(Cl)cc3 ZINC01937940
COC(=O)c1ccc(cc1)N(C2=O)C(=O)C(Cl)=C2Nc(c3C)cccc3Cl ZINC01937941
COC(=O)c1ccc(cc1)N(C2=O)C(=O)C(Cl)=C2Nc(cc3)cc(Cl)c3C ZINC01937942
COC(=O)c1ccc(cc1)N(C2=O)C(=O)C(Cl)=C2Nc3c(OC)cccc3 ZINC01937947
COC(=O)c1ccc(cc1)N(C2=O)C(=O)C(Cl)=C2N(C)c3ccccc3 ZINC01937955
COC(=O)c1ccc(cc1)N(C2=O)C(=O)C(Cl)=C2Nc(c3C)ccc(Cl)c3 ZINC01937977
COC(=O)c1c(cccc1)N(C2=O)C(=O)C(Cl)=C2Nc(c3C)cccc3 ZINC01938087
COC(=O)c1c(cccc1)N(C2=O)C(=O)C(Cl)=C2Nc3cc(Cl)ccc3 ZINC01938089
COC(=O)c1c(cccc1)N(C2=O)C(=O)C(Cl)=C2Nc(cc3)ccc3C ZINC01938090
COC(=O)c1c(cccc1)N(C2=O)C(=O)C(Cl)=C2Nc3ccc(Cl)cc3 ZINC01938091
COC(=O)c1c(cccc1)N(C2=O)C(=O)C(Cl)=C2Nc3c(OC)cccc3 ZINC01938094
COC(=O)c1c(cccc1)N(C2=O)C(=O)C(Cl)=C2Nc3ccc(cc3)OC ZINC01938095
COC(=O)c1c(cccc1)N(C2=O)C(=O)C(Cl)=C2Nc3c(F)cccc3 ZINC01938122
COC(=O)c1c(cccc1)N(C2=O)C(=O)C(Cl)=C2Nc3ccc(F)cc3 ZINC01938123
COC(=O)c1c(cccc1)N(C2=O)C(=O)C(Cl)=C2Nc(c3C)cc(Cl)cc3 ZINC01938124
COC(=O)c1c(cccc1)N(C2=O)C(=O)C(Cl)=C2Nc(cc3)cc(Cl)c3C ZINC01938125
COC(=O)c1c(cccc1)N(C2=O)C(=O)C(Cl)=C2Nc(c3C)cccc3Cl ZINC01938126
COC(=O)c1c(cccc1)N(C2=O)C(=O)C(Cl)=C2Nc(c3)ccc(C)c3C ZINC01938130
COC(=O)c1c(cccc1)N(C2=O)C(=O)C(Cl)=C2Nc3cc(OC)ccc3 ZINC01938132
COC(=O)c1c(cccc1)N(C2=O)C(=O)C(Cl)=C2Nc(c3CC)cccc3 ZINC01938139
COC(=O)c1c(cccc1)N(C2=O)C(=O)C(Cl)=C2Nc(c3)ccc(c34)OCO4 ZINC01938144
COC(=O)c1c(cccc1)N(C2=O)C(=O)C(Cl)=C2Nc(c3C)ccc(Cl)c3 ZINC01938160
CCOC(=O)c1c(cccc1)N(C2=O)C(=O)C(Cl)=C2Nc3ccccc3 ZINC01938189
CCOC(=O)c1c(cccc1)N(C2=O)C(=O)C(Cl)=C2Nc3c(F)cccc3 ZINC01938232
CCOC(=O)c1c(cccc1)N(C2=O)C(=O)C(Cl)=C2Nc3ccc(F)cc3 ZINC01938233
c1c(Cl)ccc(c1C)N(C2=O)C(=O)C(Cl)=C2Nc(c3)ccc(c34)OCO4 ZINC01938339
c1c(Cl)ccc(c1C)N(C2=O)C(=O)C(Cl)=C2Nc(c(O)cc3)cc3C ZINC01938349
COc(c1)ccc(OC)c1NC2=C(Cl)C(=O)N(C2=O)c3c(Cl)cccc3 ZINC01939886
COc(c1)ccc(OC)c1NC2=C(Cl)C(=O)N(C2=O)c3ccc(F)cc3 ZINC01940677
CCOC(=O)c1ccc(cc1)NC2=C(Cl)C(=O)N(C2=O)c3ccc(F)cc3 ZINC01940683
c1cccc(c1C(F)(F)F)NC(=O)COc(c2)ccc3c2oc(=O)c(c34)CCC4 ZINC01941508
CC(C)c1ccc(cc1)N(C2=O)C(=O)C(Cl)=C2Nc3c(O)cccc3 ZINC01954731
CC(C)c1ccc(cc1)N(C2=O)C(=O)C(Cl)=C2Nc3cc(O)ccc3 ZINC01955106
CC(=O)c1ccc(cc1)NC2=C(Cl)C(=O)N(C2=O)c(cc3)ccc3C(C)C ZINC01955116
Cc(c1)ccc(c1C)N(C2=O)C(=O)C(Cl)=C2Nc3c(O)cccc3 ZINC01959285
c1cc(C)cc(c1C)N(C2=O)C(=O)C(Cl)=C2Nc3c(O)cccc3 ZINC01959287
c1cc(C)cc(c1C)N(C2=O)C(=O)C(Cl)=C2Nc3cc(O)ccc3 ZINC01959292
Cc(n1)cc(C)n(c12)nc(n2)C(=O)N/N=C\c3cc(Br)ccc3 ZINC01960194
c1cccc(c1C)NC(=O)COc(c(Cl)c2)cc(c23)oc(=O)cc3C ZINC01960624
c1cc(F)ccc1NC(=O)COc(cc2)cc3oc(=O)c(c4c23)CCCC4 ZINC01960654
c1ccc(Cl)cc1NC(=O)COc(c2)ccc3c2oc(=O)c(c34)CCC4 ZINC01960663
c1cccc(Cl)c1NC(=O)COc(cc2)cc3oc(=O)c(c4c23)CCCC4 ZINC01960702
c1ccc(Cl)cc1NC(=O)Cn(c2=O)cnc3sc(c4c23)C[C@@H](C)CC4 ZINC01961243
c1ccc(Cl)cc1NC(=O)Cn(c2=O)cnc3sc(c4c23)C[C@H](C)CC4 ZINC01961244
c1cccc(F)c1NC(=O)COc(cc2)cc3oc(=O)c(c4c23)CCCC4 ZINC01962495
c1cccc(OC)c1NC(=O)COc(c(Cl)c2)cc(c23)oc(=O)cc3C ZINC01962514
c1ccc(Cl)cc1NC(=O)COc(c(Cl)c2)cc(c23)oc(=O)cc3C ZINC01962525
c1cc(Cl)ccc1NC(=O)COc(cc2)cc3oc(=O)c(c4c23)CCCC4 ZINC01962548
c1ccc(Cl)cc1NC(=O)COc(cc2)cc3oc(=O)c(c4c23)CCCC4 ZINC01962549
Cc1c(Cl)cc(cc1)NC(=O)COc(c(Cl)c2)cc(c23)oc(=O)cc3C ZINC01962571
Clc1c(Cl)ccc(c1)NC(=O)COc(c2)ccc3c2oc(=O)c(c34)CCC4 ZINC01962616
c1cccc(Cl)c1/C=N\NC(=O)Cn(c2=O)cnc(c23)sc(C)c3C ZINC01966567
c1cccc(Cl)c1/C=N/NC(=O)Cn(c2=O)cnc(c23)sc(C)c3C ZINC01966568
Cc1c(Cl)cc(cc1)NC(=O)COc(cc2)cc(c23)oc(=O)cc3C ZINC01972519
COC(=O)c1cc(ccc1)NC2=C(Cl)C(=O)N(C2=O)c3ccccc3 ZINC01976786
COC(=O)c1cc(ccc1)NC2=C(Cl)C(=O)N(C2=O)c(c3C)cccc3 ZINC01976787
COC(=O)c1cc(ccc1)NC2=C(Cl)C(=O)N(C2=O)c(cc3C)ccc3 ZINC01976788
COC(=O)c1cc(ccc1)NC2=C(Cl)C(=O)N(C2=O)c(c3CC)cccc3 ZINC01976789
COC(=O)c1cc(ccc1)NC2=C(Cl)C(=O)N(C2=O)c3cccc(C)c3C ZINC01976791
COC(=O)c1cc(ccc1)NC2=C(Cl)C(=O)N(C2=O)c(cc3)cc(Cl)c3C ZINC01976795
COC(=O)c1cc(ccc1)NC2=C(Cl)C(=O)N(C2=O)c(c3C)ccc(Cl)c3 ZINC01976796
COC(=O)c1cc(ccc1)NC2=C(Cl)C(=O)N(C2=O)c3c(OC)cccc3 ZINC01976801
COC(=O)c1cc(ccc1)NC2=C(Cl)C(=O)N(C2=O)c3cc(OC)ccc3 ZINC01976802
COC(=O)c1cc(ccc1)NC2=C(Cl)C(=O)N(C2=O)c3c(Cl)cccc3 ZINC01976808
COC(=O)c1cc(ccc1)NC2=C(Cl)C(=O)N(C2=O)c3ccc(Br)cc3 ZINC01976811
COC(=O)c1cc(ccc1)NC2=C(Cl)C(=O)N(C2=O)c3c(F)cccc3 ZINC01976827
COC(=O)c1cc(ccc1)N(C2=O)C(=O)C(Cl)=C2Nc3cc(Cl)ccc3 ZINC01976838
COC(=O)c1cc(ccc1)N(C2=O)C(=O)C(Cl)=C2Nc3ccc(Cl)cc3 ZINC01976857
COC(=O)c1cc(ccc1)N(C2=O)C(=O)C(Cl)=C2Nc3ccc(F)cc3 ZINC01976868
CCOC(=O)c1cc(ccc1)N(C2=O)C(=O)C(Cl)=C2Nc3ccc(F)cc3 ZINC01976869
CCOC(=O)c1cc(ccc1)NC2=C(Cl)C(=O)N(C2=O)c3c(F)cccc3 ZINC01976941
COC(=O)c1cc(ccc1)N(C2=O)C(=O)C(Cl)=C2Nc(c3C)cccc3 ZINC01977214
COC(=O)c1cc(ccc1)N(C2=O)C(=O)C(Cl)=C2Nc(cc3C)ccc3 ZINC01977215
COC(=O)c1cc(ccc1)N(C2=O)C(=O)C(Cl)=C2Nc(cc3)ccc3C ZINC01977216
COC(=O)c1cc(ccc1)N(C2=O)C(=O)C(Cl)=C2Nc(cc3)cc(Cl)c3C ZINC01977221
COC(=O)c1cc(ccc1)N(C2=O)C(=O)C(Cl)=C2Nc(c3C)ccc(Cl)c3 ZINC01977222
COC(=O)c1cc(ccc1)N(C2=O)C(=O)C(Cl)=C2Nc3c(OC)cccc3 ZINC01977223
COC(=O)c1cc(ccc1)N(C2=O)C(=O)C(Cl)=C2Nc3cc(OC)ccc3 ZINC01977224
Cc(c1)ccc(c1C)N(C2=O)C(=O)C(Cl)=C2Nc3c(O)ccc(Cl)c3 ZINC01979302
c1cccc(c1C)N(C2=O)C(=O)C(Cl)=C2Nc(c(O)cc3)cc3C ZINC01979311
Cc1cc(c(O)cc1)NC2=C(Cl)C(=O)N(C2=O)c(cc3C)ccc3 ZINC01979312
Cc1c(C)cccc1N(C2=O)C(=O)C(Cl)=C2Nc(c(O)cc3)cc3C ZINC01979313
Cc1cc(c(O)cc1)NC2=C(Cl)C(=O)N(C2=O)c3c(Cl)cccc3 ZINC01979315
Cc1c(Cl)cc(cc1)N(C2=O)C(=O)C(Cl)=C2Nc(c(O)cc3)cc3C ZINC01979320
Cc1cc(c(cc1)OC)NC2=C(Cl)C(=O)N(C2=O)c3c(Cl)cccc3 ZINC01979342
c1cc(F)ccc1NC(=O)[C@H](C)n(c2=O)cnc(c23)sc(C)c3C ZINC01980589
c1cc(F)ccc1NC(=O)[C@H](C)n(c2=O)cnc(c23)sc(c3)CC ZINC01980619
c1cc(F)ccc1NC(=O)[C@@H](C)n(c2=O)cnc(c23)sc(c3)CC ZINC01980620
c1cc(Cl)ccc1NC(=O)[C@H](C)n(c2=O)cnc(c23)sc(C)c3C ZINC01980963
c1cc(Cl)ccc1NC(=O)[C@@H](C)n(c2=O)cnc(c23)sc(C)c3C ZINC01980964
Cc1c(Cl)cc(cc1)NC(=O)[C@@H](C)OC(=O)c2c([N+](=O)O)cccc2 ZINC01981396
Cc1c(Cl)cc(cc1)NC(=O)[C@H](C)OC(=O)c2c([N+](=O)O)cccc2 ZINC01981397
c1cccc(c1C(F)(F)F)NC(=O)[C@H](C)OC(=O)c2c([N+](=O)O)cccc2 ZINC01981624
Clc1cccc(c1C)NC(=O)[C@@H](C)OC(=O)c2c([N+](=O)O)cccc2 ZINC01981916
Clc1cccc(c1C)NC(=O)[C@H](C)OC(=O)c2c([N+](=O)O)cccc2 ZINC01981917
c1cccc(c1C(F)(F)F)NC(=O)[C@H](C)OC(=O)c2c(C)c([N+](=O)O)ccc2 ZINC01982092
c1cccc(c1C(F)(F)F)NC(=O)[C@@H](C)OC(=O)c2c(C)c([N+](=O)O)ccc2 ZINC01982093
COC(=O)c1ccc(cc1)NC2=C(Cl)C(=O)N(C2=O)c(c3C)cccc3 ZINC01982299
COC(=O)c1ccc(cc1)NC2=C(Cl)C(=O)N(C2=O)c(cc3C)ccc3 ZINC01982300
COC(=O)c1ccc(cc1)NC2=C(Cl)C(=O)N(C2=O)c(cc3)ccc3C ZINC01982301
COC(=O)c1ccc(cc1)NC2=C(Cl)C(=O)N(C2=O)c3cccc(C)c3C ZINC01982302
COC(=O)c1ccc(cc1)NC2=C(Cl)C(=O)N(C2=O)c(c3CC)cccc3 ZINC01982303
COC(=O)c1ccc(cc1)NC2=C(Cl)C(=O)N(C2=O)c(c3C)ccc(Cl)c3 ZINC01982308
COC(=O)c1ccc(cc1)NC2=C(Cl)C(=O)N(C2=O)c3c(OC)cccc3 ZINC01982313
COC(=O)c1ccc(cc1)NC2=C(Cl)C(=O)N(C2=O)c3cc(OC)ccc3 ZINC01982314
COC(=O)c1ccc(cc1)NC2=C(Cl)C(=O)N(C2=O)c3c(Cl)cccc3 ZINC01982320
COC(=O)c1ccc(cc1)NC2=C(Cl)C(=O)N(C2=O)c3cc(Cl)ccc3 ZINC01982321
COC(=O)c1ccc(cc1)NC2=C(Cl)C(=O)N(C2=O)c3ccc(Cl)cc3 ZINC01982322
COC(=O)c1ccc(cc1)NC2=C(Cl)C(=O)N(C2=O)c3ccc(F)cc3 ZINC01982323
COC(=O)c1ccc(cc1)NC2=C(Cl)C(=O)N(C2=O)c3ccc(Br)cc3 ZINC01982326
COC(=O)c1ccc(cc1)NC2=C(Cl)C(=O)N(C2=O)c3c(F)cccc3 ZINC01982345
COC(=O)c1ccc(cc1)NC2=C(Cl)C(=O)N(C2=O)c(c3C)cccc3Cl ZINC01982348
CCOC(=O)c1ccc(cc1)NC2=C(Cl)C(=O)N(C2=O)c3c(F)cccc3 ZINC01982371
COC(=O)c1cc(ccc1)N(C2=O)C(=O)C(Cl)=C2Nc3c(F)cccc3 ZINC01982510
CCOC(=O)c1cc(ccc1)N(C2=O)C(=O)C(Cl)=C2Nc3c(F)cccc3 ZINC01982511
Clc1cccc(c1C)NC(=O)[C@H](C)OC(=O)c2c(Cl)cc(cc2)[N+](=O)O ZINC01984528
COc(cc1)c(OC)cc1-c(oc(c23)ccc(Cl)c3)cc\2=N\c4nnc[nH]4 ZINC01986879
o1cccc1CNC(=O)c2ccc(cc2)-n(c3=O)ncc(Cl)c3Cl ZINC01988094
Cc1ccc(cc1)NC(=O)c2ccc(cc2)-n(c3=O)ncc(Cl)c3Cl ZINC01988101
c1cccc(OC)c1NC(=O)c2ccc(cc2)-n(c3=O)ncc(Cl)c3Cl ZINC01988110
O1CCOc(c12)ccc(c2)NC(=O)c3ccc(cc3)-n(c4=O)ncc(Cl)c4Cl ZINC01988127
c1ccc(OC)cc1NC(=O)c2ccc(cc2)-n(c3=O)ncc(Cl)c3Cl ZINC01988128
O1CCC[C@@H]1CNC(=O)c2ccc(cc2)-n(c3=O)ncc(Cl)c3Cl ZINC01988200
CC(=O)c1ccc(cc1)NC2=C(Cl)C(=O)N(C2=O)c(c3C)cccc3 ZINC01989608
CC(=O)c1ccc(cc1)NC2=C(Cl)C(=O)N(C2=O)c(cc3C)ccc3 ZINC01989609
CC(=O)c1ccc(cc1)NC2=C(Cl)C(=O)N(C2=O)c(cc3)ccc3C ZINC01989610
CC(=O)c1ccc(cc1)NC2=C(Cl)C(=O)N(C2=O)c(c3CC)cccc3 ZINC01989611
CC(=O)c1ccc(cc1)NC2=C(Cl)C(=O)N(C2=O)c(cc3)ccc3CC ZINC01989612
CC(=O)c1ccc(cc1)NC2=C(Cl)C(=O)N(C2=O)c(c3C)cc(C)cc3 ZINC01989613
CC(=O)c1ccc(cc1)NC2=C(Cl)C(=O)N(C2=O)c(cc3)cc(Cl)c3C ZINC01989615
CC(=O)c1ccc(cc1)NC2=C(Cl)C(=O)N(C2=O)c(c3C)ccc(Cl)c3 ZINC01989616
CC(=O)c1ccc(cc1)NC2=C(Cl)C(=O)N(C2=O)c3c(OC)cccc3 ZINC01989622
CC(=O)c1ccc(cc1)NC2=C(Cl)C(=O)N(C2=O)c3cc(OC)ccc3 ZINC01989623
CC(=O)c1ccc(cc1)NC2=C(Cl)C(=O)N(C2=O)c3c(OCC)cccc3 ZINC01989624
CC(=O)c1ccc(cc1)NC2=C(Cl)C(=O)N(C2=O)c3c(OC)ccc(Cl)c3 ZINC01989628
CC(=O)c1ccc(cc1)NC2=C(Cl)C(=O)N(C2=O)c3c(Cl)cccc3 ZINC01989629
CC(=O)c1ccc(cc1)NC2=C(Cl)C(=O)N(C2=O)c3cc(Cl)ccc3 ZINC01989630
CC(=O)c1ccc(cc1)NC2=C(Cl)C(=O)N(C2=O)c3ccc(Cl)cc3 ZINC01989631
CC(=O)c1ccc(cc1)NC2=C(Cl)C(=O)N(C2=O)c3ccc(Br)cc3 ZINC01989635
CC(=O)c1ccc(cc1)NC2=C(Cl)C(=O)N(C2=O)c3c(F)cccc3 ZINC01989653
CC(=O)c1ccc(cc1)NC2=C(Cl)C(=O)N(C2=O)c(c3)ccc(C)c3C ZINC01989655
CC(=O)c1ccc(cc1)NC2=C(Cl)C(=O)N(C2=O)c(c3C)cccc3Cl ZINC01989656
CC(=O)c1ccc(cc1)NC2=C(Cl)C(=O)N(C2=O)c(c3C)cc(Cl)cc3 ZINC01989657
[nH]1cnc2nc(CCCC)n(c3c12)nc(n3)-c4ccc(Cl)cc4 ZINC02022493
COc(cc1)c(Br)cc1/C=C2/C(=O)N(C(=O)NC2=O)c(cc3C)ccc3 ZINC02022961
Cc1ccc(cc1)S(=O)(=O)C(=C/Cl)\NC(=O)c2ccc(C)cc2 ZINC02023357
OCCNc(c1c23)ccc2C(=O)N(C(=O)c3ccc1)c4ccc(Cl)cc4 ZINC02023555
c1cc([N+](=O)O)ccc1/C=c2/c(=C)[nH]n(c2=O)-c3ccc(Br)cc3 ZINC02030832
S=C(S1)N(C)C(=O)\C1=C\C2=C/C(C=CC2=O)=N/Nc3ccccc3 ZINC02050669
c1cc(F)ccc1/C=C2/C(=O)N(C(=O)NC2=O)c3ccc(cc3)OCC ZINC02051711
c1cccc(Cl)c1\C=C\C=C2\C(=O)N(NC2=O)c(c3)ccc(C)c3C ZINC02053502
COCCNC(=O)c(c1)nn(c12)c(C(F)(F)F)cc(n2)-c3ccccc3 ZINC02058134
CC(C)(C)c1csc(n1)N(N2)C(=O)C(\C2=C)=N\Nc3c(Cl)cccc3 ZINC02061937
c1c(Cl)ccc(O)c1/C=C2/C(=O)N(NC2=O)c(c3)ccc(C)c3C ZINC02064210
O=C1NC(=O)N(CC)C(=O)\C1=C\c2ccc(o2)-c3c(Cl)cc(Cl)cc3 ZINC02065582
O=C1NC(=O)N(CC)C(=O)\C1=C\c2ccc(o2)-c3cc(Cl)c(Cl)cc3 ZINC02065646
O=C1NC(=O)N(CC)C(=O)\C1=C\c2ccc(o2)-c3c(Cl)c(Cl)ccc3 ZINC02065654
c1ccccc1N[C@@H](c2c(Cl)cc(Cl)cc2)c3nnnn3C4CCCCC4 ZINC02065969
c1ccccc1N[C@H](c2c(Cl)cc(Cl)cc2)c3nnnn3C4CCCCC4 ZINC02065970
c1cc(Br)ccc1C(=O)Nc(c2C(=O)OC)cc(cc2)C(=O)OC ZINC02070820
c1cnccc1C(=O)N2NC(CC)=C[C@@]2(O)c3ccc(Br)cc3 ZINC02070950
COC(=O)[C@](C(F)(F)F)(O)c1ccc(cc1)N(C)S(=O)(=O)c2ccccc2 ZINC02071327
C=CCSc(nn1)nc(c1c23)O[C@H](c4ccsc4)Nc2cccc3 ZINC02073911
c1cc(F)ccc1N(C(C)=C2C(=O)OC)C(=O)C/2=C\c3cc(O)ccc3 ZINC02077000
c1cc(Br)ccc1C(=O)Oc(cc2)ccc2N(C3=O)C(=O)[C@@H]([C@@H]34)CCCC4 ZINC02078057
c1cccc(Cl)c1C(=O)Oc(cc2)ccc2N(C3=O)C(=O)[C@@H]([C@@H]34)CCCC4 ZINC02078065
c1cccc(Cl)c1C(=O)Oc(cc2)ccc2N(C3=O)C(=O)[C@H]([C@@H]34)CCCC4 ZINC02078066
c1cccc(Cl)c1C(=O)Oc(cc2)ccc2N(C3=O)C(=O)[C@@H]([C@H]34)CCCC4 ZINC02078067
c1cccc(Cl)c1C(=O)Oc(cc2)ccc2N(C3=O)C(=O)[C@@H]([C@@H]34)CCCC4 ZINC02078068
c1cc(Cl)ccc1C(=O)Oc(cc2)ccc2N(C3=O)C(=O)[C@@H]([C@@H]34)CCCC4 ZINC02078069
c1cc(Cl)ccc1C(=O)Oc(cc2)ccc2N(C3=O)C(=O)[C@H]([C@@H]34)CCCC4 ZINC02078070
c1cc(Cl)ccc1C(=O)Oc(cc2)ccc2N(C3=O)C(=O)[C@@H]([C@H]34)CCCC4 ZINC02078071
c1cc(Cl)ccc1C(=O)Oc(cc2)ccc2N(C3=O)C(=O)[C@@H]([C@@H]34)CCCC4 ZINC02078072
c1cccc(Cl)c1C(=O)Oc(ccc2)cc2N(C3=O)C(=O)[C@@H]([C@@H]34)CCCC4 ZINC02078101
c1cccc(Cl)c1C(=O)Oc(ccc2)cc2N(C3=O)C(=O)[C@H]([C@@H]34)CCCC4 ZINC02078102
c1cccc(Cl)c1C(=O)Oc(ccc2)cc2N(C3=O)C(=O)[C@@H]([C@H]34)CCCC4 ZINC02078103
c1cccc(Cl)c1C(=O)Oc(ccc2)cc2N(C3=O)C(=O)[C@@H]([C@@H]34)CCCC4 ZINC02078104
c1cc(Cl)ccc1C(=O)Oc(cccc2)c2N(C3=O)C(=O)[C@@H]([C@@H]34)CCCC4 ZINC02078121
c1cc(Cl)ccc1C(=O)Oc(cccc2)c2N(C3=O)C(=O)[C@H]([C@@H]34)CCCC4 ZINC02078122
c1cc(Cl)ccc1C(=O)Oc(cccc2)c2N(C3=O)C(=O)[C@@H]([C@H]34)CCCC4 ZINC02078123
c1cc(Cl)ccc1C(=O)Oc(cccc2)c2N(C3=O)C(=O)[C@@H]([C@@H]34)CCCC4 ZINC02078124
c1cc(O)c(OC)cc1/C=c2\c(=C)[nH]n(c2=O)-c(c3)ccc(Cl)c3Cl ZINC02079924
O1CCOc(c12)ccc(c2)/C=C3/C(=O)N(C(=S)NC3=O)c4ccc(F)cc4 ZINC02080347
c1c(Cl)cc(OC)c(O)c1/C=C2/C(=O)N=C(S2)c(cc3)ccc3C ZINC02081642
COC(=O)c1c(Cl)ccc(c1)N/C=c2/c(=C)[nH]n(c2=O)-c3ccc(F)cc3 ZINC02082164
c1c(Cl)c(O)c(OC)cc1/C=C2/C(=O)N=C(S2)c(cc3)ccc3C ZINC02084176
COc(c1)cc(Br)c(O)c1/C=C2/C(=O)N=C(S2)c(cc3)ccc3C ZINC02085903
c1cc(F)ccc1C(=O)NC(=S)N(C2)C[C@@H]3C[C@H]2Cn(c34)c(=O)ccc4 ZINC02087697
O1COc(c12)cc(C)c(c2)/C=C3/C(=O)N=C(S3)Nc(cc4)cc(Cl)c4C ZINC02089333
c1cccc(F)c1NC(=O)CCc(c(=O)o2)c(C)c(c3)c2cc(c34)occ4C ZINC02092107
c1cc(Br)cc(Cl)c1NC(=O)COc(cc2)cc(c23)oc(=O)cc3C ZINC02092161
c1cc(F)cc(F)c1NC(=O)CCc(c(=O)o2)c(C)c(c3)c2cc(c34)occ4C ZINC02092911
Fc1c(Cl)cc(cc1)NC(=O)COc(cc2)cc(c23)oc(=O)cc3C ZINC02093162
Fc1c(F)ccc(c1)NC(=O)CCc(c(=O)o2)c(C)c(c3)c2cc(c34)occ4C ZINC02093257
Cc1cc(Cl)c(cc1)NC(=O)COc(cc2)cc(c23)oc(=O)cc3C ZINC02094521
c1c(Cl)cc(Cl)cc1NC(=O)COc(cc2)cc(c23)oc(=O)cc3C ZINC02094538
FC(F)(F)Oc(cc1)ccc1NC(=O)COc(cc2)cc(c23)oc(=O)cc3C ZINC02094683
Cc1c(Br)ccc(c1)NC(=O)COc(cc2)cc(c23)oc(=O)cc3C ZINC02095704
c1cc(F)ccc1NC(=O)CCc(c(=O)o2)c(C)c(c3)c2cc(c34)occ4C ZINC02095893
c1ccc(F)cc1NC(=O)CCc(c(=O)o2)c(C)c(c3)c2cc(c34)occ4C ZINC02096271
CN(C)C(=O)c1c(C)nc(s1)NC(=S)NC(=O)c2cccs2 ZINC02112393
COC(=O)[C@H](C)N(C(=O)S1)C(=O)\C1=C\c2ccc(o2)-c3ccc(Cl)cc3 ZINC02115477
COC(=O)[C@@H](C)N(C(=O)S1)C(=O)\C1=C\c2ccc(o2)-c3ccc(Cl)cc3 ZINC02115480
O=C1NC(=O)N(CC=C)C(=O)\C1=C\c2ccc(o2)-c3c(Cl)ccc(Cl)c3 ZINC02119880
BrCCOc(cc1)ccc1/C=C2/C(=O)N(NC2=O)c3ccccc3 ZINC02120703
c1cc(F)ccc1N(C(=S)NC2=O)C(=O)\C2=C\c3ccc(o3)N4CCOCC4 ZINC02122293
CCOc(c1)ccc(c12)oc(c(c2=O)N)-c3cc(Br)cc(c34)COCO4 ZINC02124256
c1ccc(Br)cc1/C=C2/C(=O)N(NC2=O)c(cc3)ccc3CC ZINC02125500
c1sccc1/C=C2/C(=O)N(C(=S)NC2=O)c3c(OC)cc(cc3)OC ZINC02127896
c1cc(O)c(C)c(c12)oc(=O)cc2-c(c(=O)o3)cc(c34)cc(Cl)cc4Cl ZINC02130935
c1cccc(C)c1C(=O)NNC(=S)NC(=O)c2ccc(cc2)OC ZINC02135582
c1cc(Br)ccc1C(=O)Nc(c2)c(C)cc(c23)oc(=O)cc3C ZINC02139639
c1ccc(C)c(c1C)NC(=O)CN(C(=O)S2)C(=O)\C2=C\c3cccs3 ZINC02143931
COC(=O)c1c(ccs1)NC(=O)c2c(C)onc2-c3c(F)cccc3Cl ZINC02144160
CC(=O)Nc(cc1)ccc1C(=N2)OC(=O)/C2=C\c3ccc(s3)Br ZINC02144502
CC(=O)Nc(cc1)ccc1C(=N2)OC(=O)/C2=C\c3cc(Cl)c(cc3)OC ZINC02144514
c1cc(F)c(F)cc1C(=O)NC(=S)N(C2)C[C@@H]3C[C@H]2Cn(c34)c(=O)ccc4 ZINC02145575
c1ccccc1Cc(c(=O)[nH]2)nn(c3=O)c2nc(c34)sc(C)c4C ZINC02145768
c1cc(Br)cc(F)c1NC(=O)COc(cc2)cc(c23)oc(=O)cc3C ZINC02146777
c1ccnc(Cl)c1C(=O)Nc(ccc2)cc2-c(c3Br)nn(C)c3 ZINC02147944
c1cc(Cl)cc(Cl)c1NC(=O)COc(cc2)cc(c23)oc(=O)cc3C ZINC02150009
c1cc(Cl)ccc1NC(=O)ON(C2=O)[C@@H](CCCl)Oc(c23)cccc3 ZINC02150038
c1ccc(I)cc1NC(=O)COc(cc2)cc(c23)oc(=O)cc3C ZINC02150596
C#CCOC(=O)NC(=O)c1c(C)onc1-c2c(Cl)cccc2Cl ZINC02151371
c1cc(C(F)(F)F)ccc1C(=O)ONC(\C)=C\n2c(=O)oc(c23)cccc3 ZINC02152544
CCc(c1)c(OC)cc(c12)oc(=O)cc2-c(c3)c(=O)oc(c34)ccc(Br)c4 ZINC02153479
ClCC(C)(C)C(=O)NN(C)c(c1Cl)cnn(c1=O)-c2ccccc2 ZINC02155098
CC(=O)Nc(cc1)ccc1C(=N2)OC(=O)/C2=C\c3cc(Br)cs3 ZINC02156993
c1c(Cl)ccc(O)c1/C=C2/C(=O)N(C)/C(S2)=N\c(c3)ccc(C)c3C ZINC02168131
c1cccc(c1C)NC(=O)CN(C(=O)S2)C(=O)\C2=C\c3cc(F)ccc3 ZINC02169080
c1cccc(c1C)NC(=O)CN(C(=O)S2)C(=O)\C2=C\c3cccs3 ZINC02169113
Cc1cc(ccc1)NC(=O)CN(C(=O)S2)C(=O)\C2=C\c3cc(F)ccc3 ZINC02169988
Cc1cc(ccc1)NC(=O)CN(C(=O)S2)C(=O)\C2=C\c3cccs3 ZINC02170015
c1cccc(c1c23)n(CC)c2ccc(c3)NS(=O)(=O)c4ccc(Cl)nc4 ZINC02172757
COC(=O)c1ccc(cc1)/C=C2\C(=O)OC(=N2)c3c(OC)ccc(Cl)c3 ZINC02173371
c1cc([N+](=O)O)cc(Cl)c1OC(=O)Nc2c(OC)cc(c(Cl)c2)OC ZINC02173812
c1cc(F)ccc1N(C(C)=C2C(=O)OC)C(=O)C/2=C\c3c(O)cccc3 ZINC02174013
CC(C)=c(s1)[nH]n(c12)c(=N/[H])/c(c(n2)=O)=C\c3ccc(o3)-c4ccc(F)cc4 ZINC02179855
C=CCNC(=S)Nn(c1=O)c(C)nc(c12)n(nc2)-c3ccccc3 ZINC02180981
c1cccc(I)c1C(=O)Nc(c2)cc(C(=O)OC)cc2C(=O)OC ZINC02181354
c1c(Br)ccc(OC)c1/C=C2/C(=O)N(C(=O)NC2=O)c(c3C)cccc3 ZINC02181564
c1c(Br)ccc(OC)c1/C=C2/C(=O)N(C(=O)NC2=O)c(cc3C)ccc3 ZINC02181590
Cc1cc(ccc1)OCCNC(=O)c2c(Cl)ccc(c2)-n3cnnc3 ZINC02181819
c1ccc(C)c(c12)onc2Cc(s3)nn(c34)c(nn4)-c5ccc(F)cc5 ZINC02183273
c1ccc(F)cc1N(C(=S)NC2=O)C(=O)\C2=C\c3ccc(o3)N4CCCC4 ZINC02183885
CC(=O)c1c(C)oc(c12)c(Br)cc(c2)NS(=O)(=O)c(c3C)cccc3 ZINC02184760
CC(=O)c1c(C)oc(c12)c(Cl)cc(c2)NS(=O)(=O)c(cc3)ccc3C ZINC02184790
c1c(Br)ccc(OC)c1/C=C2/C(=O)N(C(=O)NC2=O)c3cc(OC)ccc3 ZINC02187024
CCCSc(nn1)nc(c1c23)O[C@H](c4ccc(o4)Br)Nc2cccc3 ZINC02187933
CC(C)(C)c1ccc(cc1)C(=O)Nc(s2)nnc2-c3c(Cl)cccc3 ZINC02188955
CC(C)(C)c1ccc(cc1)C(=O)Nc(s2)nnc2-c3c(Br)cccc3 ZINC02188960
COCCNC(=O)c(c1)nn(c12)c(C(F)(F)Cl)cc(n2)-c3ccco3 ZINC02192786
c1cc(F)ccc1/C=C2/C(=O)N(C(=O)NC2=O)c(c3)ccc(Br)c3C ZINC02193072
c1cccc(OC)c1/C=c(s2)\c(=O)n(c23)nc(c(n3)=O)Cc4ccc(F)cc4 ZINC02193318
COc(c1)ccc(OC)c1C(=CS2)Nn(c23)c(nn3)-c4ccc(Cl)cc4 ZINC02193432
c1cc(Cl)ccc1[C@@H]2N(CCO)C(=O)c(c23)oc4c(c3=O)cc(Cl)cc4 ZINC02194052
c1ccc(Br)cc1C(=O)Nc(s2)nnc2Cc3ccc(cc3)OC ZINC02194492
c1cccc(c12)[nH]cc2Cc3nnc(S)n3-c(c4)ccc(c45)OCCO5 ZINC02194830
s1cccc1C(=O)Nn(c2=O)c(=S)[nH]c(c23)cc(OC)c(c3)OC ZINC02195911
c1c(F)ccc(c12)[nH]c(C(=O)OC)c2NS(=O)(=O)c(c3)ccc(F)c3C ZINC02196506
CC(=O)NC(=S)Nc(c1)cc(c(O)c1C)-c(n2)sc(c23)cccc3 ZINC02197406
c1c(Br)ccc(c12)NC(=O)[C@H](OC(=O)CC)N=C2c3c(Cl)cccc3 ZINC02197611
c1c(Br)ccc(c12)NC(=O)[C@@H](OC(=O)CC)N=C2c3c(Cl)cccc3 ZINC02197613
COc1c(OC)ccc(c12)[C@@H](OC2=O)Nc3cc(Br)cc(c34)cccn4 ZINC02197790
COc1c(OC)ccc(c12)[C@H](OC2=O)Nc3cc(Br)cc(c34)cccn4 ZINC02197792
O=C1CCC(=O)N1C(=S)SCC(=O)N2c(cccc3)c3Sc(c24)cccc4 ZINC02198269
c1ccccc1CSc(n2)nn(c23)C[C@@H]4C(N3)=CC(C)(C)CC4=O ZINC02198489
c1ccc(Cl)cc1C(=O)NN[C@@H](C2=O)CC(=O)N2c(c3C)ccc(Cl)c3 ZINC02199037
c1ccc(Cl)cc1C(=O)NN[C@H](C2=O)CC(=O)N2c(c3C)ccc(Cl)c3 ZINC02199039
COc1c(OC)ccc(c12)[C@@H](OC2=O)Nc(n3)scc3-c4cccs4 ZINC02199937
COc1c(OC)ccc(c12)[C@H](OC2=O)Nc(n3)scc3-c4cccs4 ZINC02199938
c1cc(Cl)ccc1-c(n(c2=O)CC(C)C)nc(c23)sc4c(c3=O)cccc4 ZINC02200246
FC(F)(F)c1cc(ccc1)NC(=O)c(c2)n(C)c(c23)nc4n(c3=O)cc(C)cc4 ZINC02200330
c1cccc(Cl)c1-c(n(c2=O)CC(C)C)nc(c23)sc4c(c3=O)cccc4 ZINC02200573
Cn(n1)nnc1NC(=S)NC(=O)c2ccc(o2)-c3ccc(Br)cc3 ZINC02200810
c1ccc(Cl)cc1C(=O)Nc2nn(C)c(c23)nc4c(c3)cc(cc4)OC ZINC02200899
COc(cc1)c(OC)cc1/C=C2\C(=O)NC(=N2)c3c(Cl)cc(Cl)cc3 ZINC02200993
c1cc(F)ccc1-c(n(c2=O)CCC)nc(c23)sc4c(c3=O)cccc4 ZINC02201263
CC(=O)Nc(ccc1)cc1-c2nnc(n2C)SCc3c(F)cccc3 ZINC02201351
c1ccc(Br)cc1[C@@H]2N(CCO)C(=O)c(c23)oc4c(c3=O)cc(C)cc4 ZINC02201489
c1ccc(Br)cc1[C@H]2N(CCO)C(=O)c(c23)oc4c(c3=O)cc(C)cc4 ZINC02201491
c1ccccc1CNC(=O)c(n2)nc3n2cnc4sc(c5c34)CCCC5 ZINC02202809
COC(=O)c(cc1)cc(c12)[nH]c(=S)n(c2=O)Cc3c(Cl)cccc3 ZINC02204472
COc(cc1)ccc1/C=C2/C(=O)N(C(=O)NC2=O)c(cc3)cc(Cl)c3C ZINC02205853
c1cccc(OC)c1C2=C[C@@H](N(N2)S(=O)(=O)C)c3ccc(Br)cc3 ZINC02206755
c1cccc(OC)c1C2=C[C@H](N(N2)S(=O)(=O)C)c3ccc(Br)cc3 ZINC02206756
c1cc(Br)ccc1[C@H](N(N2)C(=O)C)C=C2c3c(OC(=O)C)cccc3 ZINC02206974
c1cc(Br)ccc1[C@@H](N(N2)C(=O)C)C=C2c3c(OC(=O)C)cccc3 ZINC02206976
c1cccc(OC)c1/C=C2/C(=O)N(C(=O)NC2=O)c(cc3)cc(Cl)c3C ZINC02207305
c1c(Br)ccc(c12)NC(=O)[C@H](OC(=O)C)N=C2c3ccc(Cl)cc3 ZINC02207444
c1ccc(Br)cc1/C=c(s2)/c(=O)n(c23)c(nn3)-c(cc4)ccc4C ZINC02207514
COc(cc1)ccc1C(N2)=C[C@H](n(c23)nnn3)c4c(Cl)cccc4Cl ZINC02208996
COc(cc1)ccc1C(N2)=C[C@@H](n(c23)nnn3)c4c(Cl)cccc4Cl ZINC02209000
COc1c(OC)ccc(c12)[C@@H](OC2=O)Nc(n3)scc3-c4ccc(F)cc4 ZINC02209094
COc1c(OC)ccc(c12)[C@H](OC2=O)Nc(n3)scc3-c4ccc(F)cc4 ZINC02209095
O=C1N(C)C(=S)N(C)C(=O)C1=C[C@@H](C=C2C)C(=O)N(N2)c3ccccc3 ZINC02209147
O=C1N(C)C(=S)N(C)C(=O)C1=C[C@H](C=C2C)C(=O)N(N2)c3ccccc3 ZINC02209150
c1cc(Cl)ccc1N(C(=O)[C@@H](S2)C)\C2=C(\C#N)C(=O)NCc3ccccc3 ZINC02209353
Cc1cc(ccc1)NC(=O)CCc2nc(no2)-c3c(Cl)cccc3 ZINC02209360
c1ccc(Cl)cc1NC(=O)CCc2nc(no2)-c(cc3C)ccc3 ZINC02209399
COc(cc1)ccc1N(NC=2C(=O)C)[C@H](C23)C(=O)N(C3=O)c4ccc(Br)cc4 ZINC02209448
c1ccc(OC)cc1C(N2)=C[C@H](n(c23)nnn3)c4c(Cl)cc(Cl)cc4 ZINC02210420
c1ccc(OC)cc1C(N2)=C[C@@H](n(c23)nnn3)c4c(Cl)cc(Cl)cc4 ZINC02210422
n1snc(c12)ccc(c2)C(=O)NC(=S)Nc3c(OC)cc(cc3)OC ZINC02210572
c12cccc(C(=O)C3=O)c2N3C(C)(C)c(c14)ssc\4=N/c5ccccc5 ZINC02211174
CC(=O)NC(=S)Nc1ccc(cc1)NC(=S)NC(=O)c2ccco2 ZINC02211736
c1c(Cl)c(C)cc(c12)oc(cc2=O)C(=O)Nc(n3)sc(c34)cc(F)cc4 ZINC02211932
COc(cc1)ccc1[C@H](CC2=O)Cc(c23)nc(nc3)Nc4ccc(Cl)cc4 ZINC02212007
CCCCC(=O)Nc(c1)ccc(c12)oc(n2)-c3cc(Br)c(O)cc3 ZINC02212028
c1ccc(OC)cc1NC(=O)Cn(c(C)c(Br)c2=O)c(c23)c(C)ccc3 ZINC02212578
c1ccc(Cl)cc1[C@@H]2N(CCOC)C(=O)c(c23)oc4c(c3=O)cc(F)cc4 ZINC02212680
c1ccc(Cl)cc1[C@H]2N(CCOC)C(=O)c(c23)oc4c(c3=O)cc(F)cc4 ZINC02212682
CC(C)[C@@H](C1)OCc(c1c23)sc3nc(-c4ccccc4)n5c2nnc5S ZINC02212693
c12cccc(C(=O)C3=O)c2N3C(C)(C)c(c14)ssc\4=N/c5ccc(Cl)cc5 ZINC02212864
Cc(c1)cc(C)c(c12)oc(cc2=O)C(=O)Nc(n3)sc(c34)cc(Cl)cc4 ZINC02214226
O1COc(c12)ccc(c2)CNC(=O)c3cc([nH]n3)-c4c(O)ccc(Cl)c4 ZINC02214925
O1COc(c12)ccc(c2)CNC(=O)c3cc(n[nH]3)-c4c(O)ccc(Cl)c4 ZINC02214925
COc(cc1)ccc1N[C@H](C2=O)CC(=O)N2c3ccc(I)cc3 ZINC02215353
COc(cc1)ccc1N[C@@H](C2=O)CC(=O)N2c3ccc(I)cc3 ZINC02215355
Fc1c(Cl)cc(cc1)NC(=O)c(c2)n(C)c(c23)nc4n(c3=O)cccc4C ZINC02215749
COc(cc1)c(OC)cc1C(N2)=C[C@H](n(c23)nnn3)c4ccc(Cl)cc4 ZINC02215927
COc(cc1)c(OC)cc1C(N2)=C[C@@H](n(c23)nnn3)c4ccc(Cl)cc4 ZINC02215930
c1cccc(F)c1-c(n(c2=O)CCC)nc(c23)sc4c(c3=O)cccc4 ZINC02216157
c1cccc(Cl)c1-c(n(c2=O)CCC)nc(c23)sc4c(c3=O)cccc4 ZINC02216332
c1cccc(Cl)c1CSc(n2)nn(c23)[C@@H](C)[C@H]4C(N3)=CCCC4=O ZINC02216496
Cc1ccc(cc1)S(=O)(=O)NC(=O)O[C@H](C(F)(F)F)c2ccccc2 ZINC02217026
Cc1ccc(cc1)S(=O)(=O)NC(=O)O[C@@H](C(F)(F)F)c2ccccc2 ZINC02217028
c1ccc(F)cc1[C@H](C=2C#N)CC(=O)N(C23)CN(CS3)c4ccc(cc4)OC ZINC02217968
n1snc(c12)ccc(c2)C(=O)NC(=S)Nc3c(cccc3)N4CCOCC4 ZINC02218572
c1cccc(c12)cnn(c2=O)Cc3nnc(S)n3-c(c4)ccc(c45)OCO5 ZINC02218656
c1cccc(OC)c1C(=O)NC(=S)Nc2c(Cl)ccc(c23)nsn3 ZINC02218756
c1ccc(OC)cc1[C@H](C=2C#N)CC(=O)N(C23)CN(CS3)c4ccc(F)cc4 ZINC02218871
O1CCOc(c12)ccc(c2)C(=O)NC(=S)Nc3c(Cl)ccc(c34)nsn4 ZINC02219005
c1cccc(Cl)c1C(=O)NN[C@@H](C2=O)CC(=O)N2c(c3CC)cccc3 ZINC02219246
c1cccc(Cl)c1C(=O)NN[C@H](C2=O)CC(=O)N2c(c3CC)cccc3 ZINC02219249
c1cc(Cl)ccc1Cn(c(=[NH2+])c(c2)C(=O)NC)c(c23)nc4n(c3=O)cccc4 ZINC02219499
c1cc(F)c(Cl)cc1NC(=O)CSc(n2CC)nnc2-c3ccco3 ZINC02220045
CCOc(cc1)ccc1C(=CS2)Nn(c23)c(nn3)-c4c(Cl)cccc4 ZINC02220292
COc(c1)ccc(OC)c1C(=CS2)Nn(c23)c(nn3)-c4ccc(F)cc4 ZINC02220529
o1c(Br)ccc1/C=C2/C(=O)N(C(=O)NC2=O)c(cc3)ccc3[C@H](C)CC ZINC02220614
c1ccc(OC)cc1[C@H](n(c23)nnn2)C=C(N3)c4ccc(Br)cc4 ZINC02220641
c1ccc(OC)cc1[C@@H](n(c23)nnn2)C=C(N3)c4ccc(Br)cc4 ZINC02220644
c1cc(Cl)ccc1C(=O)NN[C@H](C2=O)CC(=O)N2c3cc(ccc3)OCC ZINC02221351
s1cccc1C(=O)Nn(c2=O)c(=S)[nH]c(c23)cc(cc3)C(=O)OC ZINC02221797
c1c(Cl)ccc(Cl)c1NC(=O)c(cc2)cc(c23)[nH]c(=O)n(c3=O)CC ZINC02222634
c1cc(Cl)ccc1NC(=O)c(c2)n(C)c(c23)nc4n(c3=O)cc(C)cc4 ZINC02223096
CC(C)CC(=O)Nc(c1)ccc(c12)oc(n2)-c3cc(Br)c(O)cc3 ZINC02223560
FC(F)(F)c1cc(ccc1)Nc(nc2)nc(c23)C[C@H](CC3=O)c4ccco4 ZINC02224376
FC(F)(F)c1cc(ccc1)Nc(nc2)nc(c23)C[C@@H](CC3=O)c4ccco4 ZINC02224377
COc1c(OC)ccc(c1)[C@H](n(c23)nnn2)C=C(N3)c4ccc(Br)cc4 ZINC02224391
COc1c(OC)ccc(c1)[C@@H](n(c23)nnn2)C=C(N3)c4ccc(Br)cc4 ZINC02224392
Cc1ccc(cc1)NC(=O)CCc2nc(no2)-c3ccc(Cl)cc3 ZINC02224495
COc(c1)cc(OC)cc1Nc(c2Cl)cnn(c2=O)-c(n3)sc(c34)cccc4 ZINC02225012
c1c(Br)ccc(O)c1/C=C(/C2=O)Oc(c23)ccc4c3oc(=O)cc4C ZINC02225060
O1COc(c12)ccc(c2)/C=N/n(c(n3)C)c(=O)c(c3c45)[nH]c4ccc(Br)c5 ZINC02225198
c1cc(F)ccc1[C@@H]2N(CCCO)C(=O)c(c23)oc4c(c3=O)cc(Cl)cc4 ZINC02225721
c1cc(F)ccc1[C@H]2N(CCCO)C(=O)c(c23)oc4c(c3=O)cc(Cl)cc4 ZINC02225722
CN(C)c(cc1)ccc1/C=C2/C(=O)N(C(=O)NC2=O)c(cc3)cc(Cl)c3OC ZINC02225743
c1cccc(c12)cnn(c2=O)Cc3nnc(S)n3-c4c(OC)ccc(Cl)c4 ZINC02225992
c1cc(F)cc(F)c1NC(=O)CSc(n2C)nnc2-c(cc3C)ccc3 ZINC02226283
c1cc(Cl)ccc1-c(n(c2=O)CCC)nc(c23)sc4c(c3=O)cccc4 ZINC02226592
O=C1CCC=C(N2)[C@@H]1[C@@H](n(c23)nc(n3)SC)c4cccc(c45)cccc5 ZINC02227302
Cc1ccc(cc1)C(N2)=C[C@H](n(c23)nnn3)c4c(Cl)cc(Cl)cc4 ZINC02228773
Cc1ccc(cc1)C(N2)=C[C@@H](n(c23)nnn3)c4c(Cl)cc(Cl)cc4 ZINC02228775
c1cccc(c12)cnn(c2=O)Cc3nnc(S)n3-c(cc4)ccc4C ZINC02229207
CCn(c1=O)c(=O)[nH]c(c12)nc(nc2)SCc3c(Cl)cccc3 ZINC02229739
c1c(Cl)c(C)cc(c12)oc(cc2=O)C(=O)Nc(n3)sc(c34)cc(C)cc4 ZINC02229968
c1ccccc1C(=O)Nn(c2=O)c(=S)[nH]c(c23)cc(OC)c(c3)OC ZINC02230151
CCOc(c1)ccc(c1[N+](=O)O)-n2c(S)nnc2-c(cc3)nc(c34)cccc4 ZINC02230305
c1cc(Cl)c(Cl)cc1[C@@H]2N(CCO)C(=O)c(c23)oc4c(c3=O)cc(C)cc4 ZINC02232062
c1cc(Cl)c(Cl)cc1[C@H]2N(CCO)C(=O)c(c23)oc4c(c3=O)cc(C)cc4 ZINC02232064
COC(=O)c1ccc(cc1)/N=C(S2)\N(C)C(=O)\C2=C\c3ccc(F)cc3 ZINC02232742
c1ccccc1N2C[C@H](CC2=O)C(=O)N\N=C\c3c(Cl)cccc3Cl ZINC02233055
c1ccccc1N2C[C@@H](CC2=O)C(=O)N\N=C\c3c(Cl)cccc3Cl ZINC02233058
CCC(=O)Nc(c1)ccc(c12)oc(n2)-c3cc(Br)c(O)cc3 ZINC02233609
c1cc(C)ccc1C(=O)NN[C@H](C2=O)CC(=O)N2c(c3)ccc(Cl)c3C ZINC02234286
c1ccccc1[C@H](C2)[C@H](C(=O)OCC)C(=O)C[C@]2(O)c3ccc(Cl)cc3 ZINC02234326
CC(=O)c1cc(ccc1)N(CN2)Cn(c=23)c(=O)\c(s3)=C\c4ccc(Cl)cc4 ZINC02236460
COc(cc1)ccc1C(N2)=C[C@H](n(c23)nnn3)c4c(F)cccc4Cl ZINC02236522
COc(cc1)ccc1C(N2)=C[C@@H](n(c23)nnn3)c4c(F)cccc4Cl ZINC02236524
c1cc(Cl)ccc1NC(=O)COc(cc2)c(C)c(c23)oc(=O)cc3C ZINC02236614
COc(cc1)cc(OC)c1C(N2)=C[C@H](n(c23)nnn3)c4c(Cl)cc(Cl)cc4 ZINC02236902
COc(cc1)cc(OC)c1C(N2)=C[C@@H](n(c23)nnn3)c4c(Cl)cc(Cl)cc4 ZINC02236903
c1cc(Cl)ccc1Cn(c(=[NH2+])c(c2)C(=O)OC)c(c23)nc4n(c3=O)cccc4 ZINC02237819
c1cc(Cl)ccc1[C@@H]2N(CCCO)C(=O)c(c23)oc4c(c3=O)cc(C)cc4 ZINC02238309
c1cc(Cl)ccc1[C@H]2N(CCCO)C(=O)c(c23)oc4c(c3=O)cc(C)cc4 ZINC02238311
c1cc(F)ccc1CN(C(=O)NC2=O)C(=O)[C@@]23Cc4c(N(C)C3)ccc(C)c4 ZINC02238605
Cc1cc(ccc1)NC(=O)CCc2nc(no2)-c3ccc(Cl)cc3 ZINC02238633
c1cccc(F)c1C(=O)NN[C@H](C2=O)CC(=O)N2c3ccc(Cl)cc3 ZINC02239323
c1cccc(F)c1C(=O)NN[C@@H](C2=O)CC(=O)N2c3ccc(Cl)cc3 ZINC02239325
c1ccc(F)cc1C(=O)NN[C@H](C2=O)CC(=O)N2c3ccc(Br)cc3 ZINC02239388
c1ccc(F)cc1C(=O)NN[C@@H](C2=O)CC(=O)N2c3ccc(Br)cc3 ZINC02239390
CC(C)(C)C(=O)Nc(c1)ccc(c12)oc(n2)-c3cc(Br)c(O)cc3 ZINC02239526
c1cc(F)ccc1-c(n(c2=O)CCCC)nc(c23)oc4c(c3=O)cc(Cl)cc4 ZINC02239661
C1CCCCC12[C@@H]3C(Nc4n2ncn4)=C[C@@H](CC3=O)c5ccc(Cl)cc5 ZINC02239679
o1c(Br)ccc1/C=C2/C(=O)N(C(=O)NC2=O)c(cc3)ccc3CC ZINC02240534
O1CCOc(c12)ccc(c2)C(=O)Nc(n3)scc3-c4ccc(Cl)cc4 ZINC02241135
c1cccc(OC)c1[C@H](CC2=O)C=C(N3)[C@@H]2[C@H](n(c34)ncn4)c5cc(F)cc(F)c5 ZINC02241199
c1cccc(OC)c1[C@@H](CC2=O)C=C(N3)[C@H]2[C@H](n(c34)ncn4)c5cc(F)cc(F)c5 ZINC02241200
O1CCOc(c12)ccc(c2)C(=O)CSc(n3)sc(c34)cc(cc4)[N+](=O)O ZINC02241530
c1cccc(Cl)c1CSc(n2)nn(c23)C[C@H]4C(N3)=CC(C)(C)CC4=O ZINC02241935
O1CCC[C@@H]1CN(C2=O)[C@@H](c3ccc(Cl)cc3)c(c24)c(=O)c5c(o4)cccc5 ZINC02242521
FC(F)(F)c1cc(ccc1)-n(c(C)c2C=O)c(c2)-c3ccc(cc3)S(=O)(=O)C ZINC02243966
c1cccc(Cl)c1C(=O)Nc(s2)nnc2-c3cc(OC)c(cc3)OC ZINC02244370
COC(=O)c1cc(ccc1)NC(=C\C)\[C@@H](C2=O)C(=O)NC(=O)N2c3ccc(Cl)cc3 ZINC02245408
CC(=O)c1cc(ccc1)N(CN2)Cn(c=23)c(=O)\c(s3)=C\c4cccs4 ZINC02245964
c1cccc(I)c1C(=O)Nc(c2)c(C)cc(c23)oc(=O)cc3C ZINC02248864
COC(=O)c1cc(ccc1)-n(c(c23)cccc2Cl)c4c(c3)c(=O)n(C)c(n4)=O ZINC02249659
c1cc(Cl)ccc1C(=O)CN(C=C2)C=CC2c(nn3)n(c34)CCCCC4 ZINC02252156
c1cccc(O)c1/C=c(s2)/c(=O)n(c2=3)CN(CN3)c4ccc(cc4)OC ZINC02252530
c1cc(Cl)cc(Cl)c1NC(=O)CN(C2=O)C(=O)[C@H]([C@@H]3C=C4)[C@@H]2[C@@H]4[C@@H]([C@@H]35)C5 ZINC02256557
c1cccc(OC)c1NC(=S)N/N=C\2C(=O)Nc(c23)ccc(Br)c3 ZINC02257185
FC(F)(F)c1cc(ccc1)N(C(=O)NC2=O)C(=O)\C2=C\c(c3)ccc(c34)OCO4 ZINC02257351
s1c(Br)ccc1/C=C(\C#N)C(=O)N2CCN(CC2)c3ccccc3 ZINC02257562
COc(cc1)cc(OC)c1C(N2)=C[C@H](n(c23)ncn3)c4c(F)cccc4Cl ZINC02259525
FC(F)(F)c1cc(ccc1)N(C2=O)C(=O)[C@@H]([C@@H]23)ON([C@H]3CCC)c4ccccc4 ZINC02260303
O=C1NC(=O)N(C)C(=O)\C1=C\c2cc(Cl)c(c(Cl)c2)OCc3ccccc3 ZINC02260499
ClCCC(=O)N1c(cccc2)c2Sc(c13)ccc(c3)NC(=O)OC ZINC02262023
c1ncc(Br)cc1C(=O)N\N=C\2C(=O)N(C(C)C)c(c23)cccc3 ZINC02262275
N#CCNC(=O)c(c1)nn(c12)c(C(F)(F)F)c3c(n2)c4c(CC3)cccc4 ZINC02262485
c1ccc(Cl)cc1NC(=O)CSc(n2C)nnc2-c3ccccn3 ZINC02264426
c1cc(F)ccc1NC(=O)CSc(n(C)c2=O)nc(c23)sc(C)c3C ZINC02264522
c1ccccc1N([C@@H]2CC(C)C)O[C@@H]([C@@H]23)C(=O)N(C3=O)c4ccc(F)cc4 ZINC02265309
Cc1ccc(cc1)N(C(=O)CS2)/C2=C(\C#N)C(=O)Nc3c(Cl)cccc3 ZINC02265804
c1cccc(O)c1/C=c(s2)\c(=O)n(c2=3)CN(CN3)c4ccc(Cl)cc4 ZINC02266114
O=C1NC(=S)NC(=O)C1=C/C=C(OC2(C)C)/C=C(O2)c3ccccc3 ZINC02268119
COc(cc1)cc(C=C2)c1N([C@H]3C(=O)C)[C@H]2[C@H]([C@H]34)C(=O)N(C4=O)c5ccc(Cl)cc5 ZINC02269324
c1cccc(n2)c1nc(c23)n(C)c(N)c3S(=O)(=O)c4ccc(Br)cc4 ZINC02272849
COC(=O)[C@](C(F)(F)F)(O)c1cc(OC)c(cc1)NC(=O)Oc2ccccc2 ZINC02274127
Fc1c(F)c(N(C)C)c(F)c(F)c1/C=N/n(cn2)c(=O)c(c2c34)[nH]c3cccc4 ZINC02275601
s1c(Br)ccc1/C=C2/C(=O)N(C(=O)NC2=O)c3cc(OC)ccc3 ZINC02276722
s1cccc1[C@H](C(=C(N2)C)C(=O)OC)n(c=23)c(=O)\c(s3)=C\c4ccco4 ZINC02276729
s1cccc1[C@@H](C(=C(N2)C)C(=O)OC)n(c=23)c(=O)\c(s3)=C\c4ccco4 ZINC02276731
c1cc(Cl)ccc1Nc(cc(c2c34)NC)c4C(=O)c5c(c3on2)cccc5 ZINC02278211
COc(cc1)ccc1CCn(cn2)c(=O)c(c2c34)[nH]c3ccc(Br)c4 ZINC02279829
c1cc([N+](=O)O)ccc1/C=c(s2)/c(=O)n(c2=3)CN(CN3)c4cc(F)ccc4 ZINC02280456
c1ccc(Br)c(O)c1/C=c(/c2=O)sc(n3)n2c(c34)cc(C)c(C)c4 ZINC02281066
Clc1cccc(Cl)c1/C=C2/C(=O)N(C(=O)NC2=O)c3ccc(cc3)OC ZINC02281079
c1ccccc1CCN(C(=S)NC)[C@H](C2=O)CC(=O)N2c3ccc(F)cc3 ZINC02282213
c1ccccc1CCN(C(=S)NC)[C@@H](C2=O)CC(=O)N2c3ccc(F)cc3 ZINC02282214
c1c(Br)ccc(O)c1/C=c(/c2=O)sc(n3)n2c(c34)cc(C)c(C)c4 ZINC02282307
c1cc(F)ccc1NC(=C)[C@@H](C2=O)C(=O)NC(=O)N2c3c(OC)cccc3 ZINC02282571
c1cccc(c12)c(=O)n(nc2C)CC(=O)Nc(n3)sc(c34)cc(Br)cc4 ZINC02282897
c1cc(Cl)ccc1C(=O)NNC(=O)c(c(=O)o2)cc(c23)cccc3OC ZINC02283506
c1cccc(OC)c1CCn(cn2)c(=O)c(c2c34)[nH]c3ccc(Br)c4 ZINC02283525
ClCC(=O)Nc1ccc(cc1)Oc(cc2)ccc2NC(=O)CCl ZINC02284644
n1[nH]cc(Br)c1C(=O)N\N=C\c2c(C)nn(c2Cl)-c3ccccc3 ZINC02284812
[nH]1ncc(Br)c1C(=O)N\N=C\c2c(C)nn(c2Cl)-c3ccccc3 ZINC02284812
COC(=O)c1ccc(cc1)NC(=O)c2c(C)nn(c2Cl)-c3ccccc3 ZINC02284824
Clc1cccc(Cl)c1/C=C2/C(=O)N(C(=O)NC2=O)c(cc3)ccc3CC ZINC02286378
Clc1c(Cl)ccc(c1)NC(=O)Oc(cc2)c(cc2C=O)OCC ZINC02286928
c1cc(Cl)cc2c1c(=O)[nH]c(c3C(=O)OC)n2c(c34)nc5c(n4)cccc5 ZINC02288122
o1c(Br)ccc1/C=C2/C(=O)N(C(=O)NC2=O)c(cc3)ccc3C(C)C ZINC02289480
O=[N+](O)c(s1)ccc1/C=C2/C(=O)N(C(=S)NC2=O)c(cc3C)ccc3 ZINC02289773
c1cc(Cl)ccc1N2C[C@H](CC2=O)C(=O)N\N=C\c3ccc(F)cc3 ZINC02290675
c1cc(Cl)ccc1N2C[C@@H](CC2=O)C(=O)N\N=C\c3ccc(F)cc3 ZINC02290677
c1cc(Cl)ccc1C(=O)COC(=O)[C@@H](CC2=O)CN2c3ccc(F)cc3 ZINC02290852
c1cc(Cl)ccc1C(=O)COC(=O)[C@H](CC2=O)CN2c3ccc(F)cc3 ZINC02290853
c1c(Br)ccc(c12)N(CC(=O)OC)C(=O)CN=C2c3ccccc3 ZINC02290958
c1cc(Cl)ccc1N(C(=S)NC2=O)C(=O)\C2=C\c3ccc(o3)N4CCOCC4 ZINC02293329
O=[N+](O)c1ccc(cc1)-n(n2)c(cc2C)Nc(n3)c(Cl)nc(c34)cccc4 ZINC02293610
O1CCOc(c12)ccc(c2)C(=O)N\N=C\3C(=O)N(C)c(c34)ccc(Br)c4 ZINC02293988
c1cc(Br)ccc1C(=O)NN(C2=O)C(=O)[C@H]([C@@H]3C=C4)[C@H]2[C@@H]4C35CC5 ZINC02295934
c1cc(F)ccc1C(=O)COc(c2)c(Cl)cc3c2oc(=O)c(c34)CCC4 ZINC02297711
COc(c1)cc(OC)cc1Cn(cn2)c(=O)c(c2c34)[nH]c3ccc(Br)c4 ZINC02298567
c1ccccc1C(=O)c2c(ccc(Cl)c2)NC(=O)c3c(C)cc(=O)oc3C ZINC02299056
c1cc(Br)ccc1C(=O)O[C@H](CO2)CO[C@@H]2c3ccc(cc3)[N+](=O)O ZINC02299284
COc(cc1)ccc1Cn(cn2)c(=O)c(c2c34)[nH]c3ccc(Br)c4 ZINC02299398
c1cccc(c12)nc(n(C)c2=O)C[C@H]3C(=O)Nc(c34)ccc(Br)c4 ZINC02299948
c1ccc(F)cc1N(C(=O)NC2=O)C(=O)\C2=C\c3ccc(o3)N4CCOCC4 ZINC02301206
c1cc(F)ccc1N(C(=O)NC2=O)C(=O)\C2=C\c3ccc(o3)N4CCCCCC4 ZINC02302053
c1ccc(C)cc1C(=O)Nc(s2)nnc2-c3ccc(Br)cc3 ZINC02302235
c1cc(Cl)ccc1N(C(=O)NC2=O)C(=O)\C2=C\c3ccc(o3)N4CCOCC4 ZINC02302564
CC(C)(C)c1ccc(cc1)-c2nnc(s2)NC(=O)c3c(Cl)cccc3 ZINC02302610
c1cccc(F)c1N(C(=S)NC2=O)C(=O)\C2=C\c3ccc(o3)N4CCOCC4 ZINC02304310
c1ccccc1CCn(c2=O)c(nnc3S)n3c4sc(c5c24)CCCC5 ZINC02304564
c1cc(Br)ccc1N(C(C)=C2C(=O)OC)C(=O)C/2=C\c3ccc(O)cc3 ZINC02305338
s1cccc1C(=O)Nc2nnc(s2)Sc(cc3)ccc3N(C)C ZINC02305520
O1CCC[C@@H]1CN(C2=O)C(=O)c(c23)ccc(c3)-c(n4)oc(c45)ccc(Cl)c5 ZINC02305877
O1CCC[C@H]1CN(C2=O)C(=O)c(c23)ccc(c3)-c(n4)oc(c45)ccc(Cl)c5 ZINC02305878
c1ccc(Br)cc1N(C(=O)NC2=O)C(=O)\C2=C\c3ccc(o3)N4CCOCC4 ZINC02305891
COC(=O)[C@@](C(F)(F)F)(O)c1ccc(cc1)NC(=O)Oc2ccccc2 ZINC02306206
c1cc(F)ccc1[C@@H](C(=C(O2)N)C(=O)OC)c(c2c34)c(=O)oc3cccc4 ZINC02306217
c1cc(F)ccc1[C@H](C(=C(O2)N)C(=O)OC)c(c2c34)c(=O)oc3cccc4 ZINC02306218
c1cc(Br)ccc1N(C(=O)NC2=O)C(=O)\C2=C\c3ccc(o3)N4CCCC4 ZINC02309310
Cc1c(C)ccc(c1)OCC(=O)N2NC(=C[C@@]2(C(F)(F)F)O)c3cccnc3 ZINC02309407
Cc1c(C)ccc(c1)OCC(=O)N2NC(=C[C@]2(C(F)(F)F)O)c3cccnc3 ZINC02309408
C1Cc2cccc3c(ccc1c23)C(=O)C[C@]4(O)C(=O)Nc(c45)ccc(Br)c5 ZINC02309673
CCOC(=O)c1c(C)nc(s1)NC2=C(Cl)C(=O)N(C2=O)c3ccccc3 ZINC02309903
Cc1c(C)ccc(c1)OCC(=O)N2NC(=C[C@@]2(C(F)(F)F)O)c3ccncc3 ZINC02310663
Cc1c(C)ccc(c1)OCC(=O)N2NC(=C[C@]2(C(F)(F)F)O)c3ccncc3 ZINC02310664
ClCCC(=O)Nc(cc1)cc(c12)N(C(=O)CCl)c3c(CC2)cccc3 ZINC02311278
Clc1c(Cl)ccc(c1)NC(=O)COc(c2)ccc(c23)oc(=O)cc3C ZINC02311630
CC1=CC(C)(C)Nc(c12)ccc(c2)OS(=O)(=O)c3ccc(Br)cc3 ZINC02313622
c1c(Br)ccc(c12)[nH]c(C(=O)OC)c2NC(=O)c3cc(OC)ccc3 ZINC02313775
c1cccc(Cl)c1/C=c(s2)/c(=O)n(c23)nc(n3)-c4ccc(cc4)OC ZINC02314253
c1cc([N+](=O)O)ccc1C(=O)N(C(C)(C)c(c23)ssc2=S)c4c3cccc4 ZINC02314735
c1cccc(c12)oc(c2)C(=O)NC(=S)Nc(s3)nc(C)c3C(=O)OC ZINC02316169
C1CCCCCc(c12)sc(c2C#N)NC(=S)NC(=O)c3ccncc3 ZINC02316350
s1cccc1C(=O)NC(=S)NNC(=O)c2ccc(cc2)OC ZINC02316450
COc(cc1)ccc1[C@@H](n(c23)nnn2)C=C(N3)c4ccc(Br)cc4 ZINC02317582
o1cccc1-c(c2C#N)c(c(C)[nH]c2=S)C(=O)Nc3c(OC)cccc3 ZINC02318399
Clc1cccc(c12)sc(n2)NC(=O)c(c3O)c(=O)n4CCCc(c4c35)ccc5 ZINC02318760
c1cc(Br)ccc1/C=c(s2)/c(=O)n(c23)c(nn3)-c(cc4)ccc4C ZINC02319212
c1cc(F)ccc1[C@H](N(N2)S(=O)(=O)C)C=C2c3ccc(Br)cc3 ZINC02319269
c1c(Br)ccc(c12)[nH]c(C(=O)OC)c2NS(=O)(=O)c(cc3)ccc3F ZINC02319574
c1cccc(OC)c1[C@H](n(c23)nnn2)C=C(N3)c4ccc(Br)cc4 ZINC02319691
c1cccc(OC)c1[C@@H](n(c23)nnn2)C=C(N3)c4ccc(Br)cc4 ZINC02319692
c1cc(Cl)ccc1/C=c(s2)/c(=O)n(c23)c(nn3)-c(cc4)ccc4C ZINC02319837
c1c(Br)ccc(c12)[nH]c(C(=O)OC)c2NC(=O)c3c([N+](=O)O)cccc3 ZINC02320010
Cc(c1)ccc(c12)[nH]c(C(=O)OC)c2NS(=O)(=O)c(cc3)ccc3F ZINC02320033
CC(C)CN(C1=O)C(=O)c(c12)ccc(c2)-c(n3)oc(c34)ccc(Cl)c4 ZINC02320422
c1cccc(c12)n(CC)c(=O)c(c2O)C(=O)Nc(n3)sc(c34)cc(F)cc4 ZINC02322163
c1cc(Br)ccc1[C@H]2C(C#N)=C(N)Oc(c23)cc(C)n(c3=O)CC ZINC02324105
c1cc(Br)ccc1[C@@H]2C(C#N)=C(N)Oc(c23)cc(C)n(c3=O)CC ZINC02324106
FC(F)Oc(cc1)ccc1NC(=O)c2cc([nH]n2)-c3c(O)cc(C)cc3 ZINC02324512
Cc1cc(c(O)cc1)NC(=O)c2cnn(c23)[C@@H](C(F)(F)F)C[C@@H](N3)c4ccco4 ZINC02324595
c1cc(Cl)ccc1NC(=O)C[C@H](C2=O)SC(=O)N2c3ccccc3 ZINC02324840
c1cc(Cl)ccc1NC(=O)C[C@@H](C2=O)SC(=O)N2c3ccccc3 ZINC02324841
C=CCSc(n1)nn(c12)[C@@H](c3ccc(F)cc3)[C@H]4C(N2)=CCCC4=O ZINC02325204
O1COc(c12)ccc(c2)OCC(=O)NNC(=O)c(c3Cl)sc(c34)cccc4 ZINC02325497
Fc1c(F)ccc(c1)NC(=O)CSc(n2C)nnc2-c(cc3C)ccc3 ZINC02325811
Cc(c1)c(C)cc(c12)n3c(n2)SC(\C3=O)=N\Nc4ccc(Br)cc4 ZINC02325983
c1cccc(F)c1[C@H](C=2C#N)CC(=O)N(C23)CN(CS3)c4ccc(cc4)OC ZINC02326369
c1cccc(C2)c1N(CCC3)[C@H]3[C@@]24C(=O)N(C(=O)NC4=O)c5ccc(Cl)cc5 ZINC02326645
COC(=O)c1cc(ccc1)CN2C(=O)S[C@@H](C2=O)Nc3ccc(Br)cc3 ZINC02326662
Fc1c(Cl)cc(cc1)NC(=O)c(c2)n(C)c(c23)nc4n(c3=O)cccc4 ZINC02326883
Clc1cccc(F)c1[C@@H](C=2C#N)CC(=O)N(C23)CN(CS3)c4ccc(cc4)OC ZINC02326994
c1ccc(Br)cc1-c(n(c2=O)CCC)nc(c23)sc4c(c3=O)cccc4 ZINC02327610
Cc(c1)c(Cl)cc(c2=O)c1oc(c23)C(=O)N[C@@H]3c4cc(OC)c(O)cc4 ZINC02327820
n1snc(c12)ccc(c2)C(=O)NC(=S)Nc3ccc(cc3)OC ZINC02328165
c1cccc(SCC)c1C(=O)Nc(nc2=O)sc(c23)cccc3 ZINC02328295
c1cc(Br)ccc1NC(=O)C[C@H](C2=O)SC(=O)N2c3ccccc3 ZINC02328831
c1cc(Br)ccc1NC(=O)C[C@@H](C2=O)SC(=O)N2c3ccccc3 ZINC02328832
c1cc(Cl)ccc1-n(c2=O)c(CCC)nc(c23)sc4c(c3=O)cccc4 ZINC02329539
s1cccc1[C@H](n(c23)ncn2)C(=C(C)N3)C(=O)Nc4c(OC)cccc4 ZINC02329765
c1ccc(O)cc1[C@@H]2N(CC=C)C(=O)c(c23)oc4c(c3=O)cc(Cl)c(C)c4 ZINC02329984
c1ccc(O)cc1[C@H]2N(CC=C)C(=O)c(c23)oc4c(c3=O)cc(Cl)c(C)c4 ZINC02329985
o1c(Br)ccc1C(=O)Nc(n2)scc2-c3cc(OC)c(cc3)OC ZINC02330071
c1cc(Br)ccc1NC(=O)c2ccc(cc2)N3C(=O)CCC3=O ZINC02330215
O=C1CCC=C(N2)[C@@H]1[C@@H](n(c23)nc(n3)SCC)c4cccc(c45)cccc5 ZINC02330468
c1cc(F)ccc1NC(=O)CSc(n2C)nnc2-c(cc3C)ccc3 ZINC02331296
c1ccc(O)cc1[C@@H]2N(CCC)C(=O)c(c23)oc4c(c3=O)cc(Cl)c(C)c4 ZINC02331578
c1ccc(O)cc1[C@H]2N(CCC)C(=O)c(c23)oc4c(c3=O)cc(Cl)c(C)c4 ZINC02331580
O1COc(c12)cc(Cl)c(c2)/C=C3/C(=O)N(C(=O)NC3=O)c4ccc(cc4)OC ZINC02333338
c1ccc(F)cc1-n(c2=O)c(CCC)nc(c23)sc4c(c3=O)cccc4 ZINC02333491
c1cccc(Br)c1NC(=O)C2=CCC(=O)N(N2)c(cc3C)ccc3 ZINC02333573
c1cc(Br)ccc1C(=O)C(=C)NOC(=O)c2ccc(C)cc2 ZINC02333938
c1c(Br)ccc(F)c1[C@H](C2(C#N)C#N)[C@H](C(=O)C)N([C@@H]23)c4c(C=C3)cccc4 ZINC02334079
COc(cc1)c(Br)cc1C(=O)[C@H]2N([C@@H]3[C@@H]([C@@H]24)C(=O)NC4=O)c5c(C=C3)cccc5 ZINC02334652
c1ccc(Cl)cc1/C=c(s2)/c(=O)n(c23)nc(n3)-c(cc4C)ccc4 ZINC02335860
c1cccc(O)c1/C=c(s2)/c(=O)n(c2=3)CN(CN3)c(cc4)ccc4C ZINC02336288
Cc1ccc(cc1)[C@@H]2N(C[C@@H](C)O)C(=O)c(c23)oc4c(c3=O)cc(Cl)cc4 ZINC02336823
Cc1ccc(cc1)[C@H]2N(C[C@@H](C)O)C(=O)c(c23)oc4c(c3=O)cc(Cl)cc4 ZINC02336825
Cc1ccc(cc1)[C@@H]2N(C[C@H](C)O)C(=O)c(c23)oc4c(c3=O)cc(Cl)cc4 ZINC02336827
Cc1ccc(cc1)[C@H]2N(C[C@H](C)O)C(=O)c(c23)oc4c(c3=O)cc(Cl)cc4 ZINC02336828
c1ccc(Br)cc1/C=c(s2)/c(=O)n(c23)nc(n3)-c(cc4C)ccc4 ZINC02337365
c1cc(F)ccc1-c(n(c2=O)[C@H](C)CC)nc(c23)sc4c(c3=O)cccc4 ZINC02338060
c1cc(F)ccc1-c(n(c2=O)[C@@H](C)CC)nc(c23)sc4c(c3=O)cccc4 ZINC02338061
c1cccc(c12)[nH]c(C(=O)OC)c2NS(=O)(=O)c(c3)ccc(F)c3C ZINC02338554
FC(F)(F)c1cc(=O)oc(c12)cc(cc2)N3C(=O)C[C@@H](C3=O)Cc4ccccc4 ZINC02338711
FC(F)(F)c1cc(=O)oc(c12)cc(cc2)N3C(=O)C[C@H](C3=O)Cc4ccccc4 ZINC02338714
c1cc(Cl)ccc1S/C=C2/CC(=O)N(N2)c(n3)nc(C)cc3C ZINC02338766
c1cccc(c12)n(nn2)\C=C(\C)NOC(=O)c3c(Cl)cc(F)c(F)c3 ZINC02338867
c1cccc(Cl)c1C(=O)NN[C@H](C2=O)CC(=O)N2c3ccc(F)cc3 ZINC02339072
c1cccc(Cl)c1C(=O)NN[C@@H](C2=O)CC(=O)N2c3ccc(F)cc3 ZINC02339073
COc(c1)ccc(N(C)C2)c1C[C@]23C(=O)N(C(=O)NC3=O)c4ccc(F)cc4 ZINC02339136
c1cc(Cl)ccc1C(=O)NC(=S)Nc2cc(=O)n(C)c(=O)n2C ZINC02339189
c1ccccc1NC(=S)Nn(c2=O)c(=S)[nH]c(c23)cc(OC)c(c3)OC ZINC02339791
C=CCSc(n1)nn(c12)[C@@H](c3ccc(Cl)cc3)[C@H]4C(N2)=CCCC4=O ZINC02340007
c1ccc(Cl)cc1-n(c2=O)c(C(C)C)nc(c23)sc4c(c3=O)cccc4 ZINC02340487
c1cccc(c12)cnn(c2=O)CCc3nnc(S)n3-c4ccc(cc4)OC ZINC02341966
c1cccc(OC)c1C(=O)NN[C@H](C2=O)CC(=O)N2c(cc3C(F)(F)F)ccc3 ZINC02342231
c1cccc(OC)c1C(=O)NN[C@@H](C2=O)CC(=O)N2c(cc3C(F)(F)F)ccc3 ZINC02342233
s1cccc1[C@@H](C=2C#N)CC(=O)N(C23)CN(CS3)c4ccc(cc4)OC ZINC02342424
s1cccc1[C@H](C=2C#N)CC(=O)N(C23)CN(CS3)c4ccc(cc4)OC ZINC02342425
c1cccc(c12)[nH]c(C(=O)OC)c2NS(=O)(=O)c3ccc(s3)Cl ZINC02342707
c1cc(Cl)ccc1[C@@H]2N(CCCO)C(=O)c(c23)oc4c(c3=O)cccc4 ZINC02343979
COc1c(OC)ccc(c1)[C@H](n(c23)ncn2)C4=C(N3)c5c(OC4)ccc(Cl)c5 ZINC02344230
COc1c(OC)ccc(c1)[C@@H](n(c23)ncn2)C4=C(N3)c5c(OC4)ccc(Cl)c5 ZINC02344231
c1cc(Br)ccc1[C@@H]2N(CCCO)C(=O)c(c23)oc4c(c3=O)cc(F)cc4 ZINC02344433
c1cc(Br)ccc1[C@H]2N(CCCO)C(=O)c(c23)oc4c(c3=O)cc(F)cc4 ZINC02344435
c1c(Cl)c(Cl)cc(c12)[n+](O)c(C(=O)C)c(n2)COC(=O)c3ccccc3 ZINC02344517
COC(=O)c(cc1)cc(c12)[nH]c(=S)n(c2=O)Cc3c(OC)cccc3 ZINC02346017
c1ccccc1CNC(=O)c(n2)nc3n2cnc4sc(c5c34)CCC5 ZINC02346611
COc1c(OC)ccc(c1)[C@H](S2)CC(=O)n(c23)nc(n3)-c4ccc(F)cc4 ZINC02347125
COc1c(OC)ccc(c1)[C@@H](S2)CC(=O)n(c23)nc(n3)-c4ccc(F)cc4 ZINC02347126
c1cccc(c1C(F)(F)F)NC(=O)CCc2nc(no2)-c3ccccc3 ZINC02347227
c1cc(F)ccc1[C@H](C=2C#N)CC(=O)N(C23)CN(CS3)c4ccc(cc4)OC ZINC02347289
c1c(Br)ccc(c12)N(CCC)C(=O)[C@]2(O)c3c[nH]c(c34)cccc4 ZINC02347356
c1c(Br)ccc(c12)N(CCC)C(=O)[C@@]2(O)c3c[nH]c(c34)cccc4 ZINC02347358
c1cc(Cl)ccc1NC(=O)[C@H](CC2=O)NC(=N2)N(CC3)c(c34)cccc4 ZINC02347531
c1cc(Cl)ccc1NC(=O)[C@@H](CC2=O)NC(=N2)N(CC3)c(c34)cccc4 ZINC02347533
O1COc(c12)ccc(c2)NC(=O)CSc(n3C)nnc3-c4cc(Cl)ccc4 ZINC02347937
c1cccc(Cl)c1C(=O)NN[C@@H](C2=O)CC(=O)N2c3ccc(cc3)OC ZINC02348327
c1cccc(Cl)c1C(=O)NN[C@H](C2=O)CC(=O)N2c3ccc(cc3)OC ZINC02348328
Clc1cccc(Cl)c1[C@H]2C(C#N)=C(N)Oc(c23)cc(C)n(c3=O)CC ZINC02348697
Clc1cccc(Cl)c1[C@@H]2C(C#N)=C(N)Oc(c23)cc(C)n(c3=O)CC ZINC02348699
CCOc(cc1)ccc1NC(=C)[C@@H](C2=O)C(=O)NC(=O)N2c3ccc(Cl)cc3 ZINC02348924
c1cccc(F)c1/C=c(s2)/c(=O)n(c23)nc(n3)-c4cc(OC)c(cc4)OC ZINC02349048
Fc1c(F)ccc(c1)NC(=O)CSc(n2CC)nnc2-c3cccnc3 ZINC02349127
c1cccc(Cl)c1CSc(n2)nn(c23)C[C@@H]4C(N3)=CCCC4=O ZINC02349727
c1cc(F)ccc1[C@@H]2N(CCCOC)C(=O)c(c23)n[nH]c3-c4c(O)cccc4 ZINC02350778
c1cc(F)ccc1[C@@H]2N(CCCOC)C(=O)c(c23)[nH]nc3-c4c(O)cccc4 ZINC02350778
c1cc(F)ccc1[C@@H]2N(CCCOC)C(=O)c(c23)[nH]nc3-c4c(O)cccc4 ZINC02350778
N1C(=S)NC(=O)/C1=C\2C(=O)N3C(C)(C)C[C@@](C)(c(c3c24)ccc4)c5ccccc5 ZINC02350931
c1c(F)ccc(c12)[nH]c(C(=O)OC)c2NS(=O)(=O)c(c3)ccc(C)c3C ZINC02351296
CC(C)(C)n(cn1)c(c12)ccc(c2)NS(=O)(=O)c3ccc(Br)cc3 ZINC02351330
c1cc(C)ccc1C(=O)NN[C@H](C2=O)CC(=O)N2c3cc(Cl)ccc3 ZINC02351362
c1cc(C)ccc1C(=O)NN[C@@H](C2=O)CC(=O)N2c3cc(Cl)ccc3 ZINC02351364
c1cc(Cl)ccc1-c(n(c2=O)CCCC)nc(c23)oc4c(c3=O)cccc4 ZINC02351403
c1ccc(Cl)cc1/C=c(s2)/c(=O)n(c23)nc(n3)-c4c(OC)cccc4 ZINC02351770
COc(cc1)c(OC)cc1C(=CS2)Nn(c23)c(nn3)-c4c(Cl)cccc4 ZINC02351780
c1c(Br)ccc(c12)N(CC#C)C(=O)C\2=N\NC(=O)c3ccc(C)nc3 ZINC02352997
c1cc(Br)ccc1[C@@H]2N(CCO)C(=O)c(c23)oc4c(c3=O)cccc4 ZINC02353278
Cc(c1)cc(C)c(c12)oc(cc2=O)C(=O)Nc3ccc(cc3)OC(F)F ZINC02353625
c1cc(Cl)ccc1[C@@H]2N(CCC)C(=O)c(c23)n[nH]c3-c4c(O)cccc4 ZINC02353688
c1cc(Cl)ccc1[C@@H]2N(CCC)C(=O)c(c23)[nH]nc3-c4c(O)cccc4 ZINC02353688
c1cc(Cl)ccc1[C@@H]2N(CCC)C(=O)c(c23)[nH]nc3-c4c(O)cccc4 ZINC02353688
c1cc(Cl)ccc1[C@H]2N(CCC)C(=O)c(c23)n[nH]c3-c4c(O)cccc4 ZINC02353690
c1cc(Cl)ccc1[C@H]2N(CCC)C(=O)c(c23)[nH]nc3-c4c(O)cccc4 ZINC02353690
c1cc(Cl)ccc1[C@H]2N(CCC)C(=O)c(c23)[nH]nc3-c4c(O)cccc4 ZINC02353690
c1cccc(F)c1-c(n(c2=O)CC(C)C)nc(c23)sc4c(c3=O)cccc4 ZINC02353778
c1cc(F)ccc1-c(n(c2=O)CCCC)nc(c23)sc4c(c3=O)cccc4 ZINC02353916
CCn(n1)nnc1NC(=S)NC(=O)c2ccc(o2)-c3cc(Cl)ccc3 ZINC02354226
c1c(F)cc(F)cc1[C@H](n(c23)nc(n2)C)[C@H]4C(N3)=C[C@H](CC4=O)c5cccs5 ZINC02355127
c1ccc(Cl)cc1-n(c2=O)c(CCC)nc(c23)sc4c(c3=O)cccc4 ZINC02355157
c1cccc(F)c1N(C(=O)NC2=O)C(=O)\C2=C\c3cc(Br)c(o3)N4CCOCC4 ZINC02355687
c1cccc(F)c1N(C(=O)NC2=O)C(=O)\C2=C\c3ccc(o3)N4CCCC4 ZINC02355724
c1cc(C)ccc1C(=O)Nc(s2)nnc2-c3ccc(Br)cc3 ZINC02355779
Fc1c(F)ccc(c1)NC(=O)CSc(n2C)nnc2-c3cccs3 ZINC02356007
Cc1ccc(cc1)[C@H](n(c23)nnn2)C=C(N3)c4ccc(Br)cc4 ZINC02356161
Cc1ccc(cc1)[C@@H](n(c23)nnn2)C=C(N3)c4ccc(Br)cc4 ZINC02356163
c1cc(Cl)ccc1C(=O)[C@]2(C)[C@@H]([C@@]23C(=O)C)c4c5c(cccc5)ccc4OC3=O ZINC02356237
c1cc(Br)ccc1NC(=C[C@]2(C)C(=O)OCC)C(=O)N2c3ccccc3 ZINC02356688
c1cc(O)c(OC)cc1[C@@H]2NC(=O)c(c23)oc4c(c3=O)cc(Br)cc4 ZINC02356707
o1cccc1CNC(=O)c(n2)nc3n2cnc4sc(c5c34)CC[C@H](C)C5 ZINC02357783
c1cccc(Cl)c1C(=O)NN[C@@H](C2=O)CC(=O)N2c(cc3)ccc3C ZINC02358495
c1cccc(Cl)c1C(=O)NN[C@H](C2=O)CC(=O)N2c(cc3)ccc3C ZINC02358496
c1cc(Cl)ccc1-c(n(c2=O)CC=C)nc(c23)oc4c(c3=O)ccc(c4)OC ZINC02358751
o1cccc1[C@H](CC2=O)CC(=O)C2=CNc3n[nH]c(C)c3-c4ccc(Cl)cc4 ZINC02358843
o1cccc1[C@H](CC2=O)CC(=O)C2=CNc3[nH]nc(C)c3-c4ccc(Cl)cc4 ZINC02358843
COC(=O)c1cc(ccc1)CN2C(=O)S[C@@H](C2=O)Nc3ccc(Cl)cc3 ZINC02359575
COC(=O)c1cc(ccc1)CN2C(=O)S[C@H](C2=O)Nc3ccc(Cl)cc3 ZINC02359577
s1cccc1[C@H](n(c23)nc(n2)C)[C@@H](C(=C)N3)C(=O)Nc4ccc(F)cc4 ZINC02359878
s1cccc1[C@@H](n(c23)nc(n2)C)[C@H](C(=C)N3)C(=O)Nc4ccc(F)cc4 ZINC02359880
COc(cc1)ccc1C2=C[C@@H](N(N2)S(=O)(=O)C)c3ccc(Cl)cc3 ZINC02360224
COc(cc1)ccc1C2=C[C@H](N(N2)S(=O)(=O)C)c3ccc(Cl)cc3 ZINC02360226
COc(cc1)ccc1[C@H](C=2C#N)CC(=O)N(C23)CN(CS3)c4c(F)cccc4 ZINC02360810
COc(cc1)ccc1[C@@H](C=2C#N)CC(=O)N(C23)CN(CS3)c4c(F)cccc4 ZINC02360812
c1sccc1[C@@H](C2(C#N)C#N)[C@@H](C(=O)C(C)(C)C)[N@H+]3C=Cc(c4[C@@H]23)cccc4 ZINC02361764
c1ccc(Br)cc1/C=c(s2)/c(=O)n(c23)nc(n3)-c4c(OC)cccc4 ZINC02361787
c1c(Cl)ccc2n(c(c3c12)sc(n3)C)S(=O)(=O)c(cc4)ccc4C ZINC02362359
c1cc(Cl)ccc1-n(c2=O)c(C(C)C)nc(c23)sc4c(c3=O)cccc4 ZINC02362543
Cc(c1)ccc(c12)[nH]c(C(=O)OC)c2NS(=O)(=O)c3ccc(s3)Cl ZINC02362582
c1cccc(Cl)c1CSc(n2)nn(c23)cc4c(n3)CC(C)(C)CC4=O ZINC02363267
c1ccc(Br)cc1-c(nc2NC(=O)C)nc(c23)c4c(oc3=O)cccc4 ZINC02363863
s1ccnc1NC(=O)c2ccc(cc2)N(C3=O)C(=O)[C@@H]([C@@H]34)CCCC4 ZINC02364296
c1c(F)ccc(c12)[nH]c(C(=O)OC)c2NS(=O)(=O)c(c3C)ccc(C)c3 ZINC02365246
COc(cc1)ccc1[C@H](C=2C#N)CC(=O)N(C23)CN(CS3)c4ccc(F)cc4 ZINC02365420
s1cccc1C(=O)NC(=S)Nc(c2C)c(=O)n(n2C)-c3ccccc3 ZINC02366129
c1ccccc1C(=O)NN[C@H](C2=O)CC(=O)N2c(cc3C(F)(F)F)ccc3 ZINC02366344
c1ccccc1C(=O)NN[C@@H](C2=O)CC(=O)N2c(cc3C(F)(F)F)ccc3 ZINC02366345
c1cc(Br)ccc1NC(=O)CSc(n2C)nnc2-c3ccccn3 ZINC02366625
c1csc(c1C)/C=N/NC(=O)[C@@H](CC2=O)CN2c3ccc(Br)cc3 ZINC02367020
c1csc(c1C)/C=N/NC(=O)[C@H](CC2=O)CN2c3ccc(Br)cc3 ZINC02367022
c1ccc(OC)c(OC)c1Cn(cn2)c(=O)c(c2c34)[nH]c3ccc(Br)c4 ZINC02367142
c1c(Cl)ccc(c1C)NC(=O)CSc(n2C)nnc2-c3ccccn3 ZINC02367526
c1cc(Cl)ccc1C(=O)NN[C@H](C2=O)CC(=O)N2c(c3)ccc(c34)OCCO4 ZINC02369350
c1cc(Cl)ccc1C(=O)NN[C@@H](C2=O)CC(=O)N2c(c3)ccc(c34)OCCO4 ZINC02369351
c1cc(Cl)ccc1/C=c(s2)/c(=O)n(c23)nc(n3)-c4c(OC)cccc4 ZINC02369680
c1c(Cl)ccc(c12)[nH]c(C(=O)OC)c2NC(=O)c3c([N+](=O)O)cccc3 ZINC02369848
c1cccc(Br)c1C(=O)NN[C@@H](C2=O)CC(=O)N2c3ccc(cc3)OC ZINC02370748
c1cccc(Br)c1C(=O)NN[C@H](C2=O)CC(=O)N2c3ccc(cc3)OC ZINC02370750
c1cccc(Br)c1NC(=O)CSc(n2C)nnc2-c3ccncc3 ZINC02370923
Fc1c(F)ccc(c1)NC(=O)CSc(n2C)nnc2-c3ccccn3 ZINC02371637
CCOC(=O)Cc(c(C)[nH]1)c(=O)n(c12)nc(C(F)(F)F)c2-c3ccccc3 ZINC02371819
c1cc(F)ccc1N(C(=O)[C@@H](S2)C)\C2=C(\C#N)C(=O)NCc3ccccc3 ZINC02372808
c1ccc(Cl)cc1[C@@H]2N(CCCO)C(=O)c(c23)oc4c(c3=O)cc(C)cc4 ZINC02373068
c1ccc(Cl)cc1[C@H]2N(CCCO)C(=O)c(c23)oc4c(c3=O)cc(C)cc4 ZINC02373070
c1cc(Br)ccc1NC(=O)COc(cc2)c(C)c(c23)oc(=O)cc3C ZINC02373255
Cc1cc(C)nc(n1)NC(=O)c2c(C)onc2-c3c(Cl)cccc3Cl ZINC02373326
c1cnccc1C(=O)N[C@@]2(C(F)(F)F)C(=O)N(C(=O)N2)c3ccc(cc3)OC ZINC02374036
c1cnccc1C(=O)N[C@]2(C(F)(F)F)C(=O)N(C(=O)N2)c3ccc(cc3)OC ZINC02374038
c1cc(F)cc(F)c1NC(=O)CSc(n2C)nnc2-c3ccco3 ZINC02374411
Fc1c(F)ccc(c1)NC(=O)CSc(n2C)nnc2-c3ccncc3 ZINC02374520
Clc1c(Cl)ccc(c1)NC(=O)COc(cc2)c(C)c(c23)oc(=O)cc3C ZINC02376264
Cc1c(F)cc(cc1)NC(=O)CSc(n2C)nnc2-c3ccccn3 ZINC02376744
c1c(Br)ccc(c1C)NC(=O)CSc(n2C)nnc2-c3ccco3 ZINC02376753
c1cc(Br)cc(c12)ccc(O)c2/C=C\3C(=O)Nc(c34)cc(OC)c(c4)OC ZINC02376792
c1cccc(Br)c1NC(=O)CSc(n2C)nnc2-c3cccs3 ZINC02378298
c1cccc(Br)c1/C=c(s2)/c(=O)n(c23)nc(n3)-c4c(OC)cccc4 ZINC02379218
Clc1cccc(F)c1/C=c(s2)/c(=O)n(c23)nc(n3)-c(cc4C)ccc4 ZINC02379720
c1cc(F)ccc1[C@@H]2N(CCCO)C(=O)c(c23)oc4c(c3=O)cc(Br)cc4 ZINC02380944
c1cc(F)ccc1[C@H]2N(CCCO)C(=O)c(c23)oc4c(c3=O)cc(Br)cc4 ZINC02380947
c1ccc(F)cc1/C=c(s2)/c(=O)n(c23)nc(n3)-c4cc(OC)c(cc4)OC ZINC02381150
c1cccc(Br)c1NC(=O)CSc(n2C)nnc2-c3ccccn3 ZINC02381181
Cc1cc(Br)c(cc1)NC(=O)CSc(n2C)nnc2-c3cccnc3 ZINC02382042
c1cccc(Cl)c1/C=c(s2)/c(=O)n(c23)nc(n3)-c4cc(OC)c(cc4)OC ZINC02383381
O1COc(c12)ccc(c2)NC(=O)CSc(n3C)nnc3-c4cccs4 ZINC02383528
c1cc(F)cc(F)c1NC(=O)CSc(n2CC)nnc2-c3ccccn3 ZINC02383869
c1c(Br)ccc(OC)c1/C=c(s2)/c(=O)n(c23)nc(n3)-c(c4C)cccc4 ZINC02384257
c1ncccc1C(=O)N[C@@]2(C(F)(F)F)C(=O)N(C(=O)N2)c3ccc(cc3)OC ZINC02384610
c1ncccc1C(=O)N[C@]2(C(F)(F)F)C(=O)N(C(=O)N2)c3ccc(cc3)OC ZINC02384613
c1cc(F)ccc1Cn(c(=[NH2+])c(c2)C(=O)OC)c(c23)nc4n(c3=O)cccc4 ZINC02384961
c1ccc(Br)cc1NC(=O)CSc(n2C)nnc2-c3ccco3 ZINC02386490
c1cc(F)c(Cl)cc1NC(=O)CSc(n2C)nnc2-c3ccco3 ZINC02387028
c1cc(Cl)cc(c1C)NC(=O)CSc(n2C)nnc2-c3ccccn3 ZINC02388956
c1cnccc1C(=O)N\N=C\c(c2)c(Cl)nc(c23)cc4c(c3)OCCO4 ZINC02390181
CCOc(ccc1)cc1[C@@H]2N(C)C(=O)c(c23)oc4c(c3=O)cc(Cl)cc4 ZINC02390421
CCOc(ccc1)cc1[C@H]2N(C)C(=O)c(c23)oc4c(c3=O)cc(Cl)cc4 ZINC02390423
c1ccc(F)cc1NC(=O)CSc(n2CC)nnc2-c3cccs3 ZINC02390962
Fc1c(F)ccc(c1)NC(=O)COc(cc(C)c2)c3c2oc(=O)c(c34)CCC4 ZINC02392378
c1c(Br)ccc(c12)[nH]c(C(=O)OC)c2NC(=O)c(c3)ccc(c34)OCO4 ZINC02393545
c1cc(F)ccc1/C=c(s2)/c(=O)n(c23)nc(n3)-c4cc(OC)c(cc4)OC ZINC02394009
c1cc(F)c(F)cc1NC(=O)CSc(n2CC)nnc2-c3ccco3 ZINC02394330
c1cccc(c1C(F)(F)F)/C=N/NC(=O)[C@@H](CC2=O)CN2c3ccccc3 ZINC02394771
c1cccc(c1C(F)(F)F)/C=N/NC(=O)[C@H](CC2=O)CN2c3ccccc3 ZINC02394773
FC(F)(F)c1ccc(cc1)/C=N/NC(=O)[C@@H](CC2=O)CN2c3ccccc3 ZINC02394952
FC(F)(F)c1ccc(cc1)/C=N/NC(=O)[C@H](CC2=O)CN2c3ccccc3 ZINC02394954
c1ccc(Br)cc1[C@@H]2N(CCCO)C(=O)c(c23)oc4c(c3=O)cccc4 ZINC02395285
COc(cc1)c(OC)cc1C(=CS2)Nn(c23)c(nn3)-c4c(F)cccc4 ZINC02396016
c1ccc(Br)cc1NC(=O)CSc(n2C)nnc2-c3ccccn3 ZINC02396642
CCOc(cc1)ccc1[C@H](n(c23)nnn2)C=C(N3)c4ccc(Cl)cc4 ZINC02396922
CCOc(cc1)ccc1[C@@H](n(c23)nnn2)C=C(N3)c4ccc(Cl)cc4 ZINC02396923
Clc1cccc(F)c1/C=c(s2)/c(=O)n(c23)nc(n3)-c4cc(OC)c(cc4)OC ZINC02397956
Cc1cc(no1)NC(=O)c2ccc(cc2)-n(nc3C(F)(F)F)c(c34)CCCC4 ZINC02398189
Clc1cccc(F)c1/C=c(s2)/c(=O)n(c23)nc(n3)-c4c(OC)cccc4 ZINC02398474
O1COc(c12)ccc(c2)NC(=C)[C@H](C3=O)C(=O)NC(=O)N3c4ccc(Cl)cc4 ZINC02398478
Cc1ccc(cc1)C(N2)=C[C@H](n(c23)nnn3)c4cc(Br)ccc4 ZINC02398833
Cc1ccc(cc1)C(N2)=C[C@@H](n(c23)nnn3)c4cc(Br)ccc4 ZINC02398834
Cn(n1)nnc1NC(=S)NC(=O)c2cccc(c23)c(Br)ccc3 ZINC02399215
c1cc(Cl)ccc1NC(=O)CSc(n2C)nnc2-c3ccccn3 ZINC02399496
Cc1cc(ccc1)NC(=O)C2=CCC(=O)N(N2)c3ccc(Br)cc3 ZINC02400155
O1CCOc(c12)ccc(c2)C(=O)C[C@]3(O)C(=O)Nc(c34)cc(Cl)cc4Cl ZINC02400744
O1CCOc(c12)ccc(c2)C(=O)C[C@@]3(O)C(=O)Nc(c34)cc(Cl)cc4Cl ZINC02400745
Cc1ccc(cc1)C(N2)=C[C@H](n(c23)nnn3)c(c4Cl)cccc4Cl ZINC02400960
Cc1ccc(cc1)C(N2)=C[C@@H](n(c23)nnn3)c(c4Cl)cccc4Cl ZINC02400961
COc(cc1)ccc1C(N2)=C[C@H](n(c23)nnn3)c(c4Cl)cccc4Cl ZINC02401923
COc(cc1)ccc1C(N2)=C[C@@H](n(c23)nnn3)c(c4Cl)cccc4Cl ZINC02401924
C1CC1C(=O)Nc(nc2)nc(c23)C[C@@H](CC3=O)c4ccc(Cl)cc4 ZINC02402461
C1CC1C(=O)Nc(nc2)nc(c23)C[C@H](CC3=O)c4ccc(Cl)cc4 ZINC02402462
c1cccc(c12)N(CCC2)C(=O)C3=CCC(=O)N(N3)c4ccc(Cl)cc4 ZINC02403079
FC(F)(F)c1cc(ccc1)NC(=C)[C@@H](C2=O)C(=O)NC(=O)N2c3ccc(cc3)OC ZINC02403426
c1cc(Br)ccc1NC(=O)CSc(n2C)nnc2-c3cccs3 ZINC02403908
c1cccc(Cl)c1NC(=O)CCc2nc(no2)-c(cc3)ccc3C ZINC02404888
c1cc(Br)ccc1C(=O)N\N=C\c(c(=O)[nH]2)cc(c23)cccc3C ZINC02404903
c1cc(F)ccc1[C@@H]2N(CCCO)C(=O)c(c23)oc4c(c3=O)cc(F)cc4 ZINC02405037
c1cc(F)ccc1[C@H]2N(CCCO)C(=O)c(c23)oc4c(c3=O)cc(F)cc4 ZINC02405038
CC(C)CSc(nn1)n(c1c23)cnc2n(nc3)-c4ccc(Cl)cc4 ZINC02405243
Cc1ccc(cc1)C(N2)=C[C@H](n(c23)nnn3)c4c(Cl)cccc4Cl ZINC02405797
Cc1ccc(cc1)C(N2)=C[C@@H](n(c23)nnn3)c4c(Cl)cccc4Cl ZINC02405798
c1cc(Br)ccc1NC(=O)C2=CCC(=O)N(N2)c(cc3)ccc3C ZINC02406641
Cc1c(C)cccc1NC(=O)C2=CCC(=O)N(N2)c3ccc(Cl)cc3 ZINC02407706
c1c(Br)ccc(c1C)NC(=O)C(=O)NNC(=C)c2ccncc2 ZINC02407910
c1cc(Br)ccc1NC(=O)C2=CCC(=O)N(N2)c(cc3C)ccc3 ZINC02407995
c1ccc(OC)cc1C(=O)NC(=S)Nc(c2)ccc(c23)oc(=O)cc3 ZINC02408304
c1cccc(c12)N(CCC2)C(=O)C3=CCC(=O)N(N3)c4ccc(Br)cc4 ZINC02408356
c1cccc(c1CC)NC(=O)C2=CCC(=O)N(N2)c3ccc(Cl)cc3 ZINC02409023
c1cc(Cl)ccc1C(=O)NN[C@@H](C2=O)CC(=O)N2c(c3)cc(C)cc3C ZINC02409113
COc(cc1)ccc1C(N2)=C[C@H](n(c23)nnn3)c4cc(Br)ccc4 ZINC02410473
COc(cc1)ccc1C(N2)=C[C@@H](n(c23)nnn3)c4cc(Br)ccc4 ZINC02410474
c1ccc(OC)cc1C(N2)=C[C@H](n(c23)nnn3)c(c4Cl)cccc4Cl ZINC02411024
c1ccc(OC)cc1C(N2)=C[C@@H](n(c23)nnn3)c(c4Cl)cccc4Cl ZINC02411025
COc(cc1)c(OC)cc1C(=O)NC(=S)Nc(c2)ccc(c23)oc(=O)cc3 ZINC02411465
c1cc(Cl)ccc1SCC(=O)Nc(nc2)nc(c23)CC(C)(C)CC3=O ZINC02411943
CC(=O)c1ccc(cc1)Nc(nc(n2)C)c(c2c34)oc3ccc(Cl)c4 ZINC02412302
c1cc(Cl)cc(Cl)c1C(=O)Nc(nc2)nc(c23)CC(C)(C)CC3=O ZINC02413838
c1cc(Cl)cc(c1C)NC(=O)C2=CCC(=O)N(N2)c(cc3C)ccc3 ZINC02414614
c1cccc(c12)nc(N3CCCC3)c(n2)NS(=O)(=O)c4c(Cl)ccc(Cl)c4 ZINC02414843
COc(cc1)ccc1C(=O)NC(=S)Nc(c2)ccc(c23)oc(=O)cc3 ZINC02414942
O1CCC[C@@H]1CN(C2=O)[C@@H](c3ccc(F)cc3)c(c24)c(=O)c5c(o4)ccc(F)c5 ZINC02414968
O1CCC[C@@H]1CN(C2=O)[C@H](c3ccc(F)cc3)c(c24)c(=O)c5c(o4)ccc(F)c5 ZINC02414969
O1CCC[C@H]1CN(C2=O)[C@@H](c3ccc(F)cc3)c(c24)c(=O)c5c(o4)ccc(F)c5 ZINC02414970
O1CCC[C@H]1CN(C2=O)[C@H](c3ccc(F)cc3)c(c24)c(=O)c5c(o4)ccc(F)c5 ZINC02414971
CC(=O)Nc1ccc(cc1)Nc(nc(n2)C)c(c2c34)oc3ccc(Cl)c4 ZINC02414985
Fc1c(F)ccc(c1)NC(=O)CSc(n2C)nnc2-c3cccnc3 ZINC02415372
Cc(c1)ccc(c1C)NC(=O)C2=CCC(=O)N(N2)c3ccc(Cl)cc3 ZINC02415545
c1ccc(Cl)cc1C(=O)NN[C@@H](C2=O)CC(=O)N2c(cc3C)ccc3 ZINC02416943
c1ccc(Cl)cc1C(=O)NN[C@H](C2=O)CC(=O)N2c(cc3C)ccc3 ZINC02416944
c1ccc(OC)cc1C(N2)=C[C@H](n(c23)nnn3)c4c(Cl)cccc4Cl ZINC02418401
c1ccc(OC)cc1C(N2)=C[C@@H](n(c23)nnn3)c4c(Cl)cccc4Cl ZINC02418402
c1ncccc1C(=O)N[C@@]2(C(F)(F)F)C(=O)N(C(=O)N2)c(cc3)ccc3C ZINC02419294
c1ncccc1C(=O)N[C@]2(C(F)(F)F)C(=O)N(C(=O)N2)c(cc3)ccc3C ZINC02419295
c1cccc(c1C)NC(=O)CCc2nc(no2)-c3ccc(Cl)cc3 ZINC02419361
COc(cc1)cc(c12)[n+](O)c(C(=O)C)c(n2)COC(=O)c3ccc(Cl)cc3 ZINC02419594
CCNC(=O)c1c(cccc1)-c(on2)nc2-c3ccc(Cl)cc3 ZINC02419604
COc1cccc(OC)c1C(=O)NC(=S)Nc(c2)ccc(c23)oc(=O)cc3 ZINC02419883
c1cc(Cl)cc(c1C)NC(=O)C2=CCC(=O)N(N2)c(cc3)ccc3C ZINC02420722
O1CCC[C@@H]1CN(C2=O)[C@@H](c3cc(Cl)ccc3)c(c24)c(=O)c5c(o4)ccc(F)c5 ZINC02421248
c1ccc(OC)cc1C(=O)NC(=S)Nc(n2)sc(c23)cc(O)cc3 ZINC02422358
o1cccc1CN(C2=O)[C@H](c(o3)ccc3C)c(c24)c(=O)c5c(o4)ccc(Cl)c5 ZINC02423335
c1ccc(Br)cc1NC(=O)C2=CCC(=O)N(N2)c(cc3C)ccc3 ZINC02423729
Cc(c1)ccc(c1C)NC(=O)C2=CCC(=O)N(N2)c3ccc(Br)cc3 ZINC02424057
Cc1ccc(cc1)NC(=O)C2=CCC(=O)N(N2)c3ccc(Br)cc3 ZINC02424076
CC(=O)c1ccc(cc1)-n2c(S)nnc2-c3cc(OC)cc(c3)OC ZINC02424424
c1ccc(Cl)cc1C(=O)NN[C@@H](C2=O)CC(=O)N2c3cc(OC)ccc3 ZINC02425381
c1ccc(Cl)cc1C(=O)NN[C@H](C2=O)CC(=O)N2c3cc(OC)ccc3 ZINC02425382
c1cc(Br)ccc1[C@@H]([C@@H]2C(=O)OCC)N(C(=O)C2=O)c(cc3)ccc3C ZINC02425412
c1cc(Br)ccc1[C@H]([C@H]2C(=O)OCC)N(C(=O)C2=O)c(cc3)ccc3C ZINC02425413
c1cc(F)ccc1C(=O)Nc(nc2)nc(c23)C[C@@H](CC3=O)c4cccs4 ZINC02425599
c1cc(F)ccc1C(=O)Nc(nc2)nc(c23)C[C@H](CC3=O)c4cccs4 ZINC02425600
CCN(CC1)c(c12)ccc(c2)/C=C3/C(=O)N(C(=O)NC3=O)c4ccc(F)cc4 ZINC02426762
C1S(=O)(=O)C[C@H]([C@H]12)SC(=S)N2c(cc3)ccc3-c4ccccc4 ZINC02426963
COc(cc1)ccc1Nc(nc2)nc(c23)C[C@H](CC3=O)c4ccc(F)cc4 ZINC02426971
ClCCCC(=O)Oc(cc1)cc(c12)oc(=O)c(c2)-c(n3)scc3C ZINC02427761
Cc1c(C)cccc1NC(=O)C2=CCC(=O)N(N2)c3ccc(Br)cc3 ZINC02428761
c1cc(Cl)ccc1[C@@H]([C@@H]2C(=O)OCC)N(C(=O)C2=O)c(cc3)ccc3C ZINC02428839
c1cc(Cl)ccc1[C@H]([C@H]2C(=O)OCC)N(C(=O)C2=O)c(cc3)ccc3C ZINC02428840
Cc(c1)cc(C)c(c12)oc(cc2=O)C(=O)Nc(n3)sc(c34)cc(F)cc4 ZINC02430126
c1ccc(Cl)cc1C(=O)NN[C@@H](C2=O)CC(=O)N2c(cc3)ccc3C ZINC02430391
c1ccc(Cl)cc1C(=O)NN[C@H](C2=O)CC(=O)N2c(cc3)ccc3C ZINC02430393
c1ccc(Br)cc1[C@H]2C(C#N)=C(N)Oc(c23)cc(C)n(c3=O)CC ZINC02430536
c1ccc(Br)cc1[C@@H]2C(C#N)=C(N)Oc(c23)cc(C)n(c3=O)CC ZINC02430537
c1c(F)cc(F)cc1[C@H](n(c23)nc(n2)C)[C@H]4C(N3)=C[C@H](CC4=O)c5ccco5 ZINC02430911
c1cc(Cl)cc(c1C)NC(=O)C2=CCC(=O)N(N2)c(c3C)cccc3 ZINC02431323
O1CCOc(c12)ccc(c2)C(=O)CSc(nn3)nc(c3c45)[nH]c4cccc5 ZINC02431479
c1cc(F)ccc1-c(n(c2=O)CC(C)C)nc(c23)sc4c(c3=O)cccc4 ZINC02431783
c1ccccc1Cc(c(C)[nH]2)c(=O)n(c23)nc(n3)-c4ccc(Cl)cc4 ZINC02433219
c1cc(F)ccc1C(=O)Nc(nc2)nc(c23)C[C@@H](CC3=O)c4ccc(F)cc4 ZINC02433529
c1ccc(Br)cc1NC(=O)C2=CCC(=O)N(N2)c(cc3)ccc3C ZINC02433627
c1ccc(N)cc1C(=O)C[C@@]2(O)C(=O)N(CC)c(c23)ccc(Br)c3 ZINC02433830
o1cccc1CN(C2=O)[C@H](c3ccc(Cl)cc3)c(c24)c(=O)c5c(o4)ccc(C)c5 ZINC02434698
c1c(Cl)c(C)cc(c12)oc(cc2=O)C(=O)Nc3ccc(cc3)OC(F)F ZINC02434932
FC(F)(F)c1cc(ccc1)NC(=O)[C@@H](C(=C)N2)[C@H](c3ccco3)n(c24)nc(n4)C ZINC02435104
FC(F)(F)c1cc(ccc1)NC(=O)[C@H](C(=C)N2)[C@@H](c3ccco3)n(c24)nc(n4)C ZINC02435105
c1c(Br)ccc(OC)c1\C=C\C(=O)Nc(c2)ccc(c23)oc(=O)cc3 ZINC02436504
c1cc(F)ccc1[C@H](C=2C#N)CC(=O)N(C23)CN(CS3)c4ccc(F)cc4 ZINC02436512
c1cccc(c12)cc(c(c2Br)OC)C(=O)NC(=S)Nc3nnn(n3)C ZINC02436838
c1ncccc1C(=O)NN[C@H](C2=O)CC(=O)N2c(c3C)ccc(Cl)c3 ZINC02437024
c1cc(Cl)ccc1-n(n2)c(cc2C)Nc3nnnn3-c4ccccc4 ZINC02437127
c1c(Cl)c(C)cc(c12)oc(cc2=O)C(=O)Nc(n3)sc(c34)cc(cc4)OC ZINC02437322
c1cccc(c12)nc(OC(C)C)c(n2)NS(=O)(=O)c3ccc(Cl)cc3 ZINC02437632
c1cccc(c12)nc(OCCC)c(n2)NS(=O)(=O)c3ccc(Cl)cc3 ZINC02437770
COC(=O)c(cc1)cc(c12)[nH]c(=O)n(c2=O)-c(c3)ccc(Cl)c3Cl ZINC02438701
c1cccc(F)c1[C@H](C=2C#N)CC(=O)N(C23)CN(CS3)c4ccc(F)cc4 ZINC02439650
c1cc(F)ccc1-n(c2=O)c(CCC)nc(c23)sc4c(c3=O)cccc4 ZINC02439705
c1cc(F)ccc1NC(=O)CSc2nnnn2-c(c3C)cc(C)cc3 ZINC02440706
c1cccc(F)c1-c(n(c2=O)CCCC)nc(c23)oc4c(c3=O)cc(Cl)cc4 ZINC02441294
Cc1cc(ccc1)NC(=O)CSc(n2)[nH]c(c23)ncc(Cl)c3 ZINC02443848
Cc1cc(ccc1)NC(=O)CSc([nH]2)[nH+]c(c23)ncc(Cl)c3 ZINC02443848
O1CCC[C@@H]1CNc(nc2)nc(c23)C[C@@H](CC3=O)c4cc(Cl)ccc4 ZINC02444663
Cc(c1)ccc(c1C)NC(=O)CSc(n2)[nH]c(c23)ncc(Cl)c3 ZINC02444926
Cc(c1)ccc(c1C)NC(=O)CSc([nH]2)[nH+]c(c23)ncc(Cl)c3 ZINC02444926
c1ccc(F)cc1NC(=O)[C@H](CC2=O)SC(=N2)Nc(cc3)ccc3C ZINC02445251
c1ccc(F)cc1NC(=O)[C@@H](CC2=O)SC(=N2)Nc(cc3)ccc3C ZINC02445253
COC(=O)c(cc1)cc(c12)[nH]c(=S)n(c2=O)Cc3cc(OC)ccc3 ZINC02445542
Fc1c(Cl)cc(cc1)NC(=O)CSc(n2C)nnc2-c3ccccn3 ZINC02445681
c1cc(F)ccc1CSc2nnc(n3c4ncn3)n2c5sc(c6c45)CCC6 ZINC02446340
c1cccc(Br)c1C(=O)Nc(s2)nnc2-c3c(OC)cccc3 ZINC02447114
O1COc(c12)ccc(c2)NC(=O)CSc(n3C)nnc3-c4ccc(Cl)cc4 ZINC02447237
O1COc(c12)cc(Cl)c(c2)/C=C3/C(=O)N(C(=O)NC3=O)c(cc4)ccc4C ZINC02447871
c1c(Br)ccc(O)c1/C=N/n(cn2)c(=O)c(c2c34)[nH]c3cc(C)cc4 ZINC02448324
s1cccc1CNC(=O)C2=CCC(=O)N(N2)c3ccc(Br)cc3 ZINC02448690
c1cccc(c1C)NC(=O)CSc(n2)[nH]c(c23)ncc(Cl)c3 ZINC02449554
c1cccc(c1C)NC(=O)CSc([nH]2)[nH+]c(c23)ncc(Cl)c3 ZINC02449554
c1ccc(F)cc1[C@@H]2N(CCCO)C(=O)c(c23)oc4c(c3=O)cc(F)cc4 ZINC02449977
c1ccc(F)cc1[C@H]2N(CCCO)C(=O)c(c23)oc4c(c3=O)cc(F)cc4 ZINC02449978
c1cc(Br)ccc1C(=O)Nc(s2)nc(c23)CC(C)(C)CC3=O ZINC02452128
Cc1c(C)ccc(c1)NC(=O)CSc(n2)[nH]c(c23)ncc(Cl)c3 ZINC02453472
Cc1c(C)ccc(c1)NC(=O)CSc([nH]2)[nH+]c(c23)ncc(Cl)c3 ZINC02453472
O=[N+](O)c(c1)ccc(Cl)c1C(=O)Nc(s2)nc(c2c34)ccc3nc(s4)C ZINC02454844
c1ccnc(c12)c(OCC)ccc2S(=O)(=O)Nc3ccc(Cl)cc3 ZINC02455799
c1ccnc(c12)c(OCC)ccc2S(=O)(=O)Nc3c(F)ccc(F)c3 ZINC02455814
c1ccnc(c12)c(OCC)ccc2S(=O)(=O)Nc3ccc(Br)cc3 ZINC02455833
COc(c(Cl)c1)cc(OC)c1NC(=O)c2n[nH]c(=O)c(c23)cccc3 ZINC02455894
COc(c(Cl)c1)cc(OC)c1NC(=O)c2nnc(O)c(c23)cccc3 ZINC02455894
COc(c1)ccc(OC)c1-n2c(S)nnc2-c3c[nH]c(c34)cccc4 ZINC02455972
CC(=O)N(CC1)c(c12)c(cc(Br)c2)S(=O)(=O)NCc3ccc(F)cc3 ZINC02456181
c1cccc(Cl)c1C(=O)N2CCN(CC2)C(=O)c3ccc(O)cc3 ZINC02456553
c1cc(Cl)cc(Cl)c1C(=O)N2CCN(CC2)C(=O)c3ccc(O)cc3 ZINC02456577
c1cc(Br)ccc1NC(=O)CCCN(C2=O)C(=O)c(c23)nccc3 ZINC02457053
c1cc(F)cc(Cl)c1NC(=O)CCCN(C2=O)C(=O)c(c23)nccc3 ZINC02457059
Cc1c(Br)ccc(c1)NC(=O)CN(C2=O)C(=O)[C@@H]([C@@H]23)[C@H]4C=C[C@@H]3C4 ZINC02457063
Fc1c(F)ccc(c1)NC(=O)CCN(C2=O)C(=O)[C@@H]([C@@H]23)[C@H]4C=C[C@@H]3CC4 ZINC02457116
c1cc(C)cc(c12)sc(n2)NC(=O)Cn3c(=O)oc(c34)cc(Cl)cc4 ZINC02457135
CCOC(=O)C(C)(C)Sc(nc1O)nc(c12)n(nc2)-c3ccc(F)cc3 ZINC02457618
c1cc(Cl)cc(Cl)c1C(=O)N2CCN(CC2)c(cc3)ccc3C=O ZINC02458006
c1cccc(Cl)c1C(=O)N2CCN(CC2)c(c3C)ccc(C=O)c3 ZINC02458032
c1cc(Cl)cc(Cl)c1C(=O)N2CCN(CC2)c(c3C)ccc(C=O)c3 ZINC02458033
c1cc(Cl)cc(Cl)c1C(=O)N2CCN(CC2)c(cc3)cc(C)c3C=O ZINC02458059
c1cc(O)ccc1C(=O)N2NC(=C[C@@]2(C(F)(F)F)O)c(cc3)ccc3C ZINC02459012
n1c(O)sc(c12)cc(cc2)S(=O)(=O)N(CC3)CCN3c4c(F)cccc4 ZINC02461542
FC(F)(F)c1cc(ccc1)-n(nn2)c(N)c2-c3cc(OC)c(cc3)OC ZINC02461973
Clc1cccc(F)c1[C@@H](C(=C(O2)N)C(=O)OCC)c(c2c34)c(=O)oc3cccc4 ZINC02462960
COc(cc1)ccc1[C@@H]2[C@H]([C@@H]3Sc(c24)nc(s4)O)C(=O)N(C3=O)c5ccccc5 ZINC02463717
c1ccccc1NC(=O)C2CCN(CC2)c(n3)sc(=O)c(c34)scc4 ZINC02464029
COC(=O)c(cc1)cc(c12)nc3n(c2=O)NC(=CS3)c4ccccc4 ZINC02464031
c1ccc(F)cc1NC(=O)C2CCN(CC2)S(=O)(=O)c3cccs3 ZINC02465341
c1cc(Br)ccc1NC(=O)C2CCN(CC2)S(=O)(=O)c3cccs3 ZINC02465344
c1cc(F)ccc1NC(=O)C2CCN(CC2)S(=O)(=O)c3cccs3 ZINC02465349
Fc1c(Cl)cc(cc1)NC(=O)c2cn(C)c(=O)c3n(C)c(c4c23)cccc4 ZINC02465424
N#Cc1c(CC)c(C)sc1NC(=O)c2cc(on2)-c3ccc(F)cc3 ZINC02465493
C1CCc(c12)sc(c2C#N)NC(=O)c3cc(on3)-c4ccc(F)cc4 ZINC02465497
N#Cc1c(CC)c(C)sc1NC(=O)c2cc(on2)-c3ccc(Br)cc3 ZINC02465544
C1CCc(c12)sc(c2C#N)NC(=O)c3cc(on3)-c4ccc(Br)cc4 ZINC02465546
s1cccc1-c(on2)cc2C(=O)N3CCN(CC3)c4ccc(F)cc4 ZINC02465644
s1cccc1-c(on2)cc2C(=O)Nc3c(OC)cc(Cl)c(c3)OC ZINC02465667
c1c(Cl)ccc(OC)c1NC(=O)c2cc(on2)-c3cccs3 ZINC02465669
c1c(Cl)ccc(O)c1NC(=O)c2noc(c23)c4c(CC3)cccc4 ZINC02465961
c1c(Br)ccc(O)c1NC(=O)c2noc(c23)c4c(CC3)cccc4 ZINC02465963
COc(c1)c(Cl)cc(OC)c1NC(=O)c2noc(c23)c4c(CC3)cccc4 ZINC02465982
c1c(Cl)ccc(O)c1NC(=O)c2noc(c23)c4c(CC3)cc(cc4)OC ZINC02466038
c1c(Br)ccc(O)c1NC(=O)c2noc(c23)c4c(CC3)cc(cc4)OC ZINC02466040
Fc1c(Cl)cc(cc1)NC(=O)c2noc(c23)c4c(CC3)cc(cc4)OC ZINC02466041
c1ccnc(Cl)c1NC(=O)c2noc(c23)c4c(CC3)cc(cc4)OC ZINC02466043
c1cc(Br)ccc1NC(=O)c2noc(c23)c4c(CC3)cc(cc4)OC ZINC02466046
c1cc(F)cc(F)c1NC(=O)c2noc(c23)c4c(CC3)cc(cc4)OC ZINC02466061
Cc1c(Br)ccc(c1)NC(=O)c(c2)sc(c23)nc4n(c3=O)cccc4 ZINC02466892
c1cc(Br)ccc1NC(=O)c(c2)sc(c23)nc4n(c3=O)cccc4C ZINC02466901
c1cc(Cl)ccc1NC(=O)c(c2)sc(c23)nc4n(c3=O)cccc4C ZINC02466902
c1ccc(Cl)cc1NC(=O)c(c2)sc(c23)nc4n(c3=O)cccc4C ZINC02466904
c1cc(F)ccc1CNC(=O)c(c2)sc(c23)nc4n(c3=O)cccc4C ZINC02466913
c1cccc(F)c1NC(=O)c(c2)sc(c23)nc4n(c3=O)cccc4C ZINC02466917
Fc1c(Cl)cc(cc1)NC(=O)c(c2)sc(c23)nc4n(c3=O)cccc4C ZINC02466920
c1cc(F)cc(F)c1NC(=O)c(c2)sc(c23)nc4n(c3=O)cccc4C ZINC02466927
c1cc(F)ccc1NC(=O)c(c2)sc(c23)nc4n(c3=O)cccc4C ZINC02466929
c1ccc(F)cc1NC(=O)c(c2)sc(c23)nc4n(c3=O)cccc4C ZINC02466930
Fc1c(F)ccc(c1)NC(=O)c(c2)sc(c23)nc4n(c3=O)cccc4C ZINC02466932
c1c(Br)ccc(c1C)NC(=O)c(c2)sc(c23)nc4n(c3=O)cccc4C ZINC02466935
c1c(Cl)ccc(OC)c1NC(=O)c(c2)sc(c23)nc4n(c3=O)cccc4C ZINC02466963
c1cc(Cl)cc(c1C)NC(=O)c(c2)sc(c23)nc4n(c3=O)cccc4C ZINC02466971
c1cccc(SC)c1NC(=O)c(c2)sc(c23)nc4n(c3=O)cccc4C ZINC02466977
c1c(F)ccc(F)c1NC(=O)c(c2)sc(c23)nc4n(c3=O)cccc4C ZINC02466979
c1ccc(F)cc1NC(=O)CSC(S2)=NN(C2=3)CCCC(N3)=O ZINC02467198
N1C(=O)CCCN(C=12)N=C(S2)SCC(=O)Nc3cccc(c34)cccc4 ZINC02467204
Cc1c(Br)ccc(c1)NC(=O)[C@H]2CCCN(C2)S(=O)(=O)c3cccs3 ZINC02467663
c1c(F)ccc(F)c1NC(=O)[C@@H]2CCCN(C2)S(=O)(=O)c3cccs3 ZINC02467702
O=[N+](O)c(c1)ccc(O2)c1[C@@H](C[C@@]23C)NC(=O)N3c(cc4)cc(Cl)c4OC ZINC02468569
O=[N+](O)c(c1)ccc(O2)c1[C@@H](C[C@@]23C)NC(=O)N3c4c(OC)ccc(Cl)c4 ZINC02468572
O=[N+](O)c(c1)ccc(O2)c1[C@H](C[C@]23C)NC(=O)N3c4c(OC)ccc(Cl)c4 ZINC02468574
C=CCNC(=O)c(c1)c(=O)n(c(c12)CCCC2=O)-c3ccc(Cl)cc3 ZINC02469733
CCOc(cc1)cc(c12)oc(=O)c(c2)-c3nnc(o3)-c4cc(Br)ccc4 ZINC02474064
O=C1CCC(=O)N1CC(=O)Nc(n2)scc2-c3ccc(Br)cc3 ZINC02474906
c1ccccc1OCC(=O)Nc(s2)nc(c2c34)ccc3sc(n4)C ZINC02475032
N#Cc1ccc(cc1)C(=O)Nc(s2)nc(c2c34)ccc3sc(n4)C ZINC02475050
c1cc(C)ccc1C(=O)Nc2n(nc(c23)CSC3)-c(cc4)ccc4[N+](=O)O ZINC02475067
c1cccc(c12)sc(c2Cl)C(=O)Nc(s3)nc(c34)CC(C)(C)CC4=O ZINC02475298
s1cccc1C(=O)NCc2nnc(S)n2-c3ccc(cc3)OC ZINC02475314
C1CCCc(c1c23)oc2c(Br)cc(c3)NS(=O)(=O)c4ccccc4 ZINC02475360
COCCCNC(=O)c1c(-c2ccsc2)onc1-c3ccc(F)cc3 ZINC02478277
c1cc(Cl)cc(Cl)c1/C=C2/C(=O)N(C(=O)NC2=O)c3c(OC)cccc3 ZINC02478946
COCCNC(=O)c1c(-c2ccsc2)onc1-c3ccc(F)cc3 ZINC02480291
c1cc(F)ccc1-c(c2C(=O)NCCO)noc2-c3c(Cl)cc(F)cc3 ZINC02480309
COCCNC(=O)c1c(-c2ccsc2)onc1-c3c(Cl)cccc3 ZINC02482112
OCCNC(=O)c1c(-c2ccsc2)onc1-c3c(Cl)cccc3 ZINC02482116
c1cc(F)ccc1C(=O)Nc2n(nc(c23)CSC3)-c(cc4)ccc4[N+](=O)O ZINC02483541
Fc1cccc(F)c1C(=O)Nc2n(nc(c23)CSC3)-c(cc4)ccc4[N+](=O)O ZINC02483550
O=[N+](O)c(c1)ccc(Cl)c1C(=O)Nc2n(-c(cc3)ccc3C)nc(c24)CSC4 ZINC02483554
s1cccc1C(=O)Nc2n(nc(c23)CSC3)-c(cc4)ccc4[N+](=O)O ZINC02483574
O1CCOc(c12)ccc(c2)C(=O)Nc(s3)nc(c3c45)ccc4nc(s5)C ZINC02483658
Cc1nc(cs1)-c2ccc(cc2)NS(=O)(=O)c3ccc(Cl)cc3 ZINC02483847
c1ccccc1-c(c2C(=O)C)nc(s2)NC(=O)c3c(F)cccc3F ZINC02485179
COc1cccc(OC)c1C(=NCC(=O)N2)c(c2c34)oc3ccc(Br)c4 ZINC02485546
Oc(s1)nc(c12)S[C@@H](C(=O)OC)[C@@H](C(=O)OC)[C@@H]2c3ccc(Cl)cc3 ZINC02487425
C1COCCN1c(c2c34)ccc3C(=O)N(C(=O)c4ccc2)c5c(O)ccc(Cl)c5 ZINC02488730
CC(C)c1ccc(cc1)C(N2)=C[C@H](n(c23)nnn3)c4cc(Br)ccc4 ZINC02493629
CC(C)c1ccc(cc1)C(N2)=C[C@@H](n(c23)nnn3)c4cc(Br)ccc4 ZINC02493631
c1c(Br)ccc(OC)c1/C=C2/C(=O)N(C(=O)NC2=O)c(cc3)ccc3C ZINC02494598
c1cccc(SC)c1NC(=O)c(c2)sc(c23)c4c(oc3=O)cccc4 ZINC02494671
O=C1CCCc2oc(c3c12)c4c(cccc4)c(c3)NS(=O)(=O)c(cc5)ccc5F ZINC02494776
s1cccc1C(=O)Nc(n2)sc(c23)cc(cc3)C(=O)N4CCCCC4 ZINC02495439
COC(=O)[C@H](CC)Sc([nH]c1=O)nc(c12)n(nc2)-c3ccc(F)cc3 ZINC02496207
COC(=O)[C@H](CC)Sc(nc1=O)[nH]c(c12)n(nc2)-c3ccc(F)cc3 ZINC02496207
COC(=O)[C@H](CC)Sc(nc1O)nc(c12)n(nc2)-c3ccc(F)cc3 ZINC02496207
FC(F)(F)Oc(cc1)ccc1N[C@@H](C2=O)CC(=O)N2c3ccc(cc3)OC ZINC02497242
O=[N+](O)c(s1)ccc1[C@@H](O2)N(C(=O)C)N=C2c3ccc(Br)cc3 ZINC02497590
CSc(cc1)ccc1/C=C2/C(=O)N(C(=O)NC2=O)c3ccc(cc3)OC ZINC02497774
C1CCCc(c12)sc(c2C#N)NC(=O)c3cc(on3)-c4cccs4 ZINC02497891
N#Cc1c(CC)c(C)sc1NC(=O)c2cc(on2)-c3cccs3 ZINC02497897
C1CCc(c12)sc(c2C#N)NC(=O)c3cc(on3)-c4cccs4 ZINC02497901
COC(=O)c1c([N+](=O)O)cn(n1)-c(n2)nc(cc2C(F)(F)F)-c3ccccc3 ZINC02498205
COC(=O)c1ccn(n1)-c(n2)nc(cc2C(F)(F)F)-c3ccc(cc3)OC ZINC02498212
Cc(c1)[nH]c(c12)ccc(c2)CNS(=O)(=O)c3ccc(Br)cc3 ZINC02499522
C1CC1NC(=O)c2ccc(o2)CS(=O)(=O)c3ccc(Br)cc3 ZINC02499920
CC(C)NC(=O)c1ccc(o1)CS(=O)(=O)c2ccc(Br)cc2 ZINC02499921
Cc1ccc(cc1)[C@H](n(c23)nnn2)C[C@H](N3)c4cc(Br)ccc4 ZINC02499960
CSc(cc1)ccc1[C@H](n(c23)nnn2)C[C@H](N3)c4ccc(Cl)cc4 ZINC02499967
CSc(cc1)ccc1[C@@H](n(c23)nnn2)C[C@H](N3)c4ccc(Cl)cc4 ZINC02499968
CSc(cc1)ccc1[C@H](n(c23)nnn2)C[C@@H](N3)c4ccc(Cl)cc4 ZINC02499970
CSc(cc1)ccc1[C@@H](n(c23)nnn2)C[C@@H](N3)c4ccc(Cl)cc4 ZINC02499971
CC(C)c1ccc(cc1)[C@H](N2)C[C@H](n(c23)nnn3)c4cc(Cl)ccc4 ZINC02500076
CC(C)c1ccc(cc1)[C@@H](N2)C[C@H](n(c23)nnn3)c4cc(Cl)ccc4 ZINC02500078
CC(C)c1ccc(cc1)[C@H](N2)C[C@@H](n(c23)nnn3)c4cc(Cl)ccc4 ZINC02500080
CCc1ccc(cc1)[C@H](N2)C[C@H](n(c23)nnn3)c4cc(Br)ccc4 ZINC02500105
CCc1ccc(cc1)[C@@H](N2)C[C@H](n(c23)nnn3)c4cc(Br)ccc4 ZINC02500107
CCc1ccc(cc1)[C@H](N2)C[C@@H](n(c23)nnn3)c4cc(Br)ccc4 ZINC02500109
CCc1ccc(cc1)[C@@H](N2)C[C@@H](n(c23)nnn3)c4cc(Br)ccc4 ZINC02500111
CC(C)c1ccc(cc1)[C@H](N2)C[C@H](n(c23)nnn3)c4ccc(Br)cc4 ZINC02500113
CC(C)c1ccc(cc1)[C@@H](N2)C[C@H](n(c23)nnn3)c4ccc(Br)cc4 ZINC02500115
CC(C)c1ccc(cc1)[C@H](N2)C[C@@H](n(c23)nnn3)c4ccc(Br)cc4 ZINC02500117
N1C(=O)C(C)=NC(C1=2)NC(=CC2)N(CC3)CC=C3c4ccc(Cl)cc4 ZINC02500251
n1c(O)c(C)nc(c12)NC(C=C2)N(CC3)CC=C3c4ccc(Cl)cc4 ZINC02500251
c1ccc(C)cc1C(=O)N2NC(=C[C@@]2(C(F)(F)F)O)c3cc([N+](=O)O)ccc3 ZINC02500284
c1cc(F)cc(F)c1NC(=O)[C@@H]([C@H]2c3cccs3)C(C)=NC(=C24)CCCC4=O ZINC02501250
C1CCC(=O)[C@H](C1=2)[C@H](c3cccs3)C(=C(N2)C)C(=O)Nc4c(F)cc(F)cc4 ZINC02501250
C1CCC(=O)[C@H](C=12)[C@H](c3cccs3)[C@@H](C(=N2)C)C(=O)Nc4c(F)cc(F)cc4 ZINC02501250
CCCN(C1=O)C(=O)c(c12)ccc(c2)-c(oc3=O)nc(c34)cc(Cl)cc4 ZINC02502361
O1COc(c12)cc3c(c2)[C@@H](C(C#N)=C(O3)N)c(cc4)cc(Cl)c4OCC=C ZINC02502503
c1cc(Cl)ccc1OCC(=O)Nc(s2)nc(c23)CC(C)(C)CC3=O ZINC02503032
Cc1cc(no1)NC(=O)c2cc(-c(s3)ccc3C)nc(c24)cccc4 ZINC02503188
CCOC(=O)c1c(=O)[nH]c2ccc(Cl)c(c2c13)C(=O)c4c3cccc4 ZINC02503429
CCOC(=O)c1c(O)nc2ccc(Cl)c(c2c13)C(=O)c4c3cccc4 ZINC02503429
c1cc(C)cc(c1C)NS(=O)(=O)c(c2cccc3c24)ccc4SC3=O ZINC02503434
Cc1c(O)c(C)cc(c1)Cn(n2)nnc2-c3ccc(Br)cc3 ZINC02503783
c1c(Br)ccc(c12)oc(=O)c(c2)C(=O)N3CCN(CC3)c4ccccc4 ZINC02503927
s1cccc1CC(=O)O[C@@](C(F)(F)F)(C(=O)N2)Oc(c23)ccc(C)c3 ZINC02503929
Cc1c(C)nc(nc1O)SCC(=O)N2c(cccc3)c3Sc(c24)cccc4 ZINC02504173
c1ccccc1CN(C2=O)C(=O)C(C)(C)[C@@H]3[C@H]2C(=O)Oc(c34)ccc(Br)c4 ZINC02504232
c1c(F)ccc(O)c1C(=O)C(=CS2)C=Nn(c23)c(nn3)-c4ccc(cc4)OC ZINC02505953
c1ccnc(Cl)c1NC(=O)c2c(C)onc2-c3c(F)cccc3Cl ZINC02506158
c1c(F)ccc(O)c1C(=O)C(=CS2)C=Nn(c23)c(nn3)-c(cc4)ccc4C ZINC02511190
c1cc(Cl)ccc1C(N(C=23)CC(N2)=O)=CC(=N3)c4c(O)ccc(F)c4 ZINC02511256
COc(cc1)ccc1C(N(C=23)CC(N2)=O)=CC(=N3)c4c(O)ccc(F)c4 ZINC02511257
c1c(F)ccc(c12)OCC(/C2=O)=C\c(c3)c(=O)[nH]c(c34)ccc(C)c4 ZINC02511345
c1c(F)ccc(c12)OCC(/C2=O)=C\c(c3)c(O)nc(c34)ccc(C)c4 ZINC02511345
c1c(F)ccc(c12)OCC(/C2=O)=C\c(c3)c(=O)[nH]c(c34)ccc(c4)OC ZINC02511346
c1c(F)ccc(c12)OCC(/C2=O)=C\c(c3)c(O)nc(c34)ccc(c4)OC ZINC02511346
c1cccc(Cl)c1Cn(nn2)c(c23)[nH]c(=O)n(c3=O)-c(cc4)ccc4C ZINC02511890
c1ccccc1C2(CCCC2)C(=O)Nc(n3)sc(c34)cc(cc4)[N+](=O)O ZINC02512722
c1c(Cl)ccc(c1[N+](=O)O)S(=O)(=O)N(CC2)CCN2C3C=CC=CN3 ZINC02512892
CC(C)(C)S(=O)(=O)c1c(N)n(nc1)-c(n2)scc2-c3ccccc3 ZINC02513372
CC(C)NS(=O)(=O)c(c1C)cc(cc1)-c2nnc(Cl)c(c23)cccc3 ZINC02522298
c1cc(F)cc(F)c1NC(=O)CSc(n2CC)nnc2-c3ccncc3 ZINC02522434
c1cccc(c12)n(nn2)Cc3nnc(S)n3-c4ccc(cc4)OC ZINC02523219
Fc1cccc(F)c1NC(=O)CSc(n2C)nnc2-c3ccccc3 ZINC02523538
c1ccccc1-n2c(SCC(=O)OC)nnc2-c3c(F)cc(F)cc3 ZINC02523738
COc(cc1)ccc1NC(=O)CSc(n2C)nnc2-c3c(F)cc(F)cc3 ZINC02523745
c1ccccc1-n2c(SCC(=O)OC)nnc2-c(c3C(F)(F)F)cccc3 ZINC02523782
Fc1cccc(F)c1NC(=O)CSc(nnc2C)n2-c3ccccc3 ZINC02523997
COc(cc1)ccc1NC(=O)COc2ncn(n2)-c3c(F)cc(F)cc3 ZINC02524278
c1cc(Cl)cc(c1C)NC(=O)Cn(c2=O)cnc(c23)ccc(Br)c3 ZINC02532643
c1ccc(F)cc1/C=c(s2)/c(=O)n(c23)nc(n3)-c4ccc(cc4)OCC ZINC02533444
c1c(Br)ccc(OC)c1/C=c(s2)/c(=O)n(c23)nc(n3)-c(cc4)ccc4C ZINC02533460
c1ccc(Cl)cc1/C=c(s2)/c(=O)n(c23)nc(n3)-c(cc4)ccc4C ZINC02533490
c1cc(Br)ccc1/C=c(s2)/c(=O)n(c23)nc(n3)-c(cc4)ccc4C ZINC02533491
CC(C)(C)c1ccc(cc1)NC(C2=O)=C(Cl)C(=O)c(c23)cccc3 ZINC02534685
CC1(C)OC(=O)C(C(=O)O1)=CNc(n2)scc2-c3ccc(Br)cc3 ZINC02543400
FC(F)(F)C1=CC=C(NC1)N2CCN(CC2)S(=O)(=O)c(c3[N+](=O)O)cccc3 ZINC02543415
c1cccc([N+](=O)O)c1C(=O)N2CCN(CC2)C(NC3)=CC=C3C(F)(F)F ZINC02543480
c1cc(Br)ccc1-n2c(SCC(=O)OC)nnc2-c3cccnc3 ZINC02544540
c1ccc(OC)cc1NC(=O)Cn(c2=O)cnc(c23)c(Cl)cc(Cl)c3 ZINC02544888
N#CC1=CC[C@]([C@@]123)(CCCC3)C=C(C2)S(=O)(=O)c4ccc(Cl)cc4 ZINC02545889
n1sncc1C(=O)Nc(c2)ccc3n(CC)c(c4c23)cccc4 ZINC02550182
c1ccnc(Cl)c1C(=O)OCCc2c(C)[nH]n(c2=O)-c3ccc(Cl)cc3 ZINC02555991
c1c(Cl)ccc(c12)N3C(C2(C)C)=CC(=O)[C@@](C3=O)([N+](=O)O)c4ccccc4 ZINC02557532
C1=CCC=CN1Cc2nc(no2)-c3c(C)onc3-c4c(Cl)cccc4Cl ZINC02557738
Cc1c(Br)c(C)cc(c1)OCc2n[nH]c(=S)n2-c3ccccc3 ZINC02561680
c1cc(O)ccc1N(C)C(=O)c2c(C)onc2-c3c(Cl)cccc3 ZINC02561792
n1nc(CO)n(c12)c3c(cc(Cl)cc3)C(=NC2)c4c(Cl)cccc4 ZINC02565787
c1c(Br)ccc(c12)[nH]cc2C(=O)C(=O)N3CCN(CC3)c4ncccn4 ZINC02570389
CCOC(=O)N[C@@H](C(Cl)(Cl)Cl)[C@@H](C1=C)C(=O)N(N1)c2ccccc2 ZINC02570458
c1ccnc(Cl)c1C(=O)Nc(n2)sc(c23)CCc4c3ccc(c4)OC ZINC02570558
COC(=O)c1c(ccs1)NC(=S)N2CCN(CC2)c3ncccn3 ZINC02571166
Cc1cc(C)nc(n1)NC(=O)c2c(C)onc2-c3c(F)cccc3Cl ZINC02571238
CCOc(cc1)ccc1N(C(=O)CS2)[C@@]23c4c(NC3=O)ccc(Br)c4 ZINC02571261
c1cc(Cl)ccc1C(=O)Nc(c2)cc(C(=O)OC)cc2C(=O)OC ZINC02573594
COc(c1)c(Cl)cc(OC)c1-n2c(S)nnc2-c3ccc(cc3)[N+](=O)O ZINC02576638
c1c(Cl)nc(Cl)cc1C(=O)N\N=C\c(c2=O)coc(c23)cc(C)cc3C ZINC02581860
c1cc(Cl)ccc1C(=O)n(c2C(C)(C)C)nc(c23)c4c(C3=O)cccc4 ZINC02582099
N#Cc1ccc(cc1)NC(=S)N2CCN(CC2)C3C=CC=CN3 ZINC02582318
N#Cc1ccc(cc1)NC(=S)N2CCN(CC2)c3c(F)cccc3 ZINC02582319
COc(cc1)c(OC)cc1C(N2)=C[C@H](N(C=23)N=NN3)c4ccc(Cl)cc4 ZINC02587434
COc(cc1)c(OC)cc1C(N2)=C[C@@H](N(C=23)N=NN3)c4ccc(Cl)cc4 ZINC02587435
COc(cc1)cc(OC)c1C(N2)=C[C@H](N(C=23)N=NN3)c4c(Cl)cc(Cl)cc4 ZINC02587997
COc(cc1)cc(OC)c1C(N2)=C[C@@H](N(C=23)N=NN3)c4c(Cl)cc(Cl)cc4 ZINC02587998
c1ccc(OC)cc1C(N2)=C[C@H](N(C=23)N=NN3)c4c(Cl)cc(Cl)cc4 ZINC02588021
c1ccc(OC)cc1C(N2)=C[C@@H](N(C=23)N=NN3)c4c(Cl)cc(Cl)cc4 ZINC02588022
CN(C)c(cc1)ccc1[C@H](N(C2=3)N=NN2)C=C(N3)c4ccc(Cl)cc4 ZINC02590564
CN(C)c(cc1)ccc1[C@@H](N(C2=3)N=NN2)C=C(N3)c4ccc(Cl)cc4 ZINC02590565
COc(cc1)ccc1[C@H](N(C2=3)N=NN2)C=C(N3)c4ccc(Cl)cc4 ZINC02590605
COc(cc1)ccc1[C@@H](N(C2=3)N=NN2)C=C(N3)c4ccc(Cl)cc4 ZINC02590606
s1c(Cl)ccc1/C=C2/C(=O)N(C(=O)N=C2O)c(c3)ccc(c34)OCO4 ZINC02591426
c1ccc(OC)cc1C(N2)=C[C@H](N(C=23)N=NN3)c4c(F)cccc4Cl ZINC02591720
c1ccc(OC)cc1C(N2)=C[C@@H](N(C=23)N=NN3)c4c(F)cccc4Cl ZINC02591721
c1cccc(OC)c1[C@H](N(C2=3)N=NN2)C=C(N3)c4ccc(Cl)cc4 ZINC02592385
c1cccc(OC)c1[C@@H](N(C2=3)N=NN2)C=C(N3)c4ccc(Cl)cc4 ZINC02592386
Cc1cc(Br)c(cc1)NC(=O)CCN(C2=O)C(=O)c(c23)cccc3 ZINC02592790
O1COc(c12)cc(Cl)c(c2)/C=C3/C(=O)N(C(=O)N=C3O)c(cc4)ccc4C ZINC02594524
CC(C)c1ccc(cc1)C(N2)=C[C@H](n(c23)nnn3)c4ccc(Br)cc4 ZINC02601118
CC(C)c1ccc(cc1)C(N2)=C[C@@H](n(c23)nnn3)c4ccc(Br)cc4 ZINC02601119
s1cccc1CNC(=O)c2cccn(c3=O)c2nc(c34)sc(C)c4C ZINC02601964
c1cc(Cl)cc(Cl)c1C(=O)Nc(c2)ccc(c23)C(=O)N(C)C3=O ZINC02608272
COc1c(OC)ccc(c1)[C@H](N(C2=3)N=NN2)C=C(N3)c4ccc(Cl)cc4 ZINC02612848
COc1c(OC)ccc(c1)[C@@H](N(C2=3)N=NN2)C=C(N3)c4ccc(Cl)cc4 ZINC02612849
c1ccccc1-n(c2=O)c(SCC=O)nc3sc(c4c23)C[C@@H](C)CC4 ZINC02614120
C1C=CC[C@H]([C@H]12)C(=O)N(C2=O)CC(=O)NNC(=O)c3ccc(Cl)cc3 ZINC02616485
c1nc(Cl)ccc1C(=O)Nc(cc2)ccc2-c(nn3)n(c34)CCCCC4 ZINC02616501
c1cccc(c1[N+](=O)O)OCC(=O)Nc(cc2)cc(c23)sc(n3)SC ZINC02616511
c1cccc(c12)nc(nc2O)CSc(nn3)n(C)c3-c4ccc(F)cc4 ZINC02616568
c1cc(F)cc(F)c1NC(=O)C[C@H](C2=O)SC(\N2)=N\c(cc3C)ccc3 ZINC02616718
c1cccc(F)c1Cc(nn2)n(c23)NC(=C(S3)C)c4ccc(Cl)cc4 ZINC02616830
c1cccc(c12)nnn(c2=O)CSc(nn3)n(C)c3-c4ccc(F)cc4 ZINC02616839
c1c(Br)ccc(c1C=O)OCC(=O)Nc(c2)ccc(c23)CCC3 ZINC02616854
c1cccc(c12)N(CC2)C(=O)CSc([nH]3)nnc3-c4cccs4 ZINC02617407
CSc(c1)ccc(Cl)c1C(=O)OCc2nnc(o2)-c3ccccc3 ZINC02617967
FC(F)(F)c1cc(ccc1)NC(=O)[C@H](c2ccccc2)Sc3nnnn3C ZINC02619212
c1cc(Cl)cc(c12)nc(SCC#N)n(c2=O)-c(cc3)ccc3C ZINC02619402
COc1c(Cl)cc(cc1)-n2c(S[C@@H](C3=O)CCO3)nnc2-c4ccccc4 ZINC02619659
c1cccc(c12)N(CC2)C(=O)CN(C(=O)N3)C(=O)[C@@]3(C)c4cc(Br)ccc4 ZINC02619717
c1cccc(c12)N(CC2)C(=O)CN(C(=O)N3)C(=O)[C@]3(C)c4cc(Br)ccc4 ZINC02619718
Cc1ccc(cc1)-n(c2=O)c(S[C@H](C3=O)CCO3)nc(c24)cc(Cl)cc4 ZINC02619823
Cc1ccc(cc1)-n(c2=O)c(S[C@@H](C3=O)CCO3)nc(c24)cc(Cl)cc4 ZINC02619824
c1cc(F)ccc1NC(=O)CN(C(=O)N2)C(=O)[C@@]2(C)c3ccc(Cl)cc3 ZINC02619825
c1cc(F)ccc1NC(=O)CN(C(=O)N2)C(=O)[C@]2(C)c3ccc(Cl)cc3 ZINC02619826
O=[N+](O)c1c(F)ccc(c1)NC(=O)CSc(c2)ccc(c23)OCCO3 ZINC02620052
FC(F)Oc(cc1)ccc1NC(=O)CSc(o2)nnc2-c3c(C)occ3 ZINC02620160
c1cc(Br)cc(F)c1NC(=O)c2ccc(cc2)S(=O)(=O)N3CCCCCC3 ZINC02620250
Cc(n1)cc(C)n(c12)c(nn2)SCc3nnc(o3)-c4c(Br)cccc4 ZINC02621019
c1ccc([N+](=O)O)cc1C(=O)Nc(cc2C(F)(F)F)c(cc2)N3CCOCC3 ZINC02621035
CC(=O)Nc1ccc(cc1)NC(=O)c(c2C)oc(c23)ccc(Br)c3 ZINC02621126
Cc1cc(Br)c(cc1)NC(=O)CSc2nnnn2-c(cc3C)ccc3 ZINC02621224
c1ncccc1-c2n(-c3c(F)cccc3)c(nn2)S[C@H](C4=O)CCCC4 ZINC02621227
c1cc(F)c(F)cc1C(=O)CN(C(=O)N2)C(=O)[C@@]23c4c(CCC3)cccc4 ZINC02621261
c1cc(F)c(F)cc1C(=O)CN(C(=O)N2)C(=O)[C@]23c4c(CCC3)cccc4 ZINC02621262
CCc(cc1)ccc1C(=O)CN(C(=O)N2)C(=O)[C@]2(C)c3cc(Br)ccc3 ZINC02621295
CCc(cc1)ccc1C(=O)CN(C(=O)N2)C(=O)[C@@]2(C)c3cc(Br)ccc3 ZINC02621296
c1cccc(c12)N(CC2)C(=O)CN(C(=O)N3)C(=O)[C@@]3(C)c4c(Cl)cccc4 ZINC02621454
c1cccc(c12)N(CC2)C(=O)CN(C(=O)N3)C(=O)[C@]3(C)c4c(Cl)cccc4 ZINC02621455
c1ccccc1-n(c(nn2)S[C@H](C3=O)CCO3)c2-c4ccc(F)cc4 ZINC02621496
C1C=CC[C@H]([C@H]12)C(=O)N(C2=O)CC(=O)Nc(n3)sc(c34)cc(C)cc4 ZINC02621679
c1cc(F)ccc1NC(=O)CN(C(=O)N2)C(=O)[C@@]2(C)c3ccc(cc3)OC(F)F ZINC02621799
c1cc(F)ccc1NC(=O)CN(C(=O)N2)C(=O)[C@]2(C)c3ccc(cc3)OC(F)F ZINC02621800
Fc1c(F)ccc(c1)NC(=O)COC(=O)c2cc(N(C)C)ccc2 ZINC02621866
FC(F)Oc(cc1)c(OC)cc1\C=C\C(=O)N2CC(=O)Nc(c23)cccc3 ZINC02622003
O1CCOc(c12)ccc(c2)NC(=O)COc3ncnc(c34)c(Cl)cc(Cl)c4 ZINC02622007
c1ccc(F)cc1NC(=O)CN(C(=O)N2)C(=O)[C@@]2(C)c3ccc(cc3)OC(F)F ZINC02622030
c1ccc(F)cc1NC(=O)CN(C(=O)N2)C(=O)[C@]2(C)c3ccc(cc3)OC(F)F ZINC02622031
CN(C)c1ccc(cc1)NC(=O)COC(=O)c2ccc(I)cc2 ZINC02622046
CN(C)c1ccc(cc1)NC(=O)COC(=O)c2cc(Br)ccc2 ZINC02622074
c1cc(Cl)ccc1C(=O)CN(C(=O)N2)C(=O)[C@@]23c4c(CCC3)cccc4 ZINC02622415
c1cc(Cl)ccc1C(=O)CN(C(=O)N2)C(=O)[C@]23c4c(CCC3)cccc4 ZINC02622416
O=[N+](O)c1ccc(cc1)SCC(=O)Nc(n2)sc(c23)cc(C)cc3 ZINC02622590
COc1c(Cl)cc(cc1)-n2c(SCC#N)nnc2-c3ccccc3 ZINC02622606
Cc1csc(n1)SCc([nH]c2=O)nc(c23)scc3-c4ccccc4 ZINC02622636
Cc1csc(n1)SCc(nc2=O)[nH]c(c23)scc3-c4ccccc4 ZINC02622636
Cc1csc(n1)SCc(nc2O)nc(c23)scc3-c4ccccc4 ZINC02622636
c1cc(Br)ccc1C(=O)[C@H](C)Sc(cc2)ccc2NC(=O)C ZINC02622894
c1cc([N+](=O)O)ccc1CN(C(=O)N2)C(=O)[C@@]2(C)c3ccc(Cl)cc3 ZINC02622904
Cc1c(Cl)cc(cc1)N2C(=O)C[C@H](C2=O)Nc(c3)ccc(c34)OCO4 ZINC02623526
COC(=O)c1cc(ccc1)N[C@H](C2=O)CC(=O)N2c3cc(Cl)ccc3 ZINC02623530
COC(=O)c1cc(ccc1)N[C@@H](C2=O)CC(=O)N2c3cc(Cl)ccc3 ZINC02623531
COC(=O)c1cc(ccc1)N[C@H](C2=O)CC(=O)N2c(c3)ccc(Cl)c3Cl ZINC02623538
COC(=O)c1cc(ccc1)N[C@@H](C2=O)CC(=O)N2c(c3)ccc(Cl)c3Cl ZINC02623539
Cc1ccc(cc1)NC(=O)CN(C(=O)N2)C(=O)[C@]2(C)c3ccc(Cl)cc3 ZINC02623696
Cc1ccc(cc1)NC(=O)CN(C(=O)N2)C(=O)[C@@]2(C)c3ccc(Cl)cc3 ZINC02623697
Cc(n1)sc(c12)cc(cc2)NC(=O)c3nn(CC)c(=O)c(c34)cccc4 ZINC02623811
c1cccc(c12)c(=O)n(C)nc2C(=O)NCCc3ccc(Cl)cc3 ZINC02623955
c1cc(C)cn(c12)c(=O)cc(n2)CSc(nn3)n4c3sc(c45)cccc5 ZINC02624018
c1c(Cl)ccc(OC)c1NC(=O)c2nn(C)c(=O)c(c23)cccc3 ZINC02624451
COc(cc1)ccc1C(=O)NC(=O)CSc(n2)sc(c23)cccc3 ZINC02624637
c1cc(F)c(F)cc1C(=O)CN(C(=O)N2)C(=O)[C@@]2(C)c3ccccc3 ZINC02624655
c1cc(F)c(F)cc1C(=O)CN(C(=O)N2)C(=O)[C@]2(C)c3ccccc3 ZINC02624656
c1cccc(c12)NC(=O)CN2C(=O)CCSc3ccc(Cl)cc3 ZINC02624879
O1CCOc(c12)ccc(c2)C(=O)CN(C(=O)N3)C(=O)[C@@]3(C)c4cc(Br)ccc4 ZINC02625231
O1CCOc(c12)ccc(c2)C(=O)CN(C(=O)N3)C(=O)[C@]3(C)c4cc(Br)ccc4 ZINC02625232
Clc1cccc(c1Cl)NC(=O)[C@H](C)Sc(nn2)n(c23)c(C)cc(n3)C ZINC02625275
Clc1cccc(c1Cl)NC(=O)[C@@H](C)Sc(nn2)n(c23)c(C)cc(n3)C ZINC02625276
Fc1c(F)c(F)ccc1NC(=O)CSc2nnnn2-c(c3C)cc(C)cc3 ZINC02625287
COc(cc1)ccc1-n2c(S[C@H](C3=O)CCO3)nnc2-c4ccc(Cl)cc4 ZINC02625493
c1cc(Cl)ccc1-n(c(nn2)S[C@H](C3=O)CCO3)c2-c4ccccc4 ZINC02625505
c1cc(Cl)ccc1-n(c(nn2)S[C@@H](C3=O)CCO3)c2-c4ccccc4 ZINC02625506
Cc(c1)ccc(C)c1C(=O)CSc([nH]2)nnc2-c3ccc(Br)cc3 ZINC02625570
c1cccc(c12)N(CCC2)CC(=O)Nc3c(Cl)ccc(c3)[N+](=O)O ZINC02625991
c1cc(F)ccc1NC(=O)CN(C(=O)N2)C(=O)[C@@]2(C)c3cc(Br)ccc3 ZINC02626077
c1cc(F)ccc1NC(=O)CN(C(=O)N2)C(=O)[C@]2(C)c3cc(Br)ccc3 ZINC02626078
Cc1cc(ccc1)-n(c2=O)c(SCC(=O)C)nc(c23)cc(Cl)cc3 ZINC02626192
C1C=CC[C@H]([C@H]12)C(=O)N(C2=O)[C@@H](C)C(=O)Nc(n3)sc(c34)cccc4 ZINC02626263
c1c(Cl)ccc(OC)c1NC(=O)Cn(c2=O)[nH]c(=O)c(c23)cccc3 ZINC02626746
N#Cc1ccc(cc1)CN(C(=O)N2)C(=O)[C@]2(C)c3ccc(Cl)cc3 ZINC02626814
Cc(c1)ccc(C)c1C(=O)CN(C(=O)N2)C(=O)[C@]2(C)c3cc(Br)ccc3 ZINC02626843
Cc(c1)ccc(C)c1C(=O)CN(C(=O)N2)C(=O)[C@@]2(C)c3cc(Br)ccc3 ZINC02626844
C1C=CC[C@H]([C@H]12)C(=O)N(C2=O)[C@H](C)C(=O)NNC(=O)c3ccc(Cl)cc3 ZINC02626950
c1c(Cl)ccc(OC)c1C(=O)NNC(=O)c(c2)c(=O)oc(c23)cccc3 ZINC02626962
n1csc(c12)cc(cc2)C(=O)Nc(n3)scc3-c4ccc(cc4)OC ZINC02627158
C1C=CC[C@H]([C@H]12)C(=O)N(C2=O)CC(=O)Nc(n3)scc3-c4c(F)ccc(F)c4 ZINC02627342
C1C=CC[C@@H]([C@H]12)C(=O)N(C2=O)CC(=O)Nc(n3)scc3-c4c(F)ccc(F)c4 ZINC02627343
C1C=CC[C@H]([C@@H]12)C(=O)N(C2=O)CC(=O)Nc(n3)scc3-c4c(F)ccc(F)c4 ZINC02627344
C1C=CC[C@H]([C@H]12)C(=O)N(C2=O)CC(=O)Nc(n3)scc3-c4c(F)ccc(F)c4 ZINC02627345
c1ccc(Br)cc1NC(=O)COC(=O)c2cc(C)nc(c23)cccc3 ZINC02627474
c1cccc(c1C#N)CN(C(=O)N2)C(=O)[C@]2(C)c3ccc(Cl)cc3 ZINC02627607
c1cc(Cl)ccc1NC(=O)[C@@H](C)N(C(=O)N2)C(=O)[C@]2(C)c3ccccc3 ZINC02627666
c1cc(Cl)ccc1NC(=O)[C@H](C)N(C(=O)N2)C(=O)[C@@]2(C)c3ccccc3 ZINC02627667
Cc1c(Cl)c(c(Cl)cc1)NC(=O)Cn(c2=O)nnc(c23)cccc3 ZINC02627855
c1cccc(F)c1NC(=O)[C@H](C)OC(=O)c(cc2)cc(c23)scn3 ZINC02627929
c1cccc(F)c1NC(=O)[C@@H](C)OC(=O)c(cc2)cc(c23)scn3 ZINC02627930
Cc1cc(ccc1)NC(=O)[C@@H](C)OC(=O)c(cc2)cc(c23)scn3 ZINC02627931
Cc1cc(ccc1)NC(=O)[C@H](C)OC(=O)c(cc2)cc(c23)scn3 ZINC02627932
C1C=CC[C@H]([C@H]12)C(=O)N(C2=O)CC(=O)Nc(n3)scc3-c4ccc(F)cc4 ZINC02628011
C1C=CC[C@@H]([C@H]12)C(=O)N(C2=O)CC(=O)Nc(n3)scc3-c4ccc(F)cc4 ZINC02628012
C1C=CC[C@H]([C@@H]12)C(=O)N(C2=O)CC(=O)Nc(n3)scc3-c4ccc(F)cc4 ZINC02628013
C1C=CC[C@H]([C@H]12)C(=O)N(C2=O)CC(=O)Nc(n3)scc3-c4ccc(F)cc4 ZINC02628014
Fc1c(F)c(F)ccc1NC(=O)CN2C(=O)N[C@H](C2=O)Cc3ccccc3 ZINC02628032
c1cccc(c12)oc(=O)c(c2)C(=O)N3CCN(CC3)c(cc4C(F)(F)F)ccc4 ZINC02628316
[truncated: 469,336 more chars]
