# Supplementary material for: A Practical Perspective: The Effect of Ligand Conformers on the Negative Image-Based Screening
Source: Int J Mol Sci. 2019 Jun 6;20(11):2779. doi: 10.3390/ijms20112779 (PMC6600450; doi:10.3390/ijms20112779)
Supplement: Supplementary file 1 [file ijms-20-02779-s001.zip › ijms-520765-supplementary-2/molpicking.bash]

#!/bin/bash
# This script picks n best molecules from ShaEP results file (sdf) using SHAEP ..._hits.txt.
# How to use: ./molpicking.sh <number of best molecules wanted, e.g 50> <...hits.txt file from ShaEP run> <ShaEP sdf file from superimposed molecules> <name of the output file>
USAGE="USAGE: ./molpicking.sh <number_of_best_molecules_wanted> <hits.txt_file_from_ShaEP> <ShaEP_sdf_molecule_file> <output_file_name>"
if [ $# -lt 4 ];then
    echo $USAGE
    exit 1
fi
if [ $# -gt 4 ];then
    echo $USAGE
    exit 1
fi

FILE=$4
if [ -f $FILE ]; then
   echo "$FILE already exists."
   exit 1
fi

#pick best molecule names into a list
tail -n $1 $2 | awk '{print $1}' > _namelist_best${1}.txt

#pick best molecules from ShaEP sdf-file according to the previous list.
while read p; do
  echo $p
  sed -n '/'"$p"'/,/$$$$/p' $3 >> $4
done < _namelist_best${1}.txt

rm _namelist_best${1}.txt
