# Supplementary material for: A Practical Perspective: The Effect of Ligand Conformers on the Negative Image-Based Screening
Source: Int J Mol Sci. 2019 Jun 6;20(11):2779. doi: 10.3390/ijms20112779 (PMC6600450; doi:10.3390/ijms20112779)
Supplement: Supplementary file 1 [file ijms-20-02779-s001.zip › ijms-520765-supplementary-2/NIB-models/model-II.mol2]

@<TRIPOS>MOLECULE 
model-II
 60 
 SMALL 
 USER_CHARGES 
 
@<TRIPOS>ATOM 
      1 O1              33.2050  -18.0650  -19.0790 O.3        1       TAS1  -0.3297
      2 O2              23.7030  -22.3920  -16.1200 O.3        1       TAS1  -0.2341
      3 C1              29.3720  -21.4960  -16.9220 C.3        1       TAS1   0.0000
      4 C2              28.1700  -21.4960  -18.1240 C.3        1       TAS1   0.0000
      5 C3              24.5640  -22.6990  -18.1240 C.3        1       TAS1   0.0000
      6 C4              30.5740  -21.4960  -18.1240 C.3        1       TAS1   0.0000
      7 C5              25.7660  -20.2940  -16.9220 C.3        1       TAS1   0.0000
      8 C6              25.7660  -21.4960  -15.7190 C.3        1       TAS1   0.0000
      9 C7              34.1810  -20.2940  -20.5280 C.3        1       TAS1   0.0000
     10 C8              31.7770  -21.4960  -14.5170 C.3        1       TAS1   0.0000
     11 C9              32.9790  -23.9010  -13.3150 C.3        1       TAS1   0.0000
     12 C10             34.1810  -23.9010  -14.5170 C.3        1       TAS1   0.0000
     13 C11             32.9790  -23.9010  -15.7190 C.3        1       TAS1   0.0000
     14 C12             31.7770  -21.4960  -19.3260 C.3        1       TAS1   0.0000
     15 C13             28.1700  -20.2940  -16.9220 C.3        1       TAS1   0.0000
     16 C14             34.1810  -20.2940  -18.1240 C.3        1       TAS1   0.0000
     17 C15             34.1810  -21.4960  -16.9220 C.3        1       TAS1   0.0000
     18 C16             31.7770  -21.4960  -16.9220 C.3        1       TAS1   0.0000
     19 C17             34.1810  -21.4960  -19.3260 C.3        1       TAS1   0.0000
     20 C18             31.7770  -22.6990  -15.7190 C.3        1       TAS1   0.0000
     21 C19             35.3830  -20.2940  -19.3260 C.3        1       TAS1   0.0000
     22 C20             31.7770  -20.2940  -18.1240 C.3        1       TAS1   0.0000
     23 C21             31.7770  -22.6990  -13.3150 C.3        1       TAS1   0.0000
     24 C22             32.9790  -21.4960  -18.1240 C.3        1       TAS1   0.0000
     25 C23             25.7660  -21.4960  -18.1240 C.3        1       TAS1   0.0000
     26 C24             32.9790  -25.1030  -14.5170 C.3        1       TAS1   0.0000
     27 C25             31.7770  -23.9010  -14.5170 C.3        1       TAS1   0.0000
     28 C26             31.7770  -23.9010  -12.1130 C.3        1       TAS1   0.0000
     29 C27             34.1810  -22.6990  -15.7190 C.3        1       TAS1   0.0000
     30 C28             32.9790  -22.6990  -14.5170 C.3        1       TAS1   0.0000
     31 C29             29.3720  -23.9010  -16.9220 C.3        1       TAS1   0.0000
     32 C30             36.5850  -21.4960  -19.3260 C.3        1       TAS1   0.0000
     33 C31             35.3830  -21.4960  -20.5280 C.3        1       TAS1   0.0000
     34 C32             30.5740  -23.9010  -13.3150 C.3        1       TAS1   0.0000
     35 C33             29.3720  -22.6990  -15.7190 C.3        1       TAS1   0.0000
     36 C34             30.5740  -21.4960  -15.7190 C.3        1       TAS1   0.0000
     37 C35             35.3830  -21.4960  -18.1240 C.3        1       TAS1   0.0000
     38 C36             25.7660  -22.6990  -16.9220 C.3        1       TAS1   0.0000
     39 C37             24.5640  -20.2940  -18.1240 C.3        1       TAS1   0.0000
     40 C38             30.5740  -22.6990  -16.9220 C.3        1       TAS1   0.0000
     41 C39             32.9790  -26.3050  -13.3150 C.3        1       TAS1   0.0000
     42 C40             26.9680  -20.2940  -18.1240 C.3        1       TAS1   0.0000
     43 C41             34.1810  -19.0920  -19.3260 C.3        1       TAS1   0.0000
     44 C42             28.1700  -22.6990  -16.9220 C.3        1       TAS1   0.0000
     45 C43             31.7770  -25.1030  -10.9110 C.3        1       TAS1   0.0000
     46 C44             30.5740  -22.6990  -12.1130 C.3        1       TAS1   0.0000
     47 C45             30.5740  -22.6990  -14.5170 C.3        1       TAS1   0.0000
     48 C46             31.7770  -22.6990  -18.1240 C.3        1       TAS1   0.0000
     49 C47             24.5640  -21.4960  -16.9220 C.3        1       TAS1   0.0000
     50 C48             24.5640  -21.4960  -19.3260 C.3        1       TAS1   0.0000
     51 C49             32.9790  -25.1030  -12.1130 C.3        1       TAS1   0.0000
     52 C50             32.9790  -20.2940  -19.3260 C.3        1       TAS1   0.0000
     53 C51             26.9680  -21.4960  -16.9220 C.3        1       TAS1   0.0000
     54 C52             31.7770  -25.1030  -13.3150 C.3        1       TAS1   0.0000
     55 C53             32.9790  -22.6990  -16.9220 C.3        1       TAS1   0.0000
     56 C54             28.1700  -23.9010  -15.7190 C.3        1       TAS1   0.0000
     57 C55             29.3720  -20.2940  -18.1240 C.3        1       TAS1   0.0000
     58 N1              31.9510  -20.6870  -13.2700 N.3        1       TAS1   0.4046
     59 N2              24.8980  -23.9320  -17.9400 N.3        1       TAS1   0.6285
     60 N3              29.7580  -19.0150  -18.5620 N.3        1       TAS1   0.4212
