# Supplementary material for: A Practical Perspective: The Effect of Ligand Conformers on the Negative Image-Based Screening
Source: Int J Mol Sci. 2019 Jun 6;20(11):2779. doi: 10.3390/ijms20112779 (PMC6600450; doi:10.3390/ijms20112779)
Supplement: Supplementary file 1 [file ijms-20-02779-s001.zip › ijms-520765-supplementary-2/NIB-models/model-III.mol2]

@<TRIPOS>MOLECULE 
model-III
 46 
 SMALL 
 USER_CHARGES 
 
@<TRIPOS>ATOM 
      1 N1              32.0020  -21.1340  -13.4890 N.3        1       TAS1   0.4046
      2 N2              27.6960  -20.4090  -19.5780 N.3        1       TAS1   0.5808
      3 O1              24.7620  -19.0010  -16.7210 O.3        1       TAS1  -0.3911
      4 C1              29.1740  -22.1360  -15.3770 C.3        1       TAS1   0.0000
      5 C2              26.2300  -21.1540  -18.3220 C.3        1       TAS1   0.0000
      6 C3              31.1370  -24.0990  -13.4140 C.3        1       TAS1   0.0000
      7 C4              26.2300  -21.1540  -16.3590 C.3        1       TAS1   0.0000
      8 C5              34.0820  -21.1540  -18.3220 C.3        1       TAS1   0.0000
      9 C6              34.0820  -21.1540  -20.2850 C.3        1       TAS1   0.0000
     10 C7              32.1190  -25.0800  -10.4700 C.3        1       TAS1   0.0000
     11 C8              33.1000  -26.0620  -13.4140 C.3        1       TAS1   0.0000
     12 C9              34.0820  -19.1910  -18.3220 C.3        1       TAS1   0.0000
     13 C10             32.1190  -21.1540  -16.3590 C.3        1       TAS1   0.0000
     14 C11             32.1190  -21.1540  -18.3220 C.3        1       TAS1   0.0000
     15 C12             35.0630  -20.1730  -19.3030 C.3        1       TAS1   0.0000
     16 C13             30.1560  -21.1540  -16.3590 C.3        1       TAS1   0.0000
     17 C14             29.1740  -20.1730  -17.3400 C.3        1       TAS1   0.0000
     18 C15             25.2480  -22.1360  -15.3770 C.3        1       TAS1   0.0000
     19 C16             34.0820  -23.1170  -16.3590 C.3        1       TAS1   0.0000
     20 C17             30.1560  -21.1540  -18.3220 C.3        1       TAS1   0.0000
     21 C18             33.1000  -22.1360  -19.3030 C.3        1       TAS1   0.0000
     22 C19             32.1190  -23.1170  -12.4330 C.3        1       TAS1   0.0000
     23 C20             32.1190  -23.1170  -14.3960 C.3        1       TAS1   0.0000
     24 C21             32.1190  -23.1170  -16.3590 C.3        1       TAS1   0.0000
     25 C22             35.0630  -22.1360  -17.3400 C.3        1       TAS1   0.0000
     26 C23             33.1000  -20.1730  -19.3030 C.3        1       TAS1   0.0000
     27 C24             35.0630  -22.1360  -19.3030 C.3        1       TAS1   0.0000
     28 C25             30.1560  -23.1170  -12.4330 C.3        1       TAS1   0.0000
     29 C26             34.0820  -25.0800  -14.3960 C.3        1       TAS1   0.0000
     30 C27             30.1560  -23.1170  -16.3590 C.3        1       TAS1   0.0000
     31 C28             26.2300  -23.1170  -16.3590 C.3        1       TAS1   0.0000
     32 C29             33.1000  -22.1360  -17.3400 C.3        1       TAS1   0.0000
     33 C30             32.1190  -25.0800  -12.4330 C.3        1       TAS1   0.0000
     34 C31             25.2480  -22.1360  -19.3030 C.3        1       TAS1   0.0000
     35 C32             32.1190  -25.0800  -14.3960 C.3        1       TAS1   0.0000
     36 C33             28.1930  -23.1170  -16.3590 C.3        1       TAS1   0.0000
     37 C34             27.2110  -22.1360  -17.3400 C.3        1       TAS1   0.0000
     38 C35             31.1370  -22.1360  -17.3400 C.3        1       TAS1   0.0000
     39 C36             34.0820  -19.1910  -20.2850 C.3        1       TAS1   0.0000
     40 C37             25.2480  -20.1730  -17.3400 C.3        1       TAS1   0.0000
     41 C38             25.2480  -22.1360  -17.3400 C.3        1       TAS1   0.0000
     42 C39             33.1000  -24.0990  -13.4140 C.3        1       TAS1   0.0000
     43 C40             27.2110  -20.1730  -17.3400 C.3        1       TAS1   0.0000
     44 C41             33.1000  -24.0990  -15.3770 C.3        1       TAS1   0.0000
     45 C42             29.1740  -22.1360  -17.3400 C.3        1       TAS1   0.0000
     46 C43             33.1000  -22.1360  -15.3770 C.3        1       TAS1   0.0000
