# Supplementary material for: A Practical Perspective: The Effect of Ligand Conformers on the Negative Image-Based Screening
Source: Int J Mol Sci. 2019 Jun 6;20(11):2779. doi: 10.3390/ijms20112779 (PMC6600450; doi:10.3390/ijms20112779)
Supplement: Supplementary file 1 [file ijms-20-02779-s001.zip › ijms-520765-supplementary-2/NIB-models/model-IV.mol2]

@<TRIPOS>MOLECULE
model-IV
 123 
 SMALL 
 USER_CHARGES 
 
@<TRIPOS>ATOM
    1  O1     27.098   19.146   19.201  O.3  1  TAS1  -0.3297
    2  O2     28.048   26.184   12.588  O.3  1  TAS1  -0.3297
    3  N1     30.338   22.627   14.719  N.3  1  TAS1   0.5551
    4  O3     19.566   19.027   16.328  O.3  1  TAS1  -0.3911
    5  O4     23.835   17.194   16.717  O.3  1  TAS1  -0.3911
    6  O5     24.125   14.965   16.501  O.3  1  TAS1  -0.3911
    7  O6     29.195   19.568   18.299  O.3  1  TAS1  -0.3911
    8  O7     26.732   16.676   21.021  O.3  1  TAS1  -0.3911
    9  O8     26.593   14.498   20.538  O.3  1  TAS1  -0.3911
   10  N2     19.752   19.834   18.931  N.3  1  TAS1   0.6015
   11  O9     29.715   14.169   15.295  O.3  1  TAS1  -0.3263
   12  O10    19.994   24.151    19.51  O.3  1  TAS1  -0.4083
   13  C1     27.455   22.316   16.082  C.3  1  TAS1   0.0000
   14  C2     23.848   13.901   18.487  C.3  1  TAS1   0.0000
   15  C3     26.253   23.518   13.678  C.3  1  TAS1   0.0000
   16  C4     23.848   21.113   18.487  C.3  1  TAS1   0.0000
   17  C5     27.455   21.113   19.689  C.3  1  TAS1   0.0000
   18  C6     27.455   21.113  17.2849  C.3  1  TAS1   0.0000
   19  C7     27.455   19.911   18.487  C.3  1  TAS1   0.0000
   20  C8     29.859    24.72   16.082  C.3  1  TAS1   0.0000
   21  C9     26.253   25.922   16.082  C.3  1  TAS1   0.0000
   22  C10    26.253   25.922   13.678  C.3  1  TAS1   0.0000
   23  C11    25.051   19.911   18.487  C.3  1  TAS1   0.0000
   24  C12    27.455   17.507   20.891  C.3  1  TAS1   0.0000
   25  C13    20.242   22.316   16.082  C.3  1  TAS1   0.0000
   26  C14    26.253    24.72    14.88  C.3  1  TAS1   0.0000
   27  C15    26.253    24.72   12.476  C.3  1  TAS1   0.0000
   28  C16    17.838   19.911   18.487  C.3  1  TAS1   0.0000
   29  C17    29.859   22.316   20.891  C.3  1  TAS1   0.0000
   30  C18    29.859   22.316   18.487  C.3  1  TAS1   0.0000
   31  C19    23.848   16.305   16.082  C.3  1  TAS1   0.0000
   32  C20    25.051   23.518   12.476  C.3  1  TAS1   0.0000
   33  C21    26.253   23.518   16.082  C.3  1  TAS1   0.0000
   34  C22    27.455   16.305    14.88  C.3  1  TAS1   0.0000
   35  C23    26.253   23.518   11.274  C.3  1  TAS1   0.0000
   36  C24    29.859   21.113   19.689  C.3  1  TAS1   0.0000
   37  C25    28.657  21.1131   20.891  C.3  1  TAS1   0.0000
   38  C26    29.859   21.113   17.285  C.3  1  TAS1   0.0000
   39  C27    28.657    24.72    14.88  C.3  1  TAS1   0.0000
   40  C28    26.253  22.3159   19.689  C.3  1  TAS1   0.0000
   41  C29    26.253   22.316   17.285  C.3  1  TAS1   0.0000
   42  C30    21.444   21.113   18.487  C.3  1  TAS1   0.0000
   43  C31    26.253   22.316    14.88  C.3  1  TAS1   0.0000
   44  C32    26.253   22.316   12.476  C.3  1  TAS1   0.0000
   45  C33    29.859   19.911   20.891  C.3  1  TAS1   0.0000
   46  C34     19.04   22.316   17.285  C.3  1  TAS1   0.0000
   47  C35     19.04    24.72   17.285  C.3  1  TAS1   0.0000
   48  C36    31.061   22.316   19.689  C.3  1  TAS1   0.0000
   49  C37   25.0511   13.901   17.285  C.3  1  TAS1   0.0000
   50  C38    26.253   21.113   18.487  C.3  1  TAS1   0.0000
   51  C39    26.253   21.113   16.082  C.3  1  TAS1   0.0000
   52  C40    21.444   19.911   17.285  C.3  1  TAS1   0.0000
   53  C41    17.838   21.113   19.689  C.3  1  TAS1   0.0000
   54  C42    31.061   19.911   19.689  C.3  1  TAS1   0.0000
   55  C43    29.859   18.709   19.689  C.3  1  TAS1   0.0000
   56  C44     19.04   23.518   18.487  C.3  1  TAS1   0.0000
   57  C45    17.838   22.316   20.891  C.3  1  TAS1   0.0000
   58  C46    28.657   16.305   13.678  C.3  1  TAS1   0.0000
   59  C47    23.848    24.72   12.476  C.3  1  TAS1   0.0000
   60  C48    26.253   19.911   17.285  C.3  1  TAS1   0.0000
   61  C49    25.051   27.124   13.678  C.3  1  TAS1   0.0000
   62  C50    17.838   22.316   18.487  C.3  1  TAS1   0.0000
   63  C51    22.646   21.113   17.285  C.3  1  TAS1   0.0000
   64  C52    25.051   16.305   17.285  C.3  1  TAS1   0.0000
   65  C53    28.657   15.103    14.88  C.3  1  TAS1   0.0000
   66  C54    23.848   23.518   11.274  C.3  1  TAS1   0.0000
   67  C55    26.253   18.709   18.487  C.3  1  TAS1   0.0000
   68  C56    27.455    24.72   13.678  C.3  1  TAS1   0.0000
   69  C57    22.646   19.911   18.487  C.3  1  TAS1   0.0000
   70  C58    20.242   21.113   17.285  C.3  1  TAS1   0.0000
   71  C59    25.051   15.103   18.487  C.3  1  TAS1   0.0000
   72  C60    23.848   22.316   17.285  C.3  1  TAS1   0.0000
   73  C61    23.848   22.316    14.88  C.3  1  TAS1   0.0000
   74  C62    25.051   18.709   17.285  C.3  1  TAS1   0.0000
   75  C63    23.848   22.316   12.476  C.3  1  TAS1   0.0000
   76  C64    26.253   15.103   19.689  C.3  1  TAS1   0.0000
   77  C65    26.253   17.507   17.285  C.3  1  TAS1   0.0000
   78  C66    25.051    24.72   11.274  C.3  1  TAS1   0.0000
   79  C67   28.6569   22.316   17.285  C.3  1  TAS1   0.0000
   80  C68    23.848   21.113   16.082  C.3  1  TAS1   0.0000
   81  C69     19.04   19.911   17.285  C.3  1  TAS1   0.0000
   82  C70    25.051   23.518  17.2849  C.3  1  TAS1   0.0000
   83  C71    28.657   27.124    14.88  C.3  1  TAS1   0.0000
   84  C72    25.051   23.518    14.88  C.3  1  TAS1   0.0000
   85  C73    28.657   23.518   16.082  C.3  1  TAS1   0.0000
   86  C74    26.253   16.305   16.082  C.3  1  TAS1   0.0000
   87  C75    25.051   23.518   10.072  C.3  1  TAS1   0.0000
   88  C76    28.657   21.113   18.487  C.3  1  TAS1   0.0000
   89  C77    23.848   19.911   17.285  C.3  1  TAS1   0.0000
   90  C78    25.051   22.316   18.487  C.3  1  TAS1   0.0000
   91  C79     19.04   21.113   18.487  C.3  1  TAS1   0.0000
   92  C80    25.051   22.316   16.082  C.3  1  TAS1   0.0000
   93  C81    25.051   22.316   13.678  C.3  1  TAS1   0.0000
   94  C82    21.444   19.911   19.689  C.3  1  TAS1   0.0000
   95  C83    25.051   22.316   11.274  C.3  1  TAS1   0.0000
   96  C84    28.657   19.911   22.093  C.3  1  TAS1   0.0000
   97  C85    28.657   19.911   19.689  C.3  1  TAS1   0.0000
   98  C86     19.04   21.113   16.082  C.3  1  TAS1   0.0000
   99  C87    27.455   27.124   13.678  C.3  1  TAS1   0.0000
  100  C88    25.051   21.113   17.285  C.3  1  TAS1   0.0000
  101  C89    25.051   21.113    14.88  C.3  1  TAS1   0.0000
  102  C90    22.646   15.103   18.487  C.3  1  TAS1   0.0000
  103  C91    26.253   13.901   16.082  C.3  1  TAS1   0.0000
  104  C92    28.657   18.709   20.891  C.3  1  TAS1   0.0000
  105  C93    27.455   25.922    14.88  C.3  1  TAS1   0.0000
  106  C94    21.444   22.316   17.285  C.3  1  TAS1   0.0000
  107  C95    22.646   22.316   16.082  C.3  1  TAS1   0.0000
  108  C96    27.455    24.72   16.082  C.3  1  TAS1   0.0000
  109  C97    23.848   16.305   18.487  C.3  1  TAS1   0.0000
  110  C98    27.455    24.72   11.274  C.3  1  TAS1   0.0000
  111  C99    27.455   23.518   12.476  C.3  1  TAS1   0.0000
  112  C100   27.455   23.518    14.88  C.3  1  TAS1   0.0000
  113  C101   23.848   15.103   19.689  C.3  1  TAS1   0.0000
  114  N3     21.059   22.723    18.36  N.3  1  TAS1   0.5578
  115  N4     20.301   24.987   16.638  N.3  1  TAS1   0.5578
  116  N5     21.011   20.916   19.531  N.3  1  TAS1   0.5808
  117  N6     25.443   20.189   13.658  N.3  1  TAS1   0.4046
  118  N7     26.812   13.314   14.892  N.3  1  TAS1   0.8240
  119  N8     18.444   23.667   17.514  N.3  1  TAS1   0.6285
  120  N9     25.649   15.003   15.941  N.3  1  TAS1   0.8240
  121  N10    29.173   26.665   13.843  N.3  1  TAS1   0.6403
  122  N11    24.722   16.692   20.367  N.3  1  TAS1   0.4212
  123  N12    23.463     18.7   18.922  N.3  1  TAS1   0.4212
