# Supplementary material for: A Practical Perspective: The Effect of Ligand Conformers on the Negative Image-Based Screening
Source: Int J Mol Sci. 2019 Jun 6;20(11):2779. doi: 10.3390/ijms20112779 (PMC6600450; doi:10.3390/ijms20112779)
Supplement: Supplementary file 1 [file ijms-20-02779-s001.zip › ijms-520765-supplementary-2/NIB-models/model-V.mol2]

@<TRIPOS>MOLECULE 
model-V
 57 
 SMALL 
 USER_CHARGES 
 
@<TRIPOS>ATOM 
      1 O1              27.0980   19.1460   19.2010 O.3        1       TAS1  -0.3297
      2 O2              29.1950   19.5680   18.2990 O.3        1       TAS1  -0.3911
      3 N1              19.7520   19.8340   18.9310 N.3        1       TAS1   0.6015
      4 O3              19.5660   19.0270   16.3280 O.3        1       TAS1  -0.3911
      5 C1              23.8480   19.9110   17.2850 C.3        1       TAS1   0.0000
      6 C2              25.0510   22.3160   18.4870 C.3        1       TAS1   0.0000
      7 C3              26.2530   25.9220   13.6780 C.3        1       TAS1   0.0000
      8 C4              19.0400   21.1130   18.4870 C.3        1       TAS1   0.0000
      9 C5              25.0510   22.3160   16.0820 C.3        1       TAS1   0.0000
     10 C6              25.0510   22.3160   13.6780 C.3        1       TAS1   0.0000
     11 C7              26.2530   21.1130   16.0820 C.3        1       TAS1   0.0000
     12 C8              26.2530   24.7200   14.8800 C.3        1       TAS1   0.0000
     13 C9              26.2530   24.7200   12.4760 C.3        1       TAS1   0.0000
     14 C10             22.6460   21.1130   17.2850 C.3        1       TAS1   0.0000
     15 C11             28.6570   19.9110   19.6890 C.3        1       TAS1   0.0000
     16 C12             17.8380   22.3160   18.4870 C.3        1       TAS1   0.0000
     17 C13             17.8380   19.9110   18.4870 C.3        1       TAS1   0.0000
     18 C14             19.0400   21.1130   16.0820 C.3        1       TAS1   0.0000
     19 C15             25.0510   21.1130   17.2850 C.3        1       TAS1   0.0000
     20 C16             26.2530   23.5180   13.6780 C.3        1       TAS1   0.0000
     21 C17             25.0510   21.1130   14.8800 C.3        1       TAS1   0.0000
     22 C18             26.2530   23.5180   16.0820 C.3        1       TAS1   0.0000
     23 C19             23.8480   21.1130   18.4870 C.3        1       TAS1   0.0000
     24 C20             27.4550   21.1130   19.6890 C.3        1       TAS1   0.0000
     25 C21             27.4550   21.1130   17.2850 C.3        1       TAS1   0.0000
     26 C22             20.2420   21.1130   17.2850 C.3        1       TAS1   0.0000
     27 C23             29.8590   21.1130   19.6890 C.3        1       TAS1   0.0000
     28 C24             22.6460   19.9110   18.4870 C.3        1       TAS1   0.0000
     29 C25             23.8480   22.3160   17.2850 C.3        1       TAS1   0.0000
     30 C26             23.8480   22.3160   14.8800 C.3        1       TAS1   0.0000
     31 C27             26.2530   22.3160   17.2850 C.3        1       TAS1   0.0000
     32 C28             21.4440   21.1130   18.4870 C.3        1       TAS1   0.0000
     33 C29             27.4550   19.9110   18.4870 C.3        1       TAS1   0.0000
     34 C30             26.2530   22.3160   12.4760 C.3        1       TAS1   0.0000
     35 C31             28.6570   21.1130   18.4870 C.3        1       TAS1   0.0000
     36 C32             21.4440   22.3160   17.2850 C.3        1       TAS1   0.0000
     37 C33             21.4440   19.9110   17.2850 C.3        1       TAS1   0.0000
     38 C34             27.4550   24.7200   13.6780 C.3        1       TAS1   0.0000
     39 C35             19.0400   22.3160   17.2850 C.3        1       TAS1   0.0000
     40 C36             23.8480   21.1130   16.0820 C.3        1       TAS1   0.0000
     41 C37             19.0400   19.9110   17.2850 C.3        1       TAS1   0.0000
     42 C38             26.2530   22.3160   14.8800 C.3        1       TAS1   0.0000
     43 C39             26.2530   23.5180   11.2740 C.3        1       TAS1   0.0000
     44 C40             26.2530   21.1130   18.4870 C.3        1       TAS1   0.0000
     45 C41             25.0510   23.5180   14.8800 C.3        1       TAS1   0.0000
     46 C42             28.6570   22.3160   17.2850 C.3        1       TAS1   0.0000
     47 C43             25.0510   23.5180   12.4760 C.3        1       TAS1   0.0000
     48 C44             28.6570   21.1130   20.8910 C.3        1       TAS1   0.0000
     49 C45             22.6460   22.3160   16.0820 C.3        1       TAS1   0.0000
     50 C46             27.4550   23.5180   14.8800 C.3        1       TAS1   0.0000
     51 C47             27.4550   22.3160   16.0820 C.3        1       TAS1   0.0000
     52 C48             25.0510   24.7200   11.2740 C.3        1       TAS1   0.0000
     53 N2              25.4430   20.1890   13.6580 N.3        1       TAS1   0.4046
     54 N3              21.0590   22.7230   18.3600 N.3        1       TAS1   0.5578
     55 N4              21.0110   20.9160   19.5310 N.3        1       TAS1   0.5808
     56 N5              18.4440   23.6670   17.5140 N.3        1       TAS1   0.6285
     57 N6              23.4630   18.7000   18.9220 N.3        1       TAS1   0.4212
