# Supplementary material for: A Practical Perspective: The Effect of Ligand Conformers on the Negative Image-Based Screening
Source: Int J Mol Sci. 2019 Jun 6;20(11):2779. doi: 10.3390/ijms20112779 (PMC6600450; doi:10.3390/ijms20112779)
Supplement: Supplementary file 1 [file ijms-20-02779-s001.zip › ijms-520765-supplementary-2/NIB-models/model-VI.mol2]

@<TRIPOS>MOLECULE 
model-VI
 54 
 SMALL 
 USER_CHARGES 
 
@<TRIPOS>ATOM 
      1 O1              27.0980   19.1460   19.2010 O.3        1       TAS1  -0.3297
      2 N1              18.8880   23.4410   17.4710 N.3        1       TAS1   0.6285
      3 O2              17.3680   21.9950   15.4880 O.3        1       TAS1  -0.2341
      4 O3              29.1950   19.5680   18.2990 O.3        1       TAS1  -0.3911
      5 N2              19.7520   19.8340   18.9310 N.3        1       TAS1   0.6015
      6 C1              24.4110   19.7130   17.6270 C.3        1       TAS1   0.0000
      7 C2              21.4670   22.6580   16.6450 C.3        1       TAS1   0.0000
      8 C3              27.3560   22.6580   14.6820 C.3        1       TAS1   0.0000
      9 C4              27.3560   22.6580   16.6450 C.3        1       TAS1   0.0000
     10 C5              26.3740   25.6020   13.7010 C.3        1       TAS1   0.0000
     11 C6              26.3740   25.6020   11.7380 C.3        1       TAS1   0.0000
     12 C7              22.4480   21.6760   17.6270 C.3        1       TAS1   0.0000
     13 C8              29.3190   20.6950   18.6080 C.3        1       TAS1   0.0000
     14 C9              25.3930   22.6580   16.6450 C.3        1       TAS1   0.0000
     15 C10             18.5220   21.6760   15.6640 C.3        1       TAS1   0.0000
     16 C11             25.3930   22.6580   14.6820 C.3        1       TAS1   0.0000
     17 C12             25.3930   22.6580   12.7190 C.3        1       TAS1   0.0000
     18 C13             27.3560   20.6950   18.6080 C.3        1       TAS1   0.0000
     19 C14             27.3560   20.6950   16.6450 C.3        1       TAS1   0.0000
     20 C15             26.3740   23.6390   15.6640 C.3        1       TAS1   0.0000
     21 C16             26.3740   23.6390   13.7010 C.3        1       TAS1   0.0000
     22 C17             21.4670   20.6950   16.6450 C.3        1       TAS1   0.0000
     23 C18             26.3740   23.6390   11.7380 C.3        1       TAS1   0.0000
     24 C19             18.5220   19.7130   17.6270 C.3        1       TAS1   0.0000
     25 C20             25.3930   20.6950   18.6080 C.3        1       TAS1   0.0000
     26 C21             26.3740   21.6760   17.6270 C.3        1       TAS1   0.0000
     27 C22             28.3370   21.6760   17.6270 C.3        1       TAS1   0.0000
     28 C23             22.4480   19.7130   17.6270 C.3        1       TAS1   0.0000
     29 C24             25.3930   20.6950   14.6820 C.3        1       TAS1   0.0000
     30 C25             28.3370   21.6760   19.5900 C.3        1       TAS1   0.0000
     31 C26             26.3740   21.6760   19.5900 C.3        1       TAS1   0.0000
     32 C27             27.3560   24.6210   14.6820 C.3        1       TAS1   0.0000
     33 C28             23.4300   20.6950   16.6450 C.3        1       TAS1   0.0000
     34 C29             26.3740   21.6760   15.6640 C.3        1       TAS1   0.0000
     35 C30             29.3190   20.6950   20.5710 C.3        1       TAS1   0.0000
     36 C31             23.4300   20.6950   18.6080 C.3        1       TAS1   0.0000
     37 C32             25.3930   20.6950   16.6450 C.3        1       TAS1   0.0000
     38 C33             21.4670   20.6950   18.6080 C.3        1       TAS1   0.0000
     39 C34             24.4110   21.6760   17.6270 C.3        1       TAS1   0.0000
     40 C35             23.4300   22.6580   16.6450 C.3        1       TAS1   0.0000
     41 C36             24.4110   21.6760   15.6640 C.3        1       TAS1   0.0000
     42 C37             27.3560   24.6210   12.7190 C.3        1       TAS1   0.0000
     43 C38             24.4110   21.6760   13.7010 C.3        1       TAS1   0.0000
     44 C39             28.3370   19.7130   19.5900 C.3        1       TAS1   0.0000
     45 C40             19.5040   20.6950   16.6450 C.3        1       TAS1   0.0000
     46 C41             25.3930   24.6210   12.7190 C.3        1       TAS1   0.0000
     47 C42             27.3560   24.6210   10.7560 C.3        1       TAS1   0.0000
     48 C43             20.4850   21.6760   17.6270 C.3        1       TAS1   0.0000
     49 C44             25.3930   24.6210   10.7560 C.3        1       TAS1   0.0000
     50 C45             30.3000   19.7130   19.5900 C.3        1       TAS1   0.0000
     51 C46             18.5220   21.6760   17.6270 C.3        1       TAS1   0.0000
     52 N3              25.4430   20.1890   13.6580 N.3        1       TAS1   0.4046
     53 N4              21.0110   20.9160   19.5310 N.3        1       TAS1   0.5808
     54 N5              21.0590   22.7230   18.3600 N.3        1       TAS1   0.5578
