# Supplementary material for: A Practical Perspective: The Effect of Ligand Conformers on the Negative Image-Based Screening
Source: Int J Mol Sci. 2019 Jun 6;20(11):2779. doi: 10.3390/ijms20112779 (PMC6600450; doi:10.3390/ijms20112779)
Supplement: Supplementary file 1 [file ijms-20-02779-s001.zip › ijms-520765-supplementary-2/obabels/ligs-decs-1-conf-prepped.mol2]

@<TRIPOS>MOLECULE
LIG00006366
 43 46 0 0 0
SMALL
GASTEIGER

@<TRIPOS>ATOM
      1 C           2.5453   -1.8113    1.4795 C.3     1  UNL111      0.1052
      2 S           1.3304   -0.5555    1.1783 S.O2    1  UNL111      1.2038
      3 O           0.9907   -0.5667   -0.2274 O.2     1  UNL111     -0.6500
      4 O           0.2919   -0.7308    2.1884 O.2     1  UNL111     -0.6500
      5 C           2.1861    0.9797    1.5343 C.ar    1  UNL111     -0.0090
      6 C           2.9607    1.6950    0.6140 C.ar    1  UNL111     -0.1500
      7 C           3.6235    2.9207    1.0233 C.ar    1  UNL111     -0.1500
      8 C           1.9267    1.5667    2.7602 C.ar    1  UNL111     -0.1500
      9 C           2.3681    2.8884    3.0434 C.ar    1  UNL111     -0.1500
     10 C           3.4174    3.5424    2.3075 C.ar    1  UNL111      0.0284
     11 C           4.6144    4.1831    3.2724 C.2     1  UNL111     -0.1666
     12 C           5.1237    2.7265    3.3346 C.3     1  UNL111      0.2332
     13 C           5.6629    4.6806    4.0869 C.2     1  UNL111     -0.1666
     14 C           6.8311    3.6755    4.5120 C.3     1  UNL111      0.2332
     15 C           6.2347    2.3798    4.1950 C.3     1  UNL111     -0.1900
     16 C           5.9472    1.2687    5.1801 C.3     1  UNL111     -0.2000
     17 C           6.8307    1.0140    3.9843 C.3     1  UNL111     -0.2000
     18 C           5.8386    6.0039    4.8086 C.ar    1  UNL111      0.0284
     19 C           4.7368    6.7139    5.3082 C.ar    1  UNL111     -0.1500
     20 C           4.8930    7.8510    6.1342 C.ar    1  UNL111     -0.1500
     21 C           6.1595    8.3112    6.4679 C.ar    1  UNL111      0.1900
     22 F           6.2991    9.3978    7.2423 F       1  UNL111     -0.1900
     23 C           7.2787    7.6429    6.0055 C.ar    1  UNL111     -0.1500
     24 C           7.1180    6.4984    5.1943 C.ar    1  UNL111     -0.1500
     25 H           2.1179   -2.7738    1.2901 H       1  UNL111      0.0000
     26 H           2.8678   -1.7585    2.4984 H       1  UNL111      0.0000
     27 H           3.3834   -1.6594    0.8318 H       1  UNL111      0.0000
     28 H           3.0608    1.3520   -0.3542 H       1  UNL111      0.1500
     29 H           4.2753    3.3695    0.3610 H       1  UNL111      0.1500
     30 H           1.4063    1.0386    3.4780 H       1  UNL111      0.1500
     31 H           1.9140    3.4034    3.8139 H       1  UNL111      0.1500
     32 H           5.4094    2.4574    2.3392 H       1  UNL111      0.0000
     33 H           4.3021    2.1995    3.7730 H       1  UNL111      0.0000
     34 H           7.0559    3.7570    5.5549 H       1  UNL111      0.0000
     35 H           7.7629    3.8579    4.0186 H       1  UNL111      0.0000
     36 H           4.9707    0.8338    5.2270 H       1  UNL111      0.1000
     37 H           6.0506    1.1483    6.2383 H       1  UNL111      0.1000
     38 H           6.4812    0.3962    3.1836 H       1  UNL111      0.1000
     39 H           7.8219    0.6360    3.8446 H       1  UNL111      0.1000
     40 H           3.7849    6.3973    5.0660 H       1  UNL111      0.1500
     41 H           4.0590    8.3426    6.4917 H       1  UNL111      0.1500
     42 H           8.2233    7.9779    6.2513 H       1  UNL111      0.1500
     43 H           7.9608    6.0002    4.8678 H       1  UNL111      0.1500
@<TRIPOS>BOND
     1     1     2    1
     2     2     3    2
     3     2     4    2
     4     2     5    1
     5     5     6   ar
     6     6     7   ar
     7     5     8   ar
     8     8     9   ar
     9     9    10   ar
    10     7    10   ar
    11    10    11    1
    12    11    12    1
    13    11    13    2
    14    13    14    1
    15    14    15    1
    16    12    15    1
    17    15    16    1
    18    16    17    1
    19    15    17    1
    20    13    18    1
    21    18    19   ar
    22    19    20   ar
    23    20    21   ar
    24    21    22    1
    25    21    23   ar
    26    23    24   ar
    27    18    24   ar
    28     1    25    1
    29     1    26    1
    30     1    27    1
    31     6    28    1
    32     7    29    1
    33     8    30    1
    34     9    31    1
    35    12    32    1
    36    12    33    1
    37    14    34    1
    38    14    35    1
    39    16    36    1
    40    16    37    1
    41    17    38    1
    42    17    39    1
    43    19    40    1
    44    20    41    1
    45    23    42    1
    46    24    43    1
@<TRIPOS>MOLECULE
LIG00006509
 41 44 0 0 0
SMALL
GASTEIGER

@<TRIPOS>ATOM
      1 C           2.5840   -1.3324    2.3037 C.3     1  UNL111      0.1052
      2 S           2.8721   -0.3862    0.8278 S.O2    1  UNL111      1.2038
      3 O           1.6351    0.2756    0.4683 O.2     1  UNL111     -0.6500
      4 O           4.0991    0.3686    1.0057 O.2     1  UNL111     -0.6500
      5 C           3.1824   -1.6469   -0.3870 C.ar    1  UNL111     -0.0090
      6 C           2.1159   -2.1613   -1.1252 C.ar    1  UNL111     -0.1500
      7 C           2.3416   -3.2136   -2.0136 C.ar    1  UNL111     -0.1500
      8 C           4.4806   -2.1309   -0.5696 C.ar    1  UNL111     -0.1500
      9 C           4.6966   -3.1914   -1.4584 C.ar    1  UNL111     -0.1500
     10 C           3.6273   -3.7494   -2.1733 C.ar    1  UNL111      0.0284
     11 C           3.8064   -4.9465   -2.9926 C.2     1  UNL111     -0.0284
     12 C           3.7174   -6.1846   -2.4448 C.2     1  UNL111     -0.1900
     13 C           3.9890   -5.1163   -4.4487 C.2     1  UNL111     -0.0284
     14 C           4.0067   -6.4498   -4.6810 C.2     1  UNL111     -0.1900
     15 C           3.8141   -7.2259   -3.4638 C.3     1  UNL111      0.0800
     16 C           2.9516   -8.4455   -3.4438 C.3     1  UNL111     -0.2000
     17 C           4.4464   -8.5560   -3.2564 C.3     1  UNL111     -0.2000
     18 C           4.2338   -4.1549   -5.5363 C.ar    1  UNL111      0.0284
     19 C           3.8028   -4.4519   -6.8459 C.ar    1  UNL111     -0.1500
     20 C           4.1931   -3.6675   -7.9326 C.ar    1  UNL111     -0.1500
     21 C           4.9895   -2.5561   -7.7129 C.ar    1  UNL111      0.1900
     22 F           5.4059   -1.8273   -8.7566 F       1  UNL111     -0.1900
     23 C           5.3726   -2.1988   -6.4246 C.ar    1  UNL111     -0.1500
     24 C           4.9952   -2.9953   -5.3382 C.ar    1  UNL111     -0.1500
     25 H           2.3823   -0.6692    3.1188 H       1  UNL111      0.0000
     26 H           3.4511   -1.9183    2.5267 H       1  UNL111      0.0000
     27 H           1.7450   -1.9795    2.1544 H       1  UNL111      0.0000
     28 H           1.1685   -1.7670   -1.0152 H       1  UNL111      0.1500
     29 H           1.5550   -3.6009   -2.5579 H       1  UNL111      0.1500
     30 H           5.2711   -1.7116   -0.0554 H       1  UNL111      0.1500
     31 H           5.6498   -3.5649   -1.5881 H       1  UNL111      0.1500
     32 H           3.5967   -6.3671   -1.4363 H       1  UNL111      0.1500
     33 H           4.1414   -6.8688   -5.6145 H       1  UNL111      0.1500
     34 H           2.4964   -8.7959   -4.3465 H       1  UNL111      0.1000
     35 H           2.0908   -8.7590   -2.8910 H       1  UNL111      0.1000
     36 H           5.0523   -8.9869   -4.0259 H       1  UNL111      0.1000
     37 H           5.0876   -8.9828   -2.5137 H       1  UNL111      0.1000
     38 H           3.1870   -5.2648   -7.0038 H       1  UNL111      0.1500
     39 H           3.8917   -3.9130   -8.8886 H       1  UNL111      0.1500
     40 H           5.9346   -1.3471   -6.2702 H       1  UNL111      0.1500
     41 H           5.2798   -2.7267   -4.3833 H       1  UNL111      0.1500
@<TRIPOS>BOND
     1     1     2    1
     2     2     3    2
     3     2     4    2
     4     2     5    1
     5     5     6   ar
     6     6     7   ar
     7     5     8   ar
     8     8     9   ar
     9     9    10   ar
    10     7    10   ar
    11    10    11    1
    12    11    12    2
    13    11    13    1
    14    13    14    2
    15    14    15    1
    16    12    15    1
    17    15    16    1
    18    16    17    1
    19    15    17    1
    20    13    18    1
    21    18    19   ar
    22    19    20   ar
    23    20    21   ar
    24    21    22    1
    25    21    23   ar
    26    23    24   ar
    27    18    24   ar
    28     1    25    1
    29     1    26    1
    30     1    27    1
    31     6    28    1
    32     7    29    1
    33     8    30    1
    34     9    31    1
    35    12    32    1
    36    14    33    1
    37    16    34    1
    38    16    35    1
    39    17    36    1
    40    17    37    1
    41    19    38    1
    42    20    39    1
    43    23    40    1
    44    24    41    1
@<TRIPOS>MOLECULE
LIG00006596
 33 35 0 0 0
SMALL
GASTEIGER

@<TRIPOS>ATOM
      1 C           4.1372   -0.4406   -1.0036 C.3     1  UNL111      0.1052
      2 S           2.8357   -0.1314    0.1645 S.O2    1  UNL111      1.2038
      3 O           1.6357    0.2190   -0.5786 O.2     1  UNL111     -0.6500
      4 O           2.8269   -1.2161    1.1274 O.2     1  UNL111     -0.6500
      5 C           3.3850    1.3330    0.9996 C.ar    1  UNL111     -0.0090
      6 C           3.0931    2.5845    0.4592 C.ar    1  UNL111     -0.1500
      7 C           3.4970    3.7424    1.1373 C.ar    1  UNL111     -0.1500
      8 C           4.0601    1.2299    2.2153 C.ar    1  UNL111     -0.1500
      9 C           4.4091    2.3945    2.9090 C.ar    1  UNL111     -0.1500
     10 C           4.1119    3.6767    2.3987 C.ar    1  UNL111      0.0530
     11 C           4.4119    4.8984    3.1742 C.ar    1  UNL111     -0.0130
     12 S           5.8597    4.9448    4.1402 S.2     1  UNL111      0.1807
     13 N           5.5946    6.4857    4.6918 N.ar    1  UNL111     -0.2207
     14 N           4.5007    7.0215    4.1976 N.ar    1  UNL111     -0.2272
     15 C           3.8186    6.1594    3.3311 C.ar    1  UNL111      0.1732
     16 C           2.6353    6.6962    2.6468 C.ar    1  UNL111      0.0540
     17 C           1.5371    5.9162    2.2624 C.ar    1  UNL111     -0.1500
     18 C           0.5195    6.4623    1.4705 C.ar    1  UNL111     -0.1500
     19 C           0.5548    7.8079    1.1292 C.ar    1  UNL111      0.1900
     20 F          -0.4068    8.3217    0.3516 F       1  UNL111     -0.1900
     21 C           1.5752    8.6273    1.5871 C.ar    1  UNL111     -0.1500
     22 C           2.6124    8.0714    2.3401 C.ar    1  UNL111     -0.1500
     23 H           3.9057   -1.3173   -1.5717 H       1  UNL111      0.0000
     24 H           5.0587   -0.5878   -0.4801 H       1  UNL111      0.0000
     25 H           4.2313    0.3970   -1.6628 H       1  UNL111      0.0000
     26 H           2.5827    2.6578   -0.4347 H       1  UNL111      0.1500
     27 H           3.3392    4.6639    0.7003 H       1  UNL111      0.1500
     28 H           4.3004    0.3030    2.6003 H       1  UNL111      0.1500
     29 H           4.8955    2.3138    3.8156 H       1  UNL111      0.1500
     30 H           1.4775    4.9314    2.5652 H       1  UNL111      0.1500
     31 H          -0.2555    5.8657    1.1410 H       1  UNL111      0.1500
     32 H           1.5686    9.6370    1.3740 H       1  UNL111      0.1500
     33 H           3.3754    8.6787    2.6777 H       1  UNL111      0.1500
@<TRIPOS>BOND
     1     1     2    1
     2     2     3    2
     3     2     4    2
     4     2     5    1
     5     5     6   ar
     6     6     7   ar
     7     5     8   ar
     8     8     9   ar
     9     9    10   ar
    10     7    10   ar
    11    10    11    1
    12    11    12   ar
    13    12    13   ar
    14    13    14   ar
    15    11    15   ar
    16    14    15   ar
    17    15    16    1
    18    16    17   ar
    19    17    18   ar
    20    18    19   ar
    21    19    20    1
    22    19    21   ar
    23    21    22   ar
    24    16    22   ar
    25     1    23    1
    26     1    24    1
    27     1    25    1
    28     6    26    1
    29     7    27    1
    30     8    28    1
    31     9    29    1
    32    17    30    1
    33    18    31    1
    34    21    32    1
    35    22    33    1
@<TRIPOS>MOLECULE
LIG00006662
 42 44 0 0 0
SMALL
GASTEIGER

@<TRIPOS>ATOM
      1 C           0.2044    0.8813   -0.1583 C.3     1  UNL111      0.0000
      2 C          -1.1095    0.1919    0.2057 C.3     1  UNL111      0.0000
      3 C          -1.1579   -1.2386   -0.3211 C.3     1  UNL111      0.0000
      4 C           0.0608   -2.0519    0.1005 C.3     1  UNL111      0.0000
      5 C           1.3762   -1.3325   -0.2209 C.3     1  UNL111      0.0000
      6 C           1.4357    0.1058    0.3434 C.3     1  UNL111      0.1810
      7 C           1.5848    0.1382    1.8439 C.ar    1  UNL111      0.0462
      8 N           1.6471   -1.0480    2.5466 N.ar    1  UNL111     -0.5653
      9 C           1.6831   -0.6872    3.8054 C.ar    1  UNL111      0.2981
     10 O           1.6981    0.6606    4.0044 O.2     1  UNL111     -0.2800
     11 C           1.6800   -1.5489    5.0035 C.3     1  UNL111      0.1800
     12 C           1.6548    1.1973    2.7389 C.ar    1  UNL111      0.0870
     13 C           1.6773    2.6532    2.6758 C.ar    1  UNL111      0.0530
     14 C           1.1200    3.4204    3.7117 C.ar    1  UNL111     -0.1500
     15 C           1.1231    4.8136    3.6469 C.ar    1  UNL111      0.1900
     16 F           0.5763    5.5019    4.6584 F       1  UNL111     -0.1900
     17 C           1.6863    5.4617    2.5582 C.ar    1  UNL111     -0.0090
     18 C           2.2576    4.7222    1.5211 C.ar    1  UNL111     -0.1500
     19 C           2.2546    3.3241    1.5865 C.ar    1  UNL111     -0.1500
     20 S           1.6501    7.2143    2.4864 S.O2    1  UNL111      1.4470
     21 O           2.4703    7.6502    1.3795 O.2     1  UNL111     -0.6500
     22 O           0.2891    7.6662    2.6511 O.2     1  UNL111     -0.6500
     23 N           2.4924    7.6814    3.8593 N.3     1  UNL111     -0.9780
     24 H           0.2122    1.8578    0.2791 H       1  UNL111      0.0000
     25 H           0.2623    0.9279   -1.2257 H       1  UNL111      0.0000
     26 H          -1.9211    0.7456   -0.2180 H       1  UNL111      0.0000
     27 H          -1.1854    0.1584    1.2725 H       1  UNL111      0.0000
     28 H          -1.1999   -1.2105   -1.3899 H       1  UNL111      0.0000
     29 H          -2.0251   -1.7103    0.0917 H       1  UNL111      0.0000
     30 H           0.0453   -2.9889   -0.4159 H       1  UNL111      0.0000
     31 H           0.0126   -2.1908    1.1604 H       1  UNL111      0.0000
     32 H           1.4877   -1.2859   -1.2841 H       1  UNL111      0.0000
     33 H           2.1648   -1.8889    0.2411 H       1  UNL111      0.0000
     34 H           2.3186    0.5892   -0.0195 H       1  UNL111      0.0000
     35 H           1.6678   -2.5761    4.7040 H       1  UNL111      0.0000
     36 H           0.8114   -1.3386    5.5918 H       1  UNL111      0.0000
     37 H           2.5585   -1.3568    5.5833 H       1  UNL111      0.0000
     38 H           0.7038    2.9483    4.5295 H       1  UNL111      0.1500
     39 H           2.6794    5.2033    0.7114 H       1  UNL111      0.1500
     40 H           2.6832    2.7785    0.8225 H       1  UNL111      0.1500
     41 H           3.4635    7.3792    3.7817 H       1  UNL111      0.4200
     42 H           2.0674    7.2523    4.6813 H       1  UNL111      0.4200
@<TRIPOS>BOND
     1     1     2    1
     2     2     3    1
     3     3     4    1
     4     4     5    1
     5     5     6    1
     6     1     6    1
     7     6     7    1
     8     7     8   ar
     9     8     9   ar
    10     9    10   ar
    11     9    11    1
    12     7    12   ar
    13    10    12   ar
    14    12    13    1
    15    13    14   ar
    16    14    15   ar
    17    15    16    1
    18    15    17   ar
    19    17    18   ar
    20    18    19   ar
    21    13    19   ar
    22    17    20    1
    23    20    21    2
    24    20    22    2
    25    20    23    1
    26     1    24    1
    27     1    25    1
    28     2    26    1
    29     2    27    1
    30     3    28    1
    31     3    29    1
    32     4    30    1
    33     4    31    1
    34     5    32    1
    35     5    33    1
    36     6    34    1
    37    11    35    1
    38    11    36    1
    39    11    37    1
    40    14    38    1
    41    18    39    1
    42    19    40    1
    43    23    41    1
    44    23    42    1
@<TRIPOS>MOLECULE
LIG00006694
 36 38 0 0 0
SMALL
GASTEIGER

@<TRIPOS>ATOM
      1 C          -0.7943    0.7919    0.8164 C.ar    1  UNL111     -0.1500
      2 C           0.5965    0.9459    0.7993 C.ar    1  UNL111     -0.1500
      3 C           1.3860   -0.0172    0.1723 C.ar    1  UNL111     -0.0090
      4 S           3.1305    0.2626   -0.0058 S.O2    1  UNL111      1.4470
      5 O           3.6407   -0.6224   -1.0270 O.2     1  UNL111     -0.6500
      6 O           3.3742    1.6849   -0.0084 O.2     1  UNL111     -0.6500
      7 N           3.7204   -0.3154    1.4490 N.3     1  UNL111     -0.9780
      8 C           0.7957   -1.1382   -0.4111 C.ar    1  UNL111     -0.1500
      9 C          -0.5996   -1.2454   -0.4519 C.ar    1  UNL111     -0.1500
     10 C          -1.4164   -0.2555    0.1151 C.ar    1  UNL111      0.0540
     11 C          -2.8605   -0.2173   -0.1302 C.ar    1  UNL111     -0.0540
     12 C          -3.7060   -1.3126   -0.2076 C.ar    1  UNL111     -0.0400
     13 C          -3.6002   -2.7828   -0.1037 C.3     1  UNL111      0.1800
     14 O          -4.9710   -0.8850   -0.4504 O.2     1  UNL111     -0.0191
     15 N          -4.9995    0.4774   -0.5607 N.ar    1  UNL111     -0.4097
     16 C          -3.7370    0.9065   -0.4018 C.ar    1  UNL111      0.2348
     17 C          -3.4537    2.3476   -0.5008 C.ar    1  UNL111      0.0540
     18 C          -4.4101    3.2791   -0.0644 C.ar    1  UNL111     -0.1500
     19 C          -4.1306    4.6488   -0.0617 C.ar    1  UNL111     -0.1500
     20 C          -2.8847    5.1063   -0.4819 C.ar    1  UNL111     -0.1500
     21 C          -1.9415    4.2012   -0.9602 C.ar    1  UNL111     -0.1500
     22 C          -2.2401    2.8359   -1.0048 C.ar    1  UNL111     -0.1500
     23 H          -1.3724    1.4579    1.3524 H       1  UNL111      0.1500
     24 H           1.0344    1.7660    1.2473 H       1  UNL111      0.1500
     25 H           3.5711   -1.3231    1.5001 H       1  UNL111      0.4200
     26 H           3.2312    0.1403    2.2194 H       1  UNL111      0.4200
     27 H           1.3848   -1.8853   -0.8109 H       1  UNL111      0.1500
     28 H          -1.0336   -2.0644   -0.9056 H       1  UNL111      0.1500
     29 H          -2.5831   -3.0546    0.0873 H       1  UNL111      0.0000
     30 H          -3.9224   -3.2293   -1.0212 H       1  UNL111      0.0000
     31 H          -4.2185   -3.1291    0.6980 H       1  UNL111      0.0000
     32 H          -5.3324    2.9476    0.2589 H       1  UNL111      0.1500
     33 H          -4.8481    5.3210    0.2519 H       1  UNL111      0.1500
     34 H          -2.6612    6.1129   -0.4389 H       1  UNL111      0.1500
     35 H          -1.0208    4.5382   -1.2823 H       1  UNL111      0.1500
     36 H          -1.5578    2.1788   -1.4143 H       1  UNL111      0.1500
@<TRIPOS>BOND
     1     1     2   ar
     2     2     3   ar
     3     3     4    1
     4     4     5    2
     5     4     6    2
     6     4     7    1
     7     3     8   ar
     8     8     9   ar
     9     9    10   ar
    10     1    10   ar
    11    10    11    1
    12    11    12   ar
    13    12    13    1
    14    12    14   ar
    15    14    15   ar
    16    15    16   ar
    17    11    16   ar
    18    16    17    1
    19    17    18   ar
    20    18    19   ar
    21    19    20   ar
    22    20    21   ar
    23    21    22   ar
    24    17    22   ar
    25     1    23    1
    26     2    24    1
    27     7    25    1
    28     7    26    1
    29     8    27    1
    30     9    28    1
    31    13    29    1
    32    13    30    1
    33    13    31    1
    34    18    32    1
    35    19    33    1
    36    20    34    1
    37    21    35    1
    38    22    36    1
@<TRIPOS>MOLECULE
LIG00006765
 28 29 0 0 0
SMALL
GASTEIGER

@<TRIPOS>ATOM
      1 C           1.5427    1.6702   -0.3749 C.3     1  UNL111      0.1052
      2 S           3.0209    0.6978   -0.2183 S.O2    1  UNL111      1.3328
      3 O           2.6814   -0.6779   -0.5134 O.2     1  UNL111     -0.6500
      4 O           4.0831    1.3919   -0.9123 O.2     1  UNL111     -0.6500
      5 N           3.2598    0.7677    1.4758 N.pl3   1  UNL111     -0.7040
      6 C           4.6499    0.7160    1.8143 C.ar    1  UNL111      0.1860
      7 C           5.4744    1.8125    1.8302 C.ar    1  UNL111     -0.1500
      8 C           6.8070    1.4421    2.1722 C.ar    1  UNL111     -0.1500
      9 C           6.9587    0.0735    2.3303 C.ar    1  UNL111      0.1030
     10 S           5.4256   -0.7044    2.3141 S.2     1  UNL111     -0.0800
     11 O           8.0602   -0.6662    2.5187 O.3     1  UNL111     -0.1455
     12 C           9.2638   -0.3038    1.9563 C.ar    1  UNL111      0.0825
     13 C          10.4175   -0.6581    2.6597 C.ar    1  UNL111     -0.1500
     14 C          11.6733   -0.3247    2.1482 C.ar    1  UNL111     -0.1500
     15 C          11.7640    0.3544    0.9374 C.ar    1  UNL111      0.1900
     16 F          12.9680    0.6877    0.4554 F       1  UNL111     -0.1900
     17 C          10.6242    0.6854    0.2150 C.ar    1  UNL111     -0.1500
     18 C           9.3702    0.3359    0.7147 C.ar    1  UNL111     -0.1500
     19 H           1.2573    1.7219   -1.4048 H       1  UNL111      0.0000
     20 H           1.7245    2.6577   -0.0051 H       1  UNL111      0.0000
     21 H           0.7559    1.2167    0.1909 H       1  UNL111      0.0000
     22 H           2.5318    0.8351    2.1351 H       1  UNL111      0.4200
     23 H           5.1701    2.7765    1.6223 H       1  UNL111      0.1500
     24 H           7.5764    2.1198    2.2896 H       1  UNL111      0.1500
     25 H          10.3419   -1.1651    3.5554 H       1  UNL111      0.1500
     26 H          12.5290   -0.5805    2.6652 H       1  UNL111      0.1500
     27 H          10.7050    1.1858   -0.6840 H       1  UNL111      0.1500
     28 H           8.5201    0.5486    0.1696 H       1  UNL111      0.1500
@<TRIPOS>BOND
     1     1     2    1
     2     2     3    2
     3     2     4    2
     4     2     5    1
     5     5     6    1
     6     6     7   ar
     7     7     8   ar
     8     8     9   ar
     9     9    10   ar
    10     6    10   ar
    11     9    11    1
    12    11    12    1
    13    12    13   ar
    14    13    14   ar
    15    14    15   ar
    16    15    16    1
    17    15    17   ar
    18    17    18   ar
    19    12    18   ar
    20     1    19    1
    21     1    20    1
    22     1    21    1
    23     5    22    1
    24     7    23    1
    25     8    24    1
    26    13    25    1
    27    14    26    1
    28    17    27    1
    29    18    28    1
@<TRIPOS>MOLECULE
LIG00006916
 36 38 0 0 0
SMALL
GASTEIGER

@<TRIPOS>ATOM
      1 C           3.9764    0.8730   -1.1392 C.3     1  UNL111      0.1052
      2 S           2.8050    0.1826   -0.0047 S.O2    1  UNL111      1.2038
      3 O           1.5860    0.9680   -0.0783 O.2     1  UNL111     -0.6500
      4 O           2.7752   -1.2538   -0.1899 O.2     1  UNL111     -0.6500
      5 C           3.5554    0.4998    1.5733 C.ar    1  UNL111     -0.0090
      6 C           3.1527    1.6008    2.3291 C.ar    1  UNL111     -0.1500
      7 C           3.7373    1.8273    3.5781 C.ar    1  UNL111     -0.1500
      8 C           4.5375   -0.3708    2.0465 C.ar    1  UNL111     -0.1500
      9 C           5.1374   -0.1254    3.2837 C.ar    1  UNL111     -0.1500
     10 C           4.7148    0.9491    4.0782 C.ar    1  UNL111     -0.0230
     11 N           5.2590    1.1613    5.3866 N.ar    1  UNL111      0.3262
     12 C           5.4011    2.4242    5.9447 C.ar    1  UNL111     -0.3016
     13 C           6.0639    2.3312    7.1416 C.ar    1  UNL111     -0.1500
     14 C           6.2848    0.9638    7.3740 C.ar    1  UNL111     -0.1500
     15 C           5.7621    0.2272    6.3123 C.ar    1  UNL111     -0.2046
     16 C           5.7196   -1.2495    6.2301 C.ar    1  UNL111      0.0530
     17 C           4.6322   -1.9462    5.6793 C.ar    1  UNL111     -0.1500
     18 C           4.6776   -3.3349    5.5174 C.ar    1  UNL111     -0.1500
     19 C           5.7745   -4.0447    5.9851 C.ar    1  UNL111      0.1900
     20 F           5.8226   -5.3731    5.8237 F       1  UNL111     -0.1900
     21 C           6.8216   -3.3936    6.6201 C.ar    1  UNL111     -0.1500
     22 C           6.7971   -2.0009    6.7341 C.ar    1  UNL111     -0.1500
     23 H           3.6248    0.7386   -2.1408 H       1  UNL111      0.0000
     24 H           4.9189    0.3799   -1.0229 H       1  UNL111      0.0000
     25 H           4.0934    1.9177   -0.9394 H       1  UNL111      0.0000
     26 H           2.4292    2.2427    1.9690 H       1  UNL111      0.1500
     27 H           3.4494    2.6453    4.1376 H       1  UNL111      0.1500
     28 H           4.8188   -1.1905    1.4862 H       1  UNL111      0.1500
     29 H           5.8974   -0.7398    3.6153 H       1  UNL111      0.1500
     30 H           5.0592    3.3015    5.5223 H       1  UNL111      0.1500
     31 H           6.3456    3.1137    7.7527 H       1  UNL111      0.1500
     32 H           6.7591    0.5671    8.2002 H       1  UNL111      0.1500
     33 H           3.7885   -1.4270    5.3901 H       1  UNL111      0.1500
     34 H           3.8997   -3.8288    5.0527 H       1  UNL111      0.1500
     35 H           7.6125   -3.9332    7.0053 H       1  UNL111      0.1500
     36 H           7.5823   -1.5156    7.1956 H       1  UNL111      0.1500
@<TRIPOS>BOND
     1     1     2    1
     2     2     3    2
     3     2     4    2
     4     2     5    1
     5     5     6   ar
     6     6     7   ar
     7     5     8   ar
     8     8     9   ar
     9     9    10   ar
    10     7    10   ar
    11    10    11    1
    12    11    12   ar
    13    12    13   ar
    14    13    14   ar
    15    14    15   ar
    16    11    15   ar
    17    15    16    1
    18    16    17   ar
    19    17    18   ar
    20    18    19   ar
    21    19    20    1
    22    19    21   ar
    23    21    22   ar
    24    16    22   ar
    25     1    23    1
    26     1    24    1
    27     1    25    1
    28     6    26    1
    29     7    27    1
    30     8    28    1
    31     9    29    1
    32    12    30    1
    33    13    31    1
    34    14    32    1
    35    17    33    1
    36    18    34    1
    37    21    35    1
    38    22    36    1
@<TRIPOS>MOLECULE
LIG00007001
 37 39 0 0 0
SMALL
GASTEIGER

@<TRIPOS>ATOM
      1 C           5.1158   -0.0621    0.6497 C.3     1  UNL111      0.1052
      2 S           3.4084    0.0972    0.1882 S.O2    1  UNL111      1.2038
      3 O           3.0513   -1.0383   -0.6406 O.2     1  UNL111     -0.6500
      4 O           2.6402    0.4241    1.3762 O.2     1  UNL111     -0.6500
      5 C           3.4214    1.5380   -0.8516 C.ar    1  UNL111     -0.0090
      6 C           3.5724    1.3934   -2.2329 C.ar    1  UNL111     -0.1500
      7 C           3.6445    2.5329   -3.0353 C.ar    1  UNL111     -0.1500
      8 C           3.2920    2.8020   -0.2711 C.ar    1  UNL111     -0.1500
      9 C           3.3840    3.9373   -1.0760 C.ar    1  UNL111     -0.1500
     10 C           3.5828    3.8078   -2.4561 C.ar    1  UNL111      0.0284
     11 C           3.7485    5.0030   -3.2816 C.2     1  UNL111     -0.1666
     12 C           2.5031    5.6027   -3.8668 C.3     1  UNL111      0.1382
     13 C           2.9489    6.9546   -4.3841 C.3     1  UNL111      0.0610
     14 C           4.4418    6.8322   -4.3529 C.2     1  UNL111      0.4946
     15 O           5.1950    7.6263   -4.8985 O.2     1  UNL111     -0.5700
     16 C           4.8948    5.6634   -3.5424 C.2     1  UNL111     -0.0140
     17 C           6.2836    5.4207   -3.1135 C.ar    1  UNL111      0.0284
     18 C           7.1892    6.4796   -2.9509 C.ar    1  UNL111     -0.1500
     19 C           8.4959    6.2369   -2.5292 C.ar    1  UNL111      0.1770
     20 CL          9.6054    7.5313   -2.3285 Cl      1  UNL111     -0.1770
     21 C           8.8770    4.9327   -2.2705 C.ar    1  UNL111      0.1600
     22 N           8.0523    3.8738   -2.4241 N.ar    1  UNL111     -0.6200
     23 C           6.7915    4.1467   -2.8520 C.ar    1  UNL111      0.1600
     24 H           5.2347   -0.9120    1.2887 H       1  UNL111      0.0000
     25 H           5.4291    0.8202    1.1677 H       1  UNL111      0.0000
     26 H           5.7124   -0.1905   -0.2292 H       1  UNL111      0.0000
     27 H           3.6300    0.4537   -2.6555 H       1  UNL111      0.1500
     28 H           3.7435    2.4366   -4.0580 H       1  UNL111      0.1500
     29 H           3.1298    2.8949    0.7438 H       1  UNL111      0.1500
     30 H           3.3053    4.8755   -0.6533 H       1  UNL111      0.1500
     31 H           1.7472    5.7135   -3.1177 H       1  UNL111      0.0000
     32 H           2.0753    4.9913   -4.6337 H       1  UNL111      0.0000
     33 H           2.6115    7.7442   -3.7457 H       1  UNL111      0.0000
     34 H           2.5588    7.1930   -5.3515 H       1  UNL111      0.0000
     35 H           6.8857    7.4466   -3.1451 H       1  UNL111      0.1500
     36 H           9.8404    4.7597   -1.9435 H       1  UNL111      0.1500
     37 H           6.1568    3.3457   -2.9956 H       1  UNL111      0.1500
@<TRIPOS>BOND
     1     1     2    1
     2     2     3    2
     3     2     4    2
     4     2     5    1
     5     5     6   ar
     6     6     7   ar
     7     5     8   ar
     8     8     9   ar
     9     9    10   ar
    10     7    10   ar
    11    10    11    1
    12    11    12    1
    13    12    13    1
    14    13    14    1
    15    14    15    2
    16    11    16    2
    17    14    16    1
    18    16    17    1
    19    17    18   ar
    20    18    19   ar
    21    19    20    1
    22    19    21   ar
    23    21    22   ar
    24    22    23   ar
    25    17    23   ar
    26     1    24    1
    27     1    25    1
    28     1    26    1
    29     6    27    1
    30     7    28    1
    31     8    29    1
    32     9    30    1
    33    12    31    1
    34    12    32    1
    35    13    33    1
    36    13    34    1
    37    18    35    1
    38    21    36    1
    39    23    37    1
@<TRIPOS>MOLECULE
LIG00007002
 37 39 0 0 0
SMALL
GASTEIGER

@<TRIPOS>ATOM
      1 C           5.3405    0.6659    0.6727 C.3     1  UNL111      0.1052
      2 S           3.7737    0.0536    0.1045 S.O2    1  UNL111      1.2038
      3 O           3.8602   -1.3890   -0.0092 O.2     1  UNL111     -0.6500
      4 O           2.7280    0.6789    0.8925 O.2     1  UNL111     -0.6500
      5 C           3.6759    0.7188   -1.5402 C.ar    1  UNL111     -0.0090
      6 C           4.1870   -0.0166   -2.6124 C.ar    1  UNL111     -0.1500
      7 C           4.1881    0.5468   -3.8892 C.ar    1  UNL111     -0.1500
      8 C           3.1109    1.9801   -1.7365 C.ar    1  UNL111     -0.1500
      9 C           3.1143    2.5364   -3.0150 C.ar    1  UNL111     -0.1500
     10 C           3.6692    1.8310   -4.0914 C.ar    1  UNL111      0.0284
     11 C           3.7466    2.4649   -5.4040 C.2     1  UNL111     -0.1666
     12 C           2.5938    2.3579   -6.3538 C.3     1  UNL111      0.1382
     13 C           2.9174    3.3666   -7.4475 C.3     1  UNL111      0.0610
     14 C           4.3519    3.7069   -7.1668 C.2     1  UNL111      0.4946
     15 O           5.0635    4.3677   -7.9077 O.2     1  UNL111     -0.5700
     16 C           4.7818    3.1946   -5.8480 C.2     1  UNL111     -0.0140
     17 C           6.0390    3.5143   -5.1928 C.ar    1  UNL111      0.0284
     18 C           6.1726    4.6634   -4.4116 C.ar    1  UNL111     -0.1500
     19 C           7.3890    4.9393   -3.7916 C.ar    1  UNL111     -0.1500
     20 C           8.4350    4.0477   -3.9699 C.ar    1  UNL111      0.1600
     21 N           8.3418    2.9202   -4.7072 N.ar    1  UNL111     -0.6200
     22 C           7.1498    2.6849   -5.3081 C.ar    1  UNL111      0.1600
     23 H           5.5155    0.3253    1.6718 H       1  UNL111      0.0000
     24 H           5.3323    1.7358    0.6569 H       1  UNL111      0.0000
     25 H           6.1179    0.3057    0.0318 H       1  UNL111      0.0000
     26 H           4.5600   -0.9670   -2.4618 H       1  UNL111      0.1500
     27 H           4.5723    0.0154   -4.6861 H       1  UNL111      0.1500
     28 H           2.6955    2.4949   -0.9444 H       1  UNL111      0.1500
     29 H           2.7064    3.4717   -3.1694 H       1  UNL111      0.1500
     30 H           1.6752    2.6087   -5.8657 H       1  UNL111      0.0000
     31 H           2.4669    1.3661   -6.7349 H       1  UNL111      0.0000
     32 H           2.2932    4.2323   -7.3712 H       1  UNL111      0.0000
     33 H           2.7556    2.9889   -8.4355 H       1  UNL111      0.0000
     34 H           5.3735    5.3058   -4.2939 H       1  UNL111      0.1500
     35 H           7.5084    5.7862   -3.2141 H       1  UNL111      0.1500
     36 H           9.3364    4.2574   -3.5132 H       1  UNL111      0.1500
     37 H           7.0606    1.8361   -5.8883 H       1  UNL111      0.1500
@<TRIPOS>BOND
     1     1     2    1
     2     2     3    2
     3     2     4    2
     4     2     5    1
     5     5     6   ar
     6     6     7   ar
     7     5     8   ar
     8     8     9   ar
     9     9    10   ar
    10     7    10   ar
    11    10    11    1
    12    11    12    1
    13    12    13    1
    14    13    14    1
    15    14    15    2
    16    11    16    2
    17    14    16    1
    18    16    17    1
    19    17    18   ar
    20    18    19   ar
    21    19    20   ar
    22    20    21   ar
    23    21    22   ar
    24    17    22   ar
    25     1    23    1
    26     1    24    1
    27     1    25    1
    28     6    26    1
    29     7    27    1
    30     8    28    1
    31     9    29    1
    32    12    30    1
    33    12    31    1
    34    13    32    1
    35    13    33    1
    36    18    34    1
    37    19    35    1
    38    20    36    1
    39    22    37    1
@<TRIPOS>MOLECULE
LIG00007455
 36 38 0 0 0
SMALL
GASTEIGER

@<TRIPOS>ATOM
      1 C           2.6962   -0.5496   -0.5524 C.3     1  UNL111      0.1052
      2 S           3.8598   -1.0240    0.6953 S.O2    1  UNL111      1.2038
      3 O           3.2424   -2.0473    1.5194 O.2     1  UNL111     -0.6500
      4 O           5.1393   -1.2587    0.0563 O.2     1  UNL111     -0.6500
      5 C           4.0267    0.4381    1.7012 C.ar    1  UNL111     -0.0090
      6 C           3.2074    0.5871    2.8186 C.ar    1  UNL111     -0.1500
      7 C           3.4052    1.6725    3.6712 C.ar    1  UNL111     -0.1500
      8 C           5.0351    1.3712    1.4209 C.ar    1  UNL111     -0.1500
      9 C           5.2250    2.4628    2.2774 C.ar    1  UNL111     -0.1500
     10 C           4.4231    2.6040    3.4159 C.ar    1  UNL111      0.0284
     11 C           4.6719    3.6579    4.4003 C.2     1  UNL111     -0.1666
     12 C           5.5388    3.3254    5.5518 C.3     1  UNL111      0.4182
     13 O           5.6065    4.5291    6.3021 O.3     1  UNL111     -0.4300
     14 C           4.8395    5.4776    5.6968 C.2     1  UNL111      0.7056
     15 O           4.6769    6.6013    6.1400 O.2     1  UNL111     -0.5700
     16 C           4.2506    4.9300    4.4463 C.2     1  UNL111     -0.0140
     17 C           3.4646    5.6950    3.4651 C.ar    1  UNL111      0.0284
     18 C           2.5081    5.0840    2.6409 C.ar    1  UNL111     -0.1500
     19 C           1.9064    5.7820    1.5904 C.ar    1  UNL111     -0.1500
     20 C           2.2146    7.1209    1.3772 C.ar    1  UNL111     -0.1500
     21 C           3.0848    7.7730    2.2442 C.ar    1  UNL111     -0.1500
     22 C           3.7004    7.0666    3.2814 C.ar    1  UNL111     -0.1500
     23 H           2.5280   -1.3729   -1.2148 H       1  UNL111      0.0000
     24 H           3.0848    0.2797   -1.1057 H       1  UNL111      0.0000
     25 H           1.7727   -0.2689   -0.0906 H       1  UNL111      0.0000
     26 H           2.4616   -0.0992    3.0131 H       1  UNL111      0.1500
     27 H           2.7978    1.7918    4.4970 H       1  UNL111      0.1500
     28 H           5.6337    1.2543    0.5884 H       1  UNL111      0.1500
     29 H           5.9550    3.1620    2.0695 H       1  UNL111      0.1500
     30 H           6.5125    3.0307    5.2201 H       1  UNL111      0.0000
     31 H           5.1575    2.5074    6.1266 H       1  UNL111      0.0000
     32 H           2.2440    4.1014    2.8134 H       1  UNL111      0.1500
     33 H           1.2327    5.3033    0.9723 H       1  UNL111      0.1500
     34 H           1.7999    7.6281    0.5799 H       1  UNL111      0.1500
     35 H           3.2763    8.7797    2.1216 H       1  UNL111      0.1500
     36 H           4.3392    7.5618    3.9231 H       1  UNL111      0.1500
@<TRIPOS>BOND
     1     1     2    1
     2     2     3    2
     3     2     4    2
     4     2     5    1
     5     5     6   ar
     6     6     7   ar
     7     5     8   ar
     8     8     9   ar
     9     9    10   ar
    10     7    10   ar
    11    10    11    1
    12    11    12    1
    13    12    13    1
    14    13    14    1
    15    14    15    2
    16    11    16    2
    17    14    16    1
    18    16    17    1
    19    17    18   ar
    20    18    19   ar
    21    19    20   ar
    22    20    21   ar
    23    21    22   ar
    24    17    22   ar
    25     1    23    1
    26     1    24    1
    27     1    25    1
    28     6    26    1
    29     7    27    1
    30     8    28    1
    31     9    29    1
    32    12    30    1
    33    12    31    1
    34    18    32    1
    35    19    33    1
    36    20    34    1
    37    21    35    1
    38    22    36    1
@<TRIPOS>MOLECULE
LIG00007588
 36 38 0 0 0
SMALL
GASTEIGER

@<TRIPOS>ATOM
      1 C          -0.6691    0.8641   -0.5501 C.ar    1  UNL111     -0.1500
      2 C           0.7233    0.9395   -0.5437 C.ar    1  UNL111     -0.1500
      3 C           1.4568   -0.0813    0.0506 C.ar    1  UNL111     -0.0090
      4 S           3.2222   -0.0447   -0.0560 S.O2    1  UNL111      1.4470
      5 O           3.7312   -1.3842    0.0754 O.2     1  UNL111     -0.6500
      6 O           3.6187    0.8339   -1.1314 O.2     1  UNL111     -0.6500
      7 N           3.6233    0.7493    1.3646 N.3     1  UNL111     -0.9780
      8 C           0.8069   -1.1515    0.6719 C.ar    1  UNL111     -0.1500
      9 C          -0.5950   -1.1944    0.6984 C.ar    1  UNL111     -0.1500
     10 C          -1.3575   -0.2134    0.0467 C.ar    1  UNL111      0.0530
     11 C          -2.8289   -0.3026   -0.0724 C.ar    1  UNL111     -0.0130
     12 S          -3.7293    1.1785    0.0862 S.2     1  UNL111     -0.0800
     13 C          -5.1686    0.3763   -0.3364 C.ar    1  UNL111      0.1981
     14 N          -5.0686   -0.9261   -0.4430 N.ar    1  UNL111     -0.5653
     15 C          -6.4215    1.1475   -0.5594 C.3     1  UNL111      0.1800
     16 C          -3.7383   -1.3399   -0.3044 C.ar    1  UNL111      0.1732
     17 C          -3.4631   -2.7766   -0.4481 C.ar    1  UNL111      0.0540
     18 C          -4.4552   -3.6955   -0.0570 C.ar    1  UNL111     -0.1500
     19 C          -4.2607   -5.0747   -0.1842 C.ar    1  UNL111     -0.1500
     20 C          -3.0619   -5.5613   -0.6919 C.ar    1  UNL111     -0.1500
     21 C          -2.0723   -4.6695   -1.0980 C.ar    1  UNL111     -0.1500
     22 C          -2.2852   -3.2882   -1.0046 C.ar    1  UNL111     -0.1500
     23 H          -1.2106    1.6166   -1.0035 H       1  UNL111      0.1500
     24 H           1.2041    1.7442   -0.9754 H       1  UNL111      0.1500
     25 H           3.3635    0.1700    2.1629 H       1  UNL111      0.4200
     26 H           3.1226    1.6367    1.4112 H       1  UNL111      0.4200
     27 H           1.3565   -1.9074    1.1096 H       1  UNL111      0.1500
     28 H          -1.0717   -1.9575    1.2038 H       1  UNL111      0.1500
     29 H          -6.2304    2.1895   -0.4091 H       1  UNL111      0.0000
     30 H          -7.1702    0.8190    0.1309 H       1  UNL111      0.0000
     31 H          -6.7648    0.9885   -1.5603 H       1  UNL111      0.0000
     32 H          -5.3444   -3.3443    0.3316 H       1  UNL111      0.1500
     33 H          -5.0062   -5.7300    0.0985 H       1  UNL111      0.1500
     34 H          -2.9058   -6.5786   -0.7676 H       1  UNL111      0.1500
     35 H          -1.1785   -5.0278   -1.4692 H       1  UNL111      0.1500
     36 H          -1.5627   -2.6380   -1.3513 H       1  UNL111      0.1500
@<TRIPOS>BOND
     1     1     2   ar
     2     2     3   ar
     3     3     4    1
     4     4     5    2
     5     4     6    2
     6     4     7    1
     7     3     8   ar
     8     8     9   ar
     9     9    10   ar
    10     1    10   ar
    11    10    11    1
    12    11    12   ar
    13    12    13   ar
    14    13    14   ar
    15    13    15    1
    16    11    16   ar
    17    14    16   ar
    18    16    17    1
    19    17    18   ar
    20    18    19   ar
    21    19    20   ar
    22    20    21   ar
    23    21    22   ar
    24    17    22   ar
    25     1    23    1
    26     2    24    1
    27     7    25    1
    28     7    26    1
    29     8    27    1
    30     9    28    1
    31    15    29    1
    32    15    30    1
    33    15    31    1
    34    18    32    1
    35    19    33    1
    36    20    34    1
    37    21    35    1
    38    22    36    1
@<TRIPOS>MOLECULE
LIG00008604
 34 36 0 0 0
SMALL
GASTEIGER

@<TRIPOS>ATOM
      1 C          -0.8971    0.1844    1.3840 C.ar    1  UNL111     -0.1500
      2 C           0.4638    0.4101    1.5938 C.ar    1  UNL111     -0.1500
      3 C           1.3458    0.3502    0.5115 C.ar    1  UNL111     -0.0090
      4 S           3.0341    0.8262    0.7400 S.O2    1  UNL111      1.4470
      5 O           3.5820    1.2399   -0.5307 O.2     1  UNL111     -0.6500
      6 O           3.1406    1.6371    1.9297 O.2     1  UNL111     -0.6500
      7 N           3.7573   -0.6400    1.1065 N.3     1  UNL111     -0.9780
      8 C           0.8898    0.0133   -0.7665 C.ar    1  UNL111     -0.1500
      9 C          -0.4704   -0.2276   -0.9692 C.ar    1  UNL111     -0.1500
     10 C          -1.3755   -0.0840    0.0935 C.ar    1  UNL111      0.0284
     11 C          -2.8066   -0.1254   -0.1569 C.ar    1  UNL111      0.0806
     12 C          -3.5411   -1.2307   -0.1376 C.ar    1  UNL111     -0.0733
     13 O          -4.8948   -1.0220   -0.3277 O.2     1  UNL111     -0.2267
     14 C          -4.9545    0.3662   -0.4657 C.ar    1  UNL111      0.7800
     15 O          -6.0235    0.9239   -0.6734 O.2     1  UNL111     -0.5700
     16 N          -3.6664    0.9312   -0.3530 N.ar    1  UNL111     -0.2860
     17 C          -3.4001    2.3417   -0.4323 C.ar    1  UNL111      0.1170
     18 C          -4.4233    3.2944   -0.2760 C.ar    1  UNL111     -0.1500
     19 C          -4.1608    4.6734   -0.3062 C.ar    1  UNL111     -0.1500
     20 C          -2.8662    5.1246   -0.4998 C.ar    1  UNL111      0.1900
     21 F          -2.6109    6.4383   -0.5138 F       1  UNL111     -0.1900
     22 C          -1.8354    4.2232   -0.6820 C.ar    1  UNL111     -0.1500
     23 C          -2.1074    2.8494   -0.6561 C.ar    1  UNL111     -0.1500
     24 H          -1.5529    0.2151    2.1802 H       1  UNL111      0.1500
     25 H           0.8162    0.6196    2.5409 H       1  UNL111      0.1500
     26 H           3.7094   -1.2552    0.2943 H       1  UNL111      0.4200
     27 H           3.2693   -1.0733    1.8904 H       1  UNL111      0.4200
     28 H           1.5534   -0.0568   -1.5538 H       1  UNL111      0.1500
     29 H          -0.8104   -0.5115   -1.9013 H       1  UNL111      0.1500
     30 H          -3.1354   -2.1685    0.0073 H       1  UNL111      0.1500
     31 H          -5.3932    2.9710   -0.1353 H       1  UNL111      0.1500
     32 H          -4.9312    5.3492   -0.1844 H       1  UNL111      0.1500
     33 H          -0.8720    4.5595   -0.8361 H       1  UNL111      0.1500
     34 H          -1.3315    2.1858   -0.8066 H       1  UNL111      0.1500
@<TRIPOS>BOND
     1     1     2   ar
     2     2     3   ar
     3     3     4    1
     4     4     5    2
     5     4     6    2
     6     4     7    1
     7     3     8   ar
     8     8     9   ar
     9     9    10   ar
    10     1    10   ar
    11    10    11    1
    12    11    12   ar
    13    12    13   ar
    14    13    14   ar
    15    14    15    2
    16    14    16   ar
    17    11    16   ar
    18    16    17    1
    19    17    18   ar
    20    18    19   ar
    21    19    20   ar
    22    20    21    1
    23    20    22   ar
    24    22    23   ar
    25    17    23   ar
    26     1    24    1
    27     2    25    1
    28     7    26    1
    29     7    27    1
    30     8    28    1
    31     9    29    1
    32    12    30    1
    33    18    31    1
    34    19    32    1
    35    22    33    1
    36    23    34    1
@<TRIPOS>MOLECULE
LIG00009201
 39 40 0 0 0
SMALL
GASTEIGER

@<TRIPOS>ATOM
      1 C          -0.5445   -1.0471    0.0679 C.ar    1  UNL111     -0.1500
      2 C           0.7251   -1.0769    0.6505 C.ar    1  UNL111     -0.1500
      3 C           1.0863   -0.1110    1.5903 C.ar    1  UNL111     -0.1500
      4 C           0.1793    0.8809    1.9528 C.ar    1  UNL111     -0.1500
      5 C          -1.0974    0.9011    1.3867 C.ar    1  UNL111     -0.1500
      6 C          -1.4626   -0.0518    0.4242 C.ar    1  UNL111      0.0862
      7 C          -2.8232   -0.0851   -0.1915 C.2     1  UNL111      0.3976
      8 O          -3.2759   -1.1518   -0.5987 O.2     1  UNL111     -0.5700
      9 C          -3.6728    1.1313   -0.2837 C.ar    1  UNL111      0.0862
     10 C          -5.0607    0.9964   -0.1563 C.ar    1  UNL111     -0.1500
     11 C          -5.8879    2.1245   -0.1635 C.ar    1  UNL111      0.0284
     12 C          -7.3524    2.0224   -0.0512 C.2     1  UNL111     -0.1784
     13 C          -8.0594    1.0312   -0.6174 C.2     1  UNL111     -0.1670
     14 S          -9.7838    1.0008   -0.4695 S.O2    1  UNL111      1.4550
     15 O         -10.2953    2.3495   -0.4221 O.2     1  UNL111     -0.6500
     16 O         -10.3010    0.0217   -1.3991 O.2     1  UNL111     -0.6500
     17 N         -10.0580    0.3571    1.0555 N.3     1  UNL111     -0.9780
     18 C          -5.2973    3.3962   -0.2227 C.ar    1  UNL111     -0.1500
     19 C          -3.9076    3.5453   -0.3668 C.ar    1  UNL111     -0.1435
     20 C          -3.1146    2.3980   -0.4704 C.ar    1  UNL111     -0.1500
     21 C          -3.2726    4.9140   -0.3992 C.3     1  UNL111      0.1435
     22 C          -2.2099    5.0876    0.6837 C.3     1  UNL111      0.0000
     23 H          -0.8068   -1.7622   -0.6284 H       1  UNL111      0.1500
     24 H           1.3966   -1.8143    0.3853 H       1  UNL111      0.1500
     25 H           2.0259   -0.1319    2.0167 H       1  UNL111      0.1500
     26 H           0.4503    1.6015    2.6400 H       1  UNL111      0.1500
     27 H          -1.7763    1.6216    1.6783 H       1  UNL111      0.1500
     28 H          -5.4767    0.0573   -0.0563 H       1  UNL111      0.1500
     29 H          -7.8576    2.7442    0.4862 H       1  UNL111      0.1500
     30 H          -7.5740    0.2864   -1.1415 H       1  UNL111      0.1500
     31 H          -9.7133    1.0041    1.7647 H       1  UNL111      0.4200
     32 H          -9.5688   -0.5338    1.1415 H       1  UNL111      0.4200
     33 H          -5.8938    4.2360   -0.1593 H       1  UNL111      0.1500
     34 H          -2.1095    2.4880   -0.6864 H       1  UNL111      0.1500
     35 H          -4.0352    5.6503   -0.2537 H       1  UNL111      0.0000
     36 H          -2.7931    5.0292   -1.3488 H       1  UNL111      0.0000
     37 H          -2.6614    4.9774    1.6475 H       1  UNL111      0.0000
     38 H          -1.7744    6.0616    0.6032 H       1  UNL111      0.0000
     39 H          -1.4493    4.3454    0.5592 H       1  UNL111      0.0000
@<TRIPOS>BOND
     1     1     2   ar
     2     2     3   ar
     3     3     4   ar
     4     4     5   ar
     5     5     6   ar
     6     1     6   ar
     7     6     7    1
     8     7     8    2
     9     7     9    1
    10     9    10   ar
    11    10    11   ar
    12    11    12    1
    13    12    13    2
    14    13    14    1
    15    14    15    2
    16    14    16    2
    17    14    17    1
    18    11    18   ar
    19    18    19   ar
    20    19    20   ar
    21     9    20   ar
    22    19    21    1
    23    21    22    1
    24     1    23    1
    25     2    24    1
    26     3    25    1
    27     4    26    1
    28     5    27    1
    29    10    28    1
    30    12    29    1
    31    13    30    1
    32    17    31    1
    33    17    32    1
    34    18    33    1
    35    20    34    1
    36    21    35    1
    37    21    36    1
    38    22    37    1
    39    22    38    1
    40    22    39    1
@<TRIPOS>MOLECULE
LIG00009969
 38 40 0 0 0
SMALL
GASTEIGER

@<TRIPOS>ATOM
      1 C           3.5803    2.4706    0.0492 C.3     1  UNL111      0.1052
      2 S           3.9590    0.7340    0.0875 S.O2    1  UNL111      1.2038
      3 O           5.2698    0.5667    0.6868 O.2     1  UNL111     -0.6500
      4 O           2.8044    0.0309    0.6104 O.2     1  UNL111     -0.6500
      5 C           4.1049    0.3186   -1.6363 C.ar    1  UNL111     -0.0090
      6 C           5.3330    0.4798   -2.2812 C.ar    1  UNL111     -0.1500
      7 C           5.4136    0.2914   -3.6628 C.ar    1  UNL111     -0.1500
      8 C           2.9852   -0.1370   -2.3361 C.ar    1  UNL111     -0.1500
      9 C           3.0759   -0.3405   -3.7145 C.ar    1  UNL111     -0.1500
     10 C           4.2751   -0.0707   -4.3928 C.ar    1  UNL111      0.0284
     11 C           4.3010   -0.0623   -5.8571 C.2     1  UNL111     -0.1666
     12 C           4.4781   -1.3715   -6.5688 C.3     1  UNL111      0.1382
     13 C           4.2367   -1.0452   -8.0295 C.3     1  UNL111      0.0610
     14 C           4.2341    0.4490   -8.0353 C.2     1  UNL111      0.4946
     15 O           4.2297    1.1139   -9.0619 O.2     1  UNL111     -0.5700
     16 C           4.1621    1.0184   -6.6544 C.2     1  UNL111     -0.0140
     17 C           3.9055    2.4442   -6.3637 C.ar    1  UNL111      0.0284
     18 C           4.3273    3.4466   -7.2544 C.ar    1  UNL111     -0.1500
     19 C           3.9398    4.7757   -7.0786 C.ar    1  UNL111      0.1900
     20 F           4.3094    5.6923   -7.9823 F       1  UNL111     -0.1900
     21 C           3.1587    5.1612   -6.0031 C.ar    1  UNL111     -0.1500
     22 C           2.7849    4.1944   -5.0882 C.ar    1  UNL111      0.1900
     23 F           2.0371    4.5387   -4.0311 F       1  UNL111     -0.1900
     24 C           3.1434    2.8571   -5.2589 C.ar    1  UNL111     -0.1500
     25 H           3.4690    2.8335    1.0496 H       1  UNL111      0.0000
     26 H           2.6690    2.6251   -0.4898 H       1  UNL111      0.0000
     27 H           4.3751    2.9984   -0.4353 H       1  UNL111      0.0000
     28 H           6.1743    0.7361   -1.7413 H       1  UNL111      0.1500
     29 H           6.3157    0.4196   -4.1474 H       1  UNL111      0.1500
     30 H           2.0997   -0.3214   -1.8393 H       1  UNL111      0.1500
     31 H           2.2578   -0.6908   -4.2370 H       1  UNL111      0.1500
     32 H           3.7673   -2.0910   -6.2195 H       1  UNL111      0.0000
     33 H           5.4451   -1.7979   -6.4016 H       1  UNL111      0.0000
     34 H           3.2968   -1.4341   -8.3617 H       1  UNL111      0.0000
     35 H           4.9660   -1.4714   -8.6863 H       1  UNL111      0.0000
     36 H           4.9333    3.1956   -8.0511 H       1  UNL111      0.1500
     37 H           2.8634    6.1432   -5.8872 H       1  UNL111      0.1500
     38 H           2.8432    2.1588   -4.5608 H       1  UNL111      0.1500
@<TRIPOS>BOND
     1     1     2    1
     2     2     3    2
     3     2     4    2
     4     2     5    1
     5     5     6   ar
     6     6     7   ar
     7     5     8   ar
     8     8     9   ar
     9     9    10   ar
    10     7    10   ar
    11    10    11    1
    12    11    12    1
    13    12    13    1
    14    13    14    1
    15    14    15    2
    16    11    16    2
    17    14    16    1
    18    16    17    1
    19    17    18   ar
    20    18    19   ar
    21    19    20    1
    22    19    21   ar
    23    21    22   ar
    24    22    23    1
    25    22    24   ar
    26    17    24   ar
    27     1    25    1
    28     1    26    1
    29     1    27    1
    30     6    28    1
    31     7    29    1
    32     8    30    1
    33     9    31    1
    34    12    32    1
    35    12    33    1
    36    13    34    1
    37    13    35    1
    38    18    36    1
    39    21    37    1
    40    24    38    1
@<TRIPOS>MOLECULE
LIG00017499
 49 51 0 0 0
SMALL
GASTEIGER

@<TRIPOS>ATOM
      1 C           1.1042   -0.2964    0.1021 C.3     1  UNL111      0.1052
      2 S           2.8370    0.0336   -0.0734 S.O2    1  UNL111      1.2038
      3 O           3.5074   -1.2226   -0.3552 O.2     1  UNL111     -0.6500
      4 O           2.9936    1.1722   -0.9548 O.2     1  UNL111     -0.6500
      5 C           3.3259    0.5408    1.5395 C.ar    1  UNL111     -0.0090
      6 C           3.7863   -0.3917    2.4713 C.ar    1  UNL111     -0.1500
      7 C           3.2713    1.8833    1.8747 C.ar    1  UNL111      0.1600
      8 N           3.5981    2.3871    3.0850 N.ar    1  UNL111     -0.5670
      9 C           4.0439    1.4621    3.9618 C.ar    1  UNL111      0.1054
     10 C           4.1661    0.0981    3.7311 C.ar    1  UNL111      0.0000
     11 N           4.4746    1.7231    5.2497 N.ar    1  UNL111      0.0476
     12 C           4.8423    0.5323    5.8585 C.ar    1  UNL111     -0.3316
     13 C           4.6662   -0.4748    4.9212 C.ar    1  UNL111     -0.1500
     14 C           5.3705    0.3970    7.2555 C.3     1  UNL111      0.1800
     15 C           4.2956    0.1458    8.3182 C.3     1  UNL111      0.0000
     16 C           3.5104   -1.1441    8.1347 C.3     1  UNL111      0.0000
     17 C           4.3933    3.0426    5.8645 C.3     1  UNL111      0.2556
     18 C           5.6652    3.9197    5.7780 C.3     1  UNL111      0.0000
     19 C           6.0837    4.3040    4.3470 C.3     1  UNL111      0.0000
     20 C           5.1374    5.3088    3.6895 C.3     1  UNL111      0.0000
     21 C           4.9709    6.5635    4.5383 C.3     1  UNL111      0.0000
     22 C           4.5422    6.2230    5.9620 C.3     1  UNL111      0.0000
     23 C           5.4857    5.2079    6.6121 C.3     1  UNL111      0.0000
     24 H           0.7051   -0.6166   -0.8377 H       1  UNL111      0.0000
     25 H           0.6018    0.5939    0.4183 H       1  UNL111      0.0000
     26 H           0.9597   -1.0657    0.8316 H       1  UNL111      0.0000
     27 H           3.8448   -1.3966    2.2440 H       1  UNL111      0.1500
     28 H           2.9587    2.5463    1.1482 H       1  UNL111      0.1500
     29 H           4.8672   -1.4762    5.0689 H       1  UNL111      0.1500
     30 H           5.8852    1.3006    7.5074 H       1  UNL111      0.0000
     31 H           6.0087   -0.4619    7.2583 H       1  UNL111      0.0000
     32 H           3.6051    0.9628    8.2936 H       1  UNL111      0.0000
     33 H           4.8091    0.0570    9.2527 H       1  UNL111      0.0000
     34 H           2.9750   -1.1071    7.2090 H       1  UNL111      0.0000
     35 H           2.8183   -1.2584    8.9427 H       1  UNL111      0.0000
     36 H           4.1856   -1.9741    8.1234 H       1  UNL111      0.0000
     37 H           4.1616    2.9058    6.9001 H       1  UNL111      0.0000
     38 H           3.6454    3.5698    5.3099 H       1  UNL111      0.0000
     39 H           6.4515    3.3102    6.1718 H       1  UNL111      0.0000
     40 H           6.1052    3.4166    3.7496 H       1  UNL111      0.0000
     41 H           7.0449    4.7696    4.4121 H       1  UNL111      0.0000
     42 H           4.1801    4.8492    3.5582 H       1  UNL111      0.0000
     43 H           5.5568    5.5958    2.7479 H       1  UNL111      0.0000
     44 H           4.2268    7.1892    4.0915 H       1  UNL111      0.0000
     45 H           5.9145    7.0659    4.5831 H       1  UNL111      0.0000
     46 H           3.5547    5.8118    5.9374 H       1  UNL111      0.0000
     47 H           4.5700    7.1219    6.5418 H       1  UNL111      0.0000
     48 H           5.0894    4.9403    7.5693 H       1  UNL111      0.0000
     49 H           6.4466    5.6722    6.6893 H       1  UNL111      0.0000
@<TRIPOS>BOND
     1     1     2    1
     2     2     3    2
     3     2     4    2
     4     2     5    1
     5     5     6   ar
     6     5     7   ar
     7     7     8   ar
     8     8     9   ar
     9     9    10   ar
    10     6    10   ar
    11     9    11   ar
    12    11    12   ar
    13    12    13   ar
    14    10    13   ar
    15    12    14    1
    16    14    15    1
    17    15    16    1
    18    11    17    1
    19    17    18    1
    20    18    19    1
    21    19    20    1
    22    20    21    1
    23    21    22    1
    24    22    23    1
    25    18    23    1
    26     1    24    1
    27     1    25    1
    28     1    26    1
    29     6    27    1
    30     7    28    1
    31    13    29    1
    32    14    30    1
    33    14    31    1
    34    15    32    1
    35    15    33    1
    36    16    34    1
    37    16    35    1
    38    16    36    1
    39    17    37    1
    40    17    38    1
    41    18    39    1
    42    19    40    1
    43    19    41    1
    44    20    42    1
    45    20    43    1
    46    21    44    1
    47    21    45    1
    48    22    46    1
    49    22    47    1
    50    23    48    1
    51    23    49    1
@<TRIPOS>MOLECULE
LIG00018527
 39 41 0 0 0
SMALL
GASTEIGER

@<TRIPOS>ATOM
      1 C           1.6349   -0.3482    0.5167 C.3     1  UNL111      0.1052
      2 S           3.1907   -0.1792   -0.3144 S.O2    1  UNL111      1.2038
      3 O           4.1895   -0.9059    0.4456 O.2     1  UNL111     -0.6500
      4 O           2.9772   -0.4597   -1.7214 O.2     1  UNL111     -0.6500
      5 C           3.5600    1.5537   -0.1647 C.ar    1  UNL111     -0.0090
      6 C           4.3097    2.0158    0.9203 C.ar    1  UNL111     -0.1500
      7 C           4.6419    3.3727    1.0045 C.ar    1  UNL111     -0.1500
      8 C           3.1596    2.4261   -1.1770 C.ar    1  UNL111     -0.1500
      9 C           3.5085    3.7748   -1.0978 C.ar    1  UNL111     -0.1500
     10 C           4.2463    4.2556   -0.0066 C.ar    1  UNL111      0.0284
     11 C           4.6140    5.6697    0.0331 C.2     1  UNL111     -0.1666
     12 C           5.9037    6.0743   -0.6207 C.3     1  UNL111      0.1382
     13 C           5.7415    7.5811   -0.7549 C.3     1  UNL111      0.0000
     14 C           4.7655    7.9830    0.3495 C.3     1  UNL111      0.1382
     15 C           3.9827    6.7175    0.5988 C.2     1  UNL111     -0.1666
     16 C           2.7671    6.7346    1.4365 C.ar    1  UNL111      0.0284
     17 C           2.6415    7.6675    2.4814 C.ar    1  UNL111     -0.1500
     18 C           1.5418    7.6408    3.3462 C.ar    1  UNL111     -0.1500
     19 C           0.5499    6.6886    3.1641 C.ar    1  UNL111      0.1900
     20 F          -0.4831    6.6349    4.0135 F       1  UNL111     -0.1900
     21 C           0.6188    5.7895    2.1115 C.ar    1  UNL111     -0.1500
     22 C           1.7156    5.8251    1.2457 C.ar    1  UNL111     -0.1500
     23 H           1.3211   -1.3705    0.4818 H       1  UNL111      0.0000
     24 H           0.9039    0.2660    0.0336 H       1  UNL111      0.0000
     25 H           1.7402   -0.0421    1.5366 H       1  UNL111      0.0000
     26 H           4.6168    1.3600    1.6556 H       1  UNL111      0.1500
     27 H           5.1792    3.7226    1.8131 H       1  UNL111      0.1500
     28 H           2.6100    2.0769   -1.9777 H       1  UNL111      0.1500
     29 H           3.2215    4.4231   -1.8477 H       1  UNL111      0.1500
     30 H           6.0149    5.6099   -1.5782 H       1  UNL111      0.0000
     31 H           6.7730    5.7848   -0.0681 H       1  UNL111      0.0000
     32 H           5.3430    7.8308   -1.7160 H       1  UNL111      0.0000
     33 H           6.6773    8.0920   -0.6648 H       1  UNL111      0.0000
     34 H           4.1223    8.7736    0.0235 H       1  UNL111      0.0000
     35 H           5.2548    8.3522    1.2266 H       1  UNL111      0.0000
     36 H           3.3727    8.3838    2.6125 H       1  UNL111      0.1500
     37 H           1.4692    8.3255    4.1149 H       1  UNL111      0.1500
     38 H          -0.1343    5.0987    1.9680 H       1  UNL111      0.1500
     39 H           1.7528    5.1691    0.4499 H       1  UNL111      0.1500
@<TRIPOS>BOND
     1     1     2    1
     2     2     3    2
     3     2     4    2
     4     2     5    1
     5     5     6   ar
     6     6     7   ar
     7     5     8   ar
     8     8     9   ar
     9     9    10   ar
    10     7    10   ar
    11    10    11    1
    12    11    12    1
    13    12    13    1
    14    13    14    1
    15    11    15    2
    16    14    15    1
    17    15    16    1
    18    16    17   ar
    19    17    18   ar
    20    18    19   ar
    21    19    20    1
    22    19    21   ar
    23    21    22   ar
    24    16    22   ar
    25     1    23    1
    26     1    24    1
    27     1    25    1
    28     6    26    1
    29     7    27    1
    30     8    28    1
    31     9    29    1
    32    12    30    1
    33    12    31    1
    34    13    32    1
    35    13    33    1
    36    14    34    1
    37    14    35    1
    38    17    36    1
    39    18    37    1
    40    21    38    1
    41    22    39    1
@<TRIPOS>MOLECULE
LIG00020206
 35 37 0 0 0
SMALL
GASTEIGER

@<TRIPOS>ATOM
      1 C          -0.7079    0.8736    0.8057 C.ar    1  UNL111     -0.1500
      2 C           0.6868    0.9763    0.7983 C.ar    1  UNL111     -0.1500
      3 C           1.4438   -0.0122    0.1862 C.ar    1  UNL111      0.1900
      4 F           2.7770    0.1029    0.1465 F       1  UNL111     -0.1900
      5 C           0.8337   -1.1169   -0.3896 C.ar    1  UNL111     -0.1500
      6 C          -0.5614   -1.1960   -0.4200 C.ar    1  UNL111     -0.1500
      7 C          -1.3553   -0.1733    0.1282 C.ar    1  UNL111      0.0530
      8 C          -2.8198   -0.2157   -0.0370 C.ar    1  UNL111     -0.2046
      9 C          -3.6380   -1.3359   -0.1240 C.ar    1  UNL111     -0.1500
     10 C          -4.9524   -0.8536   -0.1886 C.ar    1  UNL111      0.3078
     11 C          -6.1632   -1.6100   -0.3259 C.1     1  UNL111      0.5381
     12 N          -7.1219   -2.2553   -0.4576 N.1     1  UNL111     -0.5571
     13 N          -3.6958    0.8730   -0.1763 N.ar    1  UNL111      0.5926
     14 N          -4.9982    0.4748   -0.0969 N.ar    1  UNL111     -0.7068
     15 C          -3.4409    2.2475   -0.4706 C.ar    1  UNL111     -0.0230
     16 C          -2.3011    2.6520   -1.1800 C.ar    1  UNL111     -0.1500
     17 C          -2.1135    3.9995   -1.5022 C.ar    1  UNL111     -0.1500
     18 C          -3.0845    4.9375   -1.1449 C.ar    1  UNL111     -0.0090
     19 C          -4.2187    4.5525   -0.4290 C.ar    1  UNL111     -0.1500
     20 C          -4.4007    3.2071   -0.1025 C.ar    1  UNL111     -0.1500
     21 S          -2.8823    6.6295   -1.6179 S.O2    1  UNL111      1.4470
     22 O          -3.7083    7.4612   -0.7754 O.2     1  UNL111     -0.6500
     23 O          -1.4807    6.8955   -1.8395 O.2     1  UNL111     -0.6500
     24 N          -3.6044    6.6358   -3.1335 N.3     1  UNL111     -0.9780
     25 H          -1.2682    1.5750    1.3148 H       1  UNL111      0.1500
     26 H           1.1502    1.7827    1.2455 H       1  UNL111      0.1500
     27 H           1.4060   -1.8752   -0.7928 H       1  UNL111      0.1500
     28 H          -1.0152   -2.0166   -0.8509 H       1  UNL111      0.1500
     29 H          -3.3382   -2.3233   -0.1382 H       1  UNL111      0.1500
     30 H          -1.5981    1.9525   -1.4654 H       1  UNL111      0.1500
     31 H          -1.2617    4.2995   -2.0016 H       1  UNL111      0.1500
     32 H          -4.9173    5.2563   -0.1432 H       1  UNL111      0.1500
     33 H          -5.2458    2.9148    0.4127 H       1  UNL111      0.1500
     34 H          -4.6028    6.4516   -3.0352 H       1  UNL111      0.4200
     35 H          -3.1808    5.9127   -3.7149 H       1  UNL111      0.4200
@<TRIPOS>BOND
     1     1     2   ar
     2     2     3   ar
     3     3     4    1
     4     3     5   ar
     5     5     6   ar
     6     6     7   ar
     7     1     7   ar
     8     7     8    1
     9     8     9   ar
    10     9    10   ar
    11    10    11    1
    12    11    12    3
    13     8    13   ar
    14    13    14   ar
    15    10    14   ar
    16    13    15    1
    17    15    16   ar
    18    16    17   ar
    19    17    18   ar
    20    18    19   ar
    21    19    20   ar
    22    15    20   ar
    23    18    21    1
    24    21    22    2
    25    21    23    2
    26    21    24    1
    27     1    25    1
    28     2    26    1
    29     5    27    1
    30     6    28    1
    31     9    29    1
    32    16    30    1
    33    17    31    1
    34    19    32    1
    35    20    33    1
    36    24    34    1
    37    24    35    1
@<TRIPOS>MOLECULE
LIG00020207
 37 39 0 0 0
SMALL
GASTEIGER

@<TRIPOS>ATOM
      1 C          -0.6737    0.9019    0.8058 C.ar    1  UNL111     -0.1500
      2 C           0.7218    0.9933    0.8267 C.ar    1  UNL111     -0.1500
      3 C           1.4962    0.0085    0.2202 C.ar    1  UNL111     -0.1500
      4 C           0.8770   -1.0809   -0.3842 C.ar    1  UNL111     -0.1500
      5 C          -0.5175   -1.1506   -0.4377 C.ar    1  UNL111     -0.1500
      6 C          -1.3156   -0.1362    0.1151 C.ar    1  UNL111      0.0530
      7 C          -2.7784   -0.1873   -0.0522 C.ar    1  UNL111     -0.2046
      8 C          -3.5847   -1.3129   -0.1429 C.ar    1  UNL111     -0.1500
      9 C          -4.9088   -0.8523   -0.2452 C.ar    1  UNL111      0.1078
     10 C          -6.1479   -1.6527   -0.4462 C.3     1  UNL111      0.5210
     11 F          -5.8712   -2.9874   -0.5131 F       1  UNL111     -0.3400
     12 N          -3.6622    0.8897   -0.1952 N.ar    1  UNL111      0.5926
     13 N          -4.9620    0.4773   -0.1357 N.ar    1  UNL111     -0.7068
     14 C          -3.4233    2.2653   -0.4922 C.ar    1  UNL111     -0.0230
     15 C          -2.2870    2.6805   -1.1992 C.ar    1  UNL111     -0.1500
     16 C          -2.1228    4.0264   -1.5376 C.ar    1  UNL111     -0.1500
     17 C          -3.1113    4.9529   -1.1967 C.ar    1  UNL111     -0.0090
     18 C          -4.2409    4.5565   -0.4747 C.ar    1  UNL111     -0.1500
     19 C          -4.4015    3.2126   -0.1369 C.ar    1  UNL111     -0.1500
     20 S          -2.9410    6.6422   -1.6876 S.O2    1  UNL111      1.4470
     21 O          -3.7801    7.4720   -0.8586 O.2     1  UNL111     -0.6500
     22 O          -1.5459    6.9283   -1.9238 O.2     1  UNL111     -0.6500
     23 N          -3.6707    6.6093   -3.2049 N.3     1  UNL111     -0.9780
     24 H          -1.2381    1.6072    1.3049 H       1  UNL111      0.1500
     25 H           1.1784    1.7928    1.2929 H       1  UNL111      0.1500
     26 H           2.5253    0.0861    0.2189 H       1  UNL111      0.1500
     27 H           1.4476   -1.8374   -0.7930 H       1  UNL111      0.1500
     28 H          -0.9682   -1.9608   -0.8909 H       1  UNL111      0.1500
     29 H          -3.2730   -2.2967   -0.1365 H       1  UNL111      0.1500
     30 H          -6.6156   -1.3476   -1.3589 H       1  UNL111      0.0000
     31 H          -6.7975   -1.4840    0.3871 H       1  UNL111      0.0000
     32 H          -1.5693    1.9904   -1.4708 H       1  UNL111      0.1500
     33 H          -1.2743    4.3348   -2.0376 H       1  UNL111      0.1500
     34 H          -4.9498    5.2520   -0.1941 H       1  UNL111      0.1500
     35 H          -5.2438    2.9108    0.3773 H       1  UNL111      0.1500
     36 H          -4.6654    6.4098   -3.0995 H       1  UNL111      0.4200
     37 H          -3.2369    5.8833   -3.7751 H       1  UNL111      0.4200
@<TRIPOS>BOND
     1     1     2   ar
     2     2     3   ar
     3     3     4   ar
     4     4     5   ar
     5     5     6   ar
     6     1     6   ar
     7     6     7    1
     8     7     8   ar
     9     8     9   ar
    10     9    10    1
    11    10    11    1
    12     7    12   ar
    13    12    13   ar
    14     9    13   ar
    15    12    14    1
    16    14    15   ar
    17    15    16   ar
    18    16    17   ar
    19    17    18   ar
    20    18    19   ar
    21    14    19   ar
    22    17    20    1
    23    20    21    2
    24    20    22    2
    25    20    23    1
    26     1    24    1
    27     2    25    1
    28     3    26    1
    29     4    27    1
    30     5    28    1
    31     8    29    1
    32    10    30    1
    33    10    31    1
    34    15    32    1
    35    16    33    1
    36    18    34    1
    37    19    35    1
    38    23    36    1
    39    23    37    1
@<TRIPOS>MOLECULE
LIG00021008
 37 39 0 0 0
SMALL
GASTEIGER

@<TRIPOS>ATOM
      1 C           1.6441   -1.1440   -0.2283 C.3     1  UNL111      0.1052
      2 S           3.1222   -0.1696   -0.0673 S.O2    1  UNL111      1.2038
      3 O           2.7945    1.0242    0.6858 O.2     1  UNL111     -0.6500
      4 O           4.2026   -1.0409    0.3518 O.2     1  UNL111     -0.6500
      5 C           3.4481    0.3313   -1.7393 C.ar    1  UNL111     -0.0090
      6 C           2.8452    1.4854   -2.2435 C.ar    1  UNL111     -0.1500
      7 C           3.0339    1.8370   -3.5854 C.ar    1  UNL111     -0.1500
      8 C           4.2882   -0.4385   -2.5395 C.ar    1  UNL111     -0.1500
      9 C           4.4911   -0.0628   -3.8705 C.ar    1  UNL111     -0.1500
     10 C           3.8645    1.0750   -4.4174 C.ar    1  UNL111      0.0540
     11 C           4.0436    1.3503   -5.8478 C.ar    1  UNL111      0.1732
     12 N           4.1965    0.2421   -6.6868 N.ar    1  UNL111     -0.5653
     13 C           4.3000    0.6136   -7.9385 C.ar    1  UNL111      0.1981
     14 C           4.3858   -0.3186   -9.0945 C.3     1  UNL111      0.1800
     15 C           4.0473    2.5850   -6.5023 C.ar    1  UNL111     -0.0130
     16 S           4.3176    2.2962   -8.1972 S.2     1  UNL111     -0.0800
     17 C           3.8994    3.9899   -6.0660 C.ar    1  UNL111      0.0530
     18 C           4.4694    4.4539   -4.8700 C.ar    1  UNL111     -0.1500
     19 C           4.2805    5.7773   -4.4504 C.ar    1  UNL111     -0.1500
     20 C           3.5589    6.6580   -5.2447 C.ar    1  UNL111      0.1900
     21 F           3.3858    7.9253   -4.8438 F       1  UNL111     -0.1900
     22 C           3.0134    6.2422   -6.4482 C.ar    1  UNL111     -0.1500
     23 C           3.1733    4.9129   -6.8491 C.ar    1  UNL111     -0.1500
     24 H           1.3486   -1.5055    0.7345 H       1  UNL111      0.0000
     25 H           1.8324   -1.9729   -0.8782 H       1  UNL111      0.0000
     26 H           0.8617   -0.5401   -0.6381 H       1  UNL111      0.0000
     27 H           2.2631    2.0766   -1.6297 H       1  UNL111      0.1500
     28 H           2.5551    2.6680   -3.9665 H       1  UNL111      0.1500
     29 H           4.7547   -1.2750   -2.1552 H       1  UNL111      0.1500
     30 H           5.1135   -0.6312   -4.4659 H       1  UNL111      0.1500
     31 H           4.3607   -1.3283   -8.7411 H       1  UNL111      0.0000
     32 H           5.3005   -0.1483   -9.6229 H       1  UNL111      0.0000
     33 H           3.5579   -0.1498   -9.7510 H       1  UNL111      0.0000
     34 H           5.0347    3.8121   -4.2925 H       1  UNL111      0.1500
     35 H           4.6770    6.0967   -3.5527 H       1  UNL111      0.1500
     36 H           2.4943    6.9071   -7.0427 H       1  UNL111      0.1500
     37 H           2.7513    4.5993   -7.7371 H       1  UNL111      0.1500
@<TRIPOS>BOND
     1     1     2    1
     2     2     3    2
     3     2     4    2
     4     2     5    1
     5     5     6   ar
     6     6     7   ar
     7     5     8   ar
     8     8     9   ar
     9     9    10   ar
    10     7    10   ar
    11    10    11    1
    12    11    12   ar
    13    12    13   ar
    14    13    14    1
    15    11    15   ar
    16    15    16   ar
    17    13    16   ar
    18    15    17    1
    19    17    18   ar
    20    18    19   ar
    21    19    20   ar
    22    20    21    1
    23    20    22   ar
    24    22    23   ar
    25    17    23   ar
    26     1    24    1
    27     1    25    1
    28     1    26    1
    29     6    27    1
    30     7    28    1
    31     8    29    1
    32     9    30    1
    33    14    31    1
    34    14    32    1
    35    14    33    1
    36    18    34    1
    37    19    35    1
    38    22    36    1
    39    23    37    1
@<TRIPOS>MOLECULE
LIG00021204
 40 42 0 0 0
SMALL
GASTEIGER

@<TRIPOS>ATOM
      1 C          -0.4464   -1.2416   -0.0778 C.ar    1  UNL111     -0.1500
      2 C           0.7565   -1.5007    0.5877 C.ar    1  UNL111     -0.1500
      3 C           1.0931   -0.7469    1.7077 C.ar    1  UNL111      0.1770
      4 CL          2.5490   -1.0953    2.5578 Cl      1  UNL111     -0.1770
      5 C           0.2454    0.2641    2.1552 C.ar    1  UNL111     -0.1500
      6 C          -0.9712    0.5114    1.4973 C.ar    1  UNL111     -0.1500
      7 C          -1.3278   -0.2360    0.3693 C.ar    1  UNL111      0.0862
      8 C          -2.6408   -0.1006   -0.3446 C.2     1  UNL111      0.5688
      9 O          -2.9718   -1.0617   -1.0407 O.2     1  UNL111     -0.5700
     10 C          -3.5290    1.0554   -0.1913 C.ar    1  UNL111     -0.2366
     11 C          -4.9208    0.9887   -0.0689 C.ar    1  UNL111     -0.1810
     12 C          -5.7947   -0.2203   -0.0528 C.3     1  UNL111      0.1810
     13 C          -5.4113    2.3126    0.0233 C.ar    1  UNL111     -0.1500
     14 C          -4.3546    3.1763   -0.1634 C.ar    1  UNL111     -0.3316
     15 N          -3.2089    2.4061   -0.2847 N.ar    1  UNL111      0.0476
     16 C          -1.8927    2.9493   -0.5629 C.3     1  UNL111      0.2556
     17 C          -4.3945    4.6781   -0.2265 C.3     1  UNL111      0.3235
     18 C          -4.6816    5.2543   -1.5970 C.ar    1  UNL111      0.1665
     19 C          -5.9024    5.0607   -2.2412 C.ar    1  UNL111     -0.1500
     20 C          -6.1542    5.7336   -3.4327 C.ar    1  UNL111     -0.1500
     21 C          -5.1696    6.5613   -3.9299 C.ar    1  UNL111      0.3925
     22 N          -3.9864    6.7161   -3.3181 N.ar    1  UNL111     -0.3100
     23 N          -3.7385    6.0576   -2.1372 N.ar    1  UNL111     -0.3100
     24 O          -5.3562    7.2959   -5.0642 O.3     1  UNL111     -0.5325
     25 H          -0.6933   -1.7970   -0.9118 H       1  UNL111      0.1500
     26 H           1.3883   -2.2440    0.2511 H       1  UNL111      0.1500
     27 H           0.5122    0.8337    2.9733 H       1  UNL111      0.1500
     28 H          -1.6044    1.2473    1.8474 H       1  UNL111      0.1500
     29 H          -5.1896   -1.0989   -0.1352 H       1  UNL111      0.0000
     30 H          -6.4767   -0.1784   -0.8762 H       1  UNL111      0.0000
     31 H          -6.3446   -0.2507    0.8646 H       1  UNL111      0.0000
     32 H          -6.3911    2.5842    0.1999 H       1  UNL111      0.1500
     33 H          -1.9432    4.0180   -0.5752 H       1  UNL111      0.0000
     34 H          -1.5555    2.5972   -1.5154 H       1  UNL111      0.0000
     35 H          -1.2086    2.6333    0.1967 H       1  UNL111      0.0000
     36 H          -3.4445    5.0491    0.0971 H       1  UNL111      0.0000
     37 H          -5.2059    4.9820    0.4013 H       1  UNL111      0.0000
     38 H          -6.6104    4.4264   -1.8395 H       1  UNL111      0.1500
     39 H          -7.0511    5.6168   -3.9296 H       1  UNL111      0.1500
     40 H          -6.1626    7.2312   -5.5369 H       1  UNL111      0.4500
@<TRIPOS>BOND
     1     1     2   ar
     2     2     3   ar
     3     3     4    1
     4     3     5   ar
     5     5     6   ar
     6     6     7   ar
     7     1     7   ar
     8     7     8    1
     9     8     9    2
    10     8    10    1
    11    10    11   ar
    12    11    12    1
    13    11    13   ar
    14    13    14   ar
    15    14    15   ar
    16    10    15   ar
    17    15    16    1
    18    14    17    1
    19    17    18    1
    20    18    19   ar
    21    19    20   ar
    22    20    21   ar
    23    21    22   ar
    24    22    23   ar
    25    18    23   ar
    26    21    24    1
    27     1    25    1
    28     2    26    1
    29     5    27    1
    30     6    28    1
    31    12    29    1
    32    12    30    1
    33    12    31    1
    34    13    32    1
    35    16    33    1
    36    16    34    1
    37    16    35    1
    38    17    36    1
    39    17    37    1
    40    19    38    1
    41    20    39    1
    42    24    40    1
@<TRIPOS>MOLECULE
LIG00021204
 40 42 0 0 0
SMALL
GASTEIGER

@<TRIPOS>ATOM
      1 C          -0.4464   -1.2416   -0.0778 C.ar    1  UNL111     -0.1500
      2 C           0.7565   -1.5007    0.5877 C.ar    1  UNL111     -0.1500
      3 C           1.0931   -0.7469    1.7077 C.ar    1  UNL111      0.1770
      4 CL          2.5490   -1.0953    2.5578 Cl      1  UNL111     -0.1770
      5 C           0.2454    0.2641    2.1552 C.ar    1  UNL111     -0.1500
      6 C          -0.9712    0.5114    1.4973 C.ar    1  UNL111     -0.1500
      7 C          -1.3278   -0.2360    0.3693 C.ar    1  UNL111      0.0862
      8 C          -2.6408   -0.1006   -0.3446 C.2     1  UNL111      0.5688
      9 O          -2.9718   -1.0617   -1.0407 O.2     1  UNL111     -0.5700
     10 C          -3.5290    1.0554   -0.1913 C.ar    1  UNL111     -0.2366
     11 C          -4.9208    0.9887   -0.0689 C.ar    1  UNL111     -0.1810
     12 C          -5.7947   -0.2203   -0.0528 C.3     1  UNL111      0.1810
     13 C          -5.4113    2.3126    0.0233 C.ar    1  UNL111     -0.1500
     14 C          -4.3546    3.1763   -0.1634 C.ar    1  UNL111     -0.3316
     15 N          -3.2089    2.4061   -0.2847 N.ar    1  UNL111      0.0476
     16 C          -1.8927    2.9493   -0.5629 C.3     1  UNL111      0.2556
     17 C          -4.3945    4.6781   -0.2265 C.3     1  UNL111      0.3235
     18 C          -4.6816    5.2543   -1.5970 C.ar    1  UNL111      0.1665
     19 C          -5.9024    5.0607   -2.2412 C.ar    1  UNL111     -0.1500
     20 C          -6.1542    5.7336   -3.4327 C.ar    1  UNL111     -0.1500
     21 C          -5.1696    6.5613   -3.9299 C.ar    1  UNL111      0.3925
     22 N          -3.9864    6.7161   -3.3181 N.ar    1  UNL111     -0.3100
     23 N          -3.7385    6.0576   -2.1372 N.ar    1  UNL111     -0.3100
     24 O          -5.3562    7.2959   -5.0642 O.3     1  UNL111     -0.5325
     25 H          -0.6933   -1.7970   -0.9118 H       1  UNL111      0.1500
     26 H           1.3883   -2.2440    0.2511 H       1  UNL111      0.1500
     27 H           0.5122    0.8337    2.9733 H       1  UNL111      0.1500
     28 H          -1.6044    1.2473    1.8474 H       1  UNL111      0.1500
     29 H          -5.1896   -1.0989   -0.1352 H       1  UNL111      0.0000
     30 H          -6.4767   -0.1784   -0.8762 H       1  UNL111      0.0000
     31 H          -6.3446   -0.2507    0.8646 H       1  UNL111      0.0000
     32 H          -6.3911    2.5842    0.1999 H       1  UNL111      0.1500
     33 H          -1.9432    4.0180   -0.5752 H       1  UNL111      0.0000
     34 H          -1.5555    2.5972   -1.5154 H       1  UNL111      0.0000
     35 H          -1.2086    2.6333    0.1967 H       1  UNL111      0.0000
     36 H          -3.4445    5.0491    0.0971 H       1  UNL111      0.0000
     37 H          -5.2059    4.9820    0.4013 H       1  UNL111      0.0000
     38 H          -6.6104    4.4264   -1.8395 H       1  UNL111      0.1500
     39 H          -7.0511    5.6168   -3.9296 H       1  UNL111      0.1500
     40 H          -6.1626    7.2312   -5.5369 H       1  UNL111      0.4500
@<TRIPOS>BOND
     1     1     2   ar
     2     2     3   ar
     3     3     4    1
     4     3     5   ar
     5     5     6   ar
     6     6     7   ar
     7     1     7   ar
     8     7     8    1
     9     8     9    2
    10     8    10    1
    11    10    11   ar
    12    11    12    1
    13    11    13   ar
    14    13    14   ar
    15    14    15   ar
    16    10    15   ar
    17    15    16    1
    18    14    17    1
    19    17    18    1
    20    18    19   ar
    21    19    20   ar
    22    20    21   ar
    23    21    22   ar
    24    22    23   ar
    25    18    23   ar
    26    21    24    1
    27     1    25    1
    28     2    26    1
    29     5    27    1
    30     6    28    1
    31    12    29    1
    32    12    30    1
    33    12    31    1
    34    13    32    1
    35    16    33    1
    36    16    34    1
    37    16    35    1
    38    17    36    1
    39    17    37    1
    40    19    38    1
    41    20    39    1
    42    24    40    1
@<TRIPOS>MOLECULE
LIG00021204
 40 42 0 0 0
SMALL
GASTEIGER

@<TRIPOS>ATOM
      1 C          -0.4464   -1.2416   -0.0778 C.ar    1  UNL111     -0.1500
      2 C           0.7565   -1.5007    0.5877 C.ar    1  UNL111     -0.1500
      3 C           1.0931   -0.7469    1.7077 C.ar    1  UNL111      0.1770
      4 CL          2.5490   -1.0953    2.5578 Cl      1  UNL111     -0.1770
      5 C           0.2454    0.2641    2.1552 C.ar    1  UNL111     -0.1500
      6 C          -0.9712    0.5114    1.4973 C.ar    1  UNL111     -0.1500
      7 C          -1.3278   -0.2360    0.3693 C.ar    1  UNL111      0.0862
      8 C          -2.6408   -0.1006   -0.3446 C.2     1  UNL111      0.5688
      9 O          -2.9718   -1.0617   -1.0407 O.2     1  UNL111     -0.5700
     10 C          -3.5290    1.0554   -0.1913 C.ar    1  UNL111     -0.2366
     11 C          -4.9208    0.9887   -0.0689 C.ar    1  UNL111     -0.1810
     12 C          -5.7947   -0.2203   -0.0528 C.3     1  UNL111      0.1810
     13 C          -5.4113    2.3126    0.0233 C.ar    1  UNL111     -0.1500
     14 C          -4.3546    3.1763   -0.1634 C.ar    1  UNL111     -0.3316
     15 N          -3.2089    2.4061   -0.2847 N.ar    1  UNL111      0.0476
     16 C          -1.8927    2.9493   -0.5629 C.3     1  UNL111      0.2556
     17 C          -4.3945    4.6781   -0.2265 C.3     1  UNL111      0.3235
     18 C          -4.6816    5.2543   -1.5970 C.ar    1  UNL111      0.1665
     19 C          -5.9024    5.0607   -2.2412 C.ar    1  UNL111     -0.1500
     20 C          -6.1542    5.7336   -3.4327 C.ar    1  UNL111     -0.1500
     21 C          -5.1696    6.5613   -3.9299 C.ar    1  UNL111      0.3925
     22 N          -3.9864    6.7161   -3.3181 N.ar    1  UNL111     -0.3100
     23 N          -3.7385    6.0576   -2.1372 N.ar    1  UNL111     -0.3100
     24 O          -5.3562    7.2959   -5.0642 O.3     1  UNL111     -0.5325
     25 H          -0.6933   -1.7970   -0.9118 H       1  UNL111      0.1500
     26 H           1.3883   -2.2440    0.2511 H       1  UNL111      0.1500
     27 H           0.5122    0.8337    2.9733 H       1  UNL111      0.1500
     28 H          -1.6044    1.2473    1.8474 H       1  UNL111      0.1500
     29 H          -5.1896   -1.0989   -0.1352 H       1  UNL111      0.0000
     30 H          -6.4767   -0.1784   -0.8762 H       1  UNL111      0.0000
     31 H          -6.3446   -0.2507    0.8646 H       1  UNL111      0.0000
     32 H          -6.3911    2.5842    0.1999 H       1  UNL111      0.1500
     33 H          -1.9432    4.0180   -0.5752 H       1  UNL111      0.0000
     34 H          -1.5555    2.5972   -1.5154 H       1  UNL111      0.0000
     35 H          -1.2086    2.6333    0.1967 H       1  UNL111      0.0000
     36 H          -3.4445    5.0491    0.0971 H       1  UNL111      0.0000
     37 H          -5.2059    4.9820    0.4013 H       1  UNL111      0.0000
     38 H          -6.6104    4.4264   -1.8395 H       1  UNL111      0.1500
     39 H          -7.0511    5.6168   -3.9296 H       1  UNL111      0.1500
     40 H          -6.1626    7.2312   -5.5369 H       1  UNL111      0.4500
@<TRIPOS>BOND
     1     1     2   ar
     2     2     3   ar
     3     3     4    1
     4     3     5   ar
     5     5     6   ar
     6     6     7   ar
     7     1     7   ar
     8     7     8    1
     9     8     9    2
    10     8    10    1
    11    10    11   ar
    12    11    12    1
    13    11    13   ar
    14    13    14   ar
    15    14    15   ar
    16    10    15   ar
    17    15    16    1
    18    14    17    1
    19    17    18    1
    20    18    19   ar
    21    19    20   ar
    22    20    21   ar
    23    21    22   ar
    24    22    23   ar
    25    18    23   ar
    26    21    24    1
    27     1    25    1
    28     2    26    1
    29     5    27    1
    30     6    28    1
    31    12    29    1
    32    12    30    1
    33    12    31    1
    34    13    32    1
    35    16    33    1
    36    16    34    1
    37    16    35    1
    38    17    36    1
    39    17    37    1
    40    19    38    1
    41    20    39    1
    42    24    40    1
@<TRIPOS>MOLECULE
LIG00021455
 37 39 0 0 0
SMALL
GASTEIGER

@<TRIPOS>ATOM
      1 C          -0.8554    0.8219    0.9426 C.ar    1  UNL111     -0.1500
      2 C           0.5252    1.0487    0.9383 C.ar    1  UNL111     -0.1500
      3 C           1.3647    0.1423    0.2956 C.ar    1  UNL111     -0.0090
      4 S           3.0836    0.5134    0.1214 S.O2    1  UNL111      1.4470
      5 O           3.6468   -0.2831   -0.9392 O.2     1  UNL111     -0.6500
      6 O           3.2698    1.9434    0.2059 O.2     1  UNL111     -0.6500
      7 N           3.7034   -0.1199    1.5483 N.3     1  UNL111     -0.9780
      8 C           0.8418   -1.0034   -0.2964 C.ar    1  UNL111     -0.1500
      9 C          -0.5455   -1.1910   -0.3355 C.ar    1  UNL111     -0.1500
     10 C          -1.4177   -0.2426    0.2153 C.ar    1  UNL111      0.0540
     11 C          -2.8485   -0.2292   -0.1055 C.ar    1  UNL111     -0.0540
     12 C          -3.6810   -1.3294   -0.2492 C.ar    1  UNL111     -0.0400
     13 C          -3.5873   -2.8028   -0.1399 C.3     1  UNL111      0.4600
     14 O          -2.8298   -3.2987   -1.2379 O.3     1  UNL111     -0.6800
     15 O          -4.9336   -0.9008   -0.5614 O.2     1  UNL111     -0.0191
     16 N          -4.9602    0.4621   -0.6639 N.ar    1  UNL111     -0.4097
     17 C          -3.7124    0.8927   -0.4262 C.ar    1  UNL111      0.2348
     18 C          -3.4298    2.3369   -0.5031 C.ar    1  UNL111      0.0540
     19 C          -4.4067    3.2625   -0.0984 C.ar    1  UNL111     -0.1500
     20 C          -4.1382    4.6345   -0.0907 C.ar    1  UNL111     -0.1500
     21 C          -2.8822    5.1011   -0.4691 C.ar    1  UNL111     -0.1500
     22 C          -1.9145    4.2019   -0.9077 C.ar    1  UNL111     -0.1500
     23 C          -2.2011    2.8339   -0.9590 C.ar    1  UNL111     -0.1500
     24 H          -1.4708    1.4455    1.4880 H       1  UNL111      0.1500
     25 H           0.9178    1.8800    1.4071 H       1  UNL111      0.1500
     26 H           3.5980   -1.1344    1.5440 H       1  UNL111      0.4200
     27 H           3.1965    0.2713    2.3423 H       1  UNL111      0.4200
     28 H           1.4728   -1.7108   -0.7043 H       1  UNL111      0.1500
     29 H          -0.9313   -2.0405   -0.7766 H       1  UNL111      0.1500
     30 H          -4.5691   -3.2277   -0.1597 H       1  UNL111      0.0000
     31 H          -3.1096   -3.0687    0.7799 H       1  UNL111      0.0000
     32 H          -3.2671   -3.0550   -2.0687 H       1  UNL111      0.4000
     33 H          -5.3358    2.9245    0.1974 H       1  UNL111      0.1500
     34 H          -4.8715    5.3018    0.1957 H       1  UNL111      0.1500
     35 H          -2.6695    6.1100   -0.4246 H       1  UNL111      0.1500
     36 H          -0.9846    4.5449   -1.1953 H       1  UNL111      0.1500
     37 H          -1.4976    2.1809   -1.3381 H       1  UNL111      0.1500
@<TRIPOS>BOND
     1     1     2   ar
     2     2     3   ar
     3     3     4    1
     4     4     5    2
     5     4     6    2
     6     4     7    1
     7     3     8   ar
     8     8     9   ar
     9     9    10   ar
    10     1    10   ar
    11    10    11    1
    12    11    12   ar
    13    12    13    1
    14    13    14    1
    15    12    15   ar
    16    15    16   ar
    17    16    17   ar
    18    11    17   ar
    19    17    18    1
    20    18    19   ar
    21    19    20   ar
    22    20    21   ar
    23    21    22   ar
    24    22    23   ar
    25    18    23   ar
    26     1    24    1
    27     2    25    1
    28     7    26    1
    29     7    27    1
    30     8    28    1
    31     9    29    1
    32    13    30    1
    33    13    31    1
    34    14    32    1
    35    19    33    1
    36    20    34    1
    37    21    35    1
    38    22    36    1
    39    23    37    1
@<TRIPOS>MOLECULE
LIG00022442
 45 47 0 0 0
SMALL
GASTEIGER

@<TRIPOS>ATOM
      1 C           1.7668    0.6839    4.3403 C.3     1  UNL111      0.1052
      2 S           2.1413    0.5469    2.6058 S.O2    1  UNL111      1.2038
      3 O           0.8902    0.4847    1.8728 O.2     1  UNL111     -0.6500
      4 O           3.1495    1.5357    2.2828 O.2     1  UNL111     -0.6500
      5 C           2.8979   -1.0546    2.5164 C.ar    1  UNL111     -0.0090
      6 C           2.0928   -2.1936    2.4483 C.ar    1  UNL111     -0.1500
      7 C           2.6822   -3.4565    2.5574 C.ar    1  UNL111     -0.1500
      8 C           4.2834   -1.1607    2.5868 C.ar    1  UNL111     -0.1500
      9 C           4.8650   -2.4285    2.6361 C.ar    1  UNL111     -0.1500
     10 C           4.0761   -3.5947    2.6416 C.ar    1  UNL111      0.0530
     11 C           4.7263   -4.8978    2.8733 C.ar    1  UNL111     -0.2046
     12 C           5.7714   -5.0878    3.7687 C.ar    1  UNL111     -0.1500
     13 C           5.9773   -6.4577    3.9316 C.ar    1  UNL111     -0.1500
     14 C           5.0531   -7.1115    3.1412 C.ar    1  UNL111     -0.3316
     15 C           4.7821   -8.5738    3.2070 C.3     1  UNL111      0.1800
     16 N           4.4327   -6.1576    2.3220 N.ar    1  UNL111      0.0476
     17 C           3.5619   -6.4418    1.1562 C.3     1  UNL111      0.2556
     18 C           3.5196   -5.3554    0.0470 C.3     1  UNL111      0.0000
     19 C           4.8577   -5.2020   -0.6730 C.3     1  UNL111      0.0000
     20 C           5.2621   -6.5094   -1.3345 C.3     1  UNL111      0.3400
     21 F           4.3745   -6.7600   -2.3415 F       1  UNL111     -0.3400
     22 C           5.2139   -7.6856   -0.3667 C.3     1  UNL111      0.0000
     23 C           3.8713   -7.7475    0.3715 C.3     1  UNL111      0.0000
     24 H           1.2969    1.6262    4.5304 H       1  UNL111      0.0000
     25 H           2.6718    0.6158    4.9071 H       1  UNL111      0.0000
     26 H           1.1065   -0.1080    4.6263 H       1  UNL111      0.0000
     27 H           1.0729   -2.1039    2.3187 H       1  UNL111      0.1500
     28 H           2.0847   -4.2977    2.5763 H       1  UNL111      0.1500
     29 H           4.8728   -0.3137    2.6023 H       1  UNL111      0.1500
     30 H           5.8930   -2.5128    2.6692 H       1  UNL111      0.1500
     31 H           6.3067   -4.3394    4.2359 H       1  UNL111      0.1500
     32 H           6.6896   -6.9011    4.5325 H       1  UNL111      0.1500
     33 H           5.4252   -9.0233    3.9345 H       1  UNL111      0.0000
     34 H           4.9649   -9.0139    2.2490 H       1  UNL111      0.0000
     35 H           3.7615   -8.7353    3.4848 H       1  UNL111      0.0000
     36 H           2.6339   -6.5044    1.6851 H       1  UNL111      0.0000
     37 H           3.2612   -4.4183    0.4942 H       1  UNL111      0.0000
     38 H           2.7934   -5.6590   -0.6778 H       1  UNL111      0.0000
     39 H           5.6080   -4.9196    0.0357 H       1  UNL111      0.0000
     40 H           4.7593   -4.4496   -1.4274 H       1  UNL111      0.0000
     41 H           6.2671   -6.4084   -1.6875 H       1  UNL111      0.0000
     42 H           6.0009   -7.5790    0.3503 H       1  UNL111      0.0000
     43 H           5.3317   -8.5889   -0.9281 H       1  UNL111      0.0000
     44 H           3.8967   -8.5647    1.0618 H       1  UNL111      0.0000
     45 H           3.1029   -7.8755   -0.3620 H       1  UNL111      0.0000
@<TRIPOS>BOND
     1     1     2    1
     2     2     3    2
     3     2     4    2
     4     2     5    1
     5     5     6   ar
     6     6     7   ar
     7     5     8   ar
     8     8     9   ar
     9     9    10   ar
    10     7    10   ar
    11    10    11    1
    12    11    12   ar
    13    12    13   ar
    14    13    14   ar
    15    14    15    1
    16    11    16   ar
    17    14    16   ar
    18    16    17    1
    19    17    18    1
    20    18    19    1
    21    19    20    1
    22    20    21    1
    23    20    22    1
    24    22    23    1
    25    17    23    1
    26     1    24    1
    27     1    25    1
    28     1    26    1
    29     6    27    1
    30     7    28    1
    31     8    29    1
    32     9    30    1
    33    12    31    1
    34    13    32    1
    35    15    33    1
    36    15    34    1
    37    15    35    1
    38    17    36    1
    39    18    37    1
    40    18    38    1
    41    19    39    1
    42    19    40    1
    43    20    41    1
    44    22    42    1
    45    22    43    1
    46    23    44    1
    47    23    45    1
@<TRIPOS>MOLECULE
LIG00022443
 35 37 0 0 0
SMALL
GASTEIGER

@<TRIPOS>ATOM
      1 C          -0.6969    0.8913    0.8317 C.ar    1  UNL111     -0.1500
      2 C           0.6996    0.9803    0.8485 C.ar    1  UNL111     -0.1500
      3 C           1.4581   -0.0042    0.2305 C.ar    1  UNL111      0.1900
      4 F           2.7935    0.0951    0.2215 F       1  UNL111     -0.1900
      5 C           0.8477   -1.0888   -0.3810 C.ar    1  UNL111     -0.1500
      6 C          -0.5471   -1.1478   -0.4405 C.ar    1  UNL111     -0.1500
      7 C          -1.3430   -0.1307    0.1180 C.ar    1  UNL111      0.0530
      8 C          -2.8099   -0.1709   -0.0762 C.ar    1  UNL111     -0.2046
      9 C          -3.5962   -1.3221   -0.0851 C.ar    1  UNL111     -0.1500
     10 C          -4.9450   -0.9611   -0.2361 C.ar    1  UNL111     -0.1500
     11 C          -4.9800    0.4078   -0.3047 C.ar    1  UNL111     -0.3016
     12 N          -3.6878    0.9131   -0.2819 N.ar    1  UNL111      0.3262
     13 C          -3.3960    2.3031   -0.4708 C.ar    1  UNL111     -0.0230
     14 C          -4.3219    3.2760   -0.0517 C.ar    1  UNL111     -0.1500
     15 C          -4.0130    4.6361   -0.1462 C.ar    1  UNL111     -0.1500
     16 C          -2.7693    5.0228   -0.6520 C.ar    1  UNL111     -0.0090
     17 C          -1.8741    4.0728   -1.1392 C.ar    1  UNL111     -0.1500
     18 C          -2.1982    2.7178   -1.0682 C.ar    1  UNL111     -0.1500
     19 S          -2.3307    6.7337   -0.6839 S.O2    1  UNL111      1.4470
     20 O          -1.2362    6.9275   -1.6102 O.2     1  UNL111     -0.6500
     21 O          -3.5300    7.5328   -0.7174 O.2     1  UNL111     -0.6500
     22 N          -1.6766    6.9394    0.8498 N.3     1  UNL111     -0.9780
     23 H          -1.2584    1.5850    1.3500 H       1  UNL111      0.1500
     24 H           1.1631    1.7739    1.3180 H       1  UNL111      0.1500
     25 H           1.4186   -1.8458   -0.7886 H       1  UNL111      0.1500
     26 H          -1.0014   -1.9513   -0.9021 H       1  UNL111      0.1500
     27 H          -3.2428   -2.2875    0.0051 H       1  UNL111      0.1500
     28 H          -5.7527   -1.6016   -0.2858 H       1  UNL111      0.1500
     29 H          -5.8387    0.9771   -0.3644 H       1  UNL111      0.1500
     30 H          -5.2357    2.9834    0.3282 H       1  UNL111      0.1500
     31 H          -4.6971    5.3478    0.1548 H       1  UNL111      0.1500
     32 H          -0.9756    4.3701   -1.5506 H       1  UNL111      0.1500
     33 H          -1.5508    2.0154   -1.4587 H       1  UNL111      0.1500
     34 H          -0.8196    6.3922    0.9301 H       1  UNL111      0.4200
     35 H          -2.3477    6.6249    1.5506 H       1  UNL111      0.4200
@<TRIPOS>BOND
     1     1     2   ar
     2     2     3   ar
     3     3     4    1
     4     3     5   ar
     5     5     6   ar
     6     6     7   ar
     7     1     7   ar
     8     7     8    1
     9     8     9   ar
    10     9    10   ar
    11    10    11   ar
    12    11    12   ar
    13     8    12   ar
    14    12    13    1
    15    13    14   ar
    16    14    15   ar
    17    15    16   ar
    18    16    17   ar
    19    17    18   ar
    20    13    18   ar
    21    16    19    1
    22    19    20    2
    23    19    21    2
    24    19    22    1
    25     1    23    1
    26     2    24    1
    27     5    25    1
    28     6    26    1
    29     9    27    1
    30    10    28    1
    31    11    29    1
    32    14    30    1
    33    15    31    1
    34    17    32    1
    35    18    33    1
    36    22    34    1
    37    22    35    1
@<TRIPOS>MOLECULE
LIG00022808
 42 44 0 0 0
SMALL
GASTEIGER

@<TRIPOS>ATOM
      1 C          -0.9823   -0.1269    1.4435 C.ar    1  UNL111     -0.1500
      2 C           0.3741    0.0896    1.7052 C.ar    1  UNL111     -0.1500
      3 C           1.2487    0.3239    0.6497 C.ar    1  UNL111      0.1900
      4 F           2.5400    0.5809    0.9062 F       1  UNL111     -0.1900
      5 C           0.8014    0.3110   -0.6644 C.ar    1  UNL111     -0.1500
      6 C          -0.5537    0.0956   -0.9283 C.ar    1  UNL111     -0.1500
      7 C          -1.4609   -0.0968    0.1252 C.ar    1  UNL111      0.0284
      8 C          -2.9221   -0.1665   -0.1480 C.2     1  UNL111     -0.0568
      9 C          -3.5426   -1.3578   -0.3308 C.2     1  UNL111     -0.2764
     10 C          -2.9009   -2.7261   -0.3328 C.3     1  UNL111      0.1382
     11 C          -3.7992   -3.5393   -1.2569 C.3     1  UNL111      0.0000
     12 C          -5.1972   -2.9998   -1.0112 C.3     1  UNL111      0.0000
     13 C          -5.0126   -1.5259   -0.6553 C.3     1  UNL111      0.1382
     14 C          -3.7295    1.0838   -0.2499 C.ar    1  UNL111      0.0284
     15 C          -4.4477    1.5751    0.8504 C.ar    1  UNL111     -0.1500
     16 C          -5.2564    2.7179    0.7242 C.ar    1  UNL111     -0.1500
     17 C          -5.3333    3.3806   -0.5028 C.ar    1  UNL111     -0.0090
     18 C          -4.6147    2.9083   -1.6041 C.ar    1  UNL111     -0.1500
     19 C          -3.8133    1.7673   -1.4726 C.ar    1  UNL111     -0.1500
     20 S          -6.4909    4.7204   -0.7140 S.O2    1  UNL111      1.2038
     21 O          -6.7689    4.8325   -2.1342 O.2     1  UNL111     -0.6500
     22 O          -7.5700    4.5094    0.2326 O.2     1  UNL111     -0.6500
     23 C          -5.6158    6.1803   -0.2222 C.3     1  UNL111      0.1052
     24 H          -1.6336   -0.3095    2.2229 H       1  UNL111      0.1500
     25 H           0.7241    0.0756    2.6759 H       1  UNL111      0.1500
     26 H           1.4649    0.4594   -1.4408 H       1  UNL111      0.1500
     27 H          -0.8896    0.0779   -1.9039 H       1  UNL111      0.1500
     28 H          -2.8876   -3.1437    0.6523 H       1  UNL111      0.0000
     29 H          -1.8805   -2.7073   -0.6543 H       1  UNL111      0.0000
     30 H          -3.7483   -4.5798   -1.0126 H       1  UNL111      0.0000
     31 H          -3.5073   -3.4534   -2.2827 H       1  UNL111      0.0000
     32 H          -5.6629   -3.5237   -0.2027 H       1  UNL111      0.0000
     33 H          -5.8257   -3.1242   -1.8682 H       1  UNL111      0.0000
     34 H          -5.6126   -1.2699    0.1929 H       1  UNL111      0.0000
     35 H          -5.3128   -0.8871   -1.4595 H       1  UNL111      0.0000
     36 H          -4.3818    1.0932    1.7606 H       1  UNL111      0.1500
     37 H          -5.7913    3.0659    1.5352 H       1  UNL111      0.1500
     38 H          -4.6742    3.3981   -2.5105 H       1  UNL111      0.1500
     39 H          -3.2775    1.4248   -2.2854 H       1  UNL111      0.1500
     40 H          -4.8117    6.3610   -0.9046 H       1  UNL111      0.0000
     41 H          -5.2232    6.0456    0.7640 H       1  UNL111      0.0000
     42 H          -6.2840    7.0160   -0.2290 H       1  UNL111      0.0000
@<TRIPOS>BOND
     1     1     2   ar
     2     2     3   ar
     3     3     4    1
     4     3     5   ar
     5     5     6   ar
     6     6     7   ar
     7     1     7   ar
     8     7     8    1
     9     8     9    2
    10     9    10    1
    11    10    11    1
    12    11    12    1
    13    12    13    1
    14     9    13    1
    15     8    14    1
    16    14    15   ar
    17    15    16   ar
    18    16    17   ar
    19    17    18   ar
    20    18    19   ar
    21    14    19   ar
    22    17    20    1
    23    20    21    2
    24    20    22    2
    25    20    23    1
    26     1    24    1
    27     2    25    1
    28     5    26    1
    29     6    27    1
    30    10    28    1
    31    10    29    1
    32    11    30    1
    33    11    31    1
    34    12    32    1
    35    12    33    1
    36    13    34    1
    37    13    35    1
    38    15    36    1
    39    16    37    1
    40    18    38    1
    41    19    39    1
    42    23    40    1
    43    23    41    1
    44    23    42    1
@<TRIPOS>MOLECULE
LIG00023049
 43 45 0 0 0
SMALL
GASTEIGER

@<TRIPOS>ATOM
      1 C           4.6954    8.3430   -2.6566 C.3     1  UNL111      0.2800
      2 O           5.8058    7.6072   -2.1507 O.3     1  UNL111     -0.3625
      3 C           5.6066    6.8772   -1.0102 C.ar    1  UNL111      0.0825
      4 C           4.4016    6.7607   -0.3180 C.ar    1  UNL111     -0.1500
      5 C           4.3293    5.9510    0.8241 C.ar    1  UNL111     -0.1500
      6 C           6.7307    6.1833   -0.5409 C.ar    1  UNL111     -0.1500
      7 C           6.6559    5.3692    0.6077 C.ar    1  UNL111     -0.1500
      8 C           5.4475    5.2451    1.3028 C.ar    1  UNL111      0.0862
      9 C           5.2389    4.3372    2.4738 C.2     1  UNL111      0.3976
     10 O           4.1043    3.8899    2.6203 O.2     1  UNL111     -0.5700
     11 C           6.3307    3.9533    3.4303 C.ar    1  UNL111      0.0862
     12 C           6.4104    2.6676    4.0322 C.ar    1  UNL111     -0.1435
     13 C           5.2152    1.7480    4.1105 C.3     1  UNL111      0.1435
     14 C           7.6102    2.2804    4.6826 C.ar    1  UNL111     -0.1435
     15 C           8.5340    3.2798    5.0244 C.ar    1  UNL111     -0.1500
     16 C           8.3351    4.6011    4.6324 C.ar    1  UNL111     -0.1500
     17 C           7.2751    4.9246    3.7874 C.ar    1  UNL111     -0.1500
     18 C           7.9274    0.8419    5.0826 C.3     1  UNL111      0.2870
     19 C           8.0202   -0.1946    3.9765 C.ar    1  UNL111      0.1665
     20 C           8.5273    0.0578    2.7084 C.ar    1  UNL111     -0.1500
     21 C           8.5918   -0.9842    1.7794 C.ar    1  UNL111     -0.1500
     22 C           8.1689   -2.2380    2.1745 C.ar    1  UNL111      0.3925
     23 N           7.7345   -2.4833    3.4183 N.ar    1  UNL111     -0.3100
     24 N           7.6573   -1.4527    4.3258 N.ar    1  UNL111     -0.3100
     25 O           8.1666   -3.2985    1.3160 O.3     1  UNL111     -0.5325
     26 H           4.9875    8.8641   -3.5443 H       1  UNL111      0.0000
     27 H           4.3692    9.0476   -1.9204 H       1  UNL111      0.0000
     28 H           3.8957    7.6698   -2.8850 H       1  UNL111      0.0000
     29 H           3.5654    7.2691   -0.6456 H       1  UNL111      0.1500
     30 H           3.4317    5.8708    1.3270 H       1  UNL111      0.1500
     31 H           7.6274    6.2698   -1.0443 H       1  UNL111      0.1500
     32 H           7.4936    4.8640    0.9365 H       1  UNL111      0.1500
     33 H           4.3969    2.1802    3.5734 H       1  UNL111      0.0000
     34 H           4.9371    1.6110    5.1346 H       1  UNL111      0.0000
     35 H           5.4648    0.8012    3.6790 H       1  UNL111      0.0000
     36 H           9.3719    3.0323    5.5736 H       1  UNL111      0.1500
     37 H           8.9724    5.3405    4.9675 H       1  UNL111      0.1500
     38 H           7.1853    5.8857    3.4224 H       1  UNL111      0.1500
     39 H           7.1612    0.5215    5.7572 H       1  UNL111      0.0000
     40 H           8.9141    0.8871    5.4941 H       1  UNL111      0.0000
     41 H           8.8527    1.0038    2.4551 H       1  UNL111      0.1500
     42 H           8.9459   -0.8211    0.8239 H       1  UNL111      0.1500
     43 H           8.4596   -3.1871    0.4330 H       1  UNL111      0.4500
@<TRIPOS>BOND
     1     1     2    1
     2     2     3    1
     3     3     4   ar
     4     4     5   ar
     5     3     6   ar
     6     6     7   ar
     7     7     8   ar
     8     5     8   ar
     9     8     9    1
    10     9    10    2
    11     9    11    1
    12    11    12   ar
    13    12    13    1
    14    12    14   ar
    15    14    15   ar
    16    15    16   ar
    17    16    17   ar
    18    11    17   ar
    19    14    18    1
    20    18    19    1
    21    19    20   ar
    22    20    21   ar
    23    21    22   ar
    24    22    23   ar
    25    23    24   ar
    26    19    24   ar
    27    22    25    1
    28     1    26    1
    29     1    27    1
    30     1    28    1
    31     4    29    1
    32     5    30    1
    33     6    31    1
    34     7    32    1
    35    13    33    1
    36    13    34    1
    37    13    35    1
    38    15    36    1
    39    16    37    1
    40    17    38    1
    41    18    39    1
    42    18    40    1
    43    20    41    1
    44    21    42    1
    45    25    43    1
@<TRIPOS>MOLECULE
LIG00023049
 43 45 0 0 0
SMALL
GASTEIGER

@<TRIPOS>ATOM
      1 C          10.3141   -3.6405   -1.9862 C.3     1  UNL111      0.2800
      2 O           9.8105   -2.7225   -1.0233 O.3     1  UNL111     -0.3625
      3 C           8.7482   -3.1475   -0.2749 C.ar    1  UNL111      0.0825
      4 C           8.5680   -2.4632    0.9280 C.ar    1  UNL111     -0.1500
      5 C           7.5230   -2.8080    1.7910 C.ar    1  UNL111     -0.1500
      6 C           7.8471   -4.1511   -0.6329 C.ar    1  UNL111     -0.1500
      7 C           6.7863   -4.4867    0.2233 C.ar    1  UNL111     -0.1500
      8 C           6.6358   -3.8421    1.4590 C.ar    1  UNL111      0.0862
      9 C           5.5421   -4.1696    2.4271 C.2     1  UNL111      0.3976
     10 O           5.1550   -3.2730    3.1691 O.2     1  UNL111     -0.5700
     11 C           4.9336   -5.5407    2.4924 C.ar    1  UNL111      0.0862
     12 C           3.5539   -5.7519    2.7297 C.ar    1  UNL111     -0.1435
     13 C           2.6794   -4.6629    3.3058 C.3     1  UNL111      0.1435
     14 C           2.9992   -7.0183    2.4170 C.ar    1  UNL111     -0.1435
     15 C           3.8604   -8.0962    2.1444 C.ar    1  UNL111     -0.1500
     16 C           5.2395   -7.9199    2.1210 C.ar    1  UNL111     -0.1500
     17 C           5.7695   -6.6446    2.2652 C.ar    1  UNL111     -0.1500
     18 C           1.4985   -7.2540    2.2988 C.3     1  UNL111      0.2870
     19 C           0.7926   -7.6372    3.5690 C.ar    1  UNL111      0.1665
     20 C           1.1035   -8.7978    4.2642 C.ar    1  UNL111     -0.1500
     21 C           0.4724   -9.0388    5.4779 C.ar    1  UNL111     -0.1500
     22 C          -0.4534   -8.1163    5.9189 C.ar    1  UNL111      0.3925
     23 N          -0.7953   -7.0337    5.2028 N.ar    1  UNL111     -0.3100
     24 N          -0.1663   -6.7926    4.0151 N.ar    1  UNL111     -0.3100
     25 O          -1.0561   -8.2458    7.1353 O.3     1  UNL111     -0.5325
     26 H          11.1382   -3.1970   -2.5049 H       1  UNL111      0.0000
     27 H           9.5416   -3.8835   -2.6855 H       1  UNL111      0.0000
     28 H          10.6414   -4.5316   -1.4924 H       1  UNL111      0.0000
     29 H           9.2107   -1.6970    1.1826 H       1  UNL111      0.1500
     30 H           7.4037   -2.2971    2.6797 H       1  UNL111      0.1500
     31 H           7.9609   -4.6483   -1.5301 H       1  UNL111      0.1500
     32 H           6.1114   -5.2144   -0.0595 H       1  UNL111      0.1500
     33 H           3.2678   -3.7856    3.4760 H       1  UNL111      0.0000
     34 H           2.2590   -4.9956    4.2318 H       1  UNL111      0.0000
     35 H           1.8920   -4.4363    2.6176 H       1  UNL111      0.0000
     36 H           3.4635   -9.0306    1.9592 H       1  UNL111      0.1500
     37 H           5.8649   -8.7314    1.9973 H       1  UNL111      0.1500
     38 H           6.7905   -6.5070    2.2045 H       1  UNL111      0.1500
     39 H           1.3449   -8.0394    1.5885 H       1  UNL111      0.0000
     40 H           1.0796   -6.3136    2.0069 H       1  UNL111      0.0000
     41 H           1.7905   -9.4689    3.8865 H       1  UNL111      0.1500
     42 H           0.6894   -9.8817    6.0324 H       1  UNL111      0.1500
     43 H          -0.8573   -8.9813    7.6807 H       1  UNL111      0.4500
@<TRIPOS>BOND
     1     1     2    1
     2     2     3    1
     3     3     4   ar
     4     4     5   ar
     5     3     6   ar
     6     6     7   ar
     7     7     8   ar
     8     5     8   ar
     9     8     9    1
    10     9    10    2
    11     9    11    1
    12    11    12   ar
    13    12    13    1
    14    12    14   ar
    15    14    15   ar
    16    15    16   ar
    17    16    17   ar
    18    11    17   ar
    19    14    18    1
    20    18    19    1
    21    19    20   ar
    22    20    21   ar
    23    21    22   ar
    24    22    23   ar
    25    23    24   ar
    26    19    24   ar
    27    22    25    1
    28     1    26    1
    29     1    27    1
    30     1    28    1
    31     4    29    1
    32     5    30    1
    33     6    31    1
    34     7    32    1
    35    13    33    1
    36    13    34    1
    37    13    35    1
    38    15    36    1
    39    16    37    1
    40    17    38    1
    41    18    39    1
    42    18    40    1
    43    20    41    1
    44    21    42    1
    45    25    43    1
@<TRIPOS>MOLECULE
LIG00023049
 43 45 0 0 0
SMALL
GASTEIGER

@<TRIPOS>ATOM
      1 C           8.1705   -4.3294   -6.4255 C.3     1  UNL111      0.2800
      2 O           8.2060   -3.4946   -5.2743 O.3     1  UNL111     -0.3625
      3 C           7.4830   -3.9115   -4.1907 C.ar    1  UNL111      0.0825
      4 C           7.8615   -3.3370   -2.9772 C.ar    1  UNL111     -0.1500
      5 C           7.1992   -3.6737   -1.7921 C.ar    1  UNL111     -0.1500
      6 C           6.4081   -4.8008   -4.2157 C.ar    1  UNL111     -0.1500
      7 C           5.7297   -5.1294   -3.0280 C.ar    1  UNL111     -0.1500
      8 C           6.1377   -4.5878   -1.8015 C.ar    1  UNL111      0.0862
      9 C           5.4604   -4.8877   -0.4961 C.2     1  UNL111      0.3976
     10 O           5.5031   -4.0218    0.3727 O.2     1  UNL111     -0.5700
     11 C           4.7439   -6.1829   -0.2494 C.ar    1  UNL111      0.0862
     12 C           3.5450   -6.2699    0.5091 C.ar    1  UNL111     -0.1435
     13 C           3.0944   -5.1771    1.4449 C.3     1  UNL111      0.1435
     14 C           2.7632   -7.4550    0.4086 C.ar    1  UNL111     -0.1435
     15 C           3.3171   -8.5937   -0.2003 C.ar    1  UNL111     -0.1500
     16 C           4.5920   -8.5573   -0.7515 C.ar    1  UNL111     -0.1500
     17 C           5.2838   -7.3506   -0.8114 C.ar    1  UNL111     -0.1500
     18 C           1.2947   -7.5217    0.8188 C.3     1  UNL111      0.2870
     19 C           0.3636   -7.2888   -0.3540 C.ar    1  UNL111      0.1665
     20 C           0.2574   -6.0441   -0.9678 C.ar    1  UNL111     -0.1500
     21 C          -0.5186   -5.9165   -2.1160 C.ar    1  UNL111     -0.1500
     22 C          -1.1638   -7.0384   -2.5850 C.ar    1  UNL111      0.3925
     23 N          -1.0954   -8.2257   -1.9582 N.ar    1  UNL111     -0.3100
     24 N          -0.3182   -8.3540   -0.8341 N.ar    1  UNL111     -0.3100
     25 O          -1.8908   -7.0070   -3.7435 O.3     1  UNL111     -0.5325
     26 H           8.7711   -3.8970   -7.1983 H       1  UNL111      0.0000
     27 H           7.1610   -4.4219   -6.7680 H       1  UNL111      0.0000
     28 H           8.5527   -5.2972   -6.1762 H       1  UNL111      0.0000
     29 H           8.6375   -2.6571   -2.9536 H       1  UNL111      0.1500
     30 H           7.4956   -3.2443   -0.9017 H       1  UNL111      0.1500
     31 H           6.1092   -5.2197   -5.1102 H       1  UNL111      0.1500
     32 H           4.9249   -5.7746   -3.0601 H       1  UNL111      0.1500
     33 H           3.7871   -4.3627    1.4021 H       1  UNL111      0.0000
     34 H           3.0528   -5.5578    2.4440 H       1  UNL111      0.0000
     35 H           2.1235   -4.8352    1.1528 H       1  UNL111      0.0000
     36 H           2.7702   -9.4680   -0.2386 H       1  UNL111      0.1500
     37 H           5.0243   -9.4210   -1.1149 H       1  UNL111      0.1500
     38 H           6.2052   -7.3140   -1.2748 H       1  UNL111      0.1500
     39 H           1.1093   -6.7729    1.5604 H       1  UNL111      0.0000
     40 H           1.1038   -8.5027    1.2011 H       1  UNL111      0.0000
     41 H           0.7484   -5.2253   -0.5760 H       1  UNL111      0.1500
     42 H          -0.6075   -5.0096   -2.6004 H       1  UNL111      0.1500
     43 H          -1.9732   -6.2064   -4.2233 H       1  UNL111      0.4500
@<TRIPOS>BOND
     1     1     2    1
     2     2     3    1
     3     3     4   ar
     4     4     5   ar
     5     3     6   ar
     6     6     7   ar
     7     7     8   ar
     8     5     8   ar
     9     8     9    1
    10     9    10    2
    11     9    11    1
    12    11    12   ar
    13    12    13    1
    14    12    14   ar
    15    14    15   ar
    16    15    16   ar
    17    16    17   ar
    18    11    17   ar
    19    14    18    1
    20    18    19    1
    21    19    20   ar
    22    20    21   ar
    23    21    22   ar
    24    22    23   ar
    25    23    24   ar
    26    19    24   ar
    27    22    25    1
    28     1    26    1
    29     1    27    1
    30     1    28    1
    31     4    29    1
    32     5    30    1
    33     6    31    1
    34     7    32    1
    35    13    33    1
    36    13    34    1
    37    13    35    1
    38    15    36    1
    39    16    37    1
    40    17    38    1
    41    18    39    1
    42    18    40    1
    43    20    41    1
    44    21    42    1
    45    25    43    1
@<TRIPOS>MOLECULE
LIG00023111
 42 45 0 0 0
SMALL
GASTEIGER

@<TRIPOS>ATOM
      1 C           6.3177    1.3064    2.2345 C.3     1  UNL111      0.1052
      2 S           4.9474    0.6232    1.3127 S.O2    1  UNL111      1.2038
      3 O           5.4355   -0.4824    0.5121 O.2     1  UNL111     -0.6500
      4 O           3.8372    0.4447    2.2315 O.2     1  UNL111     -0.6500
      5 C           4.5270    1.9432    0.2056 C.ar    1  UNL111     -0.0090
      6 C           5.2099    2.0752   -1.0055 C.ar    1  UNL111     -0.1500
      7 C           5.0028    3.2110   -1.8009 C.ar    1  UNL111     -0.1500
      8 C           3.5685    2.8765    0.5846 C.ar    1  UNL111     -0.1500
      9 C           3.3401    3.9824   -0.2361 C.ar    1  UNL111     -0.1500
     10 C           4.0791    4.1926   -1.4207 C.ar    1  UNL111      0.0530
     11 C           3.9663    5.5060   -2.0998 C.ar    1  UNL111     -0.2046
     12 C           3.7909    6.6976   -1.4127 C.ar    1  UNL111     -0.1500
     13 N           4.1341    5.8403   -3.4626 N.ar    1  UNL111      0.3262
     14 C           4.1491    7.2541   -3.5673 C.ar    1  UNL111     -0.1516
     15 C           3.8950    7.7793   -2.2976 C.ar    1  UNL111      0.0000
     16 C           4.2779    8.1449   -4.6593 C.ar    1  UNL111     -0.1500
     17 C           4.1987    9.5275   -4.4426 C.ar    1  UNL111     -0.1500
     18 C           3.9506   10.0386   -3.1785 C.ar    1  UNL111     -0.1500
     19 C           3.7925    9.1718   -2.1011 C.ar    1  UNL111     -0.1500
     20 C           4.1806    4.9347   -4.5829 C.ar    1  UNL111     -0.0230
     21 C           3.4460    3.7382   -4.5628 C.ar    1  UNL111     -0.1500
     22 C           3.4300    2.8933   -5.6788 C.ar    1  UNL111     -0.1500
     23 C           4.1184    3.2439   -6.8373 C.ar    1  UNL111     -0.1500
     24 C           4.8616    4.4193   -6.8660 C.ar    1  UNL111     -0.1500
     25 C           4.9159    5.2416   -5.7350 C.ar    1  UNL111     -0.1500
     26 H           6.6625    0.5865    2.9470 H       1  UNL111      0.0000
     27 H           5.9980    2.1900    2.7463 H       1  UNL111      0.0000
     28 H           7.1130    1.5518    1.5620 H       1  UNL111      0.0000
     29 H           5.8645    1.3394   -1.3138 H       1  UNL111      0.1500
     30 H           5.5371    3.3250   -2.6765 H       1  UNL111      0.1500
     31 H           3.0343    2.7535    1.4590 H       1  UNL111      0.1500
     32 H           2.6123    4.6640    0.0299 H       1  UNL111      0.1500
     33 H           3.6104    6.7762   -0.3997 H       1  UNL111      0.1500
     34 H           4.4296    7.7779   -5.6118 H       1  UNL111      0.1500
     35 H           4.3271   10.1745   -5.2363 H       1  UNL111      0.1500
     36 H           3.8833   11.0586   -3.0365 H       1  UNL111      0.1500
     37 H           3.6005    9.5478   -1.1594 H       1  UNL111      0.1500
     38 H           2.9131    3.4794   -3.7178 H       1  UNL111      0.1500
     39 H           2.9050    2.0055   -5.6427 H       1  UNL111      0.1500
     40 H           4.0774    2.6353   -7.6697 H       1  UNL111      0.1500
     41 H           5.3733    4.6851   -7.7219 H       1  UNL111      0.1500
     42 H           5.5070    6.0874   -5.7500 H       1  UNL111      0.1500
@<TRIPOS>BOND
     1     1     2    1
     2     2     3    2
     3     2     4    2
     4     2     5    1
     5     5     6   ar
     6     6     7   ar
     7     5     8   ar
     8     8     9   ar
     9     9    10   ar
    10     7    10   ar
    11    10    11    1
    12    11    12   ar
    13    11    13   ar
    14    13    14   ar
    15    14    15   ar
    16    12    15   ar
    17    14    16   ar
    18    16    17   ar
    19    17    18   ar
    20    18    19   ar
    21    15    19   ar
    22    13    20    1
    23    20    21   ar
    24    21    22   ar
    25    22    23   ar
    26    23    24   ar
    27    24    25   ar
    28    20    25   ar
    29     1    26    1
    30     1    27    1
    31     1    28    1
    32     6    29    1
    33     7    30    1
    34     8    31    1
    35     9    32    1
    36    12    33    1
    37    16    34    1
    38    17    35    1
    39    18    36    1
    40    19    37    1
    41    21    38    1
    42    22    39    1
    43    23    40    1
    44    24    41    1
    45    25    42    1
@<TRIPOS>MOLECULE
LIG00537736
 37 39 0 0 0
SMALL
GASTEIGER

@<TRIPOS>ATOM
      1 O           4.4950    0.9789   -2.6995 O.2     1  UNL111     -0.5700
      2 C           4.4179    1.3633   -1.5471 C.2     1  UNL111      0.4228
      3 C           3.3080    1.0677   -0.5539 C.3     1  UNL111      0.0610
      4 C           3.9945    1.3808    0.7740 C.3     1  UNL111      0.1435
      5 C           4.8147    2.5573    0.3484 C.ar    1  UNL111     -0.1435
      6 C           5.2863    2.3868   -0.9540 C.ar    1  UNL111      0.0862
      7 C           4.8407    3.8148    0.9114 C.ar    1  UNL111     -0.1500
      8 C           5.3888    4.8454    0.1429 C.ar    1  UNL111      0.1990
      9 N           4.8261    6.1567    0.3299 N.pl3   1  UNL111     -0.7570
     10 S           3.3101    6.3976   -0.4571 S.O2    1  UNL111      1.3328
     11 O           2.5878    5.1408   -0.5398 O.2     1  UNL111     -0.6500
     12 O           2.7136    7.5593    0.1598 O.2     1  UNL111     -0.6500
     13 C           3.7877    6.8720   -2.1157 C.3     1  UNL111      0.1052
     14 C           6.1269    4.5861   -1.0367 C.ar    1  UNL111      0.0825
     15 C           6.0271    3.3355   -1.6391 C.ar    1  UNL111     -0.1500
     16 O           6.6871    5.6803   -1.6530 O.3     1  UNL111     -0.1650
     17 C           7.9063    5.5777   -2.2802 C.ar    1  UNL111      0.0825
     18 C           8.1358    6.5296   -3.2813 C.ar    1  UNL111      0.1900
     19 F           7.1974    7.4492   -3.5508 F       1  UNL111     -0.1900
     20 C           9.3245    6.5465   -3.9988 C.ar    1  UNL111     -0.1500
     21 C          10.2997    5.6045   -3.6981 C.ar    1  UNL111      0.1900
     22 F          11.4391    5.6007   -4.3997 F       1  UNL111     -0.1900
     23 C          10.1135    4.6784   -2.6753 C.ar    1  UNL111     -0.1500
     24 C           8.9163    4.6728   -1.9518 C.ar    1  UNL111     -0.1500
     25 H           3.0019    0.0436   -0.6035 H       1  UNL111      0.0000
     26 H           2.4114    1.6265   -0.7233 H       1  UNL111      0.0000
     27 H           4.6042    0.5685    1.1107 H       1  UNL111      0.0000
     28 H           3.3367    1.5556    1.5996 H       1  UNL111      0.0000
     29 H           4.4715    3.9880    1.8594 H       1  UNL111      0.1500
     30 H           5.2688    6.8569    0.8619 H       1  UNL111      0.4200
     31 H           4.2362    6.0360   -2.6106 H       1  UNL111      0.0000
     32 H           4.4906    7.6773   -2.0679 H       1  UNL111      0.0000
     33 H           2.9218    7.1862   -2.6601 H       1  UNL111      0.0000
     34 H           6.4787    3.1272   -2.5434 H       1  UNL111      0.1500
     35 H           9.4804    7.2459   -4.7415 H       1  UNL111      0.1500
     36 H          10.8565    3.9981   -2.4516 H       1  UNL111      0.1500
     37 H           8.7808    4.0026   -1.1788 H       1  UNL111      0.1500
@<TRIPOS>BOND
     1     1     2    2
     2     2     3    1
     3     3     4    1
     4     4     5    1
     5     5     6   ar
     6     2     6    1
     7     5     7   ar
     8     7     8   ar
     9     8     9    1
    10     9    10    1
    11    10    11    2
    12    10    12    2
    13    10    13    1
    14     8    14   ar
    15    14    15   ar
    16     6    15   ar
    17    14    16    1
    18    16    17    1
    19    17    18   ar
    20    18    19    1
    21    18    20   ar
    22    20    21   ar
    23    21    22    1
    24    21    23   ar
    25    23    24   ar
    26    17    24   ar
    27     3    25    1
    28     3    26    1
    29     4    27    1
    30     4    28    1
    31     7    29    1
    32     9    30    1
    33    13    31    1
    34    13    32    1
    35    13    33    1
    36    15    34    1
    37    20    35    1
    38    23    36    1
    39    24    37    1
@<TRIPOS>MOLECULE
LIG00579472
 39 41 0 0 0
SMALL
GASTEIGER

@<TRIPOS>ATOM
      1 C           1.0662   -0.3975    0.2165 C.3     1  UNL111      0.1435
      2 C           2.5241   -0.2355   -0.1066 C.ar    1  UNL111      0.1665
      3 C           2.9570    0.8619   -0.8344 C.ar    1  UNL111     -0.1500
      4 C           4.3198    0.9968   -1.1038 C.ar    1  UNL111     -0.1500
      5 C           5.2498    0.0995   -0.5749 C.ar    1  UNL111      0.0000
      6 C           4.6973   -1.0091    0.0712 C.ar    1  UNL111      0.1600
      7 N           3.3727   -1.1976    0.3174 N.ar    1  UNL111     -0.6200
      8 C           6.7239    0.2845   -0.6582 C.ar    1  UNL111      0.3100
      9 N           7.3668   -0.9078   -0.8587 N.ar    1  UNL111     -0.6200
     10 C           8.7036   -0.9069   -1.0475 C.ar    1  UNL111      0.1600
     11 C           9.4639    0.2401   -1.0401 C.ar    1  UNL111      0.1770
     12 CL         11.1467    0.1868   -1.3697 Cl      1  UNL111     -0.1770
     13 C           8.8283    1.4480   -0.7754 C.ar    1  UNL111     -0.1500
     14 C           7.4316    1.5205   -0.5644 C.ar    1  UNL111      0.0000
     15 C           6.8154    2.8647   -0.3249 C.ar    1  UNL111      0.0000
     16 C           5.7201    3.0561    0.5409 C.ar    1  UNL111     -0.1500
     17 C           4.9556    4.2315    0.5054 C.ar    1  UNL111     -0.1500
     18 C           5.3589    5.2910   -0.3048 C.ar    1  UNL111     -0.0090
     19 C           6.5435    5.2056   -1.0281 C.ar    1  UNL111     -0.1500
     20 C           7.2539    3.9991   -1.0421 C.ar    1  UNL111     -0.1500
     21 S           4.2576    6.6617   -0.5746 S.O2    1  UNL111      1.2038
     22 O           4.6664    7.3118   -1.8082 O.2     1  UNL111     -0.6500
     23 O           2.9076    6.1583   -0.4228 O.2     1  UNL111     -0.6500
     24 C           4.5928    7.7687    0.7596 C.3     1  UNL111      0.1052
     25 H           0.5189    0.4328   -0.1785 H       1  UNL111      0.0000
     26 H           0.9383   -0.4364    1.2781 H       1  UNL111      0.0000
     27 H           0.7028   -1.3043   -0.2199 H       1  UNL111      0.0000
     28 H           2.2831    1.5672   -1.1713 H       1  UNL111      0.1500
     29 H           4.6451    1.7715   -1.7030 H       1  UNL111      0.1500
     30 H           5.3474   -1.7455    0.3877 H       1  UNL111      0.1500
     31 H           9.1781   -1.8097   -1.2049 H       1  UNL111      0.1500
     32 H           9.3894    2.3130   -0.7318 H       1  UNL111      0.1500
     33 H           5.4751    2.3150    1.2160 H       1  UNL111      0.1500
     34 H           4.0994    4.3112    1.0760 H       1  UNL111      0.1500
     35 H           6.8956    6.0236   -1.5495 H       1  UNL111      0.1500
     36 H           8.1242    3.9371   -1.5932 H       1  UNL111      0.1500
     37 H           5.5875    8.1514    0.6642 H       1  UNL111      0.0000
     38 H           4.4992    7.2462    1.6887 H       1  UNL111      0.0000
     39 H           3.8948    8.5793    0.7344 H       1  UNL111      0.0000
@<TRIPOS>BOND
     1     1     2    1
     2     2     3   ar
     3     3     4   ar
     4     4     5   ar
     5     5     6   ar
     6     6     7   ar
     7     2     7   ar
     8     5     8    1
     9     8     9   ar
    10     9    10   ar
    11    10    11   ar
    12    11    12    1
    13    11    13   ar
    14     8    14   ar
    15    13    14   ar
    16    14    15    1
    17    15    16   ar
    18    16    17   ar
    19    17    18   ar
    20    18    19   ar
    21    19    20   ar
    22    15    20   ar
    23    18    21    1
    24    21    22    2
    25    21    23    2
    26    21    24    1
    27     1    25    1
    28     1    26    1
    29     1    27    1
    30     3    28    1
    31     4    29    1
    32     6    30    1
    33    10    31    1
    34    13    32    1
    35    16    33    1
    36    17    34    1
    37    19    35    1
    38    20    36    1
    39    24    37    1
    40    24    38    1
    41    24    39    1
@<TRIPOS>MOLECULE
LIG00581585
 34 36 0 0 0
SMALL
GASTEIGER

@<TRIPOS>ATOM
      1 C          -0.9006    0.1686    1.4011 C.ar    1  UNL111     -0.1500
      2 C           0.4606    0.3908    1.6112 C.ar    1  UNL111     -0.1500
      3 C           1.3400    0.3425    0.5268 C.ar    1  UNL111     -0.0090
      4 S           3.0325    0.8006    0.7624 S.O2    1  UNL111      1.4470
      5 O           3.5873    1.2178   -0.5030 O.2     1  UNL111     -0.6500
      6 O           3.1471    1.5951    1.9626 O.2     1  UNL111     -0.6500
      7 N           3.7342   -0.6835    1.1149 N.3     1  UNL111     -0.9780
      8 C           0.8824    0.0234   -0.7550 C.ar    1  UNL111     -0.1500
      9 C          -0.4779   -0.2150   -0.9586 C.ar    1  UNL111     -0.1500
     10 C          -1.3811   -0.0840    0.1080 C.ar    1  UNL111      0.0284
     11 C          -2.8121   -0.1244   -0.1376 C.ar    1  UNL111      0.0806
     12 C          -3.5462   -1.2285   -0.1177 C.ar    1  UNL111     -0.0733
     13 O          -4.9008   -1.0200   -0.2997 O.2     1  UNL111     -0.2267
     14 C          -4.9602    0.3690   -0.4339 C.ar    1  UNL111      0.7800
     15 O          -6.0309    0.9278   -0.6324 O.2     1  UNL111     -0.5700
     16 N          -3.6713    0.9339   -0.3311 N.ar    1  UNL111     -0.2860
     17 C          -3.4019    2.3442   -0.4166 C.ar    1  UNL111      0.1170
     18 C          -4.4240    3.3002   -0.2760 C.ar    1  UNL111     -0.1500
     19 C          -4.1606    4.6781   -0.3219 C.ar    1  UNL111     -0.1500
     20 C          -2.8644    5.1365   -0.5110 C.ar    1  UNL111      0.1770
     21 CL         -2.5338    6.8214   -0.5395 Cl      1  UNL111     -0.1770
     22 C          -1.8354    4.2241   -0.6764 C.ar    1  UNL111     -0.1500
     23 C          -2.1094    2.8498   -0.6352 C.ar    1  UNL111     -0.1500
     24 H          -1.5551    0.1902    2.1987 H       1  UNL111      0.1500
     25 H           0.8150    0.5892    2.5599 H       1  UNL111      0.1500
     26 H           3.6802   -1.2883    0.2954 H       1  UNL111      0.4200
     27 H           3.2370   -1.1187    1.8920 H       1  UNL111      0.4200
     28 H           1.5447   -0.0354   -1.5442 H       1  UNL111      0.1500
     29 H          -0.8196   -0.4876   -1.8934 H       1  UNL111      0.1500
     30 H          -3.1397   -2.1667    0.0222 H       1  UNL111      0.1500
     31 H          -5.3948    2.9795   -0.1352 H       1  UNL111      0.1500
     32 H          -4.9339    5.3530   -0.2146 H       1  UNL111      0.1500
     33 H          -0.8699    4.5550   -0.8295 H       1  UNL111      0.1500
     34 H          -1.3323    2.1843   -0.7706 H       1  UNL111      0.1500
@<TRIPOS>BOND
     1     1     2   ar
     2     2     3   ar
     3     3     4    1
     4     4     5    2
     5     4     6    2
     6     4     7    1
     7     3     8   ar
     8     8     9   ar
     9     9    10   ar
    10     1    10   ar
    11    10    11    1
    12    11    12   ar
    13    12    13   ar
    14    13    14   ar
    15    14    15    2
    16    14    16   ar
    17    11    16   ar
    18    16    17    1
    19    17    18   ar
    20    18    19   ar
    21    19    20   ar
    22    20    21    1
    23    20    22   ar
    24    22    23   ar
    25    17    23   ar
    26     1    24    1
    27     2    25    1
    28     7    26    1
    29     7    27    1
    30     8    28    1
    31     9    29    1
    32    12    30    1
    33    18    31    1
    34    19    32    1
    35    22    33    1
    36    23    34    1
@<TRIPOS>MOLECULE
LIG00598515
 35 36 0 0 0
SMALL
GASTEIGER

@<TRIPOS>ATOM
      1 C           1.6475   -1.8757   -0.9449 C.3     1  UNL111      0.1052
      2 S           2.6853   -0.5396   -0.3995 S.O2    1  UNL111      1.3328
      3 O           3.4945   -0.0889   -1.5079 O.2     1  UNL111     -0.6500
      4 O           1.8496    0.3718    0.3531 O.2     1  UNL111     -0.6500
      5 N           3.6211   -1.3353    0.7301 N.pl3   1  UNL111     -0.7570
      6 C           4.9556   -1.7269    0.4362 C.ar    1  UNL111      0.1990
      7 C           5.9547   -0.7516    0.3881 C.ar    1  UNL111     -0.1500
      8 C           7.2832   -1.1199    0.1670 C.ar    1  UNL111     -0.1500
      9 C           5.2845   -3.0884    0.3082 C.ar    1  UNL111      0.1015
     10 C           6.6289   -3.4484    0.0895 C.ar    1  UNL111     -0.1500
     11 C           7.6341   -2.4690    0.0176 C.ar    1  UNL111      0.0862
     12 C           9.0743   -2.7744   -0.2376 C.2     1  UNL111      0.5438
     13 O           9.9085   -1.8841   -0.3043 O.2     1  UNL111     -0.5700
     14 N           9.4623   -4.0748   -0.3902 N.am    1  UNL111     -0.8000
     15 S           4.0458   -4.3696    0.1439 S.3     1  UNL111     -0.2030
     16 C           3.3598   -4.7508    1.7453 C.ar    1  UNL111      0.1015
     17 C           3.5158   -4.0325    2.9368 C.ar    1  UNL111      0.1900
     18 F           4.2012   -2.8826    2.9761 F       1  UNL111     -0.1900
     19 C           2.5626   -5.9130    1.7877 C.ar    1  UNL111     -0.1500
     20 C           1.9891   -6.3598    2.9822 C.ar    1  UNL111     -0.1500
     21 C           2.2025   -5.6421    4.1488 C.ar    1  UNL111      0.1900
     22 F           1.6794   -6.0820    5.2999 F       1  UNL111     -0.1900
     23 C           2.9495   -4.4738    4.1348 C.ar    1  UNL111     -0.1500
     24 H           0.9702   -1.5190   -1.6925 H       1  UNL111      0.0000
     25 H           1.0923   -2.2581   -0.1140 H       1  UNL111      0.0000
     26 H           2.2552   -2.6543   -1.3565 H       1  UNL111      0.0000
     27 H           3.2421   -1.5371    1.6160 H       1  UNL111      0.4200
     28 H           5.7104    0.2428    0.5162 H       1  UNL111      0.1500
     29 H           8.0133   -0.3926    0.1131 H       1  UNL111      0.1500
     30 H           6.8786   -4.4438   -0.0193 H       1  UNL111      0.1500
     31 H           8.7952   -4.7969   -0.3376 H       1  UNL111      0.3700
     32 H          10.4091   -4.2902   -0.5528 H       1  UNL111      0.3700
     33 H           2.3989   -6.4452    0.9188 H       1  UNL111      0.1500
     34 H           1.4125   -7.2156    2.9951 H       1  UNL111      0.1500
     35 H           3.0860   -3.9341    5.0038 H       1  UNL111      0.1500
@<TRIPOS>BOND
     1     1     2    1
     2     2     3    2
     3     2     4    2
     4     2     5    1
     5     5     6    1
     6     6     7   ar
     7     7     8   ar
     8     6     9   ar
     9     9    10   ar
    10    10    11   ar
    11     8    11   ar
    12    11    12    1
    13    12    13    2
    14    12    14   am
    15     9    15    1
    16    15    16    1
    17    16    17   ar
    18    17    18    1
    19    16    19   ar
    20    19    20   ar
    21    20    21   ar
    22    21    22    1
    23    21    23   ar
    24    17    23   ar
    25     1    24    1
    26     1    25    1
    27     1    26    1
    28     5    27    1
    29     7    28    1
    30     8    29    1
    31    10    30    1
    32    14    31    1
    33    14    32    1
    34    19    33    1
    35    20    34    1
    36    23    35    1
@<TRIPOS>MOLECULE
LIG00598952
 38 40 0 0 0
SMALL
GASTEIGER

@<TRIPOS>ATOM
      1 C          -0.6601    0.9194    0.8089 C.ar    1  UNL111     -0.1500
      2 C           0.7351    1.0020    0.8279 C.ar    1  UNL111     -0.1500
      3 C           1.4890    0.0131    0.2119 C.ar    1  UNL111      0.1900
      4 F           2.8245    0.1067    0.2028 F       1  UNL111     -0.1900
      5 C           0.8746   -1.0703   -0.3989 C.ar    1  UNL111     -0.1500
      6 C          -0.5204   -1.1323   -0.4490 C.ar    1  UNL111     -0.1500
      7 C          -1.3098   -0.1130    0.1121 C.ar    1  UNL111      0.0530
      8 C          -2.7730   -0.1490   -0.0558 C.ar    1  UNL111     -0.2046
      9 C          -3.5921   -1.2662   -0.1317 C.ar    1  UNL111     -0.1500
     10 C          -4.9182   -0.7949   -0.2368 C.ar    1  UNL111      0.1078
     11 C          -6.1595   -1.6231   -0.4325 C.3     1  UNL111      1.2010
     12 F          -5.8737   -2.9543   -0.4751 F       1  UNL111     -0.3400
     13 F          -7.0707   -1.4540    0.5594 F       1  UNL111     -0.3400
     14 F          -6.7862   -1.3329   -1.6045 F       1  UNL111     -0.3400
     15 N          -3.6431    0.9369   -0.2146 N.ar    1  UNL111      0.5926
     16 N          -4.9438    0.5434   -0.1406 N.ar    1  UNL111     -0.7068
     17 C          -3.3829    2.3066   -0.5249 C.ar    1  UNL111     -0.0230
     18 C          -2.2335    2.6967   -1.2255 C.ar    1  UNL111     -0.1500
     19 C          -2.0202    4.0436   -1.5363 C.ar    1  UNL111     -0.1500
     20 C          -2.9719    4.9965   -1.1724 C.ar    1  UNL111     -0.0090
     21 C          -4.1261    4.6234   -0.4796 C.ar    1  UNL111     -0.1500
     22 C          -4.3363    3.2780   -0.1704 C.ar    1  UNL111     -0.1500
     23 S          -2.6908    6.7099   -1.5647 S.O2    1  UNL111      1.2038
     24 O          -3.4870    7.4998   -0.6500 O.2     1  UNL111     -0.6500
     25 O          -1.2559    6.8965   -1.6576 O.2     1  UNL111     -0.6500
     26 C          -3.3803    6.8763   -3.1873 C.3     1  UNL111      0.1052
     27 H          -1.2196    1.6252    1.3127 H       1  UNL111      0.1500
     28 H           1.2018    1.7938    1.2973 H       1  UNL111      0.1500
     29 H           1.4437   -1.8250   -0.8133 H       1  UNL111      0.1500
     30 H          -0.9778   -1.9376   -0.9043 H       1  UNL111      0.1500
     31 H          -3.2897   -2.2527   -0.1146 H       1  UNL111      0.1500
     32 H          -1.5416    1.9872   -1.5133 H       1  UNL111      0.1500
     33 H          -1.1624    4.3313   -2.0327 H       1  UNL111      0.1500
     34 H          -4.8176    5.3361   -0.1987 H       1  UNL111      0.1500
     35 H          -5.1977    2.9943    0.3220 H       1  UNL111      0.1500
     36 H          -4.4407    6.7416   -3.1397 H       1  UNL111      0.0000
     37 H          -2.9554    6.1364   -3.8330 H       1  UNL111      0.0000
     38 H          -3.1614    7.8514   -3.5696 H       1  UNL111      0.0000
@<TRIPOS>BOND
     1     1     2   ar
     2     2     3   ar
     3     3     4    1
     4     3     5   ar
     5     5     6   ar
     6     6     7   ar
     7     1     7   ar
     8     7     8    1
     9     8     9   ar
    10     9    10   ar
    11    10    11    1
    12    11    12    1
    13    11    13    1
    14    11    14    1
    15     8    15   ar
    16    15    16   ar
    17    10    16   ar
    18    15    17    1
    19    17    18   ar
    20    18    19   ar
    21    19    20   ar
    22    20    21   ar
    23    21    22   ar
    24    17    22   ar
    25    20    23    1
    26    23    24    2
    27    23    25    2
    28    23    26    1
    29     1    27    1
    30     2    28    1
    31     5    29    1
    32     6    30    1
    33     9    31    1
    34    18    32    1
    35    19    33    1
    36    21    34    1
    37    22    35    1
    38    26    36    1
    39    26    37    1
    40    26    38    1
@<TRIPOS>MOLECULE
LIG00600753
 44 46 0 0 0
SMALL
GASTEIGER

@<TRIPOS>ATOM
      1 C          -0.4298    0.4928   -0.7415 C.ar    1  UNL111     -0.1500
      2 C           0.9560    0.3505   -0.6140 C.ar    1  UNL111     -0.1500
      3 C           1.4716   -0.5784    0.2779 C.ar    1  UNL111      0.1900
      4 F           2.7951   -0.7745    0.3364 F       1  UNL111     -0.1900
      5 C           0.6279   -1.3218    1.0925 C.ar    1  UNL111     -0.1500
      6 C          -0.7581   -1.1461    0.9964 C.ar    1  UNL111     -0.1500
      7 C          -1.3089   -0.2652    0.0470 C.ar    1  UNL111      0.0540
      8 C          -2.7583   -0.2246   -0.1675 C.ar    1  UNL111     -0.0540
      9 C          -3.5270    0.9307   -0.3355 C.ar    1  UNL111     -0.3316
     10 C          -3.2298    2.3777   -0.4399 C.3     1  UNL111      1.2000
     11 F          -1.9442    2.7118   -0.1832 F       1  UNL111     -0.3400
     12 F          -3.5014    2.8283   -1.6939 F       1  UNL111     -0.3400
     13 F          -3.9838    3.1246    0.4060 F       1  UNL111     -0.3400
     14 C          -3.6945   -1.3155   -0.3211 C.ar    1  UNL111      0.2348
     15 N          -4.9400   -0.8350   -0.4580 N.ar    1  UNL111     -0.7068
     16 N          -4.8241    0.4967   -0.4406 N.ar    1  UNL111      0.3140
     17 C          -6.0577    1.2696   -0.4677 C.3     1  UNL111      0.2556
     18 C          -6.5633    1.5867   -1.8644 C.3     1  UNL111      0.0000
     19 C          -3.5065   -2.7813   -0.3936 C.ar    1  UNL111      0.0540
     20 C          -4.5739   -3.6327   -0.0425 C.ar    1  UNL111     -0.1500
     21 C          -4.4824   -5.0224   -0.1819 C.ar    1  UNL111     -0.1500
     22 C          -3.3087   -5.5846   -0.6783 C.ar    1  UNL111     -0.0090
     23 C          -2.2221   -4.7664   -1.0083 C.ar    1  UNL111     -0.1500
     24 C          -2.3316   -3.3731   -0.8794 C.ar    1  UNL111     -0.1500
     25 S          -3.1585   -7.3557   -0.7874 S.O2    1  UNL111      1.2038
     26 O          -1.7425   -7.6684   -0.7532 O.2     1  UNL111     -0.6500
     27 O          -4.0663   -7.9269    0.1896 O.2     1  UNL111     -0.6500
     28 C          -3.7704   -7.7712   -2.3962 C.3     1  UNL111      0.1052
     29 H          -0.8112    1.1650   -1.4254 H       1  UNL111      0.1500
     30 H           1.5915    0.9337   -1.1806 H       1  UNL111      0.1500
     31 H           1.0199   -1.9997    1.7647 H       1  UNL111      0.1500
     32 H          -1.3833   -1.6690    1.6295 H       1  UNL111      0.1500
     33 H          -5.8864    2.1931    0.0448 H       1  UNL111      0.0000
     34 H          -6.8078    0.6679    0.0016 H       1  UNL111      0.0000
     35 H          -5.8429    2.1902   -2.3760 H       1  UNL111      0.0000
     36 H          -7.4897    2.1178   -1.7963 H       1  UNL111      0.0000
     37 H          -6.7135    0.6755   -2.4048 H       1  UNL111      0.0000
     38 H          -5.4451   -3.2207    0.3268 H       1  UNL111      0.1500
     39 H          -5.2777   -5.6253    0.0808 H       1  UNL111      0.1500
     40 H          -1.3421   -5.1868   -1.3458 H       1  UNL111      0.1500
     41 H          -1.5346   -2.7744   -1.1465 H       1  UNL111      0.1500
     42 H          -3.1203   -7.3628   -3.1415 H       1  UNL111      0.0000
     43 H          -4.7532   -7.3664   -2.5195 H       1  UNL111      0.0000
     44 H          -3.8075   -8.8355   -2.4998 H       1  UNL111      0.0000
@<TRIPOS>BOND
     1     1     2   ar
     2     2     3   ar
     3     3     4    1
     4     3     5   ar
     5     5     6   ar
     6     6     7   ar
     7     1     7   ar
     8     7     8    1
     9     8     9   ar
    10     9    10    1
    11    10    11    1
    12    10    12    1
    13    10    13    1
    14     8    14   ar
    15    14    15   ar
    16    15    16   ar
    17     9    16   ar
    18    16    17    1
    19    17    18    1
    20    14    19    1
    21    19    20   ar
    22    20    21   ar
    23    21    22   ar
    24    22    23   ar
    25    23    24   ar
    26    19    24   ar
    27    22    25    1
    28    25    26    2
    29    25    27    2
    30    25    28    1
    31     1    29    1
    32     2    30    1
    33     5    31    1
    34     6    32    1
    35    17    33    1
    36    17    34    1
    37    18    35    1
    38    18    36    1
    39    18    37    1
    40    20    38    1
    41    21    39    1
    42    23    40    1
    43    24    41    1
    44    28    42    1
    45    28    43    1
    46    28    44    1
@<TRIPOS>MOLECULE
LIG00601195
 37 39 0 0 0
SMALL
GASTEIGER

@<TRIPOS>ATOM
      1 C          -0.6572    0.9029    0.8015 C.ar    1  UNL111     -0.1500
      2 C           0.7390    1.0037    0.8096 C.ar    1  UNL111     -0.1500
      3 C           1.5079    0.0330    0.1750 C.ar    1  UNL111      0.1770
      4 CL          3.2197    0.1865    0.1298 Cl      1  UNL111     -0.1770
      5 C           0.8939   -1.0546   -0.4363 C.ar    1  UNL111     -0.1500
      6 C          -0.5019   -1.1328   -0.4737 C.ar    1  UNL111     -0.1500
      7 C          -1.3001   -0.1291    0.1003 C.ar    1  UNL111      0.0530
      8 C          -2.7638   -0.1816   -0.0578 C.ar    1  UNL111     -0.2046
      9 C          -3.5705   -1.3066   -0.1515 C.ar    1  UNL111     -0.1500
     10 C          -4.8985   -0.8440   -0.2347 C.ar    1  UNL111      0.1078
     11 C          -6.1302   -1.6677   -0.4362 C.3     1  UNL111      0.8610
     12 F          -6.0497   -2.3783   -1.5978 F       1  UNL111     -0.3400
     13 F          -6.2753   -2.5909    0.5538 F       1  UNL111     -0.3400
     14 N          -3.6486    0.8964   -0.1806 N.ar    1  UNL111      0.5926
     15 N          -4.9458    0.4840   -0.1008 N.ar    1  UNL111     -0.7068
     16 C          -3.4139    2.2736   -0.4777 C.ar    1  UNL111     -0.0230
     17 C          -2.2869    2.6906   -1.1992 C.ar    1  UNL111     -0.1500
     18 C          -2.1345    4.0361   -1.5466 C.ar    1  UNL111     -0.1500
     19 C          -3.1236    4.9582   -1.1948 C.ar    1  UNL111     -0.0090
     20 C          -4.2403    4.5615   -0.4577 C.ar    1  UNL111     -0.1500
     21 C          -4.3896    3.2183   -0.1113 C.ar    1  UNL111     -0.1500
     22 S          -2.9732    6.6446   -1.7081 S.O2    1  UNL111      1.4470
     23 O          -3.7914    7.4754   -0.8603 O.2     1  UNL111     -0.6500
     24 O          -1.5851    6.9348   -1.9792 O.2     1  UNL111     -0.6500
     25 N          -3.7409    6.5996   -3.2016 N.3     1  UNL111     -0.9780
     26 H          -1.2210    1.5962    1.3177 H       1  UNL111      0.1500
     27 H           1.1972    1.7966    1.2854 H       1  UNL111      0.1500
     28 H           1.4661   -1.8012   -0.8608 H       1  UNL111      0.1500
     29 H          -0.9530   -1.9409   -0.9304 H       1  UNL111      0.1500
     30 H          -3.2585   -2.2903   -0.1588 H       1  UNL111      0.1500
     31 H          -6.9514   -0.9818   -0.4472 H       1  UNL111      0.0000
     32 H          -1.5682    2.0030   -1.4745 H       1  UNL111      0.1500
     33 H          -1.2953    4.3469   -2.0605 H       1  UNL111      0.1500
     34 H          -4.9489    5.2551   -0.1716 H       1  UNL111      0.1500
     35 H          -5.2223    2.9155    0.4178 H       1  UNL111      0.1500
     36 H          -4.7316    6.3967   -3.0686 H       1  UNL111      0.4200
     37 H          -3.3193    5.8719   -3.7788 H       1  UNL111      0.4200
@<TRIPOS>BOND
     1     1     2   ar
     2     2     3   ar
     3     3     4    1
     4     3     5   ar
     5     5     6   ar
     6     6     7   ar
     7     1     7   ar
     8     7     8    1
     9     8     9   ar
    10     9    10   ar
    11    10    11    1
    12    11    12    1
    13    11    13    1
    14     8    14   ar
    15    14    15   ar
    16    10    15   ar
    17    14    16    1
    18    16    17   ar
    19    17    18   ar
    20    18    19   ar
    21    19    20   ar
    22    20    21   ar
    23    16    21   ar
    24    19    22    1
    25    22    23    2
    26    22    24    2
    27    22    25    1
    28     1    26    1
    29     2    27    1
    30     5    28    1
    31     6    29    1
    32     9    30    1
    33    11    31    1
    34    17    32    1
    35    18    33    1
    36    20    34    1
    37    21    35    1
    38    25    36    1
    39    25    37    1
@<TRIPOS>MOLECULE
LIG00601196
 41 43 0 0 0
SMALL
GASTEIGER

@<TRIPOS>ATOM
      1 C           1.2680    2.3302    1.7154 C.3     1  UNL111      0.2800
      2 O           1.3290    0.9165    1.5257 O.3     1  UNL111     -0.3625
      3 C           2.4143    0.3202    2.1074 C.ar    1  UNL111      0.0825
      4 C           2.2066   -0.9430    2.6600 C.ar    1  UNL111     -0.1500
      5 C           3.2344   -1.5914    3.3584 C.ar    1  UNL111     -0.1500
      6 C           3.6830    0.8881    2.1586 C.ar    1  UNL111     -0.1500
      7 C           4.7161    0.2271    2.8277 C.ar    1  UNL111     -0.1500
      8 C           4.5013   -1.0044    3.4699 C.ar    1  UNL111      0.0530
      9 C           5.5458   -1.5348    4.3613 C.ar    1  UNL111     -0.2046
     10 C           6.3944   -0.7768    5.1564 C.ar    1  UNL111     -0.1500
     11 C           7.0384   -1.6707    6.0277 C.ar    1  UNL111      0.1078
     12 C           8.0347   -1.3285    7.0872 C.3     1  UNL111      0.8610
     13 F           9.1181   -0.7005    6.5470 F       1  UNL111     -0.3400
     14 F           7.5106   -0.4522    7.9895 F       1  UNL111     -0.3400
     15 N           5.8167   -2.8581    4.7130 N.ar    1  UNL111      0.5926
     16 N           6.6137   -2.9222    5.8221 N.ar    1  UNL111     -0.7068
     17 C           5.4773   -4.0885    4.0767 C.ar    1  UNL111     -0.0230
     18 C           5.2112   -4.1630    2.7037 C.ar    1  UNL111     -0.1500
     19 C           4.9797   -5.4094    2.1061 C.ar    1  UNL111     -0.1500
     20 C           5.0179   -6.5742    2.8814 C.ar    1  UNL111     -0.0090
     21 C           5.2554   -6.5069    4.2537 C.ar    1  UNL111     -0.1500
     22 C           5.4987   -5.2677    4.8451 C.ar    1  UNL111     -0.1500
     23 S           4.7396   -8.1508    2.1287 S.O2    1  UNL111      1.4470
     24 O           4.3448   -9.1002    3.1439 O.2     1  UNL111     -0.6500
     25 O           3.9928   -7.9680    0.9070 O.2     1  UNL111     -0.6500
     26 N           6.2910   -8.5919    1.6658 N.3     1  UNL111     -0.9780
     27 H           0.3951    2.7175    1.2327 H       1  UNL111      0.0000
     28 H           2.1401    2.7846    1.2936 H       1  UNL111      0.0000
     29 H           1.2231    2.5480    2.7620 H       1  UNL111      0.0000
     30 H           1.2894   -1.4039    2.5540 H       1  UNL111      0.1500
     31 H           3.0561   -2.5096    3.7944 H       1  UNL111      0.1500
     32 H           3.8610    1.7967    1.7028 H       1  UNL111      0.1500
     33 H           5.6563    0.6519    2.8508 H       1  UNL111      0.1500
     34 H           6.5266    0.2459    5.1153 H       1  UNL111      0.1500
     35 H           8.3061   -2.2518    7.5549 H       1  UNL111      0.0000
     36 H           5.1857   -3.3029    2.1339 H       1  UNL111      0.1500
     37 H           4.7812   -5.4684    1.0951 H       1  UNL111      0.1500
     38 H           5.2512   -7.3656    4.8260 H       1  UNL111      0.1500
     39 H           5.6965   -5.2146    5.8566 H       1  UNL111      0.1500
     40 H           6.8659   -8.7349    2.4962 H       1  UNL111      0.4200
     41 H           6.6983   -7.8523    1.0935 H       1  UNL111      0.4200
@<TRIPOS>BOND
     1     1     2    1
     2     2     3    1
     3     3     4   ar
     4     4     5   ar
     5     3     6   ar
     6     6     7   ar
     7     7     8   ar
     8     5     8   ar
     9     8     9    1
    10     9    10   ar
    11    10    11   ar
    12    11    12    1
    13    12    13    1
    14    12    14    1
    15     9    15   ar
    16    15    16   ar
    17    11    16   ar
    18    15    17    1
    19    17    18   ar
    20    18    19   ar
    21    19    20   ar
    22    20    21   ar
    23    21    22   ar
    24    17    22   ar
    25    20    23    1
    26    23    24    2
    27    23    25    2
    28    23    26    1
    29     1    27    1
    30     1    28    1
    31     1    29    1
    32     4    30    1
    33     5    31    1
    34     6    32    1
    35     7    33    1
    36    10    34    1
    37    12    35    1
    38    18    36    1
    39    19    37    1
    40    21    38    1
    41    22    39    1
    42    26    40    1
    43    26    41    1
@<TRIPOS>MOLECULE
LIG00601201
 38 40 0 0 0
SMALL
GASTEIGER

@<TRIPOS>ATOM
      1 C          -0.6646    0.9225    0.7780 C.ar    1  UNL111     -0.1500
      2 C           0.7324    1.0236    0.7815 C.ar    1  UNL111     -0.1500
      3 C           1.5016    0.0325    0.1794 C.ar    1  UNL111      0.1770
      4 CL          3.2133    0.1835    0.1282 Cl      1  UNL111     -0.1770
      5 C           0.8873   -1.0745   -0.3953 C.ar    1  UNL111     -0.1500
      6 C          -0.5084   -1.1512   -0.4325 C.ar    1  UNL111     -0.1500
      7 C          -1.3077   -0.1286    0.1075 C.ar    1  UNL111      0.0530
      8 C          -2.7716   -0.1887   -0.0571 C.ar    1  UNL111     -0.2046
      9 C          -3.5681   -1.3242   -0.1182 C.ar    1  UNL111     -0.1500
     10 C          -4.8943   -0.8786   -0.2372 C.ar    1  UNL111      0.1078
     11 C          -6.1322   -1.6941   -0.4166 C.3     1  UNL111      0.4610
     12 O          -6.8157   -1.3550   -1.6242 O.3     1  UNL111     -0.6800
     13 N          -3.6652    0.8784   -0.2300 N.ar    1  UNL111      0.5926
     14 N          -4.9630    0.4538   -0.1854 N.ar    1  UNL111     -0.7068
     15 C          -3.4356    2.2559   -0.5311 C.ar    1  UNL111     -0.0230
     16 C          -2.2898    2.6814   -1.2170 C.ar    1  UNL111     -0.1500
     17 C          -2.1327    4.0294   -1.5535 C.ar    1  UNL111     -0.1500
     18 C          -3.1373    4.9461   -1.2321 C.ar    1  UNL111     -0.0090
     19 C          -4.2761    4.5399   -0.5365 C.ar    1  UNL111     -0.1500
     20 C          -4.4291    3.1940   -0.1978 C.ar    1  UNL111     -0.1500
     21 S          -2.9789    6.6289   -1.7397 S.O2    1  UNL111      1.4470
     22 O          -3.8562    7.4553   -0.9456 O.2     1  UNL111     -0.6500
     23 O          -1.5813    6.9386   -1.9351 O.2     1  UNL111     -0.6500
     24 N          -3.6615    6.5716   -3.2708 N.3     1  UNL111     -0.9780
     25 H          -1.2279    1.6302    1.2749 H       1  UNL111      0.1500
     26 H           1.1907    1.8321    1.2301 H       1  UNL111      0.1500
     27 H           1.4589   -1.8363   -0.7927 H       1  UNL111      0.1500
     28 H          -0.9596   -1.9729   -0.8640 H       1  UNL111      0.1500
     29 H          -3.2479   -2.3046   -0.0830 H       1  UNL111      0.1500
     30 H          -6.7856   -1.5202    0.4127 H       1  UNL111      0.0000
     31 H          -5.8489   -2.7245   -0.4708 H       1  UNL111      0.0000
     32 H          -7.0814   -0.4226   -1.5944 H       1  UNL111      0.4000
     33 H          -1.5604    1.9982   -1.4743 H       1  UNL111      0.1500
     34 H          -1.2780    4.3462   -2.0374 H       1  UNL111      0.1500
     35 H          -4.9992    5.2281   -0.2745 H       1  UNL111      0.1500
     36 H          -5.2780    2.8851    0.3011 H       1  UNL111      0.1500
     37 H          -4.6551    6.3549   -3.1922 H       1  UNL111      0.4200
     38 H          -3.1986    5.8494   -3.8226 H       1  UNL111      0.4200
@<TRIPOS>BOND
     1     1     2   ar
     2     2     3   ar
     3     3     4    1
     4     3     5   ar
     5     5     6   ar
     6     6     7   ar
     7     1     7   ar
     8     7     8    1
     9     8     9   ar
    10     9    10   ar
    11    10    11    1
    12    11    12    1
    13     8    13   ar
    14    13    14   ar
    15    10    14   ar
    16    13    15    1
    17    15    16   ar
    18    16    17   ar
    19    17    18   ar
    20    18    19   ar
    21    19    20   ar
    22    15    20   ar
    23    18    21    1
    24    21    22    2
    25    21    23    2
    26    21    24    1
    27     1    25    1
    28     2    26    1
    29     5    27    1
    30     6    28    1
    31     9    29    1
    32    11    30    1
    33    11    31    1
    34    12    32    1
    35    16    33    1
    36    17    34    1
    37    19    35    1
    38    20    36    1
    39    24    37    1
    40    24    38    1
@<TRIPOS>MOLECULE
LIG00601695
 37 39 0 0 0
SMALL
GASTEIGER

@<TRIPOS>ATOM
      1 C          -1.4344    0.0051   -0.1923 C.ar    1  UNL111     -0.1500
      2 C          -0.9009    1.2979   -0.1352 C.ar    1  UNL111     -0.1500
      3 C           0.4699    1.4772   -0.2408 C.ar    1  UNL111      0.1900
      4 F           0.9733    2.7122   -0.1022 F       1  UNL111     -0.1900
      5 C           1.2982    0.3875   -0.4763 C.ar    1  UNL111      0.1770
      6 CL          3.0083    0.5819   -0.5250 Cl      1  UNL111     -0.1770
      7 C           0.7491   -0.8925   -0.6241 C.ar    1  UNL111     -0.1500
      8 C          -0.6204   -1.1315   -0.4078 C.ar    1  UNL111      0.0000
      9 C          -1.2131   -2.5079   -0.3912 C.ar    1  UNL111      0.0000
     10 C          -0.6308   -3.6689    0.2326 C.ar    1  UNL111      0.0000
     11 C          -1.3414   -4.8962    0.1480 C.ar    1  UNL111     -0.1500
     12 C          -2.5478   -5.0054   -0.5331 C.ar    1  UNL111      0.1900
     13 F          -3.1489   -6.1993   -0.6227 F       1  UNL111     -0.1900
     14 C          -3.1058   -3.8958   -1.1290 C.ar    1  UNL111      0.1900
     15 F          -4.2699   -3.9887   -1.7848 F       1  UNL111     -0.1900
     16 C          -2.4573   -2.6691   -1.0578 C.ar    1  UNL111     -0.1500
     17 C           0.7137   -3.7091    0.8886 C.ar    1  UNL111      0.0000
     18 C           1.1948   -2.6819    1.7185 C.ar    1  UNL111     -0.1500
     19 C           2.5551   -2.5911    2.0423 C.ar    1  UNL111     -0.1500
     20 C           3.4298   -3.5997    1.6415 C.ar    1  UNL111     -0.0090
     21 C           2.9491   -4.7247    0.9823 C.ar    1  UNL111     -0.1500
     22 C           1.6061   -4.7674    0.6020 C.ar    1  UNL111     -0.1500
     23 S           5.1664   -3.3960    1.8658 S.O2    1  UNL111      1.4470
     24 O           5.8694   -4.3675    1.0564 O.2     1  UNL111     -0.6500
     25 O           5.4920   -1.9909    1.8276 O.2     1  UNL111     -0.6500
     26 N           5.3705   -3.8816    3.4540 N.3     1  UNL111     -0.9780
     27 H          -2.4516   -0.1226   -0.0737 H       1  UNL111      0.1500
     28 H          -1.5236    2.1121   -0.0153 H       1  UNL111      0.1500
     29 H           1.3618   -1.6767   -0.8974 H       1  UNL111      0.1500
     30 H          -0.9492   -5.7332    0.6069 H       1  UNL111      0.1500
     31 H          -2.8941   -1.8475   -1.5041 H       1  UNL111      0.1500
     32 H           0.5355   -1.9832    2.0955 H       1  UNL111      0.1500
     33 H           2.9079   -1.7809    2.5753 H       1  UNL111      0.1500
     34 H           3.5763   -5.5180    0.7766 H       1  UNL111      0.1500
     35 H           1.2547   -5.5959    0.0969 H       1  UNL111      0.1500
     36 H           5.1517   -4.8744    3.5368 H       1  UNL111      0.4200
     37 H           4.7469   -3.3446    4.0566 H       1  UNL111      0.4200
@<TRIPOS>BOND
     1     1     2   ar
     2     2     3   ar
     3     3     4    1
     4     3     5   ar
     5     5     6    1
     6     5     7   ar
     7     7     8   ar
     8     1     8   ar
     9     8     9    1
    10     9    10   ar
    11    10    11   ar
    12    11    12   ar
    13    12    13    1
    14    12    14   ar
    15    14    15    1
    16    14    16   ar
    17     9    16   ar
    18    10    17    1
    19    17    18   ar
    20    18    19   ar
    21    19    20   ar
    22    20    21   ar
    23    21    22   ar
    24    17    22   ar
    25    20    23    1
    26    23    24    2
    27    23    25    2
    28    23    26    1
    29     1    27    1
    30     2    28    1
    31     7    29    1
    32    11    30    1
    33    16    31    1
    34    18    32    1
    35    19    33    1
    36    21    34    1
    37    22    35    1
    38    26    36    1
    39    26    37    1
@<TRIPOS>MOLECULE
LIG00601816
 38 41 0 0 0
SMALL
GASTEIGER

@<TRIPOS>ATOM
      1 C           1.4612   -0.7288   -0.7406 C.3     1  UNL111      0.1052
      2 S           3.0088   -0.0374   -0.2114 S.O2    1  UNL111      1.2038
      3 O           2.8064    0.6115    1.0685 O.2     1  UNL111     -0.6500
      4 O           4.0381   -1.0491   -0.3797 O.2     1  UNL111     -0.6500
      5 C           3.2967    1.2320   -1.4192 C.ar    1  UNL111     -0.0090
      6 C           2.7171    2.4832   -1.2352 C.ar    1  UNL111     -0.1500
      7 C           2.8510    3.4544   -2.2314 C.ar    1  UNL111     -0.1500
      8 C           4.0811    0.9765   -2.5432 C.ar    1  UNL111     -0.1500
      9 C           4.2562    1.9816   -3.5064 C.ar    1  UNL111     -0.1500
     10 C           3.6234    3.2310   -3.3840 C.ar    1  UNL111      0.0530
     11 C           3.7567    4.2847   -4.4122 C.ar    1  UNL111     -0.2046
     12 N           3.7959    4.0535   -5.7817 N.ar    1  UNL111      0.3342
     13 C           3.8496    5.2621   -6.4090 C.ar    1  UNL111      0.2425
     14 C           3.7511    2.9746   -6.6476 C.ar    1  UNL111     -0.1810
     15 C           3.7912    3.3529   -7.9365 C.ar    1  UNL111     -0.0490
     16 S           3.8702    5.1038   -8.1375 S.2     1  UNL111     -0.1570
     17 C           3.7591    5.6963   -4.3515 C.ar    1  UNL111      0.1732
     18 N           3.8151    6.2796   -5.6080 N.ar    1  UNL111     -0.5653
     19 C           3.6268    6.5538   -3.1796 C.ar    1  UNL111      0.0540
     20 C           4.2861    6.2977   -1.9725 C.ar    1  UNL111     -0.1500
     21 C           4.0571    7.1096   -0.8568 C.ar    1  UNL111     -0.1500
     22 C           3.2066    8.2108   -0.9516 C.ar    1  UNL111     -0.1500
     23 C           2.5914    8.5106   -2.1639 C.ar    1  UNL111     -0.1500
     24 C           2.8006    7.6857   -3.2700 C.ar    1  UNL111     -0.1500
     25 H           1.1782   -1.5191   -0.0772 H       1  UNL111      0.0000
     26 H           1.5641   -1.1157   -1.7329 H       1  UNL111      0.0000
     27 H           0.7087    0.0319   -0.7307 H       1  UNL111      0.0000
     28 H           2.1931    2.6924   -0.3711 H       1  UNL111      0.1500
     29 H           2.3696    4.3601   -2.1175 H       1  UNL111      0.1500
     30 H           4.5295    0.0551   -2.6658 H       1  UNL111      0.1500
     31 H           4.8622    1.7999   -4.3218 H       1  UNL111      0.1500
     32 H           3.6935    1.9916   -6.3386 H       1  UNL111      0.1500
     33 H           3.7772    2.6886   -8.7262 H       1  UNL111      0.1500
     34 H           4.9446    5.5059   -1.9050 H       1  UNL111      0.1500
     35 H           4.5193    6.8929    0.0401 H       1  UNL111      0.1500
     36 H           3.0335    8.8027   -0.1241 H       1  UNL111      0.1500
     37 H           1.9827    9.3401   -2.2444 H       1  UNL111      0.1500
     38 H           2.3418    7.9106   -4.1666 H       1  UNL111      0.1500
@<TRIPOS>BOND
     1     1     2    1
     2     2     3    2
     3     2     4    2
     4     2     5    1
     5     5     6   ar
     6     6     7   ar
     7     5     8   ar
     8     8     9   ar
     9     9    10   ar
    10     7    10   ar
    11    10    11    1
    12    11    12   ar
    13    12    13   ar
    14    12    14   ar
    15    14    15   ar
    16    15    16   ar
    17    13    16   ar
    18    11    17   ar
    19    17    18   ar
    20    13    18   ar
    21    17    19    1
    22    19    20   ar
    23    20    21   ar
    24    21    22   ar
    25    22    23   ar
    26    23    24   ar
    27    19    24   ar
    28     1    25    1
    29     1    26    1
    30     1    27    1
    31     6    28    1
    32     7    29    1
    33     8    30    1
    34     9    31    1
    35    14    32    1
    36    15    33    1
    37    20    34    1
    38    21    35    1
    39    22    36    1
    40    23    37    1
    41    24    38    1
@<TRIPOS>MOLECULE
LIG00601817
 37 40 0 0 0
SMALL
GASTEIGER

@<TRIPOS>ATOM
      1 C           4.3803    1.4223    1.2919 C.3     1  UNL111      0.1052
      2 S           3.5063    0.2922    0.2373 S.O2    1  UNL111      1.2038
      3 O           4.3139   -0.9026    0.0838 O.2     1  UNL111     -0.6500
      4 O           2.1328    0.2124    0.6957 O.2     1  UNL111     -0.6500
      5 C           3.5059    1.1465   -1.3208 C.ar    1  UNL111     -0.0090
      6 C           4.5535    0.9395   -2.2213 C.ar    1  UNL111     -0.1500
      7 C           4.5913    1.6733   -3.4088 C.ar    1  UNL111     -0.1500
      8 C           2.4679    2.0316   -1.6183 C.ar    1  UNL111     -0.1500
      9 C           2.5110    2.7609   -2.8075 C.ar    1  UNL111     -0.1500
     10 C           3.5792    2.5983   -3.7022 C.ar    1  UNL111      0.0284
     11 C           3.6461    3.4093   -4.9143 C.ar    1  UNL111      0.0726
     12 S           2.8009    2.8114   -6.3525 S.2     1  UNL111     -0.1570
     13 C           4.2570    4.6016   -5.0965 C.ar    1  UNL111     -0.0594
     14 N           4.0559    5.0638   -6.3922 N.ar    1  UNL111      0.6006
     15 C           3.3057    4.2399   -7.1852 C.ar    1  UNL111      0.2425
     16 N           4.4040    6.1600   -7.1006 N.ar    1  UNL111     -0.7068
     17 C           3.8213    5.9065   -8.2815 C.ar    1  UNL111      0.3660
     18 N           3.1294    4.7252   -8.3803 N.ar    1  UNL111     -0.5653
     19 C           5.0176    5.3488   -4.0951 C.ar    1  UNL111      0.0284
     20 C           6.3981    5.1516   -3.9617 C.ar    1  UNL111     -0.1500
     21 C           7.1269    5.8859   -3.0238 C.ar    1  UNL111     -0.1500
     22 C           6.4823    6.8193   -2.2132 C.ar    1  UNL111     -0.1500
     23 C           5.1081    7.0181   -2.3374 C.ar    1  UNL111     -0.1500
     24 C           4.3764    6.2846   -3.2737 C.ar    1  UNL111     -0.1500
     25 H           4.4468    1.0114    2.2776 H       1  UNL111      0.0000
     26 H           3.8557    2.3542    1.3286 H       1  UNL111      0.0000
     27 H           5.3650    1.5823    0.9050 H       1  UNL111      0.0000
     28 H           5.2926    0.2507   -2.0110 H       1  UNL111      0.1500
     29 H           5.3681    1.5341   -4.0738 H       1  UNL111      0.1500
     30 H           1.6768    2.1454   -0.9655 H       1  UNL111      0.1500
     31 H           1.7522    3.4240   -3.0301 H       1  UNL111      0.1500
     32 H           3.8895    6.5644   -9.0737 H       1  UNL111      0.1500
     33 H           6.8785    4.4607   -4.5591 H       1  UNL111      0.1500
     34 H           8.1439    5.7375   -2.9306 H       1  UNL111      0.1500
     35 H           7.0222    7.3627   -1.5216 H       1  UNL111      0.1500
     36 H           4.6309    7.7083   -1.7366 H       1  UNL111      0.1500
     37 H           3.3588    6.4327   -3.3608 H       1  UNL111      0.1500
@<TRIPOS>BOND
     1     1     2    1
     2     2     3    2
     3     2     4    2
     4     2     5    1
     5     5     6   ar
     6     6     7   ar
     7     5     8   ar
     8     8     9   ar
     9     9    10   ar
    10     7    10   ar
    11    10    11    1
    12    11    12   ar
    13    11    13   ar
    14    13    14   ar
    15    14    15   ar
    16    12    15   ar
    17    14    16   ar
    18    16    17   ar
    19    17    18   ar
    20    15    18   ar
    21    13    19    1
    22    19    20   ar
    23    20    21   ar
    24    21    22   ar
    25    22    23   ar
    26    23    24   ar
    27    19    24   ar
    28     1    25    1
    29     1    26    1
    30     1    27    1
    31     6    28    1
    32     7    29    1
    33     8    30    1
    34     9    31    1
    35    17    32    1
    36    20    33    1
    37    21    34    1
    38    22    35    1
    39    23    36    1
    40    24    37    1
@<TRIPOS>MOLECULE
LIG00601833
 37 39 0 0 0
SMALL
GASTEIGER

@<TRIPOS>ATOM
      1 C           3.3664    3.8794    4.8745 C.3     1  UNL111      0.0000
      2 C           2.3984    4.3817    3.8143 C.3     1  UNL111      0.1810
      3 C           3.1298    4.7599    2.5718 C.ar    1  UNL111      0.0462
      4 C           2.9775    5.9249    1.8448 C.ar    1  UNL111     -0.1100
      5 S           4.1140    5.9607    0.5670 S.2     1  UNL111     -0.0800
      6 C           4.7210    4.4313    1.0714 C.ar    1  UNL111      0.4341
      7 N           4.1013    3.8910    2.0925 N.ar    1  UNL111     -0.5653
      8 S           5.9593    3.6259    0.1594 S.3     1  UNL111     -0.1575
      9 C           6.9847    2.7936    1.3882 C.ar    1  UNL111      0.1015
     10 C           8.2590    3.3364    1.6105 C.ar    1  UNL111     -0.1500
     11 C           6.7678    1.4272    1.6975 C.ar    1  UNL111      0.1990
     12 N           5.4663    0.9899    2.1080 N.pl3   1  UNL111     -0.7570
     13 S           4.5520    0.0144    1.1048 S.O2    1  UNL111      1.3328
     14 O           4.9984    0.1367   -0.2586 O.2     1  UNL111     -0.6500
     15 O           4.5114   -1.2727    1.7819 O.2     1  UNL111     -0.6500
     16 C           2.9542    0.7888    1.2836 C.3     1  UNL111      0.1052
     17 C           7.8474    0.5532    1.9036 C.ar    1  UNL111     -0.1500
     18 C           9.1156    1.0981    1.9782 C.ar    1  UNL111     -0.1435
     19 C           9.2839    2.4659    1.9489 C.ar    1  UNL111      0.0862
     20 C          10.4412    0.4581    2.0881 C.3     1  UNL111      0.4235
     21 O          11.3023    1.5613    2.4411 O.3     1  UNL111     -0.4300
     22 C          10.6689    2.7648    2.2939 C.2     1  UNL111      0.6338
     23 O          11.1463    3.8647    2.4815 O.2     1  UNL111     -0.5700
     24 H           2.8225    3.6136    5.7568 H       1  UNL111      0.0000
     25 H           4.0707    4.6502    5.1083 H       1  UNL111      0.0000
     26 H           3.8869    3.0210    4.5042 H       1  UNL111      0.0000
     27 H           1.8784    5.2379    4.1905 H       1  UNL111      0.0000
     28 H           1.7057    3.5999    3.5820 H       1  UNL111      0.0000
     29 H           2.2830    6.6621    2.0428 H       1  UNL111      0.1500
     30 H           8.4282    4.3508    1.5249 H       1  UNL111      0.1500
     31 H           5.1096    1.2648    2.9835 H       1  UNL111      0.4200
     32 H           2.9614    1.7391    0.7919 H       1  UNL111      0.0000
     33 H           2.7388    0.9264    2.3226 H       1  UNL111      0.0000
     34 H           2.2043    0.1652    0.8435 H       1  UNL111      0.0000
     35 H           7.6987   -0.4638    1.9964 H       1  UNL111      0.1500
     36 H          10.7366    0.0216    1.1569 H       1  UNL111      0.0000
     37 H          10.4669   -0.3424    2.7976 H       1  UNL111      0.0000
@<TRIPOS>BOND
     1     1     2    1
     2     2     3    1
     3     3     4   ar
     4     4     5   ar
     5     5     6   ar
     6     6     7   ar
     7     3     7   ar
     8     6     8    1
     9     8     9    1
    10     9    10   ar
    11     9    11   ar
    12    11    12    1
    13    12    13    1
    14    13    14    2
    15    13    15    2
    16    13    16    1
    17    11    17   ar
    18    17    18   ar
    19    18    19   ar
    20    10    19   ar
    21    18    20    1
    22    20    21    1
    23    21    22    1
    24    19    22    1
    25    22    23    2
    26     1    24    1
    27     1    25    1
    28     1    26    1
    29     2    27    1
    30     2    28    1
    31     4    29    1
    32    10    30    1
    33    12    31    1
    34    16    32    1
    35    16    33    1
    36    16    34    1
    37    17    35    1
    38    20    36    1
    39    20    37    1
@<TRIPOS>MOLECULE
LIG00601834
 44 46 0 0 0
SMALL
GASTEIGER

@<TRIPOS>ATOM
      1 C          -0.3948   -0.7700   -0.9138 C.ar    1  UNL111     -0.1500
      2 C           0.9905   -0.5504   -0.9364 C.ar    1  UNL111     -0.1500
      3 C           1.5083    0.6057   -0.3794 C.ar    1  UNL111      0.1900
      4 F           2.8154    0.8743   -0.4903 F       1  UNL111     -0.1900
      5 C           0.6762    1.4899    0.2852 C.ar    1  UNL111     -0.1500
      6 C          -0.6877    1.1894    0.4255 C.ar    1  UNL111     -0.1500
      7 C          -1.2824    0.0851   -0.2261 C.ar    1  UNL111      0.0000
      8 C          -2.7743   -0.1360   -0.2212 C.ar    1  UNL111      0.0000
      9 C          -3.6745    0.9458   -0.4953 C.ar    1  UNL111      0.1665
     10 C          -3.2948    2.3986   -0.7851 C.3     1  UNL111      1.1635
     11 F          -2.0150    2.6529   -1.1638 F       1  UNL111     -0.3400
     12 F          -4.0500    2.9400   -1.7923 F       1  UNL111     -0.3400
     13 F          -3.5248    3.2019    0.2998 F       1  UNL111     -0.3400
     14 C          -3.3924   -1.4322   -0.0067 C.ar    1  UNL111      0.0000
     15 C          -4.8068   -1.5120   -0.0470 C.ar    1  UNL111     -0.1500
     16 C          -5.5694   -0.4067   -0.3292 C.ar    1  UNL111      0.3925
     17 N          -5.0374    0.7938   -0.5318 N.ar    1  UNL111     -0.6200
     18 O          -6.9297   -0.5807   -0.4510 O.3     1  UNL111     -0.3625
     19 C          -7.6184    0.6236   -0.7883 C.3     1  UNL111      0.2800
     20 C          -2.6809   -2.7518    0.1552 C.ar    1  UNL111      0.0000
     21 C          -1.4973   -2.9183    0.8943 C.ar    1  UNL111     -0.1500
     22 C          -0.7180   -4.0792    0.7707 C.ar    1  UNL111     -0.1500
     23 C          -1.1755   -5.1478   -0.0010 C.ar    1  UNL111     -0.0090
     24 C          -2.4309   -5.0938   -0.5925 C.ar    1  UNL111     -0.1500
     25 C          -3.1593   -3.9017   -0.5238 C.ar    1  UNL111     -0.1500
     26 S          -0.0648   -6.4819   -0.4248 S.O2    1  UNL111      1.2038
     27 O          -0.6348   -7.1588   -1.5708 O.2     1  UNL111     -0.6500
     28 O           1.2649   -5.9028   -0.5015 O.2     1  UNL111     -0.6500
     29 C          -0.1223   -7.5850    0.9412 C.3     1  UNL111      0.1052
     30 H          -0.7782   -1.5851   -1.4175 H       1  UNL111      0.1500
     31 H           1.6196   -1.2467   -1.3658 H       1  UNL111      0.1500
     32 H           1.0568    2.3660    0.6758 H       1  UNL111      0.1500
     33 H          -1.2741    1.7932    1.0226 H       1  UNL111      0.1500
     34 H          -5.2703   -2.4152    0.1387 H       1  UNL111      0.1500
     35 H          -8.6667    0.4246   -0.8683 H       1  UNL111      0.0000
     36 H          -7.2532    0.9933   -1.7236 H       1  UNL111      0.0000
     37 H          -7.4515    1.3555   -0.0258 H       1  UNL111      0.0000
     38 H          -1.1952   -2.1725    1.5405 H       1  UNL111      0.1500
     39 H           0.1934   -4.1423    1.2507 H       1  UNL111      0.1500
     40 H          -2.8198   -5.9193   -1.0746 H       1  UNL111      0.1500
     41 H          -4.0812   -3.8569   -0.9854 H       1  UNL111      0.1500
     42 H          -1.0981   -8.0187    1.0085 H       1  UNL111      0.0000
     43 H           0.0926   -7.0489    1.8419 H       1  UNL111      0.0000
     44 H           0.6036   -8.3593    0.8052 H       1  UNL111      0.0000
@<TRIPOS>BOND
     1     1     2   ar
     2     2     3   ar
     3     3     4    1
     4     3     5   ar
     5     5     6   ar
     6     6     7   ar
     7     1     7   ar
     8     7     8    1
     9     8     9   ar
    10     9    10    1
    11    10    11    1
    12    10    12    1
    13    10    13    1
    14     8    14   ar
    15    14    15   ar
    16    15    16   ar
    17    16    17   ar
    18     9    17   ar
    19    16    18    1
    20    18    19    1
    21    14    20    1
    22    20    21   ar
    23    21    22   ar
    24    22    23   ar
    25    23    24   ar
    26    24    25   ar
    27    20    25   ar
    28    23    26    1
    29    26    27    2
    30    26    28    2
    31    26    29    1
    32     1    30    1
    33     2    31    1
    34     5    32    1
    35     6    33    1
    36    15    34    1
    37    19    35    1
    38    19    36    1
    39    19    37    1
    40    21    38    1
    41    22    39    1
    42    24    40    1
    43    25    41    1
    44    29    42    1
    45    29    43    1
    46    29    44    1
@<TRIPOS>MOLECULE
LIG00601905
 42 44 0 0 0
SMALL
GASTEIGER

@<TRIPOS>ATOM
      1 C          -0.5687   -0.7756   -1.0967 C.ar    1  UNL111     -0.1500
      2 C           0.7709   -0.4106   -1.2906 C.ar    1  UNL111     -0.1500
      3 C           1.2054    0.8457   -0.8989 C.ar    1  UNL111      0.1900
      4 F           2.4676    1.2192   -1.1451 F       1  UNL111     -0.1900
      5 C           0.3367    1.7273   -0.2782 C.ar    1  UNL111     -0.1500
      6 C          -0.9838    1.3321   -0.0318 C.ar    1  UNL111     -0.1500
      7 C          -1.4820    0.0689   -0.4361 C.ar    1  UNL111      0.0000
      8 C          -2.9349   -0.2536   -0.2543 C.ar    1  UNL111      0.3100
      9 N          -3.6936    0.8838   -0.3830 N.ar    1  UNL111     -0.6200
     10 C          -5.0396    0.7985   -0.4153 C.ar    1  UNL111      0.3925
     11 C          -5.7107   -0.3984   -0.3119 C.ar    1  UNL111      0.0730
     12 C          -7.1363   -0.4791   -0.4351 C.1     1  UNL111      0.4841
     13 N          -8.2817   -0.5943   -0.5430 N.1     1  UNL111     -0.5571
     14 O          -5.7832    1.9496   -0.5774 O.3     1  UNL111     -0.3625
     15 C          -5.0114    3.1465   -0.5969 C.3     1  UNL111      0.2800
     16 C          -3.5318   -1.5301   -0.0624 C.ar    1  UNL111      0.0000
     17 C          -4.9493   -1.5527   -0.1049 C.ar    1  UNL111     -0.1500
     18 C          -2.8065   -2.8291    0.1072 C.ar    1  UNL111      0.0000
     19 C          -1.5868   -2.9314    0.8009 C.ar    1  UNL111     -0.1500
     20 C          -0.7747   -4.0695    0.6859 C.ar    1  UNL111     -0.1500
     21 C          -1.2309   -5.1766   -0.0274 C.ar    1  UNL111     -0.0090
     22 C          -2.5133   -5.1797   -0.5651 C.ar    1  UNL111     -0.1500
     23 C          -3.2840   -4.0125   -0.5028 C.ar    1  UNL111     -0.1500
     24 S          -0.1011   -6.4878   -0.4435 S.O2    1  UNL111      1.2038
     25 O          -0.6482   -7.1858   -1.5912 O.2     1  UNL111     -0.6500
     26 O           1.2248   -5.9000   -0.4998 O.2     1  UNL111     -0.6500
     27 C          -0.1606   -7.5834    0.9425 C.3     1  UNL111      0.1052
     28 H          -0.8950   -1.6894   -1.4481 H       1  UNL111      0.1500
     29 H           1.4312   -1.0752   -1.7235 H       1  UNL111      0.1500
     30 H           0.6595    2.6671    0.0003 H       1  UNL111      0.1500
     31 H          -1.6154    1.9828    0.4609 H       1  UNL111      0.1500
     32 H          -5.6605    3.9874   -0.7255 H       1  UNL111      0.0000
     33 H          -4.3133    3.1076   -1.4069 H       1  UNL111      0.0000
     34 H          -4.4806    3.2437    0.3271 H       1  UNL111      0.0000
     35 H          -5.4363   -2.4537    0.0215 H       1  UNL111      0.1500
     36 H          -1.2833   -2.1531    1.4069 H       1  UNL111      0.1500
     37 H           0.1576   -4.0869    1.1281 H       1  UNL111      0.1500
     38 H          -2.8926   -6.0327   -1.0051 H       1  UNL111      0.1500
     39 H          -4.2302   -4.0157   -0.9149 H       1  UNL111      0.1500
     40 H          -1.1315   -8.0290    1.0034 H       1  UNL111      0.0000
     41 H           0.0369   -7.0347    1.8396 H       1  UNL111      0.0000
     42 H           0.5767   -8.3496    0.8234 H       1  UNL111      0.0000
@<TRIPOS>BOND
     1     1     2   ar
     2     2     3   ar
     3     3     4    1
     4     3     5   ar
     5     5     6   ar
     6     6     7   ar
     7     1     7   ar
     8     7     8    1
     9     8     9   ar
    10     9    10   ar
    11    10    11   ar
    12    11    12    1
    13    12    13    3
    14    10    14    1
    15    14    15    1
    16     8    16   ar
    17    16    17   ar
    18    11    17   ar
    19    16    18    1
    20    18    19   ar
    21    19    20   ar
    22    20    21   ar
    23    21    22   ar
    24    22    23   ar
    25    18    23   ar
    26    21    24    1
    27    24    25    2
    28    24    26    2
    29    24    27    1
    30     1    28    1
    31     2    29    1
    32     5    30    1
    33     6    31    1
    34    15    32    1
    35    15    33    1
    36    15    34    1
    37    17    35    1
    38    19    36    1
    39    20    37    1
    40    22    38    1
    41    23    39    1
    42    27    40    1
    43    27    41    1
    44    27    42    1
@<TRIPOS>MOLECULE
LIG00602119
 37 39 0 0 0
SMALL
GASTEIGER

@<TRIPOS>ATOM
      1 C           3.2989    0.7066   -1.6405 C.3     1  UNL111      0.1052
      2 S           2.9993    0.1465    0.0122 S.O2    1  UNL111      1.2038
      3 O           3.8379    0.9182    0.9095 O.2     1  UNL111     -0.6500
      4 O           1.5652    0.0718    0.2143 O.2     1  UNL111     -0.6500
      5 C           3.6214   -1.5197    0.0027 C.ar    1  UNL111     -0.0090
      6 C           4.9181   -1.7782    0.4474 C.ar    1  UNL111     -0.1500
      7 C           5.3730   -3.0985    0.5240 C.ar    1  UNL111     -0.1500
      8 C           2.7857   -2.5644   -0.3930 C.ar    1  UNL111     -0.1500
      9 C           3.2514   -3.8817   -0.3379 C.ar    1  UNL111     -0.1500
     10 C           4.5257   -4.1639    0.1724 C.ar    1  UNL111     -0.0230
     11 N           4.9732   -5.5099    0.3471 N.ar    1  UNL111      0.3262
     12 C           6.2964   -5.8971    0.2362 C.ar    1  UNL111     -0.3016
     13 C           6.3237   -7.2748    0.2771 C.ar    1  UNL111      0.0462
     14 C           7.4893   -8.2009    0.0617 C.3     1  UNL111      1.2010
     15 F           8.6326   -7.5128   -0.2121 F       1  UNL111     -0.3400
     16 F           7.7519   -8.9707    1.1484 F       1  UNL111     -0.3400
     17 F           7.2876   -9.0407   -0.9871 F       1  UNL111     -0.3400
     18 C           4.2483   -6.6835    0.6060 C.ar    1  UNL111      0.1335
     19 N           5.0489   -7.7377    0.5207 N.ar    1  UNL111     -0.5653
     20 C           2.8155   -6.8262    0.9088 C.ar    1  UNL111      0.0530
     21 C           2.1350   -7.9679    0.4674 C.ar    1  UNL111     -0.1500
     22 C           0.7558   -8.0757    0.6306 C.ar    1  UNL111     -0.1500
     23 C           0.0889   -7.0334    1.2473 C.ar    1  UNL111      0.1600
     24 N           0.7119   -5.9530    1.7619 N.ar    1  UNL111     -0.6200
     25 C           2.0597   -5.8952    1.6146 C.ar    1  UNL111      0.1600
     26 H           2.9557    1.7149   -1.7431 H       1  UNL111      0.0000
     27 H           2.7741    0.0793   -2.3303 H       1  UNL111      0.0000
     28 H           4.3480    0.6641   -1.8468 H       1  UNL111      0.0000
     29 H           5.5385   -0.9993    0.7184 H       1  UNL111      0.1500
     30 H           6.3361   -3.2918    0.8404 H       1  UNL111      0.1500
     31 H           1.8288   -2.3660   -0.7246 H       1  UNL111      0.1500
     32 H           2.6525   -4.6515   -0.6754 H       1  UNL111      0.1500
     33 H           7.1114   -5.2713    0.1406 H       1  UNL111      0.1500
     34 H           2.6591   -8.7349    0.0180 H       1  UNL111      0.1500
     35 H           0.2461   -8.9101    0.3005 H       1  UNL111      0.1500
     36 H          -0.9394   -7.0845    1.3177 H       1  UNL111      0.1500
     37 H           2.5582   -5.1069    2.0562 H       1  UNL111      0.1500
@<TRIPOS>BOND
     1     1     2    1
     2     2     3    2
     3     2     4    2
     4     2     5    1
     5     5     6   ar
     6     6     7   ar
     7     5     8   ar
     8     8     9   ar
     9     9    10   ar
    10     7    10   ar
    11    10    11    1
    12    11    12   ar
    13    12    13   ar
    14    13    14    1
    15    14    15    1
    16    14    16    1
    17    14    17    1
    18    11    18   ar
    19    18    19   ar
    20    13    19   ar
    21    18    20    1
    22    20    21   ar
    23    21    22   ar
    24    22    23   ar
    25    23    24   ar
    26    24    25   ar
    27    20    25   ar
    28     1    26    1
    29     1    27    1
    30     1    28    1
    31     6    29    1
    32     7    30    1
    33     8    31    1
    34     9    32    1
    35    12    33    1
    36    21    34    1
    37    22    35    1
    38    23    36    1
    39    25    37    1
@<TRIPOS>MOLECULE
LIG00602119
 37 39 0 0 0
SMALL
GASTEIGER

@<TRIPOS>ATOM
      1 C           3.8016    1.4860    4.1158 C.3     1  UNL111      0.1052
      2 S           3.4437    0.7847    2.5225 S.O2    1  UNL111      1.2038
      3 O           4.4452   -0.2188    2.2332 O.2     1  UNL111     -0.6500
      4 O           2.0287    0.4669    2.4744 O.2     1  UNL111     -0.6500
      5 C           3.7211    2.1526    1.4217 C.ar    1  UNL111     -0.0090
      6 C           4.9809    2.3519    0.8484 C.ar    1  UNL111     -0.1500
      7 C           5.2235    3.5015    0.0855 C.ar    1  UNL111     -0.1500
      8 C           2.6756    3.0388    1.1732 C.ar    1  UNL111     -0.1500
      9 C           2.9184    4.1826    0.4163 C.ar    1  UNL111     -0.1500
     10 C           4.2000    4.4394   -0.1047 C.ar    1  UNL111     -0.0230
     11 N           4.4523    5.7086   -0.7051 N.ar    1  UNL111      0.3262
     12 C           3.8204    6.8651   -0.2870 C.ar    1  UNL111     -0.3016
     13 C           4.4549    7.9251   -0.8959 C.ar    1  UNL111      0.0462
     14 C           4.1982    9.3916   -0.7048 C.3     1  UNL111      1.2010
     15 F           3.2240    9.6112    0.2218 F       1  UNL111     -0.3400
     16 F           5.2987   10.0576   -0.2688 F       1  UNL111     -0.3400
     17 F           3.7856    9.9974   -1.8478 F       1  UNL111     -0.3400
     18 C           5.3853    6.1060   -1.6683 C.ar    1  UNL111      0.1335
     19 N           5.4289    7.4312   -1.7381 N.ar    1  UNL111     -0.5653
     20 C           6.1878    5.2590   -2.5595 C.ar    1  UNL111      0.0530
     21 C           7.4427    5.7055   -2.9945 C.ar    1  UNL111     -0.1500
     22 C           8.2066    4.9282   -3.8628 C.ar    1  UNL111     -0.1500
     23 C           7.6883    3.7160   -4.2805 C.ar    1  UNL111      0.1600
     24 N           6.4723    3.2581   -3.9127 N.ar    1  UNL111     -0.6200
     25 C           5.7457    4.0481   -3.0830 C.ar    1  UNL111      0.1600
     26 H           3.6662    0.7411    4.8719 H       1  UNL111      0.0000
     27 H           3.1403    2.3065    4.3010 H       1  UNL111      0.0000
     28 H           4.8138    1.8326    4.1337 H       1  UNL111      0.0000
     29 H           5.7291    1.6547    0.9868 H       1  UNL111      0.1500
     30 H           6.1530    3.6571   -0.3351 H       1  UNL111      0.1500
     31 H           1.7318    2.8501    1.5456 H       1  UNL111      0.1500
     32 H           2.1507    4.8483    0.2358 H       1  UNL111      0.1500
     33 H           3.0202    6.9234    0.3621 H       1  UNL111      0.1500
     34 H           7.8036    6.6161   -2.6696 H       1  UNL111      0.1500
     35 H           9.1333    5.2482   -4.1852 H       1  UNL111      0.1500
     36 H           8.2617    3.1298   -4.9070 H       1  UNL111      0.1500
     37 H           4.7996    3.7288   -2.8221 H       1  UNL111      0.1500
@<TRIPOS>BOND
     1     1     2    1
     2     2     3    2
     3     2     4    2
     4     2     5    1
     5     5     6   ar
     6     6     7   ar
     7     5     8   ar
     8     8     9   ar
     9     9    10   ar
    10     7    10   ar
    11    10    11    1
    12    11    12   ar
    13    12    13   ar
    14    13    14    1
    15    14    15    1
    16    14    16    1
    17    14    17    1
    18    11    18   ar
    19    18    19   ar
    20    13    19   ar
    21    18    20    1
    22    20    21   ar
    23    21    22   ar
    24    22    23   ar
    25    23    24   ar
    26    24    25   ar
    27    20    25   ar
    28     1    26    1
    29     1    27    1
    30     1    28    1
    31     6    29    1
    32     7    30    1
    33     8    31    1
    34     9    32    1
    35    12    33    1
    36    21    34    1
    37    22    35    1
    38    23    36    1
    39    25    37    1
@<TRIPOS>MOLECULE
LIG00602158
 35 37 0 0 0
SMALL
GASTEIGER

@<TRIPOS>ATOM
      1 C           0.1613    1.9551    2.7100 C.3     1  UNL111      0.1052
      2 S           1.1537    1.1301    1.4860 S.O2    1  UNL111      1.2038
      3 O           0.3399    0.1158    0.8463 O.2     1  UNL111     -0.6500
      4 O           1.8453    2.1382    0.7091 O.2     1  UNL111     -0.6500
      5 C           2.3682    0.2944    2.4791 C.ar    1  UNL111     -0.0090
      6 C           2.0887   -0.9713    2.9924 C.ar    1  UNL111     -0.1500
      7 C           2.9759   -1.5540    3.9033 C.ar    1  UNL111     -0.1500
      8 C           3.5677    0.9358    2.7808 C.ar    1  UNL111     -0.1500
      9 C           4.4643    0.3276    3.6620 C.ar    1  UNL111     -0.1500
     10 C           4.1711   -0.9103    4.2636 C.ar    1  UNL111      0.0530
     11 C           5.0332   -1.4010    5.3550 C.ar    1  UNL111     -0.2046
     12 C           5.6680   -0.6131    6.3086 C.ar    1  UNL111     -0.1500
     13 C           6.1222   -1.4944    7.2886 C.ar    1  UNL111      0.4118
     14 CL          6.9034   -1.0639    8.7262 Cl      1  UNL111     -0.1230
     15 N           5.8191   -2.7557    7.0192 N.ar    1  UNL111     -0.7068
     16 N           5.2583   -2.7184    5.7786 N.ar    1  UNL111      0.5926
     17 C           4.9889   -3.9575    5.1277 C.ar    1  UNL111     -0.0230
     18 C           4.7751   -5.1039    5.9160 C.ar    1  UNL111     -0.1500
     19 C           4.4396   -6.3175    5.3138 C.ar    1  UNL111     -0.1500
     20 C           4.3506   -6.3916    3.9300 C.ar    1  UNL111      0.1900
     21 F           4.0079   -7.5500    3.3523 F       1  UNL111     -0.1900
     22 C           4.6147   -5.2810    3.1350 C.ar    1  UNL111     -0.1500
     23 C           4.9434   -4.0599    3.7312 C.ar    1  UNL111     -0.1500
     24 H          -0.6196    2.5032    2.2257 H       1  UNL111      0.0000
     25 H           0.7745    2.6286    3.2715 H       1  UNL111      0.0000
     26 H          -0.2679    1.2297    3.3692 H       1  UNL111      0.0000
     27 H           1.2350   -1.4737    2.7029 H       1  UNL111      0.1500
     28 H           2.7487   -2.4716    4.3173 H       1  UNL111      0.1500
     29 H           3.7911    1.8502    2.3578 H       1  UNL111      0.1500
     30 H           5.3591    0.7950    3.8761 H       1  UNL111      0.1500
     31 H           5.7799    0.4127    6.2939 H       1  UNL111      0.1500
     32 H           4.8667   -5.0469    6.9423 H       1  UNL111      0.1500
     33 H           4.2592   -7.1529    5.8922 H       1  UNL111      0.1500
     34 H           4.5681   -5.3583    2.1070 H       1  UNL111      0.1500
     35 H           5.1518   -3.2368    3.1446 H       1  UNL111      0.1500
@<TRIPOS>BOND
     1     1     2    1
     2     2     3    2
     3     2     4    2
     4     2     5    1
     5     5     6   ar
     6     6     7   ar
     7     5     8   ar
     8     8     9   ar
     9     9    10   ar
    10     7    10   ar
    11    10    11    1
    12    11    12   ar
    13    12    13   ar
    14    13    14    1
    15    13    15   ar
    16    15    16   ar
    17    11    16   ar
    18    16    17    1
    19    17    18   ar
    20    18    19   ar
    21    19    20   ar
    22    20    21    1
    23    20    22   ar
    24    22    23   ar
    25    17    23   ar
    26     1    24    1
    27     1    25    1
    28     1    26    1
    29     6    27    1
    30     7    28    1
    31     8    29    1
    32     9    30    1
    33    12    31    1
    34    18    32    1
    35    19    33    1
    36    22    34    1
    37    23    35    1
@<TRIPOS>MOLECULE
LIG00602217
 38 40 0 0 0
SMALL
GASTEIGER

@<TRIPOS>ATOM
      1 C           5.9321    2.1893    2.4021 C.3     1  UNL111      0.1052
      2 S           4.8315    1.1197    1.5053 S.O2    1  UNL111      1.2038
      3 O           5.5935   -0.0200    1.0300 O.2     1  UNL111     -0.6500
      4 O           3.6288    0.9420    2.2930 O.2     1  UNL111     -0.6500
      5 C           4.4071    2.1055    0.0888 C.ar    1  UNL111     -0.0090
      6 C           5.2146    2.0743   -1.0517 C.ar    1  UNL111     -0.1500
      7 C           4.9610    2.9591   -2.1066 C.ar    1  UNL111     -0.1500
      8 C           3.2899    2.9371    0.1506 C.ar    1  UNL111     -0.1500
      9 C           3.0356    3.8130   -0.9030 C.ar    1  UNL111     -0.1500
     10 C           3.8882    3.8574   -2.0210 C.ar    1  UNL111     -0.0230
     11 N           3.7093    4.8967   -2.9825 N.ar    1  UNL111      0.3262
     12 C           3.2378    6.1514   -2.6387 C.ar    1  UNL111     -0.3016
     13 C           3.4141    6.9712   -3.7310 C.ar    1  UNL111      0.0462
     14 C           3.1422    8.4433   -3.8430 C.3     1  UNL111      1.2010
     15 F           2.6774    8.9556   -2.6687 F       1  UNL111     -0.3400
     16 F           4.2565    9.1536   -4.1560 F       1  UNL111     -0.3400
     17 F           2.2047    8.7257   -4.7831 F       1  UNL111     -0.3400
     18 C           4.0437    4.9703   -4.3395 C.ar    1  UNL111      0.1335
     19 N           3.9226    6.2204   -4.7687 N.ar    1  UNL111     -0.5653
     20 C           4.4230    3.8760   -5.2506 C.ar    1  UNL111      0.0530
     21 C           5.2553    4.1715   -6.3447 C.ar    1  UNL111     -0.1500
     22 C           5.6329    3.1735   -7.2423 C.ar    1  UNL111      0.1770
     23 CL          6.6382    3.5620   -8.5836 Cl      1  UNL111     -0.1770
     24 C           5.1953    1.8647   -7.0645 C.ar    1  UNL111     -0.1500
     25 C           4.3373    1.5639   -6.0082 C.ar    1  UNL111     -0.1500
     26 C           3.9335    2.5690   -5.1236 C.ar    1  UNL111     -0.1500
     27 H           6.2614    1.6964    3.2929 H       1  UNL111      0.0000
     28 H           5.4191    3.0915    2.6625 H       1  UNL111      0.0000
     29 H           6.7783    2.4239    1.7907 H       1  UNL111      0.0000
     30 H           5.9947    1.4017   -1.1159 H       1  UNL111      0.1500
     31 H           5.5624    2.9500   -2.9452 H       1  UNL111      0.1500
     32 H           2.6589    2.9044    0.9666 H       1  UNL111      0.1500
     33 H           2.2134    4.4354   -0.8626 H       1  UNL111      0.1500
     34 H           2.8292    6.4228   -1.7307 H       1  UNL111      0.1500
     35 H           5.5903    5.1375   -6.4849 H       1  UNL111      0.1500
     36 H           5.5041    1.1216   -7.7106 H       1  UNL111      0.1500
     37 H           3.9993    0.5975   -5.8786 H       1  UNL111      0.1500
     38 H           3.2669    2.3455   -4.3681 H       1  UNL111      0.1500
@<TRIPOS>BOND
     1     1     2    1
     2     2     3    2
     3     2     4    2
     4     2     5    1
     5     5     6   ar
     6     6     7   ar
     7     5     8   ar
     8     8     9   ar
     9     9    10   ar
    10     7    10   ar
    11    10    11    1
    12    11    12   ar
    13    12    13   ar
    14    13    14    1
    15    14    15    1
    16    14    16    1
    17    14    17    1
    18    11    18   ar
    19    18    19   ar
    20    13    19   ar
    21    18    20    1
    22    20    21   ar
    23    21    22   ar
    24    22    23    1
    25    22    24   ar
    26    24    25   ar
    27    25    26   ar
    28    20    26   ar
    29     1    27    1
    30     1    28    1
    31     1    29    1
    32     6    30    1
    33     7    31    1
    34     8    32    1
    35     9    33    1
    36    12    34    1
    37    21    35    1
    38    24    36    1
    39    25    37    1
    40    26    38    1
@<TRIPOS>MOLECULE
LIG00602217
 38 40 0 0 0
SMALL
GASTEIGER

@<TRIPOS>ATOM
      1 C           6.5973   -0.2498    0.1648 C.3     1  UNL111      0.1052
      2 S           4.8277   -0.1180    0.1551 S.O2    1  UNL111      1.2038
      3 O           4.3024   -0.9355    1.2322 O.2     1  UNL111     -0.6500
      4 O           4.4715    1.2794    0.0333 O.2     1  UNL111     -0.6500
      5 C           4.4076   -0.9163   -1.3762 C.ar    1  UNL111     -0.0090
      6 C           4.1973   -2.2964   -1.3965 C.ar    1  UNL111     -0.1500
      7 C           3.9849   -2.9409   -2.6169 C.ar    1  UNL111     -0.1500
      8 C           4.3470   -0.1625   -2.5478 C.ar    1  UNL111     -0.1500
      9 C           4.1334   -0.8076   -3.7661 C.ar    1  UNL111     -0.1500
     10 C           3.9566   -2.2005   -3.8077 C.ar    1  UNL111     -0.0230
     11 N           3.8048   -2.8481   -5.0672 N.ar    1  UNL111      0.3262
     12 C           4.4346   -2.4281   -6.2227 C.ar    1  UNL111     -0.3016
     13 C           4.2254   -3.4041   -7.1755 C.ar    1  UNL111      0.0462
     14 C           4.7685   -3.4765   -8.5735 C.3     1  UNL111      1.2010
     15 F           5.5868   -2.4224   -8.8483 F       1  UNL111     -0.3400
     16 F           5.5045   -4.5982   -8.7851 F       1  UNL111     -0.3400
     17 F           3.7863   -3.4555   -9.5108 F       1  UNL111     -0.3400
     18 C           3.1089   -4.0134   -5.4023 C.ar    1  UNL111      0.1335
     19 N           3.4093   -4.3808   -6.6405 N.ar    1  UNL111     -0.5653
     20 C           2.1307   -4.7444   -4.5787 C.ar    1  UNL111      0.0530
     21 C           2.0296   -6.1371   -4.7235 C.ar    1  UNL111     -0.1500
     22 C           1.1287   -6.8650   -3.9469 C.ar    1  UNL111      0.1770
     23 CL          1.0164   -8.5714   -4.1405 Cl      1  UNL111     -0.1770
     24 C           0.3194   -6.2234   -3.0127 C.ar    1  UNL111     -0.1500
     25 C           0.3826   -4.8380   -2.8844 C.ar    1  UNL111     -0.1500
     26 C           1.2624   -4.1015   -3.6826 C.ar    1  UNL111     -0.1500
     27 H           6.9838    0.2027    1.0540 H       1  UNL111      0.0000
     28 H           6.9969    0.2503   -0.6926 H       1  UNL111      0.0000
     29 H           6.8782   -1.2819    0.1388 H       1  UNL111      0.0000
     30 H           4.1988   -2.8358   -0.5167 H       1  UNL111      0.1500
     31 H           3.8485   -3.9635   -2.6427 H       1  UNL111      0.1500
     32 H           4.4591    0.8628   -2.5139 H       1  UNL111      0.1500
     33 H           4.1052   -0.2595   -4.6400 H       1  UNL111      0.1500
     34 H           4.9620   -1.5501   -6.3494 H       1  UNL111      0.1500
     35 H           2.6261   -6.6256   -5.4094 H       1  UNL111      0.1500
     36 H          -0.3231   -6.7710   -2.4192 H       1  UNL111      0.1500
     37 H          -0.2202   -4.3552   -2.1999 H       1  UNL111      0.1500
     38 H           1.2738   -3.0720   -3.6122 H       1  UNL111      0.1500
@<TRIPOS>BOND
     1     1     2    1
     2     2     3    2
     3     2     4    2
     4     2     5    1
     5     5     6   ar
     6     6     7   ar
     7     5     8   ar
     8     8     9   ar
     9     9    10   ar
    10     7    10   ar
    11    10    11    1
    12    11    12   ar
    13    12    13   ar
    14    13    14    1
    15    14    15    1
    16    14    16    1
    17    14    17    1
    18    11    18   ar
    19    18    19   ar
    20    13    19   ar
    21    18    20    1
    22    20    21   ar
    23    21    22   ar
    24    22    23    1
    25    22    24   ar
    26    24    25   ar
    27    25    26   ar
    28    20    26   ar
    29     1    27    1
    30     1    28    1
    31     1    29    1
    32     6    30    1
    33     7    31    1
    34     8    32    1
    35     9    33    1
    36    12    34    1
    37    21    35    1
    38    24    36    1
    39    25    37    1
    40    26    38    1
@<TRIPOS>MOLECULE
LIG00602343
 58 61 0 0 0
SMALL
GASTEIGER

@<TRIPOS>ATOM
      1 C          -6.8520    1.7803   -7.4480 C.ar    1  UNL111     -0.1500
      2 C          -6.8308    1.1341   -8.6858 C.ar    1  UNL111     -0.1500
      3 C          -7.9233    0.3721   -9.0955 C.ar    1  UNL111     -0.1500
      4 C          -9.0343    0.2477   -8.2639 C.ar    1  UNL111     -0.1500
      5 C          -9.0582    0.8940   -7.0264 C.ar    1  UNL111     -0.1500
      6 C          -7.9717    1.6765   -6.6115 C.ar    1  UNL111     -0.1435
      7 C          -8.0042    2.3839   -5.2794 C.3     1  UNL111      0.1435
      8 C          -7.4663    1.5168   -4.1426 C.3     1  UNL111      0.3001
      9 N          -7.5178    2.1954   -2.8608 N.am    1  UNL111     -0.7301
     10 C          -7.1206    1.5677   -1.7038 C.2     1  UNL111      0.5690
     11 O          -6.7250    0.3996   -1.7037 O.2     1  UNL111     -0.5700
     12 C          -7.1653    2.3605   -0.4031 C.3     1  UNL111      0.2420
     13 C          -7.7483    3.7426   -0.4854 C.ar    1  UNL111     -0.1810
     14 C          -7.0652    4.9342   -0.6894 C.ar    1  UNL111     -0.3316
     15 C          -5.6025    5.1381   -0.9199 C.3     1  UNL111      0.1800
     16 N          -7.9697    5.9922   -0.5373 N.ar    1  UNL111      0.2942
     17 C          -9.2569    5.4386   -0.6029 C.ar    1  UNL111     -0.1516
     18 C          -9.1340    4.0610   -0.4138 C.ar    1  UNL111      0.0000
     19 C         -10.5261    6.0186   -0.7963 C.ar    1  UNL111     -0.1500
     20 C         -11.6714    5.2222   -0.6464 C.ar    1  UNL111     -0.1500
     21 C         -11.5668    3.8696   -0.3499 C.ar    1  UNL111      0.0825
     22 C         -10.3013    3.2814   -0.2599 C.ar    1  UNL111     -0.1500
     23 O         -12.6099    3.0057   -0.1544 O.3     1  UNL111     -0.3625
     24 C         -13.9193    3.5608   -0.1554 C.3     1  UNL111      0.2800
     25 C          -7.6320    7.3632   -0.3334 C.2     1  UNL111      0.4928
     26 O          -6.5018    7.7267   -0.6573 O.2     1  UNL111     -0.5700
     27 C          -8.5150    8.4000    0.2710 C.ar    1  UNL111      0.0862
     28 C          -9.4642    8.0840    1.2507 C.ar    1  UNL111     -0.1500
     29 C         -10.3510    9.0619    1.7096 C.ar    1  UNL111     -0.1500
     30 C         -10.2421   10.3713    1.2451 C.ar    1  UNL111      0.1770
     31 CL        -11.3784   11.5553    1.7575 Cl      1  UNL111     -0.1770
     32 C          -9.2253   10.7215    0.3594 C.ar    1  UNL111     -0.1500
     33 C          -8.3607    9.7366   -0.1275 C.ar    1  UNL111     -0.1500
     34 H          -6.0375    2.3381   -7.1471 H       1  UNL111      0.1500
     35 H          -6.0047    1.2210   -9.2982 H       1  UNL111      0.1500
     36 H          -7.9095   -0.0993  -10.0134 H       1  UNL111      0.1500
     37 H          -9.8406   -0.3228   -8.5630 H       1  UNL111      0.1500
     38 H          -9.8819    0.7948   -6.4127 H       1  UNL111      0.1500
     39 H          -9.0162    2.6512   -5.0576 H       1  UNL111      0.0000
     40 H          -7.3764    3.2471   -5.3546 H       1  UNL111      0.0000
     41 H          -6.4494    1.2614   -4.3562 H       1  UNL111      0.0000
     42 H          -8.0825    0.6446   -4.0763 H       1  UNL111      0.0000
     43 H          -7.8436    3.1235   -2.8189 H       1  UNL111      0.3700
     44 H          -6.1622    2.4509   -0.0418 H       1  UNL111      0.0000
     45 H          -7.8198    1.8129    0.2423 H       1  UNL111      0.0000
     46 H          -5.1188    4.1874   -1.0043 H       1  UNL111      0.0000
     47 H          -5.1839    5.6795   -0.0974 H       1  UNL111      0.0000
     48 H          -5.4577    5.6934   -1.8230 H       1  UNL111      0.0000
     49 H         -10.6123    7.0165   -1.0450 H       1  UNL111      0.1500
     50 H         -12.6049    5.6477   -0.7581 H       1  UNL111      0.1500
     51 H         -10.2198    2.2686   -0.0794 H       1  UNL111      0.1500
     52 H         -14.6364    2.7834    0.0066 H       1  UNL111      0.0000
     53 H         -14.1076    4.0287   -1.0990 H       1  UNL111      0.0000
     54 H         -13.9990    4.2879    0.6255 H       1  UNL111      0.0000
     55 H          -9.5090    7.1271    1.6347 H       1  UNL111      0.1500
     56 H         -11.0853    8.8147    2.3913 H       1  UNL111      0.1500
     57 H          -9.1108   11.7037    0.0640 H       1  UNL111      0.1500
     58 H          -7.6059    9.9936   -0.7827 H       1  UNL111      0.1500
@<TRIPOS>BOND
     1     1     2   ar
     2     2     3   ar
     3     3     4   ar
     4     4     5   ar
     5     5     6   ar
     6     1     6   ar
     7     6     7    1
     8     7     8    1
     9     8     9    1
    10     9    10   am
    11    10    11    2
    12    10    12    1
    13    12    13    1
    14    13    14   ar
    15    14    15    1
    16    14    16   ar
    17    16    17   ar
    18    17    18   ar
    19    13    18   ar
    20    17    19   ar
    21    19    20   ar
    22    20    21   ar
    23    21    22   ar
    24    18    22   ar
    25    21    23    1
    26    23    24    1
    27    16    25   am
    28    25    26    2
    29    25    27    1
    30    27    28   ar
    31    28    29   ar
    32    29    30   ar
    33    30    31    1
    34    30    32   ar
    35    32    33   ar
    36    27    33   ar
    37     1    34    1
    38     2    35    1
    39     3    36    1
    40     4    37    1
    41     5    38    1
    42     7    39    1
    43     7    40    1
    44     8    41    1
    45     8    42    1
    46     9    43    1
    47    12    44    1
    48    12    45    1
    49    15    46    1
    50    15    47    1
    51    15    48    1
    52    19    49    1
    53    20    50    1
    54    22    51    1
    55    24    52    1
    56    24    53    1
    57    24    54    1
    58    28    55    1
    59    29    56    1
    60    32    57    1
    61    33    58    1
@<TRIPOS>MOLECULE
LIG00602593
 35 37 0 0 0
SMALL
GASTEIGER

@<TRIPOS>ATOM
      1 C           4.6317    0.2010    3.8970 C.3     1  UNL111      0.1052
      2 S           3.7707    0.1865    2.3370 S.O2    1  UNL111      1.2038
      3 O           2.3570    0.3409    2.5966 O.2     1  UNL111     -0.6500
      4 O           4.4718    1.0731    1.4258 O.2     1  UNL111     -0.6500
      5 C           4.0165   -1.4785    1.7609 C.ar    1  UNL111     -0.0090
      6 C           3.1454   -2.4986    2.1559 C.ar    1  UNL111     -0.1500
      7 C           3.4007   -3.8248    1.7745 C.ar    1  UNL111     -0.1500
      8 C           5.0860   -1.7511    0.9134 C.ar    1  UNL111     -0.1500
      9 C           5.3312   -3.0675    0.5242 C.ar    1  UNL111     -0.1500
     10 C           4.5131   -4.1226    0.9786 C.ar    1  UNL111     -0.0230
     11 N           4.9138   -5.4700    0.7028 N.ar    1  UNL111      0.3262
     12 C           6.2489   -5.8153    0.6068 C.ar    1  UNL111      0.0365
     13 N           6.4440   -7.0989    0.4918 N.ar    1  UNL111     -0.5653
     14 C           5.1927   -7.6418    0.4727 C.ar    1  UNL111      0.3502
     15 CL          5.0437   -9.3326    0.2615 Cl      1  UNL111     -0.1230
     16 C           4.1882   -6.6719    0.5895 C.ar    1  UNL111     -0.2046
     17 C           2.7183   -6.8421    0.5103 C.ar    1  UNL111      0.0530
     18 C           2.1010   -8.0023    1.0178 C.ar    1  UNL111     -0.1500
     19 C           0.7139   -8.1787    0.9650 C.ar    1  UNL111     -0.1500
     20 C          -0.0803   -7.1744    0.4385 C.ar    1  UNL111      0.1900
     21 F          -1.4122   -7.3112    0.4438 F       1  UNL111     -0.1900
     22 C           0.4935   -6.0286   -0.0919 C.ar    1  UNL111     -0.1500
     23 C           1.8862   -5.8833   -0.0932 C.ar    1  UNL111     -0.1500
     24 H           4.5488    1.1709    4.3412 H       1  UNL111      0.0000
     25 H           5.6639   -0.0309    3.7368 H       1  UNL111      0.0000
     26 H           4.1994   -0.5283    4.5498 H       1  UNL111      0.0000
     27 H           2.3154   -2.2763    2.7275 H       1  UNL111      0.1500
     28 H           2.7683   -4.5806    2.0808 H       1  UNL111      0.1500
     29 H           5.6917   -0.9866    0.5762 H       1  UNL111      0.1500
     30 H           6.1227   -3.2726   -0.1054 H       1  UNL111      0.1500
     31 H           7.0156   -5.1248    0.6244 H       1  UNL111      0.1500
     32 H           2.6864   -8.7405    1.4390 H       1  UNL111      0.1500
     33 H           0.2865   -9.0502    1.3156 H       1  UNL111      0.1500
     34 H          -0.1045   -5.2849   -0.4847 H       1  UNL111      0.1500
     35 H           2.3092   -5.0576   -0.5453 H       1  UNL111      0.1500
@<TRIPOS>BOND
     1     1     2    1
     2     2     3    2
     3     2     4    2
     4     2     5    1
     5     5     6   ar
     6     6     7   ar
     7     5     8   ar
     8     8     9   ar
     9     9    10   ar
    10     7    10   ar
    11    10    11    1
    12    11    12   ar
    13    12    13   ar
    14    13    14   ar
    15    14    15    1
    16    14    16   ar
    17    11    16   ar
    18    16    17    1
    19    17    18   ar
    20    18    19   ar
    21    19    20   ar
    22    20    21    1
    23    20    22   ar
    24    22    23   ar
    25    17    23   ar
    26     1    24    1
    27     1    25    1
    28     1    26    1
    29     6    27    1
    30     7    28    1
    31     8    29    1
    32     9    30    1
    33    12    31    1
    34    18    32    1
    35    19    33    1
    36    22    34    1
    37    23    35    1
@<TRIPOS>MOLECULE
LIG00607803
 41 43 0 0 0
SMALL
GASTEIGER

@<TRIPOS>ATOM
      1 C           1.9653    2.1849    1.9248 C.3     1  UNL111      0.2800
      2 O           1.5799    0.8144    1.9290 O.3     1  UNL111     -0.3625
      3 C           2.5429   -0.0948    2.2702 C.ar    1  UNL111      0.0825
      4 C           2.0729   -1.3985    2.4453 C.ar    1  UNL111     -0.1500
      5 C           2.9320   -2.4240    2.8640 C.ar    1  UNL111     -0.1500
      6 C           3.9013    0.1488    2.4647 C.ar    1  UNL111      0.1900
      7 F           4.4257    1.3739    2.3171 F       1  UNL111     -0.1900
      8 C           4.7675   -0.8757    2.8489 C.ar    1  UNL111     -0.1500
      9 C           4.2936   -2.1750    3.0786 C.ar    1  UNL111      0.0530
     10 C           5.1918   -3.1770    3.6747 C.ar    1  UNL111     -0.2046
     11 C           6.1957   -2.9332    4.6024 C.ar    1  UNL111     -0.1500
     12 C           6.6017   -4.1856    5.0938 C.ar    1  UNL111      0.1078
     13 C           7.6383   -4.4440    6.1398 C.3     1  UNL111      0.8610
     14 F           8.8475   -3.9420    5.7559 F       1  UNL111     -0.3400
     15 F           7.3271   -3.8098    7.3047 F       1  UNL111     -0.3400
     16 N           5.1505   -4.5675    3.5556 N.ar    1  UNL111      0.5926
     17 N           5.8968   -5.1716    4.5282 N.ar    1  UNL111     -0.7068
     18 C           4.5456   -5.4015    2.5700 C.ar    1  UNL111     -0.0230
     19 C           4.2995   -4.9408    1.2698 C.ar    1  UNL111     -0.1500
     20 C           3.7988   -5.8198    0.3028 C.ar    1  UNL111     -0.1500
     21 C           3.5540   -7.1554    0.6371 C.ar    1  UNL111     -0.0090
     22 C           3.7641   -7.6162    1.9371 C.ar    1  UNL111     -0.1500
     23 C           4.2740   -6.7421    2.8970 C.ar    1  UNL111     -0.1500
     24 S           2.9814   -8.2836   -0.5981 S.O2    1  UNL111      1.4470
     25 O           2.3401   -9.4072    0.0411 O.2     1  UNL111     -0.6500
     26 O           2.3615   -7.5342   -1.6653 O.2     1  UNL111     -0.6500
     27 N           4.4306   -8.8648   -1.2158 N.3     1  UNL111     -0.9780
     28 H           1.1287    2.7898    1.6434 H       1  UNL111      0.0000
     29 H           2.7615    2.3294    1.2247 H       1  UNL111      0.0000
     30 H           2.2954    2.4656    2.9032 H       1  UNL111      0.0000
     31 H           1.0792   -1.6097    2.2639 H       1  UNL111      0.1500
     32 H           2.5570   -3.3734    3.0159 H       1  UNL111      0.1500
     33 H           5.7728   -0.6737    2.9658 H       1  UNL111      0.1500
     34 H           6.5706   -2.0119    4.8774 H       1  UNL111      0.1500
     35 H           7.6757   -5.5051    6.2726 H       1  UNL111      0.0000
     36 H           4.4870   -3.9557    1.0259 H       1  UNL111      0.1500
     37 H           3.6107   -5.4832   -0.6545 H       1  UNL111      0.1500
     38 H           3.5446   -8.5934    2.1858 H       1  UNL111      0.1500
     39 H           4.4534   -7.0818    3.8548 H       1  UNL111      0.1500
     40 H           4.9134   -9.4057   -0.4984 H       1  UNL111      0.4200
     41 H           5.0167   -8.0808   -1.5026 H       1  UNL111      0.4200
@<TRIPOS>BOND
     1     1     2    1
     2     2     3    1
     3     3     4   ar
     4     4     5   ar
     5     3     6   ar
     6     6     7    1
     7     6     8   ar
     8     8     9   ar
     9     5     9   ar
    10     9    10    1
    11    10    11   ar
    12    11    12   ar
    13    12    13    1
    14    13    14    1
    15    13    15    1
    16    10    16   ar
    17    16    17   ar
    18    12    17   ar
    19    16    18    1
    20    18    19   ar
    21    19    20   ar
    22    20    21   ar
    23    21    22   ar
    24    22    23   ar
    25    18    23   ar
    26    21    24    1
    27    24    25    2
    28    24    26    2
    29    24    27    1
    30     1    28    1
    31     1    29    1
    32     1    30    1
    33     4    31    1
    34     5    32    1
    35     8    33    1
    36    11    34    1
    37    13    35    1
    38    19    36    1
    39    20    37    1
    40    22    38    1
    41    23    39    1
    42    27    40    1
    43    27    41    1
@<TRIPOS>MOLECULE
LIG00836399
 45 47 0 0 0
SMALL
GASTEIGER

@<TRIPOS>ATOM
      1 C          -0.4258    0.4616   -0.7766 C.ar    1  UNL111     -0.1500
      2 C           0.9587    0.3171   -0.6369 C.ar    1  UNL111     -0.1500
      3 C           1.4665   -0.5955    0.2743 C.ar    1  UNL111      0.1900
      4 F           2.7899   -0.7868    0.3529 F       1  UNL111     -0.1900
      5 C           0.6143   -1.3282    1.0898 C.ar    1  UNL111     -0.1500
      6 C          -0.7723   -1.1517    0.9805 C.ar    1  UNL111     -0.1500
      7 C          -1.3144   -0.2735    0.0211 C.ar    1  UNL111      0.0540
      8 C          -2.7641   -0.2095   -0.1834 C.ar    1  UNL111     -0.0540
      9 C          -3.5135    0.9556   -0.3720 C.ar    1  UNL111     -0.3316
     10 C          -3.1964    2.3938   -0.5279 C.3     1  UNL111      1.2000
     11 F          -1.9027    2.7145   -0.2936 F       1  UNL111     -0.3400
     12 F          -3.4709    2.8128   -1.7913 F       1  UNL111     -0.3400
     13 F          -3.9271    3.1772    0.3051 F       1  UNL111     -0.3400
     14 C          -3.7213   -1.2862   -0.3112 C.ar    1  UNL111      0.2348
     15 N          -4.9625   -0.7903   -0.4227 N.ar    1  UNL111     -0.7068
     16 N          -4.8223    0.5420   -0.4371 N.ar    1  UNL111      0.3140
     17 C          -6.0455    1.3534   -0.4671 C.3     1  UNL111      0.3938
     18 C          -6.5266    1.6654   -1.8559 C.2     1  UNL111     -0.2882
     19 C          -6.7381    2.9024   -2.3284 C.2     1  UNL111     -0.3000
     20 C          -3.5447   -2.7509   -0.3845 C.ar    1  UNL111      0.0540
     21 C          -4.6008   -3.6012    0.0013 C.ar    1  UNL111     -0.1500
     22 C          -4.5103   -4.9921   -0.1380 C.ar    1  UNL111     -0.1500
     23 C          -3.3497   -5.5521   -0.6703 C.ar    1  UNL111     -0.0090
     24 C          -2.2818   -4.7346   -1.0449 C.ar    1  UNL111     -0.1500
     25 C          -2.3873   -3.3419   -0.9123 C.ar    1  UNL111     -0.1500
     26 S          -3.2150   -7.3171   -0.8175 S.O2    1  UNL111      1.2038
     27 O          -1.9473   -7.6117   -1.4654 O.2     1  UNL111     -0.6500
     28 O          -3.5215   -7.8690    0.4944 O.2     1  UNL111     -0.6500
     29 C          -4.5014   -7.8025   -1.9349 C.3     1  UNL111      0.1052
     30 H          -0.7992    1.1199   -1.4782 H       1  UNL111      0.1500
     31 H           1.5995    0.8879   -1.2102 H       1  UNL111      0.1500
     32 H           0.9995   -1.9992    1.7728 H       1  UNL111      0.1500
     33 H          -1.4035   -1.6712    1.6103 H       1  UNL111      0.1500
     34 H          -5.8519    2.2760    0.0390 H       1  UNL111      0.0000
     35 H          -6.8135    0.7809    0.0097 H       1  UNL111      0.0000
     36 H          -6.7069    0.8720   -2.4907 H       1  UNL111      0.1500
     37 H          -6.5691    3.7216   -1.7239 H       1  UNL111      0.1500
     38 H          -7.0699    3.0352   -3.2965 H       1  UNL111      0.1500
     39 H          -5.4609   -3.1893    0.3957 H       1  UNL111      0.1500
     40 H          -5.2953   -5.5966    0.1507 H       1  UNL111      0.1500
     41 H          -1.4162   -5.1541   -1.4187 H       1  UNL111      0.1500
     42 H          -1.6008   -2.7427   -1.2078 H       1  UNL111      0.1500
     43 H          -4.2967   -7.4071   -2.9079 H       1  UNL111      0.0000
     44 H          -5.4390   -7.4231   -1.5858 H       1  UNL111      0.0000
     45 H          -4.5454   -8.8704   -1.9859 H       1  UNL111      0.0000
@<TRIPOS>BOND
     1     1     2   ar
     2     2     3   ar
     3     3     4    1
     4     3     5   ar
     5     5     6   ar
     6     6     7   ar
     7     1     7   ar
     8     7     8    1
     9     8     9   ar
    10     9    10    1
    11    10    11    1
    12    10    12    1
    13    10    13    1
    14     8    14   ar
    15    14    15   ar
    16    15    16   ar
    17     9    16   ar
    18    16    17    1
    19    17    18    1
    20    18    19    2
    21    14    20    1
    22    20    21   ar
    23    21    22   ar
    24    22    23   ar
    25    23    24   ar
    26    24    25   ar
    27    20    25   ar
    28    23    26    1
    29    26    27    2
    30    26    28    2
    31    26    29    1
    32     1    30    1
    33     2    31    1
    34     5    32    1
    35     6    33    1
    36    17    34    1
    37    17    35    1
    38    18    36    1
    39    19    37    1
    40    19    38    1
    41    21    39    1
    42    22    40    1
    43    24    41    1
    44    25    42    1
    45    29    43    1
    46    29    44    1
    47    29    45    1
@<TRIPOS>MOLECULE
LIG00836819
 37 39 0 0 0
SMALL
GASTEIGER

@<TRIPOS>ATOM
      1 C           0.7436   -0.0400    0.5195 C.3     1  UNL111      0.1052
      2 S           2.4724    0.3632    0.5620 S.O2    1  UNL111      1.2038
      3 O           2.9778    0.3196   -0.7984 O.2     1  UNL111     -0.6500
      4 O           2.6454    1.5439    1.3853 O.2     1  UNL111     -0.6500
      5 C           3.1901   -1.0051    1.4435 C.ar    1  UNL111     -0.0090
      6 C           3.6778   -2.1010    0.7364 C.ar    1  UNL111     -0.1500
      7 C           4.2398   -3.1721    1.4364 C.ar    1  UNL111     -0.1500
      8 C           3.2858   -0.9605    2.8355 C.ar    1  UNL111     -0.1500
      9 C           3.8234   -2.0520    3.5294 C.ar    1  UNL111     -0.1500
     10 C           4.3063   -3.1788    2.8450 C.ar    1  UNL111      0.0530
     11 C           4.7978   -4.3665    3.5751 C.ar    1  UNL111     -0.0130
     12 S           4.2927   -5.9154    2.9829 S.2     1  UNL111     -0.0800
     13 C           5.0387   -6.7076    4.3023 C.ar    1  UNL111      0.1981
     14 N           5.6656   -5.8977    5.1367 N.ar    1  UNL111     -0.5653
     15 C           4.9042   -8.2031    4.4304 C.3     1  UNL111      1.2000
     16 F           4.3067   -8.7818    3.3490 F       1  UNL111     -0.3400
     17 F           6.1058   -8.8225    4.5712 F       1  UNL111     -0.3400
     18 F           4.1505   -8.5538    5.5076 F       1  UNL111     -0.3400
     19 C           5.5525   -4.5641    4.7327 C.ar    1  UNL111      0.1732
     20 C           6.1705   -3.5290    5.5697 C.ar    1  UNL111      0.0540
     21 C           6.2456   -3.7285    6.9629 C.ar    1  UNL111     -0.1500
     22 C           6.7834   -2.7479    7.8035 C.ar    1  UNL111     -0.1500
     23 C           7.2552   -1.5630    7.2559 C.ar    1  UNL111      0.1900
     24 F           7.7404   -0.6091    8.0596 F       1  UNL111     -0.1900
     25 C           7.2300   -1.3577    5.8826 C.ar    1  UNL111     -0.1500
     26 C           6.7076   -2.3463    5.0400 C.ar    1  UNL111     -0.1500
     27 H           0.2103    0.7305    0.0030 H       1  UNL111      0.0000
     28 H           0.3719   -0.1223    1.5195 H       1  UNL111      0.0000
     29 H           0.6069   -0.9712    0.0104 H       1  UNL111      0.0000
     30 H           3.6248   -2.1221   -0.2940 H       1  UNL111      0.1500
     31 H           4.6148   -3.9768    0.9103 H       1  UNL111      0.1500
     32 H           2.9619   -0.1271    3.3509 H       1  UNL111      0.1500
     33 H           3.8652   -2.0276    4.5603 H       1  UNL111      0.1500
     34 H           5.8986   -4.6114    7.3692 H       1  UNL111      0.1500
     35 H           6.8289   -2.9043    8.8226 H       1  UNL111      0.1500
     36 H           7.5954   -0.4786    5.4842 H       1  UNL111      0.1500
     37 H           6.7178   -2.2033    4.0180 H       1  UNL111      0.1500
@<TRIPOS>BOND
     1     1     2    1
     2     2     3    2
     3     2     4    2
     4     2     5    1
     5     5     6   ar
     6     6     7   ar
     7     5     8   ar
     8     8     9   ar
     9     9    10   ar
    10     7    10   ar
    11    10    11    1
    12    11    12   ar
    13    12    13   ar
    14    13    14   ar
    15    13    15    1
    16    15    16    1
    17    15    17    1
    18    15    18    1
    19    11    19   ar
    20    14    19   ar
    21    19    20    1
    22    20    21   ar
    23    21    22   ar
    24    22    23   ar
    25    23    24    1
    26    23    25   ar
    27    25    26   ar
    28    20    26   ar
    29     1    27    1
    30     1    28    1
    31     1    29    1
    32     6    30    1
    33     7    31    1
    34     8    32    1
    35     9    33    1
    36    21    34    1
    37    22    35    1
    38    25    36    1
    39    26    37    1
@<TRIPOS>MOLECULE
LIG00838584
 42 44 0 0 0
SMALL
GASTEIGER

@<TRIPOS>ATOM
      1 C           5.7973   -0.0748    0.3421 C.3     1  UNL111      0.1052
      2 S           4.0325   -0.0742    0.1352 S.O2    1  UNL111      1.2038
      3 O           3.4504   -0.8999    1.1756 O.2     1  UNL111     -0.6500
      4 O           3.5955    1.2934   -0.0673 O.2     1  UNL111     -0.6500
      5 C           3.8381   -0.9340   -1.4065 C.ar    1  UNL111     -0.0090
      6 C           3.6999   -2.3223   -1.4024 C.ar    1  UNL111     -0.1500
      7 C           3.6656   -3.0045   -2.6171 C.ar    1  UNL111     -0.1500
      8 C           3.8747   -0.2166   -2.6050 C.ar    1  UNL111     -0.1500
      9 C           3.8365   -0.9061   -3.8177 C.ar    1  UNL111     -0.1500
     10 C           3.7480   -2.3024   -3.8289 C.ar    1  UNL111      0.0284
     11 C           3.7995   -3.0447   -5.0844 C.2     1  UNL111     -0.1666
     12 C           2.5833   -3.4237   -5.8590 C.3     1  UNL111      0.4182
     13 C           1.9601   -2.2334   -6.5931 C.3     1  UNL111      0.0000
     14 C           1.5300   -4.1769   -5.0481 C.3     1  UNL111      0.0000
     15 C           4.9122   -3.5020   -5.6669 C.2     1  UNL111     -0.0140
     16 C           4.4667   -4.2966   -6.8262 C.2     1  UNL111      0.7056
     17 O           5.1912   -4.8770   -7.6130 O.2     1  UNL111     -0.5700
     18 O           3.1035   -4.3086   -6.8631 O.3     1  UNL111     -0.4300
     19 C           6.3025   -3.3103   -5.2703 C.ar    1  UNL111      0.0284
     20 C           6.9339   -4.2235   -4.4215 C.ar    1  UNL111     -0.1500
     21 C           8.2611   -4.0189   -4.0561 C.ar    1  UNL111      0.1900
     22 F           8.8611   -4.8969   -3.2416 F       1  UNL111     -0.1900
     23 C           8.9759   -2.9195   -4.5190 C.ar    1  UNL111     -0.1500
     24 C           8.3534   -2.0031   -5.3627 C.ar    1  UNL111     -0.1500
     25 C           7.0193   -2.1967   -5.7352 C.ar    1  UNL111     -0.1500
     26 H           6.0497    0.4247    1.2541 H       1  UNL111      0.0000
     27 H           6.2531    0.4343   -0.4813 H       1  UNL111      0.0000
     28 H           6.1519   -1.0837    0.3781 H       1  UNL111      0.0000
     29 H           3.6241   -2.8374   -0.5113 H       1  UNL111      0.1500
     30 H           3.5790   -4.0328   -2.6253 H       1  UNL111      0.1500
     31 H           3.9295    0.8139   -2.5935 H       1  UNL111      0.1500
     32 H           3.8736   -0.3852   -4.7078 H       1  UNL111      0.1500
     33 H           1.5579   -1.5451   -5.8794 H       1  UNL111      0.0000
     34 H           1.1771   -2.5802   -7.2346 H       1  UNL111      0.0000
     35 H           2.7098   -1.7431   -7.1783 H       1  UNL111      0.0000
     36 H           1.1313   -3.5309   -4.2940 H       1  UNL111      0.0000
     37 H           1.9794   -5.0306   -4.5853 H       1  UNL111      0.0000
     38 H           0.7417   -4.4967   -5.6971 H       1  UNL111      0.0000
     39 H           6.4189   -5.0449   -4.0677 H       1  UNL111      0.1500
     40 H           9.9600   -2.7838   -4.2394 H       1  UNL111      0.1500
     41 H           8.8748   -1.1838   -5.7119 H       1  UNL111      0.1500
     42 H           6.5579   -1.5148   -6.3574 H       1  UNL111      0.1500
@<TRIPOS>BOND
     1     1     2    1
     2     2     3    2
     3     2     4    2
     4     2     5    1
     5     5     6   ar
     6     6     7   ar
     7     5     8   ar
     8     8     9   ar
     9     9    10   ar
    10     7    10   ar
    11    10    11    1
    12    11    12    1
    13    12    13    1
    14    12    14    1
    15    11    15    2
    16    15    16    1
    17    16    17    2
    18    16    18    1
    19    12    18    1
    20    15    19    1
    21    19    20   ar
    22    20    21   ar
    23    21    22    1
    24    21    23   ar
    25    23    24   ar
    26    24    25   ar
    27    19    25   ar
    28     1    26    1
    29     1    27    1
    30     1    28    1
    31     6    29    1
    32     7    30    1
    33     8    31    1
    34     9    32    1
    35    13    33    1
    36    13    34    1
    37    13    35    1
    38    14    36    1
    39    14    37    1
    40    14    38    1
    41    20    39    1
    42    23    40    1
    43    24    41    1
    44    25    42    1
@<TRIPOS>MOLECULE
LIG00838696
 41 44 0 0 0
SMALL
GASTEIGER

@<TRIPOS>ATOM
      1 C           5.8331   -0.5948   -1.4055 C.3     1  UNL111      0.1052
      2 S           4.2989   -0.1078   -0.6361 S.O2    1  UNL111      1.2038
      3 O           3.2415   -0.9232   -1.2015 O.2     1  UNL111     -0.6500
      4 O           4.5111   -0.0497    0.8050 O.2     1  UNL111     -0.6500
      5 C           4.0670    1.5577   -1.2107 C.ar    1  UNL111     -0.0090
      6 C           3.2411    1.7991   -2.3066 C.ar    1  UNL111     -0.1500
      7 C           3.0811    3.1104   -2.7757 C.ar    1  UNL111     -0.1500
      8 C           4.6900    2.6169   -0.5596 C.ar    1  UNL111     -0.1500
      9 C           4.6020    3.9064   -1.1053 C.ar    1  UNL111     -0.1500
     10 C           3.8249    4.1733   -2.2484 C.ar    1  UNL111      0.0530
     11 C           3.7792    5.5223   -2.8525 C.ar    1  UNL111     -0.2046
     12 N           3.8588    5.8117   -4.2330 N.ar    1  UNL111      0.3342
     13 C           3.8474    7.1804   -4.3293 C.ar    1  UNL111      0.2425
     14 C           3.9595    5.1973   -5.4974 C.ar    1  UNL111     -0.1692
     15 C           4.0298    3.7546   -5.8472 C.3     1  UNL111      0.1382
     16 C           4.0001    6.1116   -6.4925 C.ar    1  UNL111     -0.0490
     17 S           3.9451    7.7692   -5.9538 S.2     1  UNL111     -0.1570
     18 C           3.7241    6.8110   -2.2615 C.ar    1  UNL111      0.1732
     19 N           3.7796    7.8139   -3.2074 N.ar    1  UNL111     -0.5653
     20 C           3.6410    7.2279   -0.8569 C.ar    1  UNL111      0.0540
     21 C           4.1134    8.5153   -0.5173 C.ar    1  UNL111     -0.1500
     22 C           4.0430    9.0010    0.7865 C.ar    1  UNL111     -0.1500
     23 C           3.5119    8.1981    1.7930 C.ar    1  UNL111     -0.1500
     24 C           3.0240    6.9330    1.4759 C.ar    1  UNL111     -0.1500
     25 C           3.0631    6.4621    0.1528 C.ar    1  UNL111     -0.1500
     26 H           6.0713   -1.5987   -1.1221 H       1  UNL111      0.0000
     27 H           6.6160    0.0612   -1.0866 H       1  UNL111      0.0000
     28 H           5.7321   -0.5389   -2.4693 H       1  UNL111      0.0000
     29 H           2.7506    1.0181   -2.7697 H       1  UNL111      0.1500
     30 H           2.3990    3.2969   -3.5274 H       1  UNL111      0.1500
     31 H           5.2118    2.4560    0.3161 H       1  UNL111      0.1500
     32 H           5.1199    4.6786   -0.6575 H       1  UNL111      0.1500
     33 H           3.9859    3.1683   -4.9532 H       1  UNL111      0.0000
     34 H           4.9482    3.5561   -6.3592 H       1  UNL111      0.0000
     35 H           3.2060    3.5007   -6.4811 H       1  UNL111      0.0000
     36 H           4.0588    5.8500   -7.4891 H       1  UNL111      0.1500
     37 H           4.5213    9.1115   -1.2543 H       1  UNL111      0.1500
     38 H           4.3826    9.9506    1.0054 H       1  UNL111      0.1500
     39 H           3.4802    8.5383    2.7668 H       1  UNL111      0.1500
     40 H           2.6300    6.3358    2.2197 H       1  UNL111      0.1500
     41 H           2.6596    5.5395   -0.0732 H       1  UNL111      0.1500
@<TRIPOS>BOND
     1     1     2    1
     2     2     3    2
     3     2     4    2
     4     2     5    1
     5     5     6   ar
     6     6     7   ar
     7     5     8   ar
     8     8     9   ar
     9     9    10   ar
    10     7    10   ar
    11    10    11    1
    12    11    12   ar
    13    12    13   ar
    14    12    14   ar
    15    14    15    1
    16    14    16   ar
    17    16    17   ar
    18    13    17   ar
    19    11    18   ar
    20    18    19   ar
    21    13    19   ar
    22    18    20    1
    23    20    21   ar
    24    21    22   ar
    25    22    23   ar
    26    23    24   ar
    27    24    25   ar
    28    20    25   ar
    29     1    26    1
    30     1    27    1
    31     1    28    1
    32     6    29    1
    33     7    30    1
    34     8    31    1
    35     9    32    1
    36    15    33    1
    37    15    34    1
    38    15    35    1
    39    16    36    1
    40    21    37    1
    41    22    38    1
    42    23    39    1
    43    24    40    1
    44    25    41    1
@<TRIPOS>MOLECULE
LIG00838698
 38 41 0 0 0
SMALL
GASTEIGER

@<TRIPOS>ATOM
      1 C           5.3583    1.4685    0.0252 C.3     1  UNL111      0.1052
      2 S           3.8145    0.6194   -0.2258 S.O2    1  UNL111      1.2038
      3 O           3.8350   -0.5992    0.5589 O.2     1  UNL111     -0.6500
      4 O           2.7454    1.5850   -0.0815 O.2     1  UNL111     -0.6500
      5 C           3.8896    0.1524   -1.9400 C.ar    1  UNL111     -0.0090
      6 C           4.5282   -1.0289   -2.3123 C.ar    1  UNL111     -0.1500
      7 C           4.6332   -1.3583   -3.6707 C.ar    1  UNL111     -0.1500
      8 C           3.2877    0.9593   -2.9024 C.ar    1  UNL111     -0.1500
      9 C           3.3495    0.5884   -4.2507 C.ar    1  UNL111     -0.1500
     10 C           4.0469   -0.5588   -4.6673 C.ar    1  UNL111      0.0530
     11 C           4.1416   -0.9140   -6.0986 C.ar    1  UNL111     -0.2046
     12 N           4.2968    0.0127   -7.1233 N.ar    1  UNL111      0.3342
     13 C           4.3591   -0.6705   -8.3000 C.ar    1  UNL111      0.2425
     14 C           4.4171    1.3853   -7.2606 C.ar    1  UNL111     -0.1810
     15 C           4.5419    1.7580   -8.5458 C.ar    1  UNL111     -0.0490
     16 S           4.5387    0.3908   -9.6620 S.2     1  UNL111     -0.1570
     17 C           4.1635   -2.1386   -6.8013 C.ar    1  UNL111      0.1732
     18 N           4.3082   -1.9587   -8.1693 N.ar    1  UNL111     -0.5653
     19 C           4.0912   -3.4960   -6.2725 C.ar    1  UNL111      0.0540
     20 C           3.2688   -3.8434   -5.1924 C.ar    1  UNL111     -0.1500
     21 C           3.2782   -5.1468   -4.6884 C.ar    1  UNL111     -0.1500
     22 C           4.0689   -6.1158   -5.2947 C.ar    1  UNL111      0.1900
     23 F           4.0786   -7.3620   -4.8032 F       1  UNL111     -0.1900
     24 C           4.8449   -5.8109   -6.4037 C.ar    1  UNL111     -0.1500
     25 C           4.8557   -4.5024   -6.8912 C.ar    1  UNL111     -0.1500
     26 H           5.4223    1.7996    1.0407 H       1  UNL111      0.0000
     27 H           5.4113    2.3133   -0.6294 H       1  UNL111      0.0000
     28 H           6.1695    0.8032   -0.1848 H       1  UNL111      0.0000
     29 H           4.9209   -1.6565   -1.5933 H       1  UNL111      0.1500
     30 H           5.1526   -2.2068   -3.9453 H       1  UNL111      0.1500
     31 H           2.7995    1.8247   -2.6234 H       1  UNL111      0.1500
     32 H           2.8716    1.1711   -4.9558 H       1  UNL111      0.1500
     33 H           4.4116    2.0458   -6.4677 H       1  UNL111      0.1500
     34 H           4.6303    2.7407   -8.8483 H       1  UNL111      0.1500
     35 H           2.6529   -3.1330   -4.7669 H       1  UNL111      0.1500
     36 H           2.6999   -5.3890   -3.8687 H       1  UNL111      0.1500
     37 H           5.4081   -6.5433   -6.8634 H       1  UNL111      0.1500
     38 H           5.4316   -4.2705   -7.7156 H       1  UNL111      0.1500
@<TRIPOS>BOND
     1     1     2    1
     2     2     3    2
     3     2     4    2
     4     2     5    1
     5     5     6   ar
     6     6     7   ar
     7     5     8   ar
     8     8     9   ar
     9     9    10   ar
    10     7    10   ar
    11    10    11    1
    12    11    12   ar
    13    12    13   ar
    14    12    14   ar
    15    14    15   ar
    16    15    16   ar
    17    13    16   ar
    18    11    17   ar
    19    17    18   ar
    20    13    18   ar
    21    17    19    1
    22    19    20   ar
    23    20    21   ar
    24    21    22   ar
    25    22    23    1
    26    22    24   ar
    27    24    25   ar
    28    19    25   ar
    29     1    26    1
    30     1    27    1
    31     1    28    1
    32     6    29    1
    33     7    30    1
    34     8    31    1
    35     9    32    1
    36    14    33    1
    37    15    34    1
    38    20    35    1
    39    21    36    1
    40    24    37    1
    41    25    38    1
@<TRIPOS>MOLECULE
LIG00838704
 43 46 0 0 0
SMALL
GASTEIGER

@<TRIPOS>ATOM
      1 C          -0.9747   -0.9233    0.7778 C.ar    1  UNL111     -0.1500
      2 C           0.3658   -0.6287    1.0669 C.ar    1  UNL111     -0.1500
      3 C           0.9303    0.5663    0.6416 C.ar    1  UNL111     -0.1500
      4 C           0.1566    1.4590   -0.0955 C.ar    1  UNL111     -0.1500
      5 C          -1.1789    1.1542   -0.3934 C.ar    1  UNL111     -0.1500
      6 C          -1.7852   -0.0374    0.0452 C.ar    1  UNL111      0.0284
      7 C          -3.2325   -0.3053   -0.2006 C.ar    1  UNL111     -0.0594
      8 N          -4.1976    0.7201   -0.2997 N.ar    1  UNL111      0.6006
      9 C          -5.4810    0.2934   -0.5149 C.ar    1  UNL111      0.2425
     10 N          -4.2163    2.0835   -0.2466 N.ar    1  UNL111     -0.7068
     11 C          -5.5232    2.3564   -0.4499 C.ar    1  UNL111      0.3350
     12 N          -6.3372    1.2626   -0.6145 N.ar    1  UNL111     -0.5653
     13 C          -6.0786    3.7303   -0.5743 C.3     1  UNL111      0.1810
     14 C          -6.7251    4.2384    0.7057 C.3     1  UNL111      0.0000
     15 C          -3.8416   -1.5163   -0.3551 C.ar    1  UNL111      0.0726
     16 S          -5.6050   -1.4152   -0.6185 S.2     1  UNL111     -0.1570
     17 C          -3.3523   -2.9029   -0.3575 C.ar    1  UNL111      0.0284
     18 C          -3.4511   -3.6867    0.8050 C.ar    1  UNL111     -0.1500
     19 C          -3.0606   -5.0307    0.7992 C.ar    1  UNL111     -0.1500
     20 C          -2.5831   -5.6059   -0.3808 C.ar    1  UNL111     -0.0090
     21 C          -2.4888   -4.8438   -1.5492 C.ar    1  UNL111     -0.1500
     22 C          -2.8745   -3.4962   -1.5351 C.ar    1  UNL111     -0.1500
     23 S          -1.9330   -7.2658   -0.3476 S.O2    1  UNL111      1.2038
     24 O          -0.9973   -7.3826   -1.4501 O.2     1  UNL111     -0.6500
     25 O          -1.5054   -7.5275    1.0140 O.2     1  UNL111     -0.6500
     26 C          -3.3146   -8.3190   -0.6945 C.3     1  UNL111      0.1052
     27 H          -1.3768   -1.8133    1.1113 H       1  UNL111      0.1500
     28 H           0.9361   -1.3044    1.5991 H       1  UNL111      0.1500
     29 H           1.9117    0.7903    0.8691 H       1  UNL111      0.1500
     30 H           0.5673    2.3472   -0.4233 H       1  UNL111      0.1500
     31 H          -1.7333    1.8230   -0.9504 H       1  UNL111      0.1500
     32 H          -6.8161    3.7292   -1.3496 H       1  UNL111      0.0000
     33 H          -5.2603    4.3831   -0.7958 H       1  UNL111      0.0000
     34 H          -7.5517    3.6091    0.9619 H       1  UNL111      0.0000
     35 H          -7.0718    5.2397    0.5570 H       1  UNL111      0.0000
     36 H          -6.0065    4.2238    1.4984 H       1  UNL111      0.0000
     37 H          -3.8162   -3.2659    1.6737 H       1  UNL111      0.1500
     38 H          -3.1251   -5.5936    1.6618 H       1  UNL111      0.1500
     39 H          -2.1363   -5.2721   -2.4194 H       1  UNL111      0.1500
     40 H          -2.8063   -2.9357   -2.3989 H       1  UNL111      0.1500
     41 H          -3.6519   -8.1469   -1.6953 H       1  UNL111      0.0000
     42 H          -4.1076   -8.1044   -0.0090 H       1  UNL111      0.0000
     43 H          -3.0188   -9.3418   -0.5888 H       1  UNL111      0.0000
@<TRIPOS>BOND
     1     1     2   ar
     2     2     3   ar
     3     3     4   ar
     4     4     5   ar
     5     5     6   ar
     6     1     6   ar
     7     6     7    1
     8     7     8   ar
     9     8     9   ar
    10     8    10   ar
    11    10    11   ar
    12    11    12   ar
    13     9    12   ar
    14    11    13    1
    15    13    14    1
    16     7    15   ar
    17    15    16   ar
    18     9    16   ar
    19    15    17    1
    20    17    18   ar
    21    18    19   ar
    22    19    20   ar
    23    20    21   ar
    24    21    22   ar
    25    17    22   ar
    26    20    23    1
    27    23    24    2
    28    23    25    2
    29    23    26    1
    30     1    27    1
    31     2    28    1
    32     3    29    1
    33     4    30    1
    34     5    31    1
    35    13    32    1
    36    13    33    1
    37    14    34    1
    38    14    35    1
    39    14    36    1
    40    18    37    1
    41    19    38    1
    42    21    39    1
    43    22    40    1
    44    26    41    1
    45    26    42    1
    46    26    43    1
@<TRIPOS>MOLECULE
LIG00840871
 36 37 0 0 0
SMALL
GASTEIGER

@<TRIPOS>ATOM
      1 C           1.8463    0.8033    0.0244 C.3     1  UNL111      0.1052
      2 S           2.5842   -0.7603   -0.4061 S.O2    1  UNL111      1.3328
      3 O           1.5134   -1.7112   -0.6131 O.2     1  UNL111     -0.6500
      4 O           3.6044   -0.5378   -1.4050 O.2     1  UNL111     -0.6500
      5 N           3.2860   -1.2062    1.0785 N.pl3   1  UNL111     -0.7570
      6 C           4.6868   -1.5451    1.0492 C.ar    1  UNL111      0.1990
      7 C           5.6961   -0.5791    1.2475 C.ar    1  UNL111      0.1015
      8 C           7.0394   -0.9727    1.1620 C.ar    1  UNL111     -0.1500
      9 C           7.3669   -2.2941    0.8380 C.ar    1  UNL111     -0.0090
     10 C           6.3705   -3.2483    0.6334 C.ar    1  UNL111     -0.1500
     11 C           5.0311   -2.8704    0.7370 C.ar    1  UNL111     -0.1500
     12 S           9.0682   -2.7238    0.6145 S.O2    1  UNL111      1.4470
     13 O           9.8086   -2.2624    1.7646 O.2     1  UNL111     -0.6500
     14 O           9.1570   -4.0811    0.1246 O.2     1  UNL111     -0.6500
     15 N           9.5096   -1.7444   -0.6703 N.3     1  UNL111     -0.9780
     16 S           5.3610    1.1656    1.3828 S.3     1  UNL111     -0.2030
     17 C           5.3867    1.5344    3.1331 C.ar    1  UNL111      0.1015
     18 C           6.3524    2.3894    3.6996 C.ar    1  UNL111      0.1770
     19 CL          7.8000    2.8342    2.8597 Cl      1  UNL111     -0.1770
     20 C           6.1582    2.9473    4.9687 C.ar    1  UNL111     -0.1500
     21 C           5.0065    2.6421    5.6864 C.ar    1  UNL111      0.1770
     22 CL          4.7047    3.4202    7.1910 Cl      1  UNL111     -0.1770
     23 C           4.0773    1.7393    5.1756 C.ar    1  UNL111     -0.1500
     24 C           4.2676    1.1853    3.9043 C.ar    1  UNL111     -0.1500
     25 H           1.3556    1.2143   -0.8331 H       1  UNL111      0.0000
     26 H           2.6077    1.4775    0.3569 H       1  UNL111      0.0000
     27 H           1.1324    0.6571    0.8079 H       1  UNL111      0.0000
     28 H           2.7635   -1.2314    1.9125 H       1  UNL111      0.4200
     29 H           7.7889   -0.2856    1.3386 H       1  UNL111      0.1500
     30 H           6.6211   -4.2237    0.4077 H       1  UNL111      0.1500
     31 H           4.2882   -3.5699    0.5831 H       1  UNL111      0.1500
     32 H           9.4659   -0.7666   -0.3831 H       1  UNL111      0.4200
     33 H           8.8708   -1.8985   -1.4504 H       1  UNL111      0.4200
     34 H           6.8662    3.5820    5.3699 H       1  UNL111      0.1500
     35 H           3.2492    1.4790    5.7338 H       1  UNL111      0.1500
     36 H           3.5785    0.5140    3.5308 H       1  UNL111      0.1500
@<TRIPOS>BOND
     1     1     2    1
     2     2     3    2
     3     2     4    2
     4     2     5    1
     5     5     6    1
     6     6     7   ar
     7     7     8   ar
     8     8     9   ar
     9     9    10   ar
    10    10    11   ar
    11     6    11   ar
    12     9    12    1
    13    12    13    2
    14    12    14    2
    15    12    15    1
    16     7    16    1
    17    16    17    1
    18    17    18   ar
    19    18    19    1
    20    18    20   ar
    21    20    21   ar
    22    21    22    1
    23    21    23   ar
    24    23    24   ar
    25    17    24   ar
    26     1    25    1
    27     1    26    1
    28     1    27    1
    29     5    28    1
    30     8    29    1
    31    10    30    1
    32    11    31    1
    33    15    32    1
    34    15    33    1
    35    20    34    1
    36    23    35    1
    37    24    36    1
@<TRIPOS>MOLECULE
LIG00841379
 41 43 0 0 0
SMALL
GASTEIGER

@<TRIPOS>ATOM
      1 C           6.1032    1.9630    2.9846 C.3     1  UNL111      0.1052
      2 S           4.9395    1.0200    2.0246 S.O2    1  UNL111      1.2038
      3 O           5.6418   -0.0974    1.4262 O.2     1  UNL111     -0.6500
      4 O           3.7498    0.8146    2.8289 O.2     1  UNL111     -0.6500
      5 C           4.5150    2.1493    0.7185 C.ar    1  UNL111     -0.0090
      6 C           5.2651    2.1699   -0.4624 C.ar    1  UNL111     -0.1500
      7 C           5.0318    3.1677   -1.4174 C.ar    1  UNL111     -0.1500
      8 C           3.4659    3.0440    0.9155 C.ar    1  UNL111     -0.1500
      9 C           3.2374    4.0382   -0.0320 C.ar    1  UNL111     -0.1500
     10 C           4.0480    4.1358   -1.1777 C.ar    1  UNL111     -0.0230
     11 N           3.9448    5.3030   -1.9891 N.ar    1  UNL111      0.3262
     12 C           3.6379    6.5420   -1.4585 C.ar    1  UNL111     -0.3016
     13 C           3.8665    7.4780   -2.4413 C.ar    1  UNL111      0.0462
     14 C           3.7462    8.9701   -2.3352 C.3     1  UNL111      1.2010
     15 F           3.3937    9.3520   -1.0752 F       1  UNL111     -0.3400
     16 F           4.9119    9.6075   -2.6159 F       1  UNL111     -0.3400
     17 F           2.7984    9.4726   -3.1667 F       1  UNL111     -0.3400
     18 C           4.2255    5.5201   -3.3413 C.ar    1  UNL111      0.1335
     19 N           4.2504    6.8239   -3.5943 N.ar    1  UNL111     -0.5653
     20 C           4.3672    4.5180   -4.4132 C.ar    1  UNL111      0.0530
     21 C           5.1516    4.8185   -5.5335 C.ar    1  UNL111     -0.1500
     22 C           5.2402    3.9369   -6.6169 C.ar    1  UNL111     -0.1500
     23 C           3.6542    3.3122   -4.4154 C.ar    1  UNL111     -0.1500
     24 C           3.7545    2.4169   -5.4902 C.ar    1  UNL111      0.1770
     25 CL          2.8543    0.9463   -5.3709 Cl      1  UNL111     -0.1770
     26 C           4.5469    2.7173   -6.6067 C.ar    1  UNL111     -0.1435
     27 C           4.6483    1.8393   -7.8232 C.3     1  UNL111      0.1435
     28 H           6.4373    1.3776    3.8156 H       1  UNL111      0.0000
     29 H           5.6311    2.8539    3.3427 H       1  UNL111      0.0000
     30 H           6.9412    2.2246    2.3728 H       1  UNL111      0.0000
     31 H           5.9878    1.4524   -0.6293 H       1  UNL111      0.1500
     32 H           5.5806    3.1895   -2.2911 H       1  UNL111      0.1500
     33 H           2.8662    2.9710    1.7522 H       1  UNL111      0.1500
     34 H           2.4663    4.7097    0.1074 H       1  UNL111      0.1500
     35 H           3.2997    6.7304   -0.5019 H       1  UNL111      0.1500
     36 H           5.6748    5.7076   -5.5609 H       1  UNL111      0.1500
     37 H           5.8218    4.1867   -7.4320 H       1  UNL111      0.1500
     38 H           3.0464    3.0793   -3.6146 H       1  UNL111      0.1500
     39 H           4.0720    0.9507   -7.6708 H       1  UNL111      0.0000
     40 H           5.6722    1.5763   -7.9889 H       1  UNL111      0.0000
     41 H           4.2729    2.3661   -8.6755 H       1  UNL111      0.0000
@<TRIPOS>BOND
     1     1     2    1
     2     2     3    2
     3     2     4    2
     4     2     5    1
     5     5     6   ar
     6     6     7   ar
     7     5     8   ar
     8     8     9   ar
     9     9    10   ar
    10     7    10   ar
    11    10    11    1
    12    11    12   ar
    13    12    13   ar
    14    13    14    1
    15    14    15    1
    16    14    16    1
    17    14    17    1
    18    11    18   ar
    19    18    19   ar
    20    13    19   ar
    21    18    20    1
    22    20    21   ar
    23    21    22   ar
    24    20    23   ar
    25    23    24   ar
    26    24    25    1
    27    24    26   ar
    28    22    26   ar
    29    26    27    1
    30     1    28    1
    31     1    29    1
    32     1    30    1
    33     6    31    1
    34     7    32    1
    35     8    33    1
    36     9    34    1
    37    12    35    1
    38    21    36    1
    39    22    37    1
    40    23    38    1
    41    27    39    1
    42    27    40    1
    43    27    41    1
@<TRIPOS>MOLECULE
LIG00841379
 41 43 0 0 0
SMALL
GASTEIGER

@<TRIPOS>ATOM
      1 C           0.4158    2.4224    3.1772 C.3     1  UNL111      0.1052
      2 S           1.1988    1.6135    1.8008 S.O2    1  UNL111      1.2038
      3 O           0.2339    0.7295    1.1792 O.2     1  UNL111     -0.6500
      4 O           1.9052    2.6166    1.0268 O.2     1  UNL111     -0.6500
      5 C           2.4197    0.6017    2.6039 C.ar    1  UNL111     -0.0090
      6 C           2.0950   -0.6937    3.0190 C.ar    1  UNL111     -0.1500
      7 C           2.9974   -1.4139    3.8119 C.ar    1  UNL111     -0.1500
      8 C           3.6721    1.1471    2.8732 C.ar    1  UNL111     -0.1500
      9 C           4.5694    0.4291    3.6594 C.ar    1  UNL111     -0.1500
     10 C           4.2208   -0.8336    4.1734 C.ar    1  UNL111     -0.0230
     11 N           5.0545   -1.4205    5.1707 N.ar    1  UNL111      0.3262
     12 C           5.7684   -0.6576    6.0757 C.ar    1  UNL111     -0.3016
     13 C           6.2121   -1.5035    7.0675 C.ar    1  UNL111      0.0462
     14 C           6.9324   -1.1440    8.3346 C.3     1  UNL111      1.2010
     15 F           7.1111    0.2032    8.4403 F       1  UNL111     -0.3400
     16 F           6.2490   -1.5262    9.4444 F       1  UNL111     -0.3400
     17 F           8.1673   -1.7022    8.4067 F       1  UNL111     -0.3400
     18 C           5.2341   -2.7509    5.5645 C.ar    1  UNL111      0.1335
     19 N           5.8655   -2.7956    6.7322 N.ar    1  UNL111     -0.5653
     20 C           4.8866   -3.9765    4.8226 C.ar    1  UNL111      0.0530
     21 C           4.6351   -5.1547    5.5419 C.ar    1  UNL111     -0.1500
     22 C           4.3636   -6.3589    4.8854 C.ar    1  UNL111     -0.1500
     23 C           4.8879   -4.0488    3.4261 C.ar    1  UNL111     -0.1500
     24 C           4.5934   -5.2496    2.7637 C.ar    1  UNL111      0.1770
     25 CL          4.5744   -5.2097    1.0366 Cl      1  UNL111     -0.1770
     26 C           4.3241   -6.4212    3.4850 C.ar    1  UNL111     -0.1435
     27 C           4.0568   -7.7558    2.8466 C.3     1  UNL111      0.1435
     28 H          -0.3540    3.0728    2.8178 H       1  UNL111      0.0000
     29 H           1.1428    2.9937    3.7158 H       1  UNL111      0.0000
     30 H          -0.0125    1.6874    3.8263 H       1  UNL111      0.0000
     31 H           1.1952   -1.1167    2.7425 H       1  UNL111      0.1500
     32 H           2.7625   -2.3676    4.1285 H       1  UNL111      0.1500
     33 H           3.9320    2.0715    2.4950 H       1  UNL111      0.1500
     34 H           5.4988    0.8267    3.8671 H       1  UNL111      0.1500
     35 H           5.9377    0.3588    6.0186 H       1  UNL111      0.1500
     36 H           4.6508   -5.1320    6.5735 H       1  UNL111      0.1500
     37 H           4.1901   -7.2128    5.4384 H       1  UNL111      0.1500
     38 H           5.1090   -3.2053    2.8741 H       1  UNL111      0.1500
     39 H           4.0563   -7.6482    1.7820 H       1  UNL111      0.0000
     40 H           3.1039   -8.1208    3.1686 H       1  UNL111      0.0000
     41 H           4.8199   -8.4483    3.1348 H       1  UNL111      0.0000
@<TRIPOS>BOND
     1     1     2    1
     2     2     3    2
     3     2     4    2
     4     2     5    1
     5     5     6   ar
     6     6     7   ar
     7     5     8   ar
     8     8     9   ar
     9     9    10   ar
    10     7    10   ar
    11    10    11    1
    12    11    12   ar
    13    12    13   ar
    14    13    14    1
    15    14    15    1
    16    14    16    1
    17    14    17    1
    18    11    18   ar
    19    18    19   ar
    20    13    19   ar
    21    18    20    1
    22    20    21   ar
    23    21    22   ar
    24    20    23   ar
    25    23    24   ar
    26    24    25    1
    27    24    26   ar
    28    22    26   ar
    29    26    27    1
    30     1    28    1
    31     1    29    1
    32     1    30    1
    33     6    31    1
    34     7    32    1
    35     8    33    1
    36     9    34    1
    37    12    35    1
    38    21    36    1
    39    22    37    1
    40    23    38    1
    41    27    39    1
    42    27    40    1
    43    27    41    1
@<TRIPOS>MOLECULE
LIG00841383
 39 41 0 0 0
SMALL
GASTEIGER

@<TRIPOS>ATOM
      1 C           5.2920   -2.4580   -0.8721 C.3     1  UNL111      0.1435
      2 C           4.5586   -1.1547   -0.7865 C.ar    1  UNL111     -0.1435
      3 C           5.2408    0.0404   -0.5395 C.ar    1  UNL111     -0.1500
      4 C           4.5377    1.2417   -0.5539 C.ar    1  UNL111      0.3630
      5 N           3.2065    1.2940   -0.7947 N.ar    1  UNL111     -0.6200
      6 C           2.5540    0.1254   -0.9713 C.ar    1  UNL111      0.1600
      7 C           3.1783   -1.1085   -0.9763 C.ar    1  UNL111     -0.1500
      8 C           5.2506    2.5277   -0.4362 C.ar    1  UNL111      0.1335
      9 N           6.5269    2.6621   -0.7813 N.ar    1  UNL111     -0.5653
     10 N           4.7064    3.7786   -0.1218 N.ar    1  UNL111      0.3262
     11 C           5.6649    4.7101   -0.4765 C.ar    1  UNL111     -0.3016
     12 C           6.7833    4.0105   -0.8781 C.ar    1  UNL111      0.0462
     13 C           8.0866    4.5524   -1.3767 C.3     1  UNL111      1.2010
     14 F           8.9477    3.5858   -1.7939 F       1  UNL111     -0.3400
     15 F           7.9087    5.3915   -2.4356 F       1  UNL111     -0.3400
     16 F           8.7363    5.2697   -0.4254 F       1  UNL111     -0.3400
     17 C           3.4174    4.1057    0.4003 C.ar    1  UNL111     -0.0230
     18 C           2.7312    3.2037    1.2236 C.ar    1  UNL111     -0.1500
     19 C           1.3851    3.4106    1.5239 C.ar    1  UNL111     -0.1500
     20 C           0.7432    4.5530    1.0479 C.ar    1  UNL111     -0.0090
     21 C           1.4502    5.5225    0.3332 C.ar    1  UNL111     -0.1500
     22 C           2.7960    5.3069    0.0227 C.ar    1  UNL111     -0.1500
     23 S          -1.0058    4.7028    1.2426 S.O2    1  UNL111      1.4470
     24 O          -1.5150    5.6482    0.2771 O.2     1  UNL111     -0.6500
     25 O          -1.5807    3.3884    1.4153 O.2     1  UNL111     -0.6500
     26 N          -1.1190    5.4572    2.7365 N.3     1  UNL111     -0.9780
     27 H           6.3349   -2.2924   -0.6995 H       1  UNL111      0.0000
     28 H           5.1544   -2.8815   -1.8450 H       1  UNL111      0.0000
     29 H           4.9106   -3.1311   -0.1329 H       1  UNL111      0.0000
     30 H           6.2549    0.0320   -0.3485 H       1  UNL111      0.1500
     31 H           1.5318    0.1546   -1.1104 H       1  UNL111      0.1500
     32 H           2.6352   -1.9747   -1.1172 H       1  UNL111      0.1500
     33 H           5.5624    5.7366   -0.4463 H       1  UNL111      0.1500
     34 H           3.2237    2.3829    1.6094 H       1  UNL111      0.1500
     35 H           0.8680    2.7232    2.0942 H       1  UNL111      0.1500
     36 H           0.9819    6.3928    0.0361 H       1  UNL111      0.1500
     37 H           3.3319    6.0293   -0.4832 H       1  UNL111      0.1500
     38 H          -0.7253    6.3961    2.6740 H       1  UNL111      0.4200
     39 H          -0.6018    4.9171    3.4302 H       1  UNL111      0.4200
@<TRIPOS>BOND
     1     1     2    1
     2     2     3   ar
     3     3     4   ar
     4     4     5   ar
     5     5     6   ar
     6     6     7   ar
     7     2     7   ar
     8     4     8    1
     9     8     9   ar
    10     8    10   ar
    11    10    11   ar
    12    11    12   ar
    13     9    12   ar
    14    12    13    1
    15    13    14    1
    16    13    15    1
    17    13    16    1
    18    10    17    1
    19    17    18   ar
    20    18    19   ar
    21    19    20   ar
    22    20    21   ar
    23    21    22   ar
    24    17    22   ar
    25    20    23    1
    26    23    24    2
    27    23    25    2
    28    23    26    1
    29     1    27    1
    30     1    28    1
    31     1    29    1
    32     3    30    1
    33     6    31    1
    34     7    32    1
    35    11    33    1
    36    18    34    1
    37    19    35    1
    38    21    36    1
    39    22    37    1
    40    26    38    1
    41    26    39    1
@<TRIPOS>MOLECULE
LIG00841383
 39 41 0 0 0
SMALL
GASTEIGER

@<TRIPOS>ATOM
      1 C           5.2393   -2.5870   -0.8983 C.3     1  UNL111      0.1435
      2 C           4.5053   -1.2858   -0.7955 C.ar    1  UNL111     -0.1435
      3 C           5.1868   -0.0934   -0.5332 C.ar    1  UNL111     -0.1500
      4 C           4.4822    1.1082   -0.5370 C.ar    1  UNL111      0.3630
      5 N           3.1517    1.1616   -0.7776 N.ar    1  UNL111     -0.6200
      6 C           2.5000   -0.0049   -0.9672 C.ar    1  UNL111      0.1600
      7 C           3.1252   -1.2381   -0.9873 C.ar    1  UNL111     -0.1500
      8 C           5.1959    2.3938   -0.4206 C.ar    1  UNL111      0.1335
      9 N           6.4717    2.5262   -0.7706 N.ar    1  UNL111     -0.5653
     10 N           4.6538    3.6467   -0.1038 N.ar    1  UNL111      0.3262
     11 C           5.6131    4.5758   -0.4635 C.ar    1  UNL111     -0.3016
     12 C           6.7300    3.8761   -0.8701 C.ar    1  UNL111      0.0462
     13 C           8.0335    4.4218   -1.3716 C.3     1  UNL111      1.2010
     14 F           8.8942    3.4580   -1.7919 F       1  UNL111     -0.3400
     15 F           7.8479    5.2627   -2.4291 F       1  UNL111     -0.3400
     16 F           8.6798    5.1414   -0.4189 F       1  UNL111     -0.3400
     17 C           3.3675    3.9748    0.4192 C.ar    1  UNL111     -0.0230
     18 C           2.6765    3.0713    1.2370 C.ar    1  UNL111     -0.1500
     19 C           1.3307    3.2813    1.5348 C.ar    1  UNL111     -0.1500
     20 C           0.6950    4.4293    1.0637 C.ar    1  UNL111     -0.0090
     21 C           1.4068    5.4008    0.3577 C.ar    1  UNL111     -0.1500
     22 C           2.7514    5.1813    0.0483 C.ar    1  UNL111     -0.1500
     23 S          -1.0515    4.5879    1.2613 S.O2    1  UNL111      1.4470
     24 O          -1.5574    5.5466    0.3046 O.2     1  UNL111     -0.6500
     25 O          -1.6356    3.2778    1.4286 O.2     1  UNL111     -0.6500
     26 N          -1.1542    5.3330    2.7597 N.3     1  UNL111     -0.9780
     27 H           6.2818   -2.4234   -0.7214 H       1  UNL111      0.0000
     28 H           5.1037   -2.9966   -1.8775 H       1  UNL111      0.0000
     29 H           4.8569   -3.2708   -0.1695 H       1  UNL111      0.0000
     30 H           6.2003   -0.1034   -0.3390 H       1  UNL111      0.1500
     31 H           1.4777    0.0252   -1.1049 H       1  UNL111      0.1500
     32 H           2.5830   -2.1027   -1.1407 H       1  UNL111      0.1500
     33 H           5.5119    5.6024   -0.4333 H       1  UNL111      0.1500
     34 H           3.1654    2.2473    1.6204 H       1  UNL111      0.1500
     35 H           0.8093    2.5925    2.0994 H       1  UNL111      0.1500
     36 H           0.9428    6.2753    0.0663 H       1  UNL111      0.1500
     37 H           3.2912    5.9047   -0.4521 H       1  UNL111      0.1500
     38 H          -0.7536    6.2693    2.7020 H       1  UNL111      0.4200
     39 H          -0.6388    4.7845    3.4482 H       1  UNL111      0.4200
@<TRIPOS>BOND
     1     1     2    1
     2     2     3   ar
     3     3     4   ar
     4     4     5   ar
     5     5     6   ar
     6     6     7   ar
     7     2     7   ar
     8     4     8    1
     9     8     9   ar
    10     8    10   ar
    11    10    11   ar
    12    11    12   ar
    13     9    12   ar
    14    12    13    1
    15    13    14    1
    16    13    15    1
    17    13    16    1
    18    10    17    1
    19    17    18   ar
    20    18    19   ar
    21    19    20   ar
    22    20    21   ar
    23    21    22   ar
    24    17    22   ar
    25    20    23    1
    26    23    24    2
    27    23    25    2
    28    23    26    1
    29     1    27    1
    30     1    28    1
    31     1    29    1
    32     3    30    1
    33     6    31    1
    34     7    32    1
    35    11    33    1
    36    18    34    1
    37    19    35    1
    38    21    36    1
    39    22    37    1
    40    26    38    1
    41    26    39    1
@<TRIPOS>MOLECULE
LIG00841385
 35 37 0 0 0
SMALL
GASTEIGER

@<TRIPOS>ATOM
      1 S          -0.5559   -1.3478    0.6549 S.2     1  UNL111     -0.0800
      2 C          -1.4676    0.0289    0.2229 C.ar    1  UNL111     -0.1100
      3 C          -0.7074    0.9607   -0.4428 C.ar    1  UNL111     -0.1500
      4 C           0.6311    0.5075   -0.6449 C.ar    1  UNL111     -0.1500
      5 C           0.8936   -0.6985   -0.0166 C.ar    1  UNL111      0.0400
      6 C           2.1292   -1.4440    0.0869 C.ar    1  UNL111      0.1865
      7 N           2.1217   -2.7671    0.0772 N.ar    1  UNL111     -0.5653
      8 N           3.4442   -0.9628    0.1135 N.ar    1  UNL111      0.3262
      9 C           4.2563   -2.0785    0.0198 C.ar    1  UNL111     -0.3016
     10 C           3.4325   -3.1875    0.0238 C.ar    1  UNL111      0.0462
     11 C           3.8160   -4.6392   -0.0193 C.3     1  UNL111      1.2010
     12 F           2.7509   -5.4803   -0.0388 F       1  UNL111     -0.3400
     13 F           4.5628   -4.9249   -1.1204 F       1  UNL111     -0.3400
     14 F           4.5722   -4.9859    1.0572 F       1  UNL111     -0.3400
     15 C           3.9244    0.3795    0.1779 C.ar    1  UNL111     -0.0230
     16 C           3.1829    1.3816    0.8154 C.ar    1  UNL111     -0.1500
     17 C           3.5210    2.7272    0.6512 C.ar    1  UNL111     -0.1500
     18 C           4.6441    3.0656   -0.1058 C.ar    1  UNL111     -0.0090
     19 C           5.4682    2.0706   -0.6345 C.ar    1  UNL111     -0.1500
     20 C           5.1165    0.7249   -0.4823 C.ar    1  UNL111     -0.1500
     21 S           4.9027    4.7653   -0.5680 S.O2    1  UNL111      1.2038
     22 O           5.7339    4.7705   -1.7566 O.2     1  UNL111     -0.6500
     23 O           3.5986    5.4052   -0.5750 O.2     1  UNL111     -0.6500
     24 C           5.8434    5.4508    0.7631 C.3     1  UNL111      0.1052
     25 H          -2.4703    0.1476    0.4361 H       1  UNL111      0.1500
     26 H          -1.0615    1.8772   -0.7584 H       1  UNL111      0.1500
     27 H           1.3300    1.0245   -1.2010 H       1  UNL111      0.1500
     28 H           5.2865   -2.0819   -0.0417 H       1  UNL111      0.1500
     29 H           2.3805    1.1243    1.4111 H       1  UNL111      0.1500
     30 H           2.9452    3.4650    1.0860 H       1  UNL111      0.1500
     31 H           6.3333    2.3265   -1.1356 H       1  UNL111      0.1500
     32 H           5.7326   -0.0145   -0.8549 H       1  UNL111      0.1500
     33 H           6.8106    4.9939    0.7887 H       1  UNL111      0.0000
     34 H           5.3379    5.2679    1.6883 H       1  UNL111      0.0000
     35 H           5.9509    6.5054    0.6178 H       1  UNL111      0.0000
@<TRIPOS>BOND
     1     1     2   ar
     2     2     3   ar
     3     3     4   ar
     4     4     5   ar
     5     1     5   ar
     6     5     6    1
     7     6     7   ar
     8     6     8   ar
     9     8     9   ar
    10     9    10   ar
    11     7    10   ar
    12    10    11    1
    13    11    12    1
    14    11    13    1
    15    11    14    1
    16     8    15    1
    17    15    16   ar
    18    16    17   ar
    19    17    18   ar
    20    18    19   ar
    21    19    20   ar
    22    15    20   ar
    23    18    21    1
    24    21    22    2
    25    21    23    2
    26    21    24    1
    27     2    25    1
    28     3    26    1
    29     4    27    1
    30     9    28    1
    31    16    29    1
    32    17    30    1
    33    19    31    1
    34    20    32    1
    35    24    33    1
    36    24    34    1
    37    24    35    1
@<TRIPOS>MOLECULE
LIG00841385
 35 37 0 0 0
SMALL
GASTEIGER

@<TRIPOS>ATOM
      1 S          -0.5559   -1.3478    0.6549 S.2     1  UNL111     -0.0800
      2 C          -1.4676    0.0289    0.2229 C.ar    1  UNL111     -0.1100
      3 C          -0.7074    0.9607   -0.4428 C.ar    1  UNL111     -0.1500
      4 C           0.6311    0.5075   -0.6449 C.ar    1  UNL111     -0.1500
      5 C           0.8936   -0.6985   -0.0166 C.ar    1  UNL111      0.0400
      6 C           2.1292   -1.4440    0.0869 C.ar    1  UNL111      0.1865
      7 N           2.1217   -2.7671    0.0772 N.ar    1  UNL111     -0.5653
      8 N           3.4442   -0.9628    0.1135 N.ar    1  UNL111      0.3262
      9 C           4.2563   -2.0785    0.0198 C.ar    1  UNL111     -0.3016
     10 C           3.4325   -3.1875    0.0238 C.ar    1  UNL111      0.0462
     11 C           3.8160   -4.6392   -0.0193 C.3     1  UNL111      1.2010
     12 F           2.7509   -5.4803   -0.0388 F       1  UNL111     -0.3400
     13 F           4.5628   -4.9249   -1.1204 F       1  UNL111     -0.3400
     14 F           4.5722   -4.9859    1.0572 F       1  UNL111     -0.3400
     15 C           3.9244    0.3795    0.1779 C.ar    1  UNL111     -0.0230
     16 C           3.1829    1.3816    0.8154 C.ar    1  UNL111     -0.1500
     17 C           3.5210    2.7272    0.6512 C.ar    1  UNL111     -0.1500
     18 C           4.6441    3.0656   -0.1058 C.ar    1  UNL111     -0.0090
     19 C           5.4682    2.0706   -0.6345 C.ar    1  UNL111     -0.1500
     20 C           5.1165    0.7249   -0.4823 C.ar    1  UNL111     -0.1500
     21 S           4.9027    4.7653   -0.5680 S.O2    1  UNL111      1.2038
     22 O           5.7339    4.7705   -1.7566 O.2     1  UNL111     -0.6500
     23 O           3.5986    5.4052   -0.5750 O.2     1  UNL111     -0.6500
     24 C           5.8434    5.4508    0.7631 C.3     1  UNL111      0.1052
     25 H          -2.4703    0.1476    0.4361 H       1  UNL111      0.1500
     26 H          -1.0615    1.8772   -0.7584 H       1  UNL111      0.1500
     27 H           1.3300    1.0245   -1.2010 H       1  UNL111      0.1500
     28 H           5.2865   -2.0819   -0.0417 H       1  UNL111      0.1500
     29 H           2.3805    1.1243    1.4111 H       1  UNL111      0.1500
     30 H           2.9452    3.4650    1.0860 H       1  UNL111      0.1500
     31 H           6.3333    2.3265   -1.1356 H       1  UNL111      0.1500
     32 H           5.7326   -0.0145   -0.8549 H       1  UNL111      0.1500
     33 H           6.8106    4.9939    0.7887 H       1  UNL111      0.0000
     34 H           5.3379    5.2679    1.6883 H       1  UNL111      0.0000
     35 H           5.9509    6.5054    0.6178 H       1  UNL111      0.0000
@<TRIPOS>BOND
     1     1     2   ar
     2     2     3   ar
     3     3     4   ar
     4     4     5   ar
     5     1     5   ar
     6     5     6    1
     7     6     7   ar
     8     6     8   ar
     9     8     9   ar
    10     9    10   ar
    11     7    10   ar
    12    10    11    1
    13    11    12    1
    14    11    13    1
    15    11    14    1
    16     8    15    1
    17    15    16   ar
    18    16    17   ar
    19    17    18   ar
    20    18    19   ar
    21    19    20   ar
    22    15    20   ar
    23    18    21    1
    24    21    22    2
    25    21    23    2
    26    21    24    1
    27     2    25    1
    28     3    26    1
    29     4    27    1
    30     9    28    1
    31    16    29    1
    32    17    30    1
    33    19    31    1
    34    20    32    1
    35    24    33    1
    36    24    34    1
    37    24    35    1
@<TRIPOS>MOLECULE
LIG01485832
 46 49 0 0 0
SMALL
GASTEIGER

@<TRIPOS>ATOM
      1 C           4.0932    1.2655    0.1786 C.3     1  UNL111      0.1052
      2 S           2.6375    0.2534    0.1945 S.O2    1  UNL111      1.2038
      3 O           1.7158    0.7903    1.1795 O.2     1  UNL111     -0.6500
      4 O           2.2197    0.0312   -1.1743 O.2     1  UNL111     -0.6500
      5 C           3.2377   -1.3020    0.8233 C.ar    1  UNL111     -0.0090
      6 C           3.2433   -1.5379    2.1984 C.ar    1  UNL111     -0.1500
      7 C           3.7615   -2.7414    2.6862 C.ar    1  UNL111     -0.1500
      8 C           3.6882   -2.2780   -0.0681 C.ar    1  UNL111     -0.1500
      9 C           4.1840   -3.4871    0.4272 C.ar    1  UNL111     -0.1500
     10 C           4.2385   -3.7259    1.8075 C.ar    1  UNL111      0.0284
     11 C           4.7932   -4.9803    2.3337 C.2     1  UNL111     -0.1666
     12 C           3.9180   -6.1721    2.5647 C.3     1  UNL111      0.4182
     13 C           3.5176   -6.9266    1.2809 C.3     1  UNL111      0.0000
     14 C           2.0895   -7.3971    1.5265 C.3     1  UNL111      0.0000
     15 C           1.4950   -6.2975    2.3869 C.3     1  UNL111      0.0000
     16 C           2.6162   -5.9631    3.3633 C.3     1  UNL111      0.0000
     17 C           6.0628   -5.2188    2.7090 C.2     1  UNL111     -0.0140
     18 C           6.0396   -6.5885    3.2829 C.2     1  UNL111      0.7056
     19 O           6.9977   -7.2176    3.6965 O.2     1  UNL111     -0.5700
     20 O           4.7621   -7.0502    3.3161 O.3     1  UNL111     -0.4300
     21 C           7.2629   -4.3600    2.6781 C.ar    1  UNL111      0.0284
     22 C           8.2276   -4.4505    3.6956 C.ar    1  UNL111     -0.1500
     23 C           9.3636   -3.6339    3.6987 C.ar    1  UNL111     -0.1500
     24 C           9.5595   -2.7078    2.6808 C.ar    1  UNL111     -0.1500
     25 C           8.6377   -2.6244    1.6433 C.ar    1  UNL111     -0.1500
     26 C           7.5093   -3.4531    1.6364 C.ar    1  UNL111     -0.1500
     27 H           3.8461    2.2399   -0.1879 H       1  UNL111      0.0000
     28 H           4.8296    0.8212   -0.4580 H       1  UNL111      0.0000
     29 H           4.4824    1.3462    1.1720 H       1  UNL111      0.0000
     30 H           2.8684   -0.8305    2.8496 H       1  UNL111      0.1500
     31 H           3.7935   -2.9075    3.7042 H       1  UNL111      0.1500
     32 H           3.6552   -2.1076   -1.0854 H       1  UNL111      0.1500
     33 H           4.5134   -4.2115   -0.2299 H       1  UNL111      0.1500
     34 H           4.1658   -7.7623    1.1186 H       1  UNL111      0.0000
     35 H           3.5918   -6.3068    0.4118 H       1  UNL111      0.0000
     36 H           2.0794   -8.3341    2.0431 H       1  UNL111      0.0000
     37 H           1.5430   -7.5579    0.6208 H       1  UNL111      0.0000
     38 H           0.6268   -6.6458    2.9064 H       1  UNL111      0.0000
     39 H           1.1729   -5.4511    1.8170 H       1  UNL111      0.0000
     40 H           2.5852   -6.6172    4.2095 H       1  UNL111      0.0000
     41 H           2.5338   -4.9661    3.7429 H       1  UNL111      0.0000
     42 H           8.0953   -5.1342    4.4572 H       1  UNL111      0.1500
     43 H          10.0573   -3.7193    4.4580 H       1  UNL111      0.1500
     44 H          10.3834   -2.0865    2.6951 H       1  UNL111      0.1500
     45 H           8.7856   -1.9499    0.8763 H       1  UNL111      0.1500
     46 H           6.8450   -3.3957    0.8487 H       1  UNL111      0.1500
@<TRIPOS>BOND
     1     1     2    1
     2     2     3    2
     3     2     4    2
     4     2     5    1
     5     5     6   ar
     6     6     7   ar
     7     5     8   ar
     8     8     9   ar
     9     9    10   ar
    10     7    10   ar
    11    10    11    1
    12    11    12    1
    13    12    13    1
    14    13    14    1
    15    14    15    1
    16    15    16    1
    17    12    16    1
    18    11    17    2
    19    17    18    1
    20    18    19    2
    21    18    20    1
    22    12    20    1
    23    17    21    1
    24    21    22   ar
    25    22    23   ar
    26    23    24   ar
    27    24    25   ar
    28    25    26   ar
    29    21    26   ar
    30     1    27    1
    31     1    28    1
    32     1    29    1
    33     6    30    1
    34     7    31    1
    35     8    32    1
    36     9    33    1
    37    13    34    1
    38    13    35    1
    39    14    36    1
    40    14    37    1
    41    15    38    1
    42    15    39    1
    43    16    40    1
    44    16    41    1
    45    22    42    1
    46    23    43    1
    47    24    44    1
    48    25    45    1
    49    26    46    1
@<TRIPOS>MOLECULE
LIG01486412
 52 55 0 0 0
SMALL
GASTEIGER

@<TRIPOS>ATOM
      1 O           0.8239   -0.8646   -1.7661 O.2     1  UNL111     -0.5700
      2 C           2.0211   -1.0460   -1.3911 C.2     1  UNL111      0.6590
      3 O           2.5845   -2.1177   -1.0365 O.3     1  UNL111     -0.6500
      4 C           2.8679    0.2376   -1.3804 C.3     1  UNL111      0.1560
      5 C           4.3224    0.1169   -0.9167 C.3     1  UNL111     -0.1900
      6 C           5.2811   -0.6810   -1.7886 C.3     1  UNL111     -0.2000
      7 C           5.3692    0.8146   -1.7708 C.3     1  UNL111     -0.2000
      8 C           4.4585    0.0936    0.6066 C.3     1  UNL111      0.2760
      9 C           5.8367    0.0134    1.2127 C.ar    1  UNL111     -0.1810
     10 C           6.5200   -1.1443    1.5735 C.ar    1  UNL111     -0.3316
     11 C           6.0900   -2.5656    1.4421 C.3     1  UNL111      0.1800
     12 N           7.7120   -0.7632    2.1496 N.ar    1  UNL111      0.0476
     13 C           7.8768    0.6091    2.0500 C.ar    1  UNL111     -0.1516
     14 C           6.6697    1.1201    1.5772 C.ar    1  UNL111      0.0000
     15 C           8.9485    1.4482    2.4015 C.ar    1  UNL111     -0.1500
     16 C           8.7539    2.8366    2.3482 C.ar    1  UNL111     -0.1500
     17 C           7.5299    3.3742    1.9599 C.ar    1  UNL111      0.0825
     18 C           6.4976    2.5235    1.5465 C.ar    1  UNL111     -0.1500
     19 O           7.2113    4.7077    1.9322 O.3     1  UNL111     -0.3625
     20 C           8.1639    5.6118    2.4738 C.3     1  UNL111      0.2800
     21 C           8.6082   -1.6546    2.8842 C.3     1  UNL111      0.3991
     22 C           8.3961   -1.6527    4.3905 C.ar    1  UNL111     -0.1435
     23 C           7.4985   -0.7945    5.0493 C.ar    1  UNL111     -0.1500
     24 C           7.4752   -0.7069    6.4430 C.ar    1  UNL111     -0.1500
     25 C           8.3307   -1.5010    7.1971 C.ar    1  UNL111      0.1110
     26 BR          8.3962   -1.2895    9.0742 Br      1  UNL111     -0.1110
     27 C           9.1646   -2.4246    6.5725 C.ar    1  UNL111     -0.1500
     28 C           9.1941   -2.5017    5.1765 C.ar    1  UNL111     -0.1500
     29 H           3.4857   -2.1106   -0.7801 H       1  UNL111      0.5000
     30 H           2.3817    0.9378   -0.7337 H       1  UNL111      0.0000
     31 H           2.9310    0.5331   -2.4069 H       1  UNL111      0.0000
     32 H           4.9172   -1.1839   -2.6601 H       1  UNL111      0.1000
     33 H           5.9721   -1.4791   -1.6144 H       1  UNL111      0.1000
     34 H           5.0684    1.3770   -2.6299 H       1  UNL111      0.1000
     35 H           6.1494    1.5212   -1.5788 H       1  UNL111      0.1000
     36 H           3.9107   -0.7557    0.9581 H       1  UNL111      0.0000
     37 H           4.0972    1.0531    0.9128 H       1  UNL111      0.0000
     38 H           5.1336   -2.6061    0.9641 H       1  UNL111      0.0000
     39 H           6.0223   -3.0090    2.4135 H       1  UNL111      0.0000
     40 H           6.8055   -3.1018    0.8544 H       1  UNL111      0.0000
     41 H           9.8564    1.0525    2.6917 H       1  UNL111      0.1500
     42 H           9.5296    3.4687    2.6006 H       1  UNL111      0.1500
     43 H           5.6050    2.9233    1.2171 H       1  UNL111      0.1500
     44 H           7.7938    6.6123    2.3902 H       1  UNL111      0.0000
     45 H           9.0841    5.5257    1.9346 H       1  UNL111      0.0000
     46 H           8.3313    5.3784    3.5045 H       1  UNL111      0.0000
     47 H           9.6159   -1.3535    2.6872 H       1  UNL111      0.0000
     48 H           8.3975   -2.6477    2.5462 H       1  UNL111      0.0000
     49 H           6.8459   -0.2196    4.4938 H       1  UNL111      0.1500
     50 H           6.8256   -0.0554    6.9107 H       1  UNL111      0.1500
     51 H           9.7592   -3.0504    7.1381 H       1  UNL111      0.1500
     52 H           9.8099   -3.1910    4.7174 H       1  UNL111      0.1500
@<TRIPOS>BOND
     1     1     2    2
     2     2     3    1
     3     2     4    1
     4     4     5    1
     5     5     6    1
     6     6     7    1
     7     5     7    1
     8     5     8    1
     9     8     9    1
    10     9    10   ar
    11    10    11    1
    12    10    12   ar
    13    12    13   ar
    14    13    14   ar
    15     9    14   ar
    16    13    15   ar
    17    15    16   ar
    18    16    17   ar
    19    17    18   ar
    20    14    18   ar
    21    17    19    1
    22    19    20    1
    23    12    21    1
    24    21    22    1
    25    22    23   ar
    26    23    24   ar
    27    24    25   ar
    28    25    26    1
    29    25    27   ar
    30    27    28   ar
    31    22    28   ar
    32     3    29    1
    33     4    30    1
    34     4    31    1
    35     6    32    1
    36     6    33    1
    37     7    34    1
    38     7    35    1
    39     8    36    1
    40     8    37    1
    41    11    38    1
    42    11    39    1
    43    11    40    1
    44    15    41    1
    45    16    42    1
    46    18    43    1
    47    20    44    1
    48    20    45    1
    49    20    46    1
    50    21    47    1
    51    21    48    1
    52    23    49    1
    53    24    50    1
    54    27    51    1
    55    28    52    1
@<TRIPOS>MOLECULE
LIG01489152
 39 42 0 0 0
SMALL
GASTEIGER

@<TRIPOS>ATOM
      1 C          -0.5183   -1.0095   -0.7573 C.ar    1  UNL111     -0.1500
      2 C           0.8541   -0.7465   -0.8467 C.ar    1  UNL111     -0.1500
      3 C           1.3631    0.4691   -0.3784 C.ar    1  UNL111     -0.0090
      4 S           3.0949    0.8025   -0.4937 S.O2    1  UNL111      1.4470
      5 O           3.4402    1.8693    0.4176 O.2     1  UNL111     -0.6500
      6 O           3.8176   -0.4464   -0.5367 O.2     1  UNL111     -0.6500
      7 N           3.2123    1.4596   -2.0342 N.3     1  UNL111     -0.9780
      8 C           0.5205    1.4191    0.1976 C.ar    1  UNL111     -0.1500
      9 C          -0.8473    1.1618    0.2741 C.ar    1  UNL111     -0.1500
     10 C          -1.3774   -0.0569   -0.1940 C.ar    1  UNL111     -0.0230
     11 N          -2.7918   -0.2371   -0.1635 N.ar    1  UNL111      0.5926
     12 N          -3.5735    0.8908   -0.1624 N.ar    1  UNL111     -0.7068
     13 C          -3.5768   -1.3824   -0.2217 C.ar    1  UNL111     -0.1516
     14 C          -4.8656   -0.9360   -0.4725 C.ar    1  UNL111     -0.1500
     15 C          -4.8165    0.4644   -0.4173 C.ar    1  UNL111      0.1078
     16 C          -5.9757    1.3958   -0.5644 C.3     1  UNL111      0.8610
     17 F          -6.6097    1.1904   -1.7538 F       1  UNL111     -0.3400
     18 F          -6.9110    1.1613    0.3987 F       1  UNL111     -0.3400
     19 C          -3.2017   -2.7349    0.0811 C.ar    1  UNL111      0.3781
     20 N          -2.1562   -3.0752    0.8077 N.ar    1  UNL111     -0.5653
     21 S          -4.2382   -4.0422   -0.3507 S.2     1  UNL111     -0.0800
     22 C          -3.4187   -5.0569    0.7547 C.ar    1  UNL111      0.0400
     23 C          -2.2797   -4.4001    1.2201 C.ar    1  UNL111      0.2272
     24 C          -3.7557   -6.3413    1.1904 C.ar    1  UNL111      0.1900
     25 F          -4.8904   -6.9301    0.7877 F       1  UNL111     -0.1900
     26 C          -2.9189   -7.0014    2.0832 C.ar    1  UNL111     -0.1500
     27 C          -1.7401   -6.3987    2.5092 C.ar    1  UNL111     -0.1500
     28 C          -1.4100   -5.1020    2.0848 C.ar    1  UNL111     -0.1500
     29 H          -0.8966   -1.9041   -1.1060 H       1  UNL111      0.1500
     30 H           1.4891   -1.4486   -1.2576 H       1  UNL111      0.1500
     31 H           2.7158    2.3502   -2.0627 H       1  UNL111      0.4200
     32 H           2.7982    0.8177   -2.7101 H       1  UNL111      0.4200
     33 H           0.9057    2.3038    0.5636 H       1  UNL111      0.1500
     34 H          -1.4785    1.8715    0.6779 H       1  UNL111      0.1500
     35 H          -5.6960   -1.5187   -0.6621 H       1  UNL111      0.1500
     36 H          -5.5818    2.3881   -0.4938 H       1  UNL111      0.0000
     37 H          -3.1727   -7.9396    2.4302 H       1  UNL111      0.1500
     38 H          -1.1036   -6.9084    3.1418 H       1  UNL111      0.1500
     39 H          -0.5329   -4.6617    2.4040 H       1  UNL111      0.1500
@<TRIPOS>BOND
     1     1     2   ar
     2     2     3   ar
     3     3     4    1
     4     4     5    2
     5     4     6    2
     6     4     7    1
     7     3     8   ar
     8     8     9   ar
     9     9    10   ar
    10     1    10   ar
    11    10    11    1
    12    11    12   ar
    13    11    13   ar
    14    13    14   ar
    15    14    15   ar
    16    12    15   ar
    17    15    16    1
    18    16    17    1
    19    16    18    1
    20    13    19    1
    21    19    20   ar
    22    19    21   ar
    23    21    22   ar
    24    22    23   ar
    25    20    23   ar
    26    22    24   ar
    27    24    25    1
    28    24    26   ar
    29    26    27   ar
    30    27    28   ar
    31    23    28   ar
    32     1    29    1
    33     2    30    1
    34     7    31    1
    35     7    32    1
    36     8    33    1
    37     9    34    1
    38    14    35    1
    39    16    36    1
    40    26    37    1
    41    27    38    1
    42    28    39    1
@<TRIPOS>MOLECULE
LIG01490272
 44 48 0 0 0
SMALL
GASTEIGER

@<TRIPOS>ATOM
      1 C          -2.7961   -0.7948   -0.5885 C.3     1  UNL111      0.0000
      2 C          -2.8038    0.8762    0.3852 C.3     1  UNL111      0.0000
      3 C          -1.1440    1.5726    0.3535 C.3     1  UNL111      0.1810
      4 C          -1.2860    0.7055   -0.7576 C.3     1  UNL111      0.0000
      5 C          -1.3543   -0.6879    0.6379 C.3     1  UNL111      0.0000
      6 C          -1.1308   -1.5225   -0.4876 C.3     1  UNL111      0.1810
      7 C           0.4132   -0.7542   -0.2497 C.ar    1  UNL111     -0.1810
      8 C           0.3807    0.7915    0.3184 C.ar    1  UNL111     -0.1810
      9 C           1.7224   -1.1577   -0.0668 C.ar    1  UNL111     -0.2046
     10 C           2.2816   -2.5224    0.0057 C.ar    1  UNL111      0.0530
     11 C           3.6270   -2.8096   -0.2388 C.ar    1  UNL111     -0.1500
     12 C           4.0977   -4.1298   -0.1804 C.ar    1  UNL111     -0.1500
     13 C           3.2281   -5.1789    0.1149 C.ar    1  UNL111     -0.1500
     14 C           1.8975   -4.9134    0.3913 C.ar    1  UNL111     -0.1500
     15 C           1.4451   -3.5930    0.3605 C.ar    1  UNL111     -0.1500
     16 N           2.4592    0.0288    0.1319 N.ar    1  UNL111      0.0332
     17 C           1.6957    1.2008    0.2547 C.ar    1  UNL111     -0.2046
     18 C           2.2170    2.5708    0.1405 C.ar    1  UNL111      0.0530
     19 C           1.5038    3.6453    0.6965 C.ar    1  UNL111     -0.1500
     20 C           1.8219    4.9694    0.3853 C.ar    1  UNL111     -0.1500
     21 C           2.8938    5.2448   -0.4556 C.ar    1  UNL111     -0.1500
     22 C           3.6551    4.1960   -0.9682 C.ar    1  UNL111     -0.1500
     23 C           3.3180    2.8676   -0.6742 C.ar    1  UNL111     -0.1500
     24 H          -3.0492   -0.6158   -1.6126 H       1  UNL111      0.0000
     25 H          -3.5133   -1.4664   -0.1650 H       1  UNL111      0.0000
     26 H          -3.1012    0.7011    1.3980 H       1  UNL111      0.0000
     27 H          -3.4932    1.5579   -0.0674 H       1  UNL111      0.0000
     28 H          -1.0586    2.5107    0.8611 H       1  UNL111      0.0000
     29 H          -0.4448    0.6581   -1.4172 H       1  UNL111      0.0000
     30 H          -2.0276    0.8260   -1.5195 H       1  UNL111      0.0000
     31 H          -2.2952   -0.8101    1.1325 H       1  UNL111      0.0000
     32 H          -0.7637   -0.6911    1.5301 H       1  UNL111      0.0000
     33 H          -1.0130   -2.4297   -1.0426 H       1  UNL111      0.0000
     34 H           4.2805   -2.0434   -0.4644 H       1  UNL111      0.1500
     35 H           5.0953   -4.3260   -0.3574 H       1  UNL111      0.1500
     36 H           3.5752   -6.1507    0.1274 H       1  UNL111      0.1500
     37 H           1.2478   -5.6826    0.6174 H       1  UNL111      0.1500
     38 H           0.4623   -3.3971    0.6069 H       1  UNL111      0.1500
     39 H           3.4424    0.0347    0.1811 H       1  UNL111      0.2700
     40 H           0.7279    3.4525    1.3491 H       1  UNL111      0.1500
     41 H           1.2620    5.7418    0.7790 H       1  UNL111      0.1500
     42 H           3.1247    6.2207   -0.6991 H       1  UNL111      0.1500
     43 H           4.4709    4.3984   -1.5670 H       1  UNL111      0.1500
     44 H           3.8872    2.0992   -1.0622 H       1  UNL111      0.1500
@<TRIPOS>BOND
     1     1     2    1
     2     2     3    1
     3     3     4    1
     4     4     5    1
     5     5     6    1
     6     1     6    1
     7     6     7    1
     8     7     8   ar
     9     3     8    1
    10     7     9   ar
    11    10    11   ar
    12    11    12   ar
    13    12    13   ar
    14    13    14   ar
    15    14    15   ar
    16    10    15   ar
    17     9    16   ar
    18    16    17   ar
    19     8    17   ar
    20    18    19   ar
    21    19    20   ar
    22    20    21   ar
    23    21    22   ar
    24    22    23   ar
    25    18    23   ar
    26     9    10    1
    27    17    18    1
    28     1    24    1
    29     1    25    1
    30     2    26    1
    31     2    27    1
    32     3    28    1
    33     4    29    1
    34     4    30    1
    35     5    31    1
    36     5    32    1
    37     6    33    1
    38    11    34    1
    39    12    35    1
    40    13    36    1
    41    14    37    1
    42    15    38    1
    43    16    39    1
    44    19    40    1
    45    20    41    1
    46    21    42    1
    47    22    43    1
    48    23    44    1
@<TRIPOS>MOLECULE
LIG01532333
 35 37 0 0 0
SMALL
GASTEIGER

@<TRIPOS>ATOM
      1 C           1.7442   -0.3539   -0.2747 C.3     1  UNL111      0.1052
      2 S           3.5057   -0.5171   -0.1603 S.O2    1  UNL111      1.2038
      3 O           3.8235   -1.9322   -0.1008 O.2     1  UNL111     -0.6500
      4 O           4.0940    0.3445   -1.1636 O.2     1  UNL111     -0.6500
      5 C           3.8854    0.1762    1.4348 C.ar    1  UNL111     -0.0090
      6 C           3.8473   -0.6393    2.5641 C.ar    1  UNL111     -0.1500
      7 C           4.1817   -0.0968    3.8088 C.ar    1  UNL111     -0.1500
      8 C           4.3004    1.5038    1.5359 C.ar    1  UNL111     -0.1500
      9 C           4.6917    2.0172    2.7800 C.ar    1  UNL111     -0.1500
     10 C           4.6085    1.2413    3.9429 C.ar    1  UNL111      0.0540
     11 C           5.0213    1.7242    5.2771 C.ar    1  UNL111     -0.0540
     12 C           4.8908    3.0228    5.7977 C.ar    1  UNL111     -0.0130
     13 S           5.4347    3.0640    7.4544 S.2     1  UNL111     -0.0800
     14 C           6.0086    1.4887    7.3917 C.ar    1  UNL111      0.0980
     15 BR          6.9485    0.6694    8.7879 Br      1  UNL111     -0.0580
     16 C           5.7144    0.8639    6.2151 C.ar    1  UNL111     -0.1500
     17 C           4.4191    4.3101    5.2231 C.ar    1  UNL111      0.0530
     18 C           3.3498    4.3717    4.3168 C.ar    1  UNL111     -0.1500
     19 C           3.0780    5.5470    3.6044 C.ar    1  UNL111     -0.1500
     20 C           3.8161    6.6957    3.8583 C.ar    1  UNL111      0.1900
     21 F           3.5839    7.8056    3.1459 F       1  UNL111     -0.1900
     22 C           4.8002    6.7027    4.8333 C.ar    1  UNL111     -0.1500
     23 C           5.1032    5.5147    5.5042 C.ar    1  UNL111     -0.1500
     24 H           1.4097   -0.7475   -1.2117 H       1  UNL111      0.0000
     25 H           1.4766    0.6798   -0.2061 H       1  UNL111      0.0000
     26 H           1.2832   -0.8955    0.5247 H       1  UNL111      0.0000
     27 H           3.5756   -1.6316    2.4828 H       1  UNL111      0.1500
     28 H           4.1146   -0.6901    4.6505 H       1  UNL111      0.1500
     29 H           4.3193    2.1059    0.6979 H       1  UNL111      0.1500
     30 H           5.0474    2.9841    2.8402 H       1  UNL111      0.1500
     31 H           5.9596   -0.1182    6.0141 H       1  UNL111      0.1500
     32 H           2.7556    3.5402    4.1731 H       1  UNL111      0.1500
     33 H           2.3309    5.5592    2.8925 H       1  UNL111      0.1500
     34 H           5.3034    7.5744    5.0614 H       1  UNL111      0.1500
     35 H           5.8444    5.5170    6.2223 H       1  UNL111      0.1500
@<TRIPOS>BOND
     1     1     2    1
     2     2     3    2
     3     2     4    2
     4     2     5    1
     5     5     6   ar
     6     6     7   ar
     7     5     8   ar
     8     8     9   ar
     9     9    10   ar
    10     7    10   ar
    11    10    11    1
    12    11    12   ar
    13    12    13   ar
    14    13    14   ar
    15    14    15    1
    16    14    16   ar
    17    11    16   ar
    18    12    17    1
    19    17    18   ar
    20    18    19   ar
    21    19    20   ar
    22    20    21    1
    23    20    22   ar
    24    22    23   ar
    25    17    23   ar
    26     1    24    1
    27     1    25    1
    28     1    26    1
    29     6    27    1
    30     7    28    1
    31     8    29    1
    32     9    30    1
    33    16    31    1
    34    18    32    1
    35    19    33    1
    36    22    34    1
    37    23    35    1
@<TRIPOS>MOLECULE
LIG01544144
 44 47 0 0 0
SMALL
GASTEIGER

@<TRIPOS>ATOM
      1 C          -0.8196   -1.1848    0.8447 C.ar    1  UNL111     -0.1500
      2 C           0.5502   -0.9954    1.0690 C.ar    1  UNL111     -0.1500
      3 C           1.1754    0.1479    0.5907 C.ar    1  UNL111      0.1900
      4 F           2.4795    0.3391    0.8294 F       1  UNL111     -0.1900
      5 C           0.4594    1.1014   -0.1173 C.ar    1  UNL111     -0.1500
      6 C          -0.9018    0.8937   -0.3701 C.ar    1  UNL111     -0.1500
      7 C          -1.5630   -0.2610    0.0937 C.ar    1  UNL111      0.0540
      8 C          -3.0050   -0.4113   -0.1618 C.ar    1  UNL111      0.1732
      9 C          -3.7384   -1.5959   -0.2758 C.ar    1  UNL111     -0.0130
     10 C          -3.4109   -3.0455   -0.3222 C.ar    1  UNL111      0.0530
     11 C          -4.3196   -4.0107    0.1648 C.ar    1  UNL111     -0.1500
     12 C          -4.0500   -5.3809    0.1048 C.ar    1  UNL111     -0.1500
     13 C          -2.8404   -5.8164   -0.4247 C.ar    1  UNL111     -0.0090
     14 C          -1.9116   -4.8924   -0.9072 C.ar    1  UNL111     -0.1500
     15 C          -2.2143   -3.5210   -0.8850 C.ar    1  UNL111     -0.1500
     16 S          -2.4469   -7.5497   -0.3803 S.O2    1  UNL111      1.2038
     17 O          -1.0003   -7.6644   -0.3582 O.2     1  UNL111     -0.6500
     18 O          -3.2567   -8.1526    0.6608 O.2     1  UNL111     -0.6500
     19 C          -3.0215   -8.1612   -1.9454 C.3     1  UNL111      0.1052
     20 S          -5.4124   -1.1575   -0.3840 S.2     1  UNL111     -0.0800
     21 C          -5.0412    0.5024   -0.5040 C.ar    1  UNL111      0.3251
     22 N          -3.7620    0.7620   -0.3192 N.ar    1  UNL111     -0.5653
     23 C          -6.0923    1.5366   -0.6724 C.ar    1  UNL111      0.0530
     24 C          -7.2886    1.3941   -1.4107 C.ar    1  UNL111      0.1770
     25 CL         -7.7146   -0.0094   -2.3354 Cl      1  UNL111     -0.1770
     26 C          -8.2189    2.4451   -1.4884 C.ar    1  UNL111     -0.1500
     27 C          -7.9726    3.6612   -0.8630 C.ar    1  UNL111     -0.1500
     28 C          -6.7941    3.8340   -0.1473 C.ar    1  UNL111     -0.1500
     29 C          -5.8692    2.7873   -0.0556 C.ar    1  UNL111     -0.1500
     30 H          -1.2890   -2.0158    1.2374 H       1  UNL111      0.1500
     31 H           1.0926   -1.7035    1.5881 H       1  UNL111      0.1500
     32 H           0.9264    1.9574   -0.4552 H       1  UNL111      0.1500
     33 H          -1.4308    1.5993   -0.9061 H       1  UNL111      0.1500
     34 H          -5.2108   -3.6944    0.5780 H       1  UNL111      0.1500
     35 H          -4.7427   -6.0633    0.4505 H       1  UNL111      0.1500
     36 H          -1.0051   -5.2162   -1.2792 H       1  UNL111      0.1500
     37 H          -1.5442   -2.8489   -1.2903 H       1  UNL111      0.1500
     38 H          -2.4386   -7.7303   -2.7325 H       1  UNL111      0.0000
     39 H          -4.0497   -7.8955   -2.0764 H       1  UNL111      0.0000
     40 H          -2.9224   -9.2263   -1.9703 H       1  UNL111      0.0000
     41 H          -9.0955    2.3118   -2.0164 H       1  UNL111      0.1500
     42 H          -8.6587    4.4292   -0.9294 H       1  UNL111      0.1500
     43 H          -6.6005    4.7350    0.3171 H       1  UNL111      0.1500
     44 H          -4.9985    2.9339    0.4786 H       1  UNL111      0.1500
@<TRIPOS>BOND
     1     1     2   ar
     2     2     3   ar
     3     3     4    1
     4     3     5   ar
     5     5     6   ar
     6     6     7   ar
     7     1     7   ar
     8     7     8    1
     9     8     9   ar
    10     9    10    1
    11    10    11   ar
    12    11    12   ar
    13    12    13   ar
    14    13    14   ar
    15    14    15   ar
    16    10    15   ar
    17    13    16    1
    18    16    17    2
    19    16    18    2
    20    16    19    1
    21     9    20   ar
    22    20    21   ar
    23    21    22   ar
    24     8    22   ar
    25    21    23    1
    26    23    24   ar
    27    24    25    1
    28    24    26   ar
    29    26    27   ar
    30    27    28   ar
    31    28    29   ar
    32    23    29   ar
    33     1    30    1
    34     2    31    1
    35     5    32    1
    36     6    33    1
    37    11    34    1
    38    12    35    1
    39    14    36    1
    40    15    37    1
    41    19    38    1
    42    19    39    1
    43    19    40    1
    44    26    41    1
    45    27    42    1
    46    28    43    1
    47    29    44    1
@<TRIPOS>MOLECULE
LIG01544146
 47 50 0 0 0
SMALL
GASTEIGER

@<TRIPOS>ATOM
      1 C          -1.7158    0.1718    2.1221 C.ar    1  UNL111     -0.1500
      2 C          -1.3430   -0.4127    3.3345 C.ar    1  UNL111     -0.1500
      3 C          -1.9082   -1.6221    3.7326 C.ar    1  UNL111     -0.1500
      4 C          -2.8477   -2.2496    2.9184 C.ar    1  UNL111     -0.1500
      5 C          -3.2232   -1.6672    1.7052 C.ar    1  UNL111     -0.1500
      6 C          -2.6618   -0.4501    1.2904 C.ar    1  UNL111     -0.1435
      7 C          -3.0185    0.1363   -0.0562 C.3     1  UNL111      0.3235
      8 C          -3.5714    1.5361   -0.0079 C.ar    1  UNL111      0.1981
      9 N          -2.8125    2.6035    0.0638 N.ar    1  UNL111     -0.5653
     10 S          -5.2507    1.8542   -0.1368 S.2     1  UNL111     -0.0800
     11 C          -4.9545    3.5687   -0.1453 C.ar    1  UNL111     -0.0130
     12 C          -6.0846    4.5158   -0.3421 C.ar    1  UNL111      0.0530
     13 C          -7.3638    4.2996    0.2048 C.ar    1  UNL111     -0.1500
     14 C          -8.3843    5.2629    0.0852 C.ar    1  UNL111     -0.1500
     15 C          -8.1237    6.4774   -0.5538 C.ar    1  UNL111     -0.0090
     16 C          -6.8817    6.6954   -1.1431 C.ar    1  UNL111     -0.1500
     17 C          -5.8959    5.7035   -1.0713 C.ar    1  UNL111     -0.1500
     18 S          -9.4132    7.6911   -0.7550 S.O2    1  UNL111      1.2038
     19 O          -9.0003    8.5880   -1.8190 O.2     1  UNL111     -0.6500
     20 O         -10.6689    6.9708   -0.8325 O.2     1  UNL111     -0.6500
     21 C          -9.4064    8.6215    0.7644 C.3     1  UNL111      0.1052
     22 C          -3.5756    3.7617    0.0067 C.ar    1  UNL111      0.1732
     23 C          -2.8552    5.0362    0.0019 C.ar    1  UNL111      0.0540
     24 C          -3.3622    6.2033    0.5882 C.ar    1  UNL111     -0.1500
     25 C          -2.7159    7.4272    0.3945 C.ar    1  UNL111     -0.1500
     26 C          -1.5193    7.4702   -0.3109 C.ar    1  UNL111      0.1900
     27 F          -0.9172    8.6480   -0.5177 F       1  UNL111     -0.1900
     28 C          -0.9414    6.3102   -0.8059 C.ar    1  UNL111     -0.1500
     29 C          -1.6110    5.0960   -0.6522 C.ar    1  UNL111     -0.1500
     30 H          -1.2927    1.0682    1.8348 H       1  UNL111      0.1500
     31 H          -0.6466    0.0528    3.9373 H       1  UNL111      0.1500
     32 H          -1.6313   -2.0521    4.6289 H       1  UNL111      0.1500
     33 H          -3.2671   -3.1458    3.2115 H       1  UNL111      0.1500
     34 H          -3.9211   -2.1373    1.1077 H       1  UNL111      0.1500
     35 H          -3.7521   -0.4960   -0.5110 H       1  UNL111      0.0000
     36 H          -2.1061    0.1914   -0.6124 H       1  UNL111      0.0000
     37 H          -7.5577    3.4172    0.7036 H       1  UNL111      0.1500
     38 H          -9.3230    5.0718    0.4690 H       1  UNL111      0.1500
     39 H          -6.6882    7.5841   -1.6308 H       1  UNL111      0.1500
     40 H          -5.0034    5.8485   -1.5688 H       1  UNL111      0.1500
     41 H          -8.4877    9.1639    0.8464 H       1  UNL111      0.0000
     42 H          -9.5002    7.9515    1.5933 H       1  UNL111      0.0000
     43 H         -10.2272    9.3079    0.7660 H       1  UNL111      0.0000
     44 H          -4.2165    6.1590    1.1655 H       1  UNL111      0.1500
     45 H          -3.1255    8.2953    0.7736 H       1  UNL111      0.1500
     46 H          -0.0266    6.3451   -1.2824 H       1  UNL111      0.1500
     47 H          -1.1883    4.2306   -1.0230 H       1  UNL111      0.1500
@<TRIPOS>BOND
     1     1     2   ar
     2     2     3   ar
     3     3     4   ar
     4     4     5   ar
     5     5     6   ar
     6     1     6   ar
     7     6     7    1
     8     7     8    1
     9     8     9   ar
    10     8    10   ar
    11    10    11   ar
    12    11    12    1
    13    12    13   ar
    14    13    14   ar
    15    14    15   ar
    16    15    16   ar
    17    16    17   ar
    18    12    17   ar
    19    15    18    1
    20    18    19    2
    21    18    20    2
    22    18    21    1
    23    11    22   ar
    24     9    22   ar
    25    22    23    1
    26    23    24   ar
    27    24    25   ar
    28    25    26   ar
    29    26    27    1
    30    26    28   ar
    31    28    29   ar
    32    23    29   ar
    33     1    30    1
    34     2    31    1
    35     3    32    1
    36     4    33    1
    37     5    34    1
    38     7    35    1
    39     7    36    1
    40    13    37    1
    41    14    38    1
    42    16    39    1
    43    17    40    1
    44    21    41    1
    45    21    42    1
    46    21    43    1
    47    24    44    1
    48    25    45    1
    49    28    46    1
    50    29    47    1
@<TRIPOS>MOLECULE
LIG01544679
 49 50 0 0 0
SMALL
GASTEIGER

@<TRIPOS>ATOM
      1 C           3.5635    0.7965   -0.8059 C.3     1  UNL111      0.0000
      2 C           2.4425   -0.0305   -0.1390 C.3     1  UNL111      0.1435
      3 C           1.2264    0.8701    0.1671 C.3     1  UNL111      0.0000
      4 C           1.9730   -1.0396   -1.2226 C.3     1  UNL111      0.0000
      5 C           2.9363   -0.6992    1.1678 C.ar    1  UNL111     -0.1435
      6 C           3.4463    0.0294    2.2680 C.ar    1  UNL111      0.0825
      7 O           3.5150    1.3889    2.1586 O.3     1  UNL111     -0.5325
      8 C           3.8467   -0.5647    3.4911 C.ar    1  UNL111     -0.1435
      9 C           4.3692    0.2647    4.6930 C.3     1  UNL111      0.1435
     10 C           3.2620    1.2134    5.2044 C.3     1  UNL111      0.0000
     11 C           4.7955   -0.6028    5.9068 C.3     1  UNL111      0.0000
     12 C           5.6221    1.0898    4.3162 C.3     1  UNL111      0.0000
     13 C           3.6911   -1.9624    3.5877 C.ar    1  UNL111     -0.1500
     14 C           3.1811   -2.7344    2.5324 C.ar    1  UNL111      0.0530
     15 C           2.8268   -2.0893    1.3384 C.ar    1  UNL111     -0.1500
     16 C           2.9260   -4.1706    2.7253 C.ar    1  UNL111      0.3251
     17 N           2.5385   -4.7243    3.8598 N.ar    1  UNL111     -0.3381
     18 N           2.2230   -6.0629    3.7132 N.ar    1  UNL111     -0.3381
     19 C           2.4234   -6.4830    2.4844 C.ar    1  UNL111      0.4341
     20 S           3.0728   -5.3031    1.4316 S.2     1  UNL111     -0.0800
     21 S           2.0447   -8.1069    1.9608 S.3     1  UNL111     -0.2860
     22 C           0.6173   -8.4630    3.0277 C.3     1  UNL111      0.2300
     23 C           0.0654   -9.8422    2.7113 C.3     1  UNL111      0.0000
     24 H           3.1908    1.2440   -1.7035 H       1  UNL111      0.0000
     25 H           4.3871    0.1556   -1.0422 H       1  UNL111      0.0000
     26 H           3.8893    1.5629   -0.1340 H       1  UNL111      0.0000
     27 H           0.8872    1.3308   -0.7371 H       1  UNL111      0.0000
     28 H           1.5105    1.6268    0.8682 H       1  UNL111      0.0000
     29 H           0.4387    0.2768    0.5823 H       1  UNL111      0.0000
     30 H           1.6484   -0.5052   -2.0909 H       1  UNL111      0.0000
     31 H           1.1623   -1.6232   -0.8391 H       1  UNL111      0.0000
     32 H           2.7850   -1.6855   -1.4842 H       1  UNL111      0.0000
     33 H           3.2567    1.8084    1.3616 H       1  UNL111      0.4500
     34 H           2.3954    0.6424    5.4650 H       1  UNL111      0.0000
     35 H           3.0097    1.9140    4.4361 H       1  UNL111      0.0000
     36 H           3.6142    1.7407    6.0663 H       1  UNL111      0.0000
     37 H           3.9692   -1.2047    6.2228 H       1  UNL111      0.0000
     38 H           5.1009    0.0340    6.7106 H       1  UNL111      0.0000
     39 H           5.6104   -1.2359    5.6240 H       1  UNL111      0.0000
     40 H           5.3977    1.7165    3.4785 H       1  UNL111      0.0000
     41 H           6.4224    0.4268    4.0614 H       1  UNL111      0.0000
     42 H           5.9129    1.6968    5.1480 H       1  UNL111      0.0000
     43 H           3.9616   -2.4343    4.4647 H       1  UNL111      0.1500
     44 H           2.4716   -2.6584    0.5542 H       1  UNL111      0.1500
     45 H          -0.1432   -7.7295    2.8590 H       1  UNL111      0.0000
     46 H           0.9274   -8.4345    4.0514 H       1  UNL111      0.0000
     47 H          -0.2461   -9.8756    1.6882 H       1  UNL111      0.0000
     48 H          -0.7718  -10.0456    3.3459 H       1  UNL111      0.0000
     49 H           0.8253  -10.5771    2.8769 H       1  UNL111      0.0000
@<TRIPOS>BOND
     1     1     2    1
     2     2     3    1
     3     2     4    1
     4     2     5    1
     5     5     6   ar
     6     6     7    1
     7     6     8   ar
     8     8     9    1
     9     9    10    1
    10     9    11    1
    11     9    12    1
    12     8    13   ar
    13    13    14   ar
    14    14    15   ar
    15     5    15   ar
    16    14    16    1
    17    16    17   ar
    18    17    18   ar
    19    18    19   ar
    20    19    20   ar
    21    16    20   ar
    22    19    21    1
    23    21    22    1
    24    22    23    1
    25     1    24    1
    26     1    25    1
    27     1    26    1
    28     3    27    1
    29     3    28    1
    30     3    29    1
    31     4    30    1
    32     4    31    1
    33     4    32    1
    34     7    33    1
    35    10    34    1
    36    10    35    1
    37    10    36    1
    38    11    37    1
    39    11    38    1
    40    11    39    1
    41    12    40    1
    42    12    41    1
    43    12    42    1
    44    13    43    1
    45    15    44    1
    46    22    45    1
    47    22    46    1
    48    23    47    1
    49    23    48    1
    50    23    49    1
@<TRIPOS>MOLECULE
LIG01546537
 45 47 0 0 0
SMALL
GASTEIGER

@<TRIPOS>ATOM
      1 C           2.2824   -1.6982   -0.5273 C.3     1  UNL111      0.1052
      2 S           2.9417   -0.1776    0.0978 S.O2    1  UNL111      1.2038
      3 O           4.1001    0.1677   -0.7065 O.2     1  UNL111     -0.6500
      4 O           1.8365    0.7553    0.2406 O.2     1  UNL111     -0.6500
      5 C           3.5257   -0.5348    1.7209 C.ar    1  UNL111      0.3010
      6 N           3.3737   -1.8203    2.1351 N.ar    1  UNL111     -0.5660
      7 C           4.0572    0.4959    2.4705 C.ar    1  UNL111      0.1600
      8 N           4.4816    0.3316    3.7440 N.ar    1  UNL111     -0.5670
      9 C           4.3447   -0.9453    4.1717 C.ar    1  UNL111      0.1054
     10 C           3.8182   -1.9899    3.4119 C.ar    1  UNL111      0.2560
     11 N           4.6787   -1.4503    5.4131 N.ar    1  UNL111      0.0476
     12 C           4.3888   -2.8188    5.4405 C.ar    1  UNL111     -0.3316
     13 C           3.8453   -3.1490    4.2069 C.ar    1  UNL111     -0.1500
     14 C           4.6900   -3.7631    6.5729 C.3     1  UNL111      0.1800
     15 C           3.9725   -3.5103    7.8986 C.3     1  UNL111      0.0000
     16 C           2.4457   -3.5551    7.8265 C.3     1  UNL111      0.0000
     17 C           1.8428   -3.3300    9.2083 C.3     1  UNL111      0.0000
     18 C           5.0850   -0.6729    6.5871 C.3     1  UNL111      0.3991
     19 C           5.8887    0.5875    6.3807 C.ar    1  UNL111     -0.1435
     20 C           5.2455    1.8346    6.2816 C.ar    1  UNL111     -0.1500
     21 C           5.9855    3.0146    6.1941 C.ar    1  UNL111     -0.1500
     22 C           7.3723    2.9531    6.2149 C.ar    1  UNL111      0.1900
     23 F           8.0829    4.0870    6.1645 F       1  UNL111     -0.1900
     24 C           8.0314    1.7321    6.2994 C.ar    1  UNL111     -0.1500
     25 C           7.2909    0.5475    6.3734 C.ar    1  UNL111     -0.1500
     26 H           1.9090   -1.5444   -1.5182 H       1  UNL111      0.0000
     27 H           1.4863   -2.0291    0.1065 H       1  UNL111      0.0000
     28 H           3.0536   -2.4396   -0.5478 H       1  UNL111      0.0000
     29 H           4.1338    1.4310    2.0408 H       1  UNL111      0.1500
     30 H           3.5172   -4.0851    3.9220 H       1  UNL111      0.1500
     31 H           5.7422   -3.7154    6.7614 H       1  UNL111      0.0000
     32 H           4.3330   -4.7159    6.2418 H       1  UNL111      0.0000
     33 H           4.2597   -2.5421    8.2520 H       1  UNL111      0.0000
     34 H           4.2642   -4.3053    8.5526 H       1  UNL111      0.0000
     35 H           2.1378   -4.5116    7.4588 H       1  UNL111      0.0000
     36 H           2.1060   -2.7823    7.1690 H       1  UNL111      0.0000
     37 H           2.1774   -4.0988    9.8730 H       1  UNL111      0.0000
     38 H           0.7753   -3.3570    9.1404 H       1  UNL111      0.0000
     39 H           2.1525   -2.3762    9.5815 H       1  UNL111      0.0000
     40 H           5.6693   -1.3207    7.2066 H       1  UNL111      0.0000
     41 H           4.1611   -0.3263    7.0008 H       1  UNL111      0.0000
     42 H           4.2144    1.8774    6.2735 H       1  UNL111      0.1500
     43 H           5.5060    3.9250    6.1146 H       1  UNL111      0.1500
     44 H           9.0629    1.6996    6.3075 H       1  UNL111      0.1500
     45 H           7.7788   -0.3606    6.4229 H       1  UNL111      0.1500
@<TRIPOS>BOND
     1     1     2    1
     2     2     3    2
     3     2     4    2
     4     2     5    1
     5     5     6   ar
     6     5     7   ar
     7     7     8   ar
     8     8     9   ar
     9     9    10   ar
    10     6    10   ar
    11     9    11   ar
    12    11    12   ar
    13    12    13   ar
    14    10    13   ar
    15    12    14    1
    16    14    15    1
    17    15    16    1
    18    16    17    1
    19    11    18    1
    20    18    19    1
    21    19    20   ar
    22    20    21   ar
    23    21    22   ar
    24    22    23    1
    25    22    24   ar
    26    24    25   ar
    27    19    25   ar
    28     1    26    1
    29     1    27    1
    30     1    28    1
    31     7    29    1
    32    13    30    1
    33    14    31    1
    34    14    32    1
    35    15    33    1
    36    15    34    1
    37    16    35    1
    38    16    36    1
    39    17    37    1
    40    17    38    1
    41    17    39    1
    42    18    40    1
    43    18    41    1
    44    20    42    1
    45    21    43    1
    46    24    44    1
    47    25    45    1
@<TRIPOS>MOLECULE
LIG01722325
 35 38 0 0 0
SMALL
GASTEIGER

@<TRIPOS>ATOM
      1 C          -0.6788    0.9059    0.6726 C.ar    1  UNL111     -0.1500
      2 C           0.7085    1.0765    0.7087 C.ar    1  UNL111     -0.1500
      3 C           1.5374    0.1491    0.0904 C.ar    1  UNL111     -0.1500
      4 C           0.9766   -0.9388   -0.5720 C.ar    1  UNL111     -0.1500
      5 C          -0.4158   -1.0876   -0.6364 C.ar    1  UNL111     -0.1500
      6 C          -1.2769   -0.1727   -0.0105 C.ar    1  UNL111      0.0530
      7 C          -2.7565   -0.2859   -0.1254 C.ar    1  UNL111     -0.0130
      8 C          -3.6347   -1.3543   -0.2184 C.ar    1  UNL111      0.0000
      9 C          -5.0234   -0.9425   -0.4435 C.ar    1  UNL111      0.0000
     10 C          -3.2467   -2.7021   -0.1232 C.ar    1  UNL111     -0.1500
     11 C          -4.3133   -3.6083   -0.3038 C.ar    1  UNL111     -0.1500
     12 C          -5.6566   -3.2079   -0.5506 C.ar    1  UNL111     -0.1500
     13 C          -6.0700   -1.8617   -0.6337 C.ar    1  UNL111     -0.1500
     14 S          -3.6550    1.1839   -0.2201 S.2     1  UNL111     -0.0800
     15 C          -5.1905    0.4320   -0.4520 C.ar    1  UNL111     -0.0130
     16 C          -6.3720    1.3279   -0.5796 C.ar    1  UNL111      0.0530
     17 C          -6.2619    2.5798   -1.2169 C.ar    1  UNL111     -0.1500
     18 C          -7.3363    3.4746   -1.2730 C.ar    1  UNL111     -0.1500
     19 C          -8.5628    3.1179   -0.7309 C.ar    1  UNL111     -0.1500
     20 C          -8.7077    1.8775   -0.1159 C.ar    1  UNL111     -0.1500
     21 C          -7.6186    0.9982   -0.0278 C.ar    1  UNL111     -0.1500
     22 H          -1.2813    1.5880    1.1592 H       1  UNL111      0.1500
     23 H           1.1163    1.8907    1.1943 H       1  UNL111      0.1500
     24 H           2.5623    0.2660    0.1220 H       1  UNL111      0.1500
     25 H           1.5889   -1.6396   -1.0181 H       1  UNL111      0.1500
     26 H          -0.8157   -1.8857   -1.1543 H       1  UNL111      0.1500
     27 H          -2.2759   -3.0000    0.0609 H       1  UNL111      0.1500
     28 H          -4.1077   -4.6184   -0.2541 H       1  UNL111      0.1500
     29 H          -6.3687   -3.9443   -0.6759 H       1  UNL111      0.1500
     30 H          -7.0456   -1.5792   -0.8163 H       1  UNL111      0.1500
     31 H          -5.3650    2.8438   -1.6539 H       1  UNL111      0.1500
     32 H          -7.2166    4.3985   -1.7169 H       1  UNL111      0.1500
     33 H          -9.3625    3.7681   -0.7833 H       1  UNL111      0.1500
     34 H          -9.6216    1.6034    0.2774 H       1  UNL111      0.1500
     35 H          -7.7366    0.0921    0.4518 H       1  UNL111      0.1500
@<TRIPOS>BOND
     1     1     2   ar
     2     2     3   ar
     3     3     4   ar
     4     4     5   ar
     5     5     6   ar
     6     1     6   ar
     7     6     7    1
     8     7     8   ar
     9     8     9   ar
    10     8    10   ar
    11    10    11   ar
    12    11    12   ar
    13    12    13   ar
    14     9    13   ar
    15     7    14   ar
    16    14    15   ar
    17     9    15   ar
    18    15    16    1
    19    16    17   ar
    20    17    18   ar
    21    18    19   ar
    22    19    20   ar
    23    20    21   ar
    24    16    21   ar
    25     1    22    1
    26     2    23    1
    27     3    24    1
    28     4    25    1
    29     5    26    1
    30    10    27    1
    31    11    28    1
    32    12    29    1
    33    13    30    1
    34    17    31    1
    35    18    32    1
    36    19    33    1
    37    20    34    1
    38    21    35    1
@<TRIPOS>MOLECULE
LIG02047040
 37 39 0 0 0
SMALL
GASTEIGER

@<TRIPOS>ATOM
      1 C          -0.6527    0.9024    0.8101 C.ar    1  UNL111     -0.1500
      2 C           0.7435    1.0006    0.8187 C.ar    1  UNL111     -0.1500
      3 C           1.5096    0.0242    0.1896 C.ar    1  UNL111      0.1110
      4 BR          3.3908    0.1894    0.1373 Br      1  UNL111     -0.1110
      5 C           0.8942   -1.0654   -0.4172 C.ar    1  UNL111     -0.1500
      6 C          -0.5016   -1.1403   -0.4545 C.ar    1  UNL111     -0.1500
      7 C          -1.2973   -0.1327    0.1154 C.ar    1  UNL111      0.0530
      8 C          -2.7612   -0.1832   -0.0393 C.ar    1  UNL111     -0.2046
      9 C          -3.5713   -1.3065   -0.1293 C.ar    1  UNL111     -0.1500
     10 C          -4.9033   -0.8450   -0.2142 C.ar    1  UNL111      0.1078
     11 C          -6.1413   -1.6759   -0.4178 C.3     1  UNL111      1.2010
     12 F          -5.8490   -3.0044   -0.4852 F       1  UNL111     -0.3400
     13 F          -7.0472   -1.5298    0.5830 F       1  UNL111     -0.3400
     14 F          -6.7782   -1.3693   -1.5802 F       1  UNL111     -0.3400
     15 N          -3.6431    0.8961   -0.1706 N.ar    1  UNL111      0.5926
     16 N          -4.9398    0.4893   -0.0824 N.ar    1  UNL111     -0.7068
     17 C          -3.4050    2.2698   -0.4759 C.ar    1  UNL111     -0.0230
     18 C          -2.2789    2.6779   -1.2032 C.ar    1  UNL111     -0.1500
     19 C          -2.1200    4.0219   -1.5531 C.ar    1  UNL111     -0.1500
     20 C          -3.0993    4.9521   -1.1965 C.ar    1  UNL111     -0.0090
     21 C          -4.2178    4.5634   -0.4576 C.ar    1  UNL111     -0.1500
     22 C          -4.3752    3.2207   -0.1098 C.ar    1  UNL111     -0.1500
     23 S          -2.9268    6.6369   -1.7041 S.O2    1  UNL111      1.4470
     24 O          -3.7263    7.4782   -0.8417 O.2     1  UNL111     -0.6500
     25 O          -1.5366    6.9104   -1.9863 O.2     1  UNL111     -0.6500
     26 N          -3.7093    6.6141   -3.1886 N.3     1  UNL111     -0.9780
     27 H          -1.2155    1.6003    1.3213 H       1  UNL111      0.1500
     28 H           1.2034    1.7950    1.2903 H       1  UNL111      0.1500
     29 H           1.4650   -1.8152   -0.8380 H       1  UNL111      0.1500
     30 H          -0.9546   -1.9490   -0.9081 H       1  UNL111      0.1500
     31 H          -3.2600   -2.2904   -0.1334 H       1  UNL111      0.1500
     32 H          -1.5660    1.9853   -1.4809 H       1  UNL111      0.1500
     33 H          -1.2820    4.3259   -2.0731 H       1  UNL111      0.1500
     34 H          -4.9215    5.2618   -0.1712 H       1  UNL111      0.1500
     35 H          -5.2095    2.9233    0.4199 H       1  UNL111      0.1500
     36 H          -4.7013    6.4237   -3.0471 H       1  UNL111      0.4200
     37 H          -3.3036    5.8853   -3.7757 H       1  UNL111      0.4200
@<TRIPOS>BOND
     1     1     2   ar
     2     2     3   ar
     3     3     4    1
     4     3     5   ar
     5     5     6   ar
     6     6     7   ar
     7     1     7   ar
     8     7     8    1
     9     8     9   ar
    10     9    10   ar
    11    10    11    1
    12    11    12    1
    13    11    13    1
    14    11    14    1
    15     8    15   ar
    16    15    16   ar
    17    10    16   ar
    18    15    17    1
    19    17    18   ar
    20    18    19   ar
    21    19    20   ar
    22    20    21   ar
    23    21    22   ar
    24    17    22   ar
    25    20    23    1
    26    23    24    2
    27    23    25    2
    28    23    26    1
    29     1    27    1
    30     2    28    1
    31     5    29    1
    32     6    30    1
    33     9    31    1
    34    18    32    1
    35    19    33    1
    36    21    34    1
    37    22    35    1
    38    26    36    1
    39    26    37    1
@<TRIPOS>MOLECULE
LIG02383046
 31 32 0 0 0
SMALL
GASTEIGER

@<TRIPOS>ATOM
      1 C          -0.5876    1.2108    0.3442 C.ar    1  UNL111     -0.1500
      2 C           0.8011    1.2240    0.2252 C.ar    1  UNL111     -0.1500
      3 C           1.4828    0.0310    0.0409 C.ar    1  UNL111     -0.1500
      4 C           0.7590   -1.1563   -0.0688 C.ar    1  UNL111     -0.1500
      5 C          -0.6532   -1.1818   -0.0203 C.ar    1  UNL111      0.1000
      6 C          -1.3483    0.0191    0.2438 C.ar    1  UNL111     -0.1435
      7 C          -2.8214    0.1829    0.5813 C.3     1  UNL111      0.2045
      8 C          -3.9546   -0.6333   -0.0214 C.2     1  UNL111      0.6590
      9 O          -3.7619   -1.8775   -0.1379 O.2     1  UNL111     -0.5700
     10 O          -5.0103    0.0159   -0.2720 O.3     1  UNL111     -0.6500
     11 N          -1.2934   -2.4298   -0.1879 N.pl3   1  UNL111     -0.6000
     12 C          -1.0989   -3.4418   -1.1823 C.ar    1  UNL111      0.1000
     13 C          -1.5739   -4.7436   -0.8783 C.ar    1  UNL111      0.1770
     14 CL         -2.1268   -5.1565    0.7163 Cl      1  UNL111     -0.1770
     15 C          -1.6065   -5.7683   -1.8320 C.ar    1  UNL111     -0.1500
     16 C          -1.1476   -5.5162   -3.1127 C.ar    1  UNL111      0.0825
     17 O          -1.2061   -6.4673   -4.0885 O.3     1  UNL111     -0.5325
     18 C          -0.6294   -4.2740   -3.4410 C.ar    1  UNL111     -0.1500
     19 C          -0.6193   -3.2333   -2.4957 C.ar    1  UNL111      0.1770
     20 CL         -0.0413   -1.7196   -3.1103 Cl      1  UNL111     -0.1770
     21 H          -1.0803    2.1020    0.5117 H       1  UNL111      0.1500
     22 H           1.3183    2.1157    0.2740 H       1  UNL111      0.1500
     23 H           2.5133    0.0215   -0.0145 H       1  UNL111      0.1500
     24 H           1.2709   -2.0443   -0.1892 H       1  UNL111      0.1500
     25 H          -3.0534    1.2025    0.3545 H       1  UNL111      0.0000
     26 H          -2.8301   -0.1898    1.5842 H       1  UNL111      0.0000
     27 H          -5.0308    0.9440   -0.1449 H       1  UNL111      0.5000
     28 H          -1.9818   -2.6364    0.4849 H       1  UNL111      0.4000
     29 H          -1.9690   -6.7017   -1.5823 H       1  UNL111      0.1500
     30 H          -1.5518   -7.3164   -3.8950 H       1  UNL111      0.4500
     31 H          -0.2481   -4.1114   -4.3861 H       1  UNL111      0.1500
@<TRIPOS>BOND
     1     1     2   ar
     2     2     3   ar
     3     3     4   ar
     4     4     5   ar
     5     5     6   ar
     6     1     6   ar
     7     6     7    1
     8     7     8    1
     9     8     9    2
    10     8    10    1
    11     5    11    1
    12    11    12    1
    13    12    13   ar
    14    13    14    1
    15    13    15   ar
    16    15    16   ar
    17    16    17    1
    18    16    18   ar
    19    18    19   ar
    20    12    19   ar
    21    19    20    1
    22     1    21    1
    23     2    22    1
    24     3    23    1
    25     4    24    1
    26     7    25    1
    27     7    26    1
    28    10    27    1
    29    11    28    1
    30    15    29    1
    31    17    30    1
    32    18    31    1
@<TRIPOS>MOLECULE
LIG02570895
 40 42 0 0 0
SMALL
GASTEIGER

@<TRIPOS>ATOM
      1 C           1.0270   -0.1064    0.2349 C.3     1  UNL111      0.1435
      2 C           2.5191    0.0444    0.2334 C.ar    1  UNL111     -0.1435
      3 C           3.1224    1.1229   -0.4166 C.ar    1  UNL111     -0.1500
      4 C           4.5106    1.1671   -0.5731 C.ar    1  UNL111     -0.1500
      5 C           5.3262    0.1358   -0.0852 C.ar    1  UNL111      0.0530
      6 C           4.7232   -0.8742    0.6759 C.ar    1  UNL111     -0.1500
      7 C           3.3312   -0.9413    0.8014 C.ar    1  UNL111     -0.1500
      8 C           6.7622    0.1251   -0.4107 C.ar    1  UNL111     -0.2046
      9 C           7.6007    1.2129   -0.6071 C.ar    1  UNL111     -0.1500
     10 C           8.8910    0.6956   -0.8545 C.ar    1  UNL111      0.1078
     11 C          10.1265    1.4765   -1.2110 C.3     1  UNL111      1.2010
     12 F           9.8844    2.8172   -1.2366 F       1  UNL111     -0.3400
     13 F          11.1452    1.2852   -0.3333 F       1  UNL111     -0.3400
     14 F          10.5973    1.1544   -2.4464 F       1  UNL111     -0.3400
     15 N           7.5727   -0.9911   -0.6490 N.ar    1  UNL111      0.5926
     16 N           8.8876   -0.6399   -0.7264 N.ar    1  UNL111     -0.7068
     17 C           7.2396   -2.3544   -0.9128 C.ar    1  UNL111     -0.0230
     18 C           6.0142   -2.7171   -1.4886 C.ar    1  UNL111     -0.1500
     19 C           5.7501   -4.0555   -1.7929 C.ar    1  UNL111     -0.1500
     20 C           6.7239   -5.0263   -1.5468 C.ar    1  UNL111     -0.0090
     21 C           7.9440   -4.6826   -0.9631 C.ar    1  UNL111     -0.1500
     22 C           8.2050   -3.3457   -0.6596 C.ar    1  UNL111     -0.1500
     23 S           6.4131   -6.7059   -1.9966 S.O2    1  UNL111      1.4470
     24 O           7.2898   -7.5711   -1.2389 O.2     1  UNL111     -0.6500
     25 O           4.9900   -6.9198   -2.0776 O.2     1  UNL111     -0.6500
     26 N           6.9871   -6.7410   -3.5718 N.3     1  UNL111     -0.9780
     27 H           0.5822    0.7426   -0.2409 H       1  UNL111      0.0000
     28 H           0.6764   -0.1744    1.2435 H       1  UNL111      0.0000
     29 H           0.7578   -0.9950   -0.2969 H       1  UNL111      0.0000
     30 H           2.5400    1.8918   -0.7836 H       1  UNL111      0.1500
     31 H           4.9421    1.9711   -1.0552 H       1  UNL111      0.1500
     32 H           5.3125   -1.5767    1.1494 H       1  UNL111      0.1500
     33 H           2.9008   -1.7246    1.3173 H       1  UNL111      0.1500
     34 H           7.3327    2.2091   -0.5780 H       1  UNL111      0.1500
     35 H           5.3053   -1.9942   -1.6883 H       1  UNL111      0.1500
     36 H           4.8399   -4.3252   -2.1975 H       1  UNL111      0.1500
     37 H           8.6466   -5.4101   -0.7578 H       1  UNL111      0.1500
     38 H           9.1132   -3.0823   -0.2463 H       1  UNL111      0.1500
     39 H           7.9964   -6.5934   -3.5693 H       1  UNL111      0.4200
     40 H           6.5371   -6.0037   -4.1142 H       1  UNL111      0.4200
@<TRIPOS>BOND
     1     1     2    1
     2     2     3   ar
     3     3     4   ar
     4     4     5   ar
     5     5     6   ar
     6     6     7   ar
     7     2     7   ar
     8     5     8    1
     9     8     9   ar
    10     9    10   ar
    11    10    11    1
    12    11    12    1
    13    11    13    1
    14    11    14    1
    15     8    15   ar
    16    15    16   ar
    17    10    16   ar
    18    15    17    1
    19    17    18   ar
    20    18    19   ar
    21    19    20   ar
    22    20    21   ar
    23    21    22   ar
    24    17    22   ar
    25    20    23    1
    26    23    24    2
    27    23    25    2
    28    23    26    1
    29     1    27    1
    30     1    28    1
    31     1    29    1
    32     3    30    1
    33     4    31    1
    34     6    32    1
    35     7    33    1
    36     9    34    1
    37    18    35    1
    38    19    36    1
    39    21    37    1
    40    22    38    1
    41    26    39    1
    42    26    40    1
@<TRIPOS>MOLECULE
LIG03617632
 32 33 0 0 0
SMALL
GASTEIGER

@<TRIPOS>ATOM
      1 C          -0.5320   -0.9580    0.4589 C.ar    1  UNL111     -0.1500
      2 C           0.6160   -1.0244    1.2524 C.ar    1  UNL111     -0.1500
      3 C           0.7546   -0.1758    2.3494 C.ar    1  UNL111     -0.1500
      4 C          -0.2553    0.7363    2.6562 C.ar    1  UNL111     -0.1500
      5 C          -1.4094    0.7983    1.8705 C.ar    1  UNL111     -0.1500
      6 C          -1.5487   -0.0388    0.7575 C.ar    1  UNL111      0.0862
      7 C          -2.7775   -0.0400   -0.0882 C.2     1  UNL111      0.3976
      8 O          -3.1004   -1.0789   -0.6610 O.2     1  UNL111     -0.5700
      9 C          -3.6283    1.1710   -0.2513 C.ar    1  UNL111      0.0862
     10 C          -5.0102    1.0076   -0.3966 C.ar    1  UNL111     -0.1500
     11 C          -5.8368    2.1259   -0.5554 C.ar    1  UNL111     -0.1500
     12 C          -5.2962    3.4207   -0.5840 C.ar    1  UNL111     -0.1435
     13 C          -6.1993    4.6271   -0.7935 C.3     1  UNL111      0.0375
     14 C          -6.1995    5.5583    0.4384 C.2     1  UNL111      0.9060
     15 O          -5.2762    6.4230    0.4916 O.co2   1  UNL111     -0.9000
     16 O          -7.1541    5.3679    1.2493 O.co2   1  UNL111     -0.9000
     17 C          -5.8231    5.3995   -2.0592 C.3     1  UNL111      0.0000
     18 C          -3.9086    3.5690   -0.4433 C.ar    1  UNL111     -0.1500
     19 C          -3.0770    2.4558   -0.2966 C.ar    1  UNL111     -0.1500
     20 H          -0.6326   -1.5889   -0.3516 H       1  UNL111      0.1500
     21 H           1.3612   -1.7016    1.0263 H       1  UNL111      0.1500
     22 H           1.6037   -0.2222    2.9342 H       1  UNL111      0.1500
     23 H          -0.1498    1.3673    3.4660 H       1  UNL111      0.1500
     24 H          -2.1610    1.4631    2.1116 H       1  UNL111      0.1500
     25 H          -5.4208    0.0608   -0.3867 H       1  UNL111      0.1500
     26 H          -6.8561    1.9968   -0.6526 H       1  UNL111      0.1500
     27 H          -7.1939    4.2538   -0.9215 H       1  UNL111      0.0000
     28 H          -4.8302    5.7856   -1.9595 H       1  UNL111      0.0000
     29 H          -6.5083    6.2093   -2.1998 H       1  UNL111      0.0000
     30 H          -5.8677    4.7439   -2.9036 H       1  UNL111      0.0000
     31 H          -3.4955    4.5147   -0.4482 H       1  UNL111      0.1500
     32 H          -2.0554    2.5816   -0.2216 H       1  UNL111      0.1500
@<TRIPOS>BOND
     1     1     2   ar
     2     2     3   ar
     3     3     4   ar
     4     4     5   ar
     5     5     6   ar
     6     1     6   ar
     7     6     7    1
     8     7     8    2
     9     7     9    1
    10     9    10   ar
    11    10    11   ar
    12    11    12   ar
    13    12    13    1
    14    13    14    1
    15    14    15   ar
    16    14    16   ar
    17    13    17    1
    18    12    18   ar
    19    18    19   ar
    20     9    19   ar
    21     1    20    1
    22     2    21    1
    23     3    22    1
    24     4    23    1
    25     5    24    1
    26    10    25    1
    27    11    26    1
    28    13    27    1
    29    17    28    1
    30    17    29    1
    31    17    30    1
    32    18    31    1
    33    19    32    1
@<TRIPOS>MOLECULE
LIG03775137
 41 43 0 0 0
SMALL
GASTEIGER

@<TRIPOS>ATOM
      1 C          -1.6847   -1.6296   -0.0236 C.3     1  UNL111      0.1810
      2 C          -3.1329   -1.1298    0.1343 C.3     1  UNL111      0.2800
      3 O          -3.3650    0.1620   -0.4482 O.3     1  UNL111     -0.5600
      4 C          -2.5951    1.2682    0.1435 C.3     1  UNL111      0.4600
      5 C          -3.0961    1.5316    1.5667 C.3     1  UNL111     -0.1060
      6 C          -2.5060    2.6968    2.3546 C.2     1  UNL111      0.9060
      7 O          -1.5825    3.3621    1.8068 O.co2   1  UNL111     -0.9000
      8 O          -3.0223    2.8611    3.4976 O.co2   1  UNL111     -0.9000
      9 C          -2.8028    2.4587   -0.8292 C.3     1  UNL111      0.0000
     10 C          -4.2565    2.8643   -1.0470 C.3     1  UNL111      0.0000
     11 C          -1.1646    0.7959    0.1260 C.ar    1  UNL111     -0.3316
     12 C          -0.7241   -0.5051    0.0659 C.ar    1  UNL111     -0.1810
     13 C           0.6964   -0.4785    0.0568 C.ar    1  UNL111      0.0000
     14 N          -0.0694    1.6099    0.2474 N.ar    1  UNL111      0.0332
     15 C           1.0882    0.8663    0.1044 C.ar    1  UNL111     -0.1516
     16 C           2.4373    1.2718    0.0275 C.ar    1  UNL111     -0.1435
     17 C           2.8844    2.7112   -0.0279 C.3     1  UNL111      0.1435
     18 C           3.2200    3.2825    1.3391 C.3     1  UNL111      0.0000
     19 C           3.3956    0.2387   -0.0287 C.ar    1  UNL111     -0.1500
     20 C           3.0322   -1.1065   -0.0370 C.ar    1  UNL111     -0.1500
     21 C           1.6866   -1.4763   -0.0055 C.ar    1  UNL111     -0.1500
     22 H          -1.5801   -2.1046   -0.9767 H       1  UNL111      0.0000
     23 H          -1.4744   -2.3221    0.7645 H       1  UNL111      0.0000
     24 H          -3.3592   -1.0749    1.1786 H       1  UNL111      0.0000
     25 H          -3.7612   -1.8237   -0.3840 H       1  UNL111      0.0000
     26 H          -4.1509    1.6992    1.5018 H       1  UNL111      0.0000
     27 H          -2.7822    0.6670    2.1134 H       1  UNL111      0.0000
     28 H          -2.2772    3.3040   -0.4368 H       1  UNL111      0.0000
     29 H          -2.4357    2.1359   -1.7810 H       1  UNL111      0.0000
     30 H          -4.6763    3.1979   -0.1210 H       1  UNL111      0.0000
     31 H          -4.8112    2.0234   -1.4077 H       1  UNL111      0.0000
     32 H          -4.3021    3.6562   -1.7651 H       1  UNL111      0.0000
     33 H          -0.1015    2.5800    0.4120 H       1  UNL111      0.2700
     34 H           2.0983    3.2959   -0.4580 H       1  UNL111      0.0000
     35 H           3.7770    2.7462   -0.6169 H       1  UNL111      0.0000
     36 H           2.3472    3.2633    1.9578 H       1  UNL111      0.0000
     37 H           3.5581    4.2919    1.2306 H       1  UNL111      0.0000
     38 H           3.9911    2.6948    1.7918 H       1  UNL111      0.0000
     39 H           4.3967    0.4866   -0.0648 H       1  UNL111      0.1500
     40 H           3.7631   -1.8345   -0.0666 H       1  UNL111      0.1500
     41 H           1.4202   -2.4731   -0.0277 H       1  UNL111      0.1500
@<TRIPOS>BOND
     1     1     2    1
     2     2     3    1
     3     3     4    1
     4     5     6    1
     5     6     7   ar
     6     6     8   ar
     7     9    10    1
     8     4    11    1
     9    11    12   ar
    10     1    12    1
    11    12    13   ar
    12    11    14   ar
    13    14    15   ar
    14    13    15   ar
    15    15    16   ar
    16    16    17    1
    17    17    18    1
    18    16    19   ar
    19    19    20   ar
    20    20    21   ar
    21    13    21   ar
    22     4     9    1
    23     4     5    1
    24     1    22    1
    25     1    23    1
    26     2    24    1
    27     2    25    1
    28     5    26    1
    29     5    27    1
    30     9    28    1
    31     9    29    1
    32    10    30    1
    33    10    31    1
    34    10    32    1
    35    14    33    1
    36    17    34    1
    37    17    35    1
    38    18    36    1
    39    18    37    1
    40    18    38    1
    41    19    39    1
    42    20    40    1
    43    21    41    1
@<TRIPOS>MOLECULE
LIG03779977
 31 32 0 0 0
SMALL
GASTEIGER

@<TRIPOS>ATOM
      1 O           2.2621   -2.1152   -1.2789 O.2     1  UNL111     -0.5700
      2 C           2.6264   -2.3643   -0.0914 C.2     1  UNL111      0.6590
      3 O           2.6192   -3.4714    0.5223 O.3     1  UNL111     -0.6500
      4 C           3.1308   -1.1395    0.7060 C.3     1  UNL111      0.2045
      5 C           2.7304   -1.2384    2.1750 C.3     1  UNL111      0.0000
      6 C           4.6216   -0.8929    0.5328 C.ar    1  UNL111     -0.1435
      7 C           5.1086    0.4182    0.5102 C.ar    1  UNL111     -0.1500
      8 C           6.4590    0.6764    0.2582 C.ar    1  UNL111      0.1900
      9 F           6.8450    1.9639    0.2588 F       1  UNL111     -0.1900
     10 C           7.3899   -0.3478    0.0030 C.ar    1  UNL111      0.0000
     11 C           6.8986   -1.6633    0.1020 C.ar    1  UNL111     -0.1500
     12 C           5.5469   -1.9307    0.3761 C.ar    1  UNL111     -0.1500
     13 C           8.7954   -0.0660   -0.3944 C.ar    1  UNL111      0.0000
     14 C           9.8558   -0.9342   -0.0643 C.ar    1  UNL111     -0.1500
     15 C          11.1724   -0.6757   -0.4713 C.ar    1  UNL111     -0.1500
     16 C          11.4666    0.4648   -1.2122 C.ar    1  UNL111     -0.1500
     17 C          10.4428    1.3399   -1.5566 C.ar    1  UNL111     -0.1500
     18 C           9.1287    1.0679   -1.1599 C.ar    1  UNL111     -0.1500
     19 H           2.9191   -3.5176    1.4088 H       1  UNL111      0.5000
     20 H           2.6461   -0.2793    0.2936 H       1  UNL111      0.0000
     21 H           3.2011   -2.0920    2.6163 H       1  UNL111      0.0000
     22 H           1.6677   -1.3390    2.2490 H       1  UNL111      0.0000
     23 H           3.0416   -0.3535    2.6899 H       1  UNL111      0.0000
     24 H           4.4628    1.2047    0.6817 H       1  UNL111      0.1500
     25 H           7.5494   -2.4532   -0.0304 H       1  UNL111      0.1500
     26 H           5.2310   -2.9093    0.4634 H       1  UNL111      0.1500
     27 H           9.6581   -1.7814    0.4909 H       1  UNL111      0.1500
     28 H          11.9264   -1.3341   -0.2203 H       1  UNL111      0.1500
     29 H          12.4372    0.6595   -1.5037 H       1  UNL111      0.1500
     30 H          10.6517    2.1893   -2.1043 H       1  UNL111      0.1500
     31 H           8.3788    1.7202   -1.4377 H       1  UNL111      0.1500
@<TRIPOS>BOND
     1     1     2    2
     2     2     3    1
     3     2     4    1
     4     4     5    1
     5     4     6    1
     6     6     7   ar
     7     7     8   ar
     8     8     9    1
     9     8    10   ar
    10    10    11   ar
    11    11    12   ar
    12     6    12   ar
    13    10    13    1
    14    13    14   ar
    15    14    15   ar
    16    15    16   ar
    17    16    17   ar
    18    17    18   ar
    19    13    18   ar
    20     3    19    1
    21     4    20    1
    22     5    21    1
    23     5    22    1
    24     5    23    1
    25     7    24    1
    26    11    25    1
    27    12    26    1
    28    14    27    1
    29    15    28    1
    30    16    29    1
    31    17    30    1
    32    18    31    1
@<TRIPOS>MOLECULE
LIG03791739
 40 41 0 0 0
SMALL
GASTEIGER

@<TRIPOS>ATOM
      1 C           2.1750   -0.0467    0.6548 C.3     1  UNL111      0.1052
      2 S           2.8789    1.5850    0.4978 S.O2    1  UNL111      1.3328
      3 O           1.7817    2.5287    0.5340 O.2     1  UNL111     -0.6500
      4 O           4.0001    1.6774    1.4088 O.2     1  UNL111     -0.6500
      5 N           3.4249    1.5740   -1.1057 N.pl3   1  UNL111     -0.7570
      6 C           4.8414    1.7141   -1.3074 C.ar    1  UNL111      0.1990
      7 C           5.4493    2.9745   -1.4553 C.ar    1  UNL111      0.0825
      8 C           6.8254    3.0258   -1.7108 C.ar    1  UNL111     -0.1500
      9 C           7.6047    1.8637   -1.7440 C.ar    1  UNL111     -0.0280
     10 C           7.0062    0.6183   -1.5357 C.ar    1  UNL111     -0.1500
     11 C           5.6268    0.5498   -1.3144 C.ar    1  UNL111     -0.1500
     12 N           9.0213    1.9942   -2.0281 N.4     1  UNL111      0.7600
     13 O           9.4004    2.9281   -2.7072 O.2     1  UNL111     -0.5880
     14 O           9.9541    1.1116   -1.5151 O.2     1  UNL111     -0.5440
     15 O           4.6727    4.1197   -1.3980 O.3     1  UNL111     -0.3625
     16 C           5.3336    5.2545   -0.7717 C.3     1  UNL111      0.2800
     17 C           6.0020    6.1745   -1.8210 C.3     1  UNL111      0.0000
     18 C           5.3383    7.5112   -2.1364 C.3     1  UNL111      0.0000
     19 C           4.6995    8.1524   -0.9210 C.3     1  UNL111      0.0000
     20 C           3.6809    7.1928   -0.3299 C.3     1  UNL111      0.0000
     21 C           4.3669    5.9428    0.2039 C.3     1  UNL111      0.0000
     22 H           1.7853   -0.1734    1.6432 H       1  UNL111      0.0000
     23 H           2.9320   -0.7807    0.4731 H       1  UNL111      0.0000
     24 H           1.3855   -0.1646   -0.0577 H       1  UNL111      0.0000
     25 H           2.8027    1.4764   -1.8624 H       1  UNL111      0.4200
     26 H           7.2743    3.9399   -1.8781 H       1  UNL111      0.1500
     27 H           7.5761   -0.2421   -1.5450 H       1  UNL111      0.1500
     28 H           5.1809   -0.3671   -1.1544 H       1  UNL111      0.1500
     29 H           9.6748    0.3875   -0.9900 H       1  UNL111      0.4000
     30 H           6.1565    4.9228   -0.1736 H       1  UNL111      0.0000
     31 H           6.0565    5.6237   -2.7367 H       1  UNL111      0.0000
     32 H           6.9392    6.4421   -1.3795 H       1  UNL111      0.0000
     33 H           4.5814    7.3508   -2.8755 H       1  UNL111      0.0000
     34 H           6.1015    8.1746   -2.4862 H       1  UNL111      0.0000
     35 H           4.2114    9.0598   -1.2096 H       1  UNL111      0.0000
     36 H           5.4517    8.3730   -0.1927 H       1  UNL111      0.0000
     37 H           2.9806    6.9124   -1.0888 H       1  UNL111      0.0000
     38 H           3.1767    7.6805    0.4781 H       1  UNL111      0.0000
     39 H           3.6075    5.2372    0.4692 H       1  UNL111      0.0000
     40 H           4.9631    6.2644    1.0322 H       1  UNL111      0.0000
@<TRIPOS>BOND
     1     1     2    1
     2     2     3    2
     3     2     4    2
     4     2     5    1
     5     5     6    1
     6     6     7   ar
     7     7     8   ar
     8     8     9   ar
     9     9    10   ar
    10    10    11   ar
    11     6    11   ar
    12     9    12    1
    13    12    13    2
    14    12    14    1
    15     7    15    1
    16    15    16    1
    17    16    17    1
    18    17    18    1
    19    18    19    1
    20    19    20    1
    21    20    21    1
    22    16    21    1
    23     1    22    1
    24     1    23    1
    25     1    24    1
    26     5    25    1
    27     8    26    1
    28    10    27    1
    29    11    28    1
    30    14    29    1
    31    16    30    1
    32    17    31    1
    33    17    32    1
    34    18    33    1
    35    18    34    1
    36    19    35    1
    37    19    36    1
    38    20    37    1
    39    20    38    1
    40    21    39    1
    41    21    40    1
@<TRIPOS>MOLECULE
LIG03801048
 40 42 0 0 0
SMALL
GASTEIGER

@<TRIPOS>ATOM
      1 C           1.0940   -0.5554    0.9440 C.3     1  UNL111      0.2800
      2 O           2.2167   -0.1350    0.1680 O.3     1  UNL111     -0.3625
      3 C           2.7938   -1.1213   -0.5892 C.ar    1  UNL111      0.0825
      4 C           2.6320   -2.4874   -0.3719 C.ar    1  UNL111     -0.1500
      5 C           3.5738   -0.6935   -1.6549 C.ar    1  UNL111     -0.1500
      6 C           4.2096   -1.6100   -2.5050 C.ar    1  UNL111     -0.1500
      7 C           4.1014   -2.9927   -2.2321 C.ar    1  UNL111     -0.1516
      8 C           3.2583   -3.4347   -1.2109 C.ar    1  UNL111      0.0000
      9 N           4.6828   -4.1281   -2.8260 N.ar    1  UNL111      0.2942
     10 C           4.0042   -5.2520   -2.3309 C.ar    1  UNL111     -0.3316
     11 C           4.2130   -6.6613   -2.7804 C.3     1  UNL111      0.1800
     12 C           3.1476   -4.8480   -1.3107 C.ar    1  UNL111     -0.1810
     13 C           2.1769   -5.7150   -0.5512 C.3     1  UNL111      0.0750
     14 C           2.3036   -5.6901    0.9732 C.2     1  UNL111      0.9060
     15 O           3.1214   -6.5183    1.4696 O.co2   1  UNL111     -0.9000
     16 O           1.5155   -4.8997    1.5748 O.co2   1  UNL111     -0.9000
     17 C           5.7488   -4.1253   -3.7775 C.2     1  UNL111      0.4928
     18 O           5.8499   -5.0824   -4.5443 O.2     1  UNL111     -0.5700
     19 C           6.7628   -3.0459   -3.9578 C.ar    1  UNL111      0.0862
     20 C           7.2109   -2.2532   -2.8947 C.ar    1  UNL111     -0.1500
     21 C           8.0664   -1.1728   -3.1385 C.ar    1  UNL111     -0.1500
     22 C           8.5301   -0.9282   -4.4304 C.ar    1  UNL111      0.1770
     23 CL          9.5255    0.4407   -4.7402 Cl      1  UNL111     -0.1770
     24 C           8.1808   -1.7791   -5.4761 C.ar    1  UNL111     -0.1500
     25 C           7.2994   -2.8377   -5.2396 C.ar    1  UNL111     -0.1500
     26 H           0.7121    0.2763    1.4984 H       1  UNL111      0.0000
     27 H           1.3971   -1.3265    1.6211 H       1  UNL111      0.0000
     28 H           0.3316   -0.9310    0.2939 H       1  UNL111      0.0000
     29 H           2.0462   -2.8118    0.4133 H       1  UNL111      0.1500
     30 H           3.6880    0.3180   -1.8248 H       1  UNL111      0.1500
     31 H           4.7498   -1.2790   -3.3197 H       1  UNL111      0.1500
     32 H           4.9246   -6.6791   -3.5793 H       1  UNL111      0.0000
     33 H           3.2840   -7.0683   -3.1212 H       1  UNL111      0.0000
     34 H           4.5800   -7.2458   -1.9627 H       1  UNL111      0.0000
     35 H           2.3183   -6.7251   -0.8747 H       1  UNL111      0.0000
     36 H           1.2071   -5.3172   -0.7658 H       1  UNL111      0.0000
     37 H           6.9102   -2.4656   -1.9306 H       1  UNL111      0.1500
     38 H           8.3541   -0.5571   -2.3619 H       1  UNL111      0.1500
     39 H           8.5704   -1.6289   -6.4199 H       1  UNL111      0.1500
     40 H           7.0408   -3.4712   -6.0122 H       1  UNL111      0.1500
@<TRIPOS>BOND
     1     1     2    1
     2     2     3    1
     3     3     4   ar
     4     3     5   ar
     5     5     6   ar
     6     6     7   ar
     7     7     8   ar
     8     4     8   ar
     9     7     9   ar
    10     9    10   ar
    11    10    11    1
    12    10    12   ar
    13     8    12   ar
    14    12    13    1
    15    13    14    1
    16    14    15   ar
    17    14    16   ar
    18     9    17   am
    19    17    18    2
    20    17    19    1
    21    19    20   ar
    22    20    21   ar
    23    21    22   ar
    24    22    23    1
    25    22    24   ar
    26    24    25   ar
    27    19    25   ar
    28     1    26    1
    29     1    27    1
    30     1    28    1
    31     4    29    1
    32     5    30    1
    33     6    31    1
    34    11    32    1
    35    11    33    1
    36    11    34    1
    37    13    35    1
    38    13    36    1
    39    20    37    1
    40    21    38    1
    41    24    39    1
    42    25    40    1
@<TRIPOS>MOLECULE
LIG03812990
 30 31 0 0 0
SMALL
GASTEIGER

@<TRIPOS>ATOM
      1 C           0.4705    0.2750    1.7104 C.ar    1  UNL111     -0.1500
      2 C          -0.0814    1.4293    1.1545 C.ar    1  UNL111     -0.1500
      3 C          -0.9049    1.3405    0.0427 C.ar    1  UNL111     -0.1500
      4 C          -1.2264    0.0820   -0.4659 C.ar    1  UNL111     -0.1500
      5 C          -0.7594   -1.0973    0.1444 C.ar    1  UNL111      0.1000
      6 C           0.1636   -1.0085    1.2040 C.ar    1  UNL111      0.0862
      7 C           0.8164   -2.2331    1.8237 C.2     1  UNL111      0.6338
      8 O           1.6499   -2.0411    2.7656 O.2     1  UNL111     -0.5700
      9 O           0.4996   -3.3658    1.3329 O.3     1  UNL111     -0.6500
     10 N          -1.3089   -2.3422   -0.2472 N.pl3   1  UNL111     -0.6000
     11 C          -2.6450   -2.6234   -0.6419 C.ar    1  UNL111      0.1000
     12 C          -3.7783   -1.9436   -0.1147 C.ar    1  UNL111      0.1770
     13 CL         -3.6666   -1.0523    1.3820 Cl      1  UNL111     -0.1770
     14 C          -5.0470   -2.0515   -0.7272 C.ar    1  UNL111     -0.1435
     15 C          -6.2706   -1.3043   -0.2640 C.3     1  UNL111      0.1435
     16 C          -2.8723   -3.5651   -1.6586 C.ar    1  UNL111      0.1770
     17 CL         -1.6072   -4.5835   -2.2624 Cl      1  UNL111     -0.1770
     18 C          -4.1305   -3.6955   -2.2554 C.ar    1  UNL111     -0.1500
     19 C          -5.1971   -2.9115   -1.8232 C.ar    1  UNL111     -0.1500
     20 H           1.1177    0.3601    2.5097 H       1  UNL111      0.1500
     21 H           0.1236    2.3508    1.5715 H       1  UNL111      0.1500
     22 H          -1.2753    2.1945   -0.4029 H       1  UNL111      0.1500
     23 H          -1.8194    0.0141   -1.3078 H       1  UNL111      0.1500
     24 H          -0.1262   -3.4165    0.6374 H       1  UNL111      0.5000
     25 H          -0.6891   -3.1071   -0.2459 H       1  UNL111      0.4000
     26 H          -6.0168   -0.6886    0.5735 H       1  UNL111      0.0000
     27 H          -7.0278   -2.0034    0.0238 H       1  UNL111      0.0000
     28 H          -6.6362   -0.6902   -1.0603 H       1  UNL111      0.0000
     29 H          -4.2690   -4.3755   -3.0192 H       1  UNL111      0.1500
     30 H          -6.1038   -2.9642   -2.3132 H       1  UNL111      0.1500
@<TRIPOS>BOND
     1     1     2   ar
     2     2     3   ar
     3     3     4   ar
     4     4     5   ar
     5     5     6   ar
     6     1     6   ar
     7     6     7    1
     8     7     8    2
     9     7     9    1
    10     5    10    1
    11    10    11    1
    12    11    12   ar
    13    12    13    1
    14    12    14   ar
    15    14    15    1
    16    11    16   ar
    17    16    17    1
    18    16    18   ar
    19    18    19   ar
    20    14    19   ar
    21     1    20    1
    22     2    21    1
    23     3    22    1
    24     4    23    1
    25     9    24    1
    26    10    25    1
    27    15    26    1
    28    15    27    1
    29    15    28    1
    30    18    29    1
    31    19    30    1
@<TRIPOS>MOLECULE
LIG03814507
 41 43 0 0 0
SMALL
GASTEIGER

@<TRIPOS>ATOM
      1 C           1.4362    2.2925    4.2022 C.3     1  UNL111      0.0000
      2 C           2.5260    2.4733    3.1607 C.3     1  UNL111      0.2800
      3 O           3.0594    1.1861    2.8271 O.3     1  UNL111     -0.3625
      4 C           4.3579    1.2182    2.3965 C.ar    1  UNL111      0.0825
      5 C           5.1713    0.1676    2.8075 C.ar    1  UNL111     -0.1500
      6 C           6.5455    0.1881    2.5310 C.ar    1  UNL111     -0.1500
      7 C           4.8934    2.2194    1.5935 C.ar    1  UNL111     -0.1500
      8 C           6.2543    2.1998    1.2618 C.ar    1  UNL111     -0.1500
      9 C           7.1184    1.2088    1.7555 C.ar    1  UNL111      0.0530
     10 C           8.5803    1.3119    1.5302 C.ar    1  UNL111     -0.2046
     11 C           9.3844    2.4560    1.5781 C.ar    1  UNL111      0.3502
     12 CL          8.9123    4.0863    1.7912 Cl      1  UNL111     -0.1230
     13 N          10.7146    2.1558    1.5106 N.ar    1  UNL111     -0.5653
     14 C          10.7604    0.8531    1.4264 C.ar    1  UNL111      0.0365
     15 N           9.5117    0.2686    1.3803 N.ar    1  UNL111      0.3262
     16 C           9.3092   -1.1337    1.2040 C.ar    1  UNL111     -0.0230
     17 C          10.2804   -2.0426    1.6661 C.ar    1  UNL111     -0.1500
     18 C          10.0578   -3.4191    1.5756 C.ar    1  UNL111     -0.1500
     19 C           8.8622   -3.8873    1.0293 C.ar    1  UNL111     -0.0090
     20 C           7.9228   -2.9978    0.5066 C.ar    1  UNL111     -0.1500
     21 C           8.1549   -1.6216    0.5802 C.ar    1  UNL111     -0.1500
     22 S           8.5372   -5.6288    0.9904 S.O2    1  UNL111      1.4470
     23 O           7.5104   -5.8924    0.0086 O.2     1  UNL111     -0.6500
     24 O           9.7926   -6.3387    1.0247 O.2     1  UNL111     -0.6500
     25 N           7.8215   -5.8605    2.4896 N.3     1  UNL111     -0.9780
     26 H           1.0283    3.2472    4.4611 H       1  UNL111      0.0000
     27 H           1.8500    1.8328    5.0753 H       1  UNL111      0.0000
     28 H           0.6622    1.6700    3.8042 H       1  UNL111      0.0000
     29 H           3.3029    3.0937    3.5562 H       1  UNL111      0.0000
     30 H           2.1215    2.9385    2.2862 H       1  UNL111      0.0000
     31 H           4.7616   -0.6302    3.3180 H       1  UNL111      0.1500
     32 H           7.1479   -0.5618    2.9048 H       1  UNL111      0.1500
     33 H           4.2878    2.9774    1.2417 H       1  UNL111      0.1500
     34 H           6.6312    2.9316    0.6393 H       1  UNL111      0.1500
     35 H          11.6411    0.3159    1.3973 H       1  UNL111      0.1500
     36 H          11.1607   -1.6904    2.0735 H       1  UNL111      0.1500
     37 H          10.7722   -4.0844    1.9103 H       1  UNL111      0.1500
     38 H           7.0599   -3.3548    0.0673 H       1  UNL111      0.1500
     39 H           7.4728   -0.9627    0.1732 H       1  UNL111      0.1500
     40 H           6.9248   -5.3751    2.5169 H       1  UNL111      0.4200
     41 H           8.4312   -5.4896    3.2184 H       1  UNL111      0.4200
@<TRIPOS>BOND
     1     1     2    1
     2     2     3    1
     3     3     4    1
     4     4     5   ar
     5     5     6   ar
     6     4     7   ar
     7     7     8   ar
     8     8     9   ar
     9     6     9   ar
    10     9    10    1
    11    10    11   ar
    12    11    12    1
    13    11    13   ar
    14    13    14   ar
    15    14    15   ar
    16    10    15   ar
    17    15    16    1
    18    16    17   ar
    19    17    18   ar
    20    18    19   ar
    21    19    20   ar
    22    20    21   ar
    23    16    21   ar
    24    19    22    1
    25    22    23    2
    26    22    24    2
    27    22    25    1
    28     1    26    1
    29     1    27    1
    30     1    28    1
    31     2    29    1
    32     2    30    1
    33     5    31    1
    34     6    32    1
    35     7    33    1
    36     8    34    1
    37    14    35    1
    38    17    36    1
    39    18    37    1
    40    20    38    1
    41    21    39    1
    42    25    40    1
    43    25    41    1
@<TRIPOS>MOLECULE
LIG03814509
 39 42 0 0 0
SMALL
GASTEIGER

@<TRIPOS>ATOM
      1 C          -0.6443   -1.0710   -0.7997 C.ar    1  UNL111     -0.1500
      2 C           0.7381   -0.8616   -0.8925 C.ar    1  UNL111     -0.1500
      3 C           1.2893    0.3475   -0.4604 C.ar    1  UNL111     -0.0090
      4 S           3.0348    0.6119   -0.5731 S.O2    1  UNL111      1.4470
      5 O           3.4148    1.6819    0.3178 O.2     1  UNL111     -0.6500
      6 O           3.7051   -0.6686   -0.5795 O.2     1  UNL111     -0.6500
      7 N           3.1904    1.2266   -2.1272 N.3     1  UNL111     -0.9780
      8 C           0.4774    1.3426    0.0834 C.ar    1  UNL111     -0.1500
      9 C          -0.8988    1.1257    0.1842 C.ar    1  UNL111     -0.1500
     10 C          -1.4710   -0.0904   -0.2371 C.ar    1  UNL111     -0.0230
     11 N          -2.8868   -0.2511   -0.1255 N.ar    1  UNL111      0.5926
     12 N          -3.6443    0.8887   -0.1115 N.ar    1  UNL111     -0.7068
     13 C          -4.9106    0.4902   -0.3289 C.ar    1  UNL111      0.1078
     14 C          -6.0408    1.4456   -0.5802 C.3     1  UNL111      1.2010
     15 F          -5.6377    2.7421   -0.6779 F       1  UNL111     -0.3400
     16 F          -6.6854    1.1644   -1.7474 F       1  UNL111     -0.3400
     17 F          -6.9796    1.4058    0.4025 F       1  UNL111     -0.3400
     18 C          -3.6947   -1.3898   -0.1072 C.ar    1  UNL111     -0.2046
     19 C          -4.9767   -0.9088   -0.2945 C.ar    1  UNL111      0.0550
     20 C          -3.3595   -2.8158    0.0378 C.ar    1  UNL111      0.0530
     21 C          -4.2496   -3.7721   -0.5116 C.ar    1  UNL111     -0.1435
     22 C          -5.5446   -3.3728   -1.1927 C.3     1  UNL111      0.3735
     23 S          -6.3765   -1.9318   -0.4538 S.3     1  UNL111     -0.2850
     24 C          -3.9094   -5.1355   -0.4799 C.ar    1  UNL111     -0.1500
     25 C          -2.7404   -5.5595    0.1453 C.ar    1  UNL111     -0.1500
     26 C          -1.9224   -4.6324    0.7821 C.ar    1  UNL111     -0.1500
     27 C          -2.2449   -3.2725    0.7524 C.ar    1  UNL111     -0.1500
     28 H          -1.0550   -1.9516   -1.1474 H       1  UNL111      0.1500
     29 H           1.3479   -1.5989   -1.2792 H       1  UNL111      0.1500
     30 H           2.7320    2.1362   -2.1805 H       1  UNL111      0.4200
     31 H           2.7544    0.5867   -2.7912 H       1  UNL111      0.4200
     32 H           0.8896    2.2311    0.4084 H       1  UNL111      0.1500
     33 H          -1.5041    1.8660    0.5723 H       1  UNL111      0.1500
     34 H          -6.2157   -4.2050   -1.1477 H       1  UNL111      0.0000
     35 H          -5.2876   -3.0945   -2.1934 H       1  UNL111      0.0000
     36 H          -4.5320   -5.8284   -0.9242 H       1  UNL111      0.1500
     37 H          -2.4815   -6.5585    0.1364 H       1  UNL111      0.1500
     38 H          -1.0747   -4.9493    1.2781 H       1  UNL111      0.1500
     39 H          -1.6548   -2.5972    1.2630 H       1  UNL111      0.1500
@<TRIPOS>BOND
     1     1     2   ar
     2     2     3   ar
     3     3     4    1
     4     4     5    2
     5     4     6    2
     6     4     7    1
     7     3     8   ar
     8     8     9   ar
     9     9    10   ar
    10     1    10   ar
    11    10    11    1
    12    11    12   ar
    13    12    13   ar
    14    13    14    1
    15    14    15    1
    16    14    16    1
    17    14    17    1
    18    11    18   ar
    19    18    19   ar
    20    13    19   ar
    21    18    20    1
    22    20    21   ar
    23    21    22    1
    24    22    23    1
    25    19    23    1
    26    21    24   ar
    27    24    25   ar
    28    25    26   ar
    29    26    27   ar
    30    20    27   ar
    31     1    28    1
    32     2    29    1
    33     7    30    1
    34     7    31    1
    35     8    32    1
    36     9    33    1
    37    22    34    1
    38    22    35    1
    39    24    36    1
    40    25    37    1
    41    26    38    1
    42    27    39    1
@<TRIPOS>MOLECULE
LIG03814510
 34 36 0 0 0
SMALL
GASTEIGER

@<TRIPOS>ATOM
      1 S           0.7257   -0.6712   -1.2273 S.2     1  UNL111     -0.0800
      2 C          -0.7851   -1.0595   -0.5713 C.ar    1  UNL111      0.0980
      3 BR         -1.6309   -2.7074   -0.8356 Br      1  UNL111     -0.0580
      4 C          -1.3252   -0.0311    0.1554 C.ar    1  UNL111     -0.1500
      5 C          -0.3772    1.0254    0.3240 C.ar    1  UNL111     -0.1500
      6 C           0.8619    0.7201   -0.2196 C.ar    1  UNL111      0.0400
      7 C           2.0727    1.4950   -0.0800 C.ar    1  UNL111     -0.1516
      8 C           2.1480    2.8750   -0.0210 C.ar    1  UNL111     -0.1500
      9 C           3.5213    3.2016   -0.0247 C.ar    1  UNL111      0.1078
     10 C           4.1147    4.5864    0.0015 C.3     1  UNL111      1.2010
     11 F           3.1479    5.5458    0.0409 F       1  UNL111     -0.3400
     12 F           4.8998    4.7923    1.0917 F       1  UNL111     -0.3400
     13 F           4.8724    4.8502   -1.0948 F       1  UNL111     -0.3400
     14 N           3.3958    1.0470   -0.0077 N.ar    1  UNL111      0.5926
     15 N           4.2718    2.0894   -0.0826 N.ar    1  UNL111     -0.7068
     16 C           3.9234   -0.2772    0.0872 C.ar    1  UNL111     -0.0230
     17 C           5.1811   -0.5440   -0.4770 C.ar    1  UNL111     -0.1500
     18 C           5.6181   -1.8626   -0.6204 C.ar    1  UNL111     -0.1500
     19 C           4.8139   -2.9091   -0.1643 C.ar    1  UNL111     -0.0090
     20 C           3.6208   -2.6440    0.5112 C.ar    1  UNL111     -0.1500
     21 C           3.1934   -1.3212    0.6667 C.ar    1  UNL111     -0.1500
     22 S           5.2287   -4.5773   -0.5726 S.O2    1  UNL111      1.4470
     23 O           4.0381   -5.3977   -0.5101 O.2     1  UNL111     -0.6500
     24 O           6.1059   -4.5816   -1.7241 O.2     1  UNL111     -0.6500
     25 N           6.1760   -5.0447    0.7278 N.3     1  UNL111     -0.9780
     26 H          -2.2866   -0.0207    0.5304 H       1  UNL111      0.1500
     27 H          -0.5911    1.9169    0.7979 H       1  UNL111      0.1500
     28 H           1.3561    3.5356    0.0180 H       1  UNL111      0.1500
     29 H           5.7832    0.2351   -0.7860 H       1  UNL111      0.1500
     30 H           6.5298   -2.0624   -1.0608 H       1  UNL111      0.1500
     31 H           3.0576   -3.4196    0.8935 H       1  UNL111      0.1500
     32 H           2.3397   -1.1151    1.2088 H       1  UNL111      0.1500
     33 H           5.6074   -5.0602    1.5745 H       1  UNL111      0.4200
     34 H           6.9428   -4.3825    0.8453 H       1  UNL111      0.4200
@<TRIPOS>BOND
     1     1     2   ar
     2     2     3    1
     3     2     4   ar
     4     4     5   ar
     5     5     6   ar
     6     1     6   ar
     7     6     7    1
     8     7     8   ar
     9     8     9   ar
    10     9    10    1
    11    10    11    1
    12    10    12    1
    13    10    13    1
    14     7    14   ar
    15    14    15   ar
    16     9    15   ar
    17    14    16    1
    18    16    17   ar
    19    17    18   ar
    20    18    19   ar
    21    19    20   ar
    22    20    21   ar
    23    16    21   ar
    24    19    22    1
    25    22    23    2
    26    22    24    2
    27    22    25    1
    28     4    26    1
    29     5    27    1
    30     8    28    1
    31    17    29    1
    32    18    30    1
    33    20    31    1
    34    21    32    1
    35    25    33    1
    36    25    34    1
@<TRIPOS>MOLECULE
LIG03814511
 39 41 0 0 0
SMALL
GASTEIGER

@<TRIPOS>ATOM
      1 C           0.4462    1.7345    2.8305 C.3     1  UNL111      0.1052
      2 S           1.4488    1.0221    1.5484 S.O2    1  UNL111      1.2038
      3 O           0.6048    0.1793    0.7208 O.2     1  UNL111     -0.6500
      4 O           2.2527    2.0781    0.9574 O.2     1  UNL111     -0.6500
      5 C           2.5442   -0.0435    2.4540 C.ar    1  UNL111     -0.0090
      6 C           2.1395   -1.3391    2.7792 C.ar    1  UNL111     -0.1500
      7 C           2.9356   -2.1228    3.6257 C.ar    1  UNL111     -0.1500
      8 C           3.7779    0.4394    2.8739 C.ar    1  UNL111     -0.1500
      9 C           4.5823   -0.3652    3.6839 C.ar    1  UNL111     -0.1500
     10 C           4.1606   -1.6436    4.1092 C.ar    1  UNL111      0.0530
     11 C           4.9298   -2.3324    5.1752 C.ar    1  UNL111     -0.2046
     12 C           5.5849   -1.6504    6.1952 C.ar    1  UNL111     -0.1500
     13 C           5.9790   -2.5699    7.1574 C.ar    1  UNL111      0.0570
     14 BR          6.8575   -2.0485    8.7351 Br      1  UNL111     -0.0570
     15 C           5.5964   -3.8299    6.7600 C.ar    1  UNL111     -0.3316
     16 C           5.8294   -5.0929    7.5208 C.3     1  UNL111      0.1800
     17 N           5.0351   -3.7149    5.4683 N.ar    1  UNL111      0.3262
     18 C           4.7199   -4.8167    4.5834 C.ar    1  UNL111     -0.0230
     19 C           4.8584   -4.6742    3.1926 C.ar    1  UNL111     -0.1500
     20 C           4.6235   -5.7600    2.3360 C.ar    1  UNL111     -0.1500
     21 C           4.2816   -6.9980    2.8629 C.ar    1  UNL111      0.1900
     22 F           4.0948   -8.0423    2.0467 F       1  UNL111     -0.1900
     23 C           4.1315   -7.1622    4.2292 C.ar    1  UNL111     -0.1500
     24 C           4.3260   -6.0699    5.0817 C.ar    1  UNL111     -0.1500
     25 H          -0.2641    2.4065    2.3959 H       1  UNL111      0.0000
     26 H           1.0703    2.2693    3.5156 H       1  UNL111      0.0000
     27 H          -0.0714    0.9568    3.3521 H       1  UNL111      0.0000
     28 H           1.2585   -1.7181    2.3983 H       1  UNL111      0.1500
     29 H           2.6153   -3.0657    3.8967 H       1  UNL111      0.1500
     30 H           4.0953    1.3798    2.5910 H       1  UNL111      0.1500
     31 H           5.5078   -0.0166    3.9788 H       1  UNL111      0.1500
     32 H           5.7501   -0.6323    6.2306 H       1  UNL111      0.1500
     33 H           6.2674   -4.8622    8.4694 H       1  UNL111      0.0000
     34 H           6.4908   -5.7260    6.9671 H       1  UNL111      0.0000
     35 H           4.8970   -5.5958    7.6712 H       1  UNL111      0.0000
     36 H           5.1356   -3.7621    2.7974 H       1  UNL111      0.1500
     37 H           4.7048   -5.6385    1.3144 H       1  UNL111      0.1500
     38 H           3.8777   -8.0845    4.6166 H       1  UNL111      0.1500
     39 H           4.1772   -6.1870    6.0962 H       1  UNL111      0.1500
@<TRIPOS>BOND
     1     1     2    1
     2     2     3    2
     3     2     4    2
     4     2     5    1
     5     5     6   ar
     6     6     7   ar
     7     5     8   ar
     8     8     9   ar
     9     9    10   ar
    10     7    10   ar
    11    10    11    1
    12    11    12   ar
    13    12    13   ar
    14    13    14    1
    15    13    15   ar
    16    15    16    1
    17    11    17   ar
    18    15    17   ar
    19    17    18    1
    20    18    19   ar
    21    19    20   ar
    22    20    21   ar
    23    21    22    1
    24    21    23   ar
    25    23    24   ar
    26    18    24   ar
    27     1    25    1
    28     1    26    1
    29     1    27    1
    30     6    28    1
    31     7    29    1
    32     8    30    1
    33     9    31    1
    34    12    32    1
    35    16    33    1
    36    16    34    1
    37    16    35    1
    38    19    36    1
    39    20    37    1
    40    23    38    1
    41    24    39    1
@<TRIPOS>MOLECULE
LIG03814512
 41 43 0 0 0
SMALL
GASTEIGER

@<TRIPOS>ATOM
      1 C          -0.7534    0.9501    0.8289 C.ar    1  UNL111     -0.1500
      2 C           0.6374    1.0698    0.8152 C.ar    1  UNL111     -0.1500
      3 C           1.4070    0.0836    0.1956 C.ar    1  UNL111     -0.0090
      4 S           3.1472    0.3321    0.0051 S.O2    1  UNL111      1.4470
      5 O           3.6301   -0.5166   -1.0610 O.2     1  UNL111     -0.6500
      6 O           3.4290    1.7456    0.0537 O.2     1  UNL111     -0.6500
      7 N           3.7455   -0.3177    1.4274 N.3     1  UNL111     -0.9780
      8 C           0.8037   -1.0466   -0.3579 C.ar    1  UNL111     -0.1500
      9 C          -0.5891   -1.1560   -0.3601 C.ar    1  UNL111     -0.1500
     10 C          -1.3750   -0.1163    0.1656 C.ar    1  UNL111     -0.0230
     11 N          -2.7833   -0.1193   -0.0651 N.ar    1  UNL111      0.3262
     12 C          -3.5503   -1.2611   -0.1809 C.ar    1  UNL111     -0.3016
     13 C          -4.8601   -0.8602   -0.3569 C.ar    1  UNL111      0.0462
     14 C          -6.0888   -1.7068   -0.5095 C.3     1  UNL111      1.2010
     15 F          -5.7908   -3.0370   -0.4688 F       1  UNL111     -0.3400
     16 F          -6.9986   -1.4849    0.4706 F       1  UNL111     -0.3400
     17 F          -6.7129   -1.4926   -1.6966 F       1  UNL111     -0.3400
     18 C          -3.6569    0.9592   -0.2823 C.ar    1  UNL111      0.1335
     19 N          -4.9025    0.5186   -0.3839 N.ar    1  UNL111     -0.5653
     20 C          -3.3224    2.3869   -0.4540 C.ar    1  UNL111      0.0530
     21 C          -4.2362    3.3557   -0.0203 C.ar    1  UNL111     -0.1500
     22 C          -3.9422    4.7246   -0.1112 C.ar    1  UNL111      0.1770
     23 CL         -5.1699    5.8185    0.4371 Cl      1  UNL111     -0.1770
     24 C          -2.7079    5.1654   -0.6254 C.ar    1  UNL111      0.1015
     25 C          -1.8224    4.1936   -1.1068 C.ar    1  UNL111     -0.1500
     26 C          -2.1495    2.8322   -1.0697 C.ar    1  UNL111     -0.1500
     27 S          -2.2547    6.9056   -0.6002 S.3     1  UNL111     -0.3315
     28 C          -1.0601    7.0439   -1.9563 C.3     1  UNL111      0.2300
     29 H          -1.3252    1.6488    1.3288 H       1  UNL111      0.1500
     30 H           1.0934    1.8817    1.2600 H       1  UNL111      0.1500
     31 H           3.5701   -1.3224    1.4424 H       1  UNL111      0.4200
     32 H           3.2813    0.1204    2.2230 H       1  UNL111      0.4200
     33 H           1.3835   -1.7978   -0.7635 H       1  UNL111      0.1500
     34 H          -1.0404   -1.9995   -0.7474 H       1  UNL111      0.1500
     35 H          -3.2083   -2.2341   -0.1430 H       1  UNL111      0.1500
     36 H          -5.1423    3.0572    0.3733 H       1  UNL111      0.1500
     37 H          -0.9123    4.4856   -1.4960 H       1  UNL111      0.1500
     38 H          -1.5132    2.1459   -1.5047 H       1  UNL111      0.1500
     39 H          -0.7206    8.0559   -2.0307 H       1  UNL111      0.0000
     40 H          -1.5280    6.7563   -2.8746 H       1  UNL111      0.0000
     41 H          -0.2265    6.4012   -1.7642 H       1  UNL111      0.0000
@<TRIPOS>BOND
     1     1     2   ar
     2     2     3   ar
     3     3     4    1
     4     4     5    2
     5     4     6    2
     6     4     7    1
     7     3     8   ar
     8     8     9   ar
     9     9    10   ar
    10     1    10   ar
    11    10    11    1
    12    11    12   ar
    13    12    13   ar
    14    13    14    1
    15    14    15    1
    16    14    16    1
    17    14    17    1
    18    11    18   ar
    19    18    19   ar
    20    13    19   ar
    21    18    20    1
    22    20    21   ar
    23    21    22   ar
    24    22    23    1
    25    22    24   ar
    26    24    25   ar
    27    25    26   ar
    28    20    26   ar
    29    24    27    1
    30    27    28    1
    31     1    29    1
    32     2    30    1
    33     7    31    1
    34     7    32    1
    35     8    33    1
    36     9    34    1
    37    12    35    1
    38    21    36    1
    39    25    37    1
    40    26    38    1
    41    28    39    1
    42    28    40    1
    43    28    41    1
@<TRIPOS>MOLECULE
LIG03814512
 46 48 0 0 0
SMALL
GASTEIGER

@<TRIPOS>ATOM
      1 C          -0.6956    1.0963   -0.4031 C.ar    1  UNL111     -0.1500
      2 C           0.7014    1.1372   -0.3701 C.ar    1  UNL111     -0.1500
      3 C           1.4113    0.0892    0.2244 C.ar    1  UNL111     -0.0090
      4 S           3.1708   -0.0228   -0.0203 S.O2    1  UNL111      1.4470
      5 O           3.5545   -1.4073    0.0977 O.2     1  UNL111     -0.6500
      6 O           3.5200    0.7889   -1.1576 O.2     1  UNL111     -0.6500
      7 N           3.7719    0.7584    1.3306 N.3     1  UNL111     -0.9780
      8 C           0.7340   -0.9504    0.8700 C.ar    1  UNL111     -0.1500
      9 C          -0.6647   -0.9737    0.8664 C.ar    1  UNL111     -0.1500
     10 C          -1.3596    0.0023    0.1558 C.ar    1  UNL111      0.1000
     11 N          -2.8007   -0.1485   -0.1033 N.pl3   1  UNL111     -0.8382
     12 C          -3.6964    0.9209   -0.2104 C.3     1  UNL111      0.3691
     13 C          -4.9584    0.4176   -0.3633 C.3     1  UNL111      0.5030
     14 C          -6.2507    1.1298   -0.5438 C.3     1  UNL111      1.0200
     15 F          -6.0928    2.4727   -0.5338 F       1  UNL111     -0.3400
     16 F          -6.8227    0.7909   -1.7238 F       1  UNL111     -0.3400
     17 F          -7.1264    0.8062    0.4346 F       1  UNL111     -0.3400
     18 C          -3.4829   -1.3168   -0.2778 C.3     1  UNL111      1.0156
     19 N          -4.7822   -0.9648   -0.3215 N.4     1  UNL111     -0.9060
     20 C          -3.0176   -2.7493   -0.4542 C.ar    1  UNL111     -0.1435
     21 C          -1.7854   -3.0508   -1.0318 C.ar    1  UNL111     -0.1500
     22 C          -1.3170   -4.3731   -1.0609 C.ar    1  UNL111      0.1770
     23 CL          0.2806   -4.5995   -1.6891 Cl      1  UNL111     -0.1770
     24 C          -2.1048   -5.4327   -0.5733 C.ar    1  UNL111      0.1015
     25 C          -3.3792   -5.1216   -0.0753 C.ar    1  UNL111     -0.1500
     26 C          -3.8373   -3.7957   -0.0211 C.ar    1  UNL111     -0.1500
     27 S          -1.4556   -7.1041   -0.4885 S.3     1  UNL111     -0.3315
     28 C          -2.9203   -8.1415   -0.7424 C.3     1  UNL111      0.2300
     29 H          -1.2301    1.8659   -0.8356 H       1  UNL111      0.1500
     30 H           1.2065    1.9371   -0.7826 H       1  UNL111      0.1500
     31 H           3.5469    0.2165    2.1650 H       1  UNL111      0.4200
     32 H           3.3511    1.6847    1.4031 H       1  UNL111      0.4200
     33 H           1.2637   -1.6968    1.3468 H       1  UNL111      0.1500
     34 H          -1.1759   -1.7055    1.3842 H       1  UNL111      0.1500
     35 H          -3.4421    1.5208   -1.0591 H       1  UNL111      0.0000
     36 H          -3.6485    1.5281    0.6693 H       1  UNL111      0.0000
     37 H          -5.7901    1.0841   -0.4575 H       1  UNL111      0.0000
     38 H          -2.7652   -2.1047   -0.1830 H       1  UNL111      0.0000
     39 H          -5.2482   -1.3292    0.5094 H       1  UNL111      0.4500
     40 H          -5.1809   -1.3546   -1.1756 H       1  UNL111      0.4500
     41 H          -1.2133   -2.2957   -1.4412 H       1  UNL111      0.1500
     42 H          -3.9918   -5.8825    0.2577 H       1  UNL111      0.1500
     43 H          -4.7826   -3.5927    0.3398 H       1  UNL111      0.1500
     44 H          -2.6370   -9.1728   -0.7093 H       1  UNL111      0.0000
     45 H          -3.3527   -7.9208   -1.6959 H       1  UNL111      0.0000
     46 H          -3.6357   -7.9432    0.0282 H       1  UNL111      0.0000
@<TRIPOS>BOND
     1     1     2   ar
     2     2     3   ar
     3     3     4    1
     4     4     5    2
     5     4     6    2
     6     4     7    1
     7     3     8   ar
     8     8     9   ar
     9     9    10   ar
    10     1    10   ar
    11    10    11    1
    12    11    12    1
    13    12    13    1
    14    13    14    1
    15    14    15    1
    16    14    16    1
    17    14    17    1
    18    11    18    1
    19    18    19    1
    20    13    19    1
    21    18    20    1
    22    20    21   ar
    23    21    22   ar
    24    22    23    1
    25    22    24   ar
    26    24    25   ar
    27    25    26   ar
    28    20    26   ar
    29    24    27    1
    30    27    28    1
    31     1    29    1
    32     2    30    1
    33     7    31    1
    34     7    32    1
    35     8    33    1
    36     9    34    1
    37    12    35    1
    38    12    36    1
    39    13    37    1
    40    18    38    1
    41    19    39    1
    42    19    40    1
    43    21    41    1
    44    25    42    1
    45    26    43    1
    46    28    44    1
    47    28    45    1
    48    28    46    1
@<TRIPOS>MOLECULE
LIG03814513
 49 51 0 0 0
SMALL
GASTEIGER

@<TRIPOS>ATOM
      1 C           3.4703   -1.0374    0.5309 C.3     1  UNL111      0.2800
      2 O           2.6435   -0.5118   -0.5025 O.3     1  UNL111     -0.3625
      3 C           3.0930    0.6510   -1.0656 C.ar    1  UNL111      0.0825
      4 C           4.4338    1.0340   -1.1461 C.ar    1  UNL111     -0.1500
      5 C           4.7843    2.2492   -1.7400 C.ar    1  UNL111     -0.1500
      6 C           2.1063    1.4687   -1.6171 C.ar    1  UNL111     -0.1500
      7 C           2.4545    2.6793   -2.2168 C.ar    1  UNL111     -0.1500
      8 C           3.7960    3.0773   -2.2714 C.ar    1  UNL111      0.0284
      9 C           4.1476    4.3170   -2.9504 C.2     1  UNL111     -0.1666
     10 C           4.4592    4.2216   -4.4193 C.3     1  UNL111      0.1382
     11 C           4.2596    5.6687   -4.8868 C.3     1  UNL111      0.0000
     12 C           5.1623    6.0082   -6.0747 C.3     1  UNL111      0.0000
     13 C           2.7876    5.8743   -5.2977 C.3     1  UNL111      0.0000
     14 C           4.2924    5.5739   -2.4825 C.2     1  UNL111     -0.1666
     15 C           4.6194    6.5014   -3.6334 C.3     1  UNL111      0.1382
     16 C           4.2890    6.0626   -1.0866 C.ar    1  UNL111      0.0284
     17 C           5.1538    7.1066   -0.7092 C.ar    1  UNL111     -0.1500
     18 C           5.2897    7.4967    0.6294 C.ar    1  UNL111     -0.1500
     19 C           4.5358    6.8582    1.6125 C.ar    1  UNL111     -0.0090
     20 C           3.6257    5.8627    1.2605 C.ar    1  UNL111     -0.1500
     21 C           3.4997    5.4815   -0.0828 C.ar    1  UNL111     -0.1500
     22 S           4.8570    7.2001    3.3290 S.O2    1  UNL111      1.2038
     23 O           4.4416    6.0419    4.0922 O.2     1  UNL111     -0.6500
     24 O           6.2179    7.6991    3.4225 O.2     1  UNL111     -0.6500
     25 C           3.7625    8.5347    3.7231 C.3     1  UNL111      0.1052
     26 H           3.0394   -1.9416    0.9072 H       1  UNL111      0.0000
     27 H           3.5484   -0.3227    1.3234 H       1  UNL111      0.0000
     28 H           4.4444   -1.2428    0.1386 H       1  UNL111      0.0000
     29 H           5.1684    0.4171   -0.7655 H       1  UNL111      0.1500
     30 H           5.7751    2.5341   -1.7854 H       1  UNL111      0.1500
     31 H           1.1169    1.1775   -1.5814 H       1  UNL111      0.1500
     32 H           1.7216    3.2830   -2.6212 H       1  UNL111      0.1500
     33 H           3.7845    3.5565   -4.9167 H       1  UNL111      0.0000
     34 H           5.4343    3.8333   -4.6275 H       1  UNL111      0.0000
     35 H           4.8812    5.4126   -6.9180 H       1  UNL111      0.0000
     36 H           6.1810    5.8049   -5.8181 H       1  UNL111      0.0000
     37 H           5.0560    7.0446   -6.3187 H       1  UNL111      0.0000
     38 H           2.5739    5.2855   -6.1652 H       1  UNL111      0.0000
     39 H           2.6198    6.9079   -5.5179 H       1  UNL111      0.0000
     40 H           2.1477    5.5722   -4.4951 H       1  UNL111      0.0000
     41 H           5.6576    6.7603   -3.6321 H       1  UNL111      0.0000
     42 H           4.0873    7.4284   -3.5838 H       1  UNL111      0.0000
     43 H           5.7003    7.5960   -1.4350 H       1  UNL111      0.1500
     44 H           5.9441    8.2523    0.8860 H       1  UNL111      0.1500
     45 H           3.0477    5.4087    1.9849 H       1  UNL111      0.1500
     46 H           2.8108    4.7571   -0.3390 H       1  UNL111      0.1500
     47 H           2.7496    8.1952    3.6621 H       1  UNL111      0.0000
     48 H           3.9125    9.3357    3.0297 H       1  UNL111      0.0000
     49 H           3.9638    8.8799    4.7157 H       1  UNL111      0.0000
@<TRIPOS>BOND
     1     1     2    1
     2     2     3    1
     3     3     4   ar
     4     4     5   ar
     5     3     6   ar
     6     6     7   ar
     7     7     8   ar
     8     5     8   ar
     9     8     9    1
    10     9    10    1
    11    10    11    1
    12    11    12    1
    13    11    13    1
    14     9    14    2
    15    14    15    1
    16    11    15    1
    17    14    16    1
    18    16    17   ar
    19    17    18   ar
    20    18    19   ar
    21    19    20   ar
    22    20    21   ar
    23    16    21   ar
    24    19    22    1
    25    22    23    2
    26    22    24    2
    27    22    25    1
    28     1    26    1
    29     1    27    1
    30     1    28    1
    31     4    29    1
    32     5    30    1
    33     6    31    1
    34     7    32    1
    35    10    33    1
    36    10    34    1
    37    12    35    1
    38    12    36    1
    39    12    37    1
    40    13    38    1
    41    13    39    1
    42    13    40    1
    43    15    41    1
    44    15    42    1
    45    17    43    1
    46    18    44    1
    47    20    45    1
    48    21    46    1
    49    25    47    1
    50    25    48    1
    51    25    49    1
@<TRIPOS>MOLECULE
LIG03814514
 47 50 0 0 0
SMALL
GASTEIGER

@<TRIPOS>ATOM
      1 C           3.4823   -0.5015   -1.5961 C.3     1  UNL111      0.2800
      2 O           2.7831   -0.0877   -0.4291 O.3     1  UNL111     -0.3625
      3 C           3.4036    0.8387    0.3683 C.ar    1  UNL111      0.0825
      4 C           4.3656    1.7427   -0.0899 C.ar    1  UNL111     -0.1500
      5 C           4.8884    2.7139    0.7712 C.ar    1  UNL111     -0.1500
      6 C           2.9953    0.9094    1.7105 C.ar    1  UNL111      0.1770
      7 CL          1.8038   -0.1745    2.3431 Cl      1  UNL111     -0.1770
      8 C           3.5311    1.8699    2.5770 C.ar    1  UNL111     -0.1500
      9 C           4.4590    2.7976    2.1002 C.ar    1  UNL111      0.0284
     10 C           4.9406    3.8929    2.9423 C.2     1  UNL111     -0.1666
     11 C           6.2098    3.6860    3.7357 C.3     1  UNL111      0.2332
     12 C           6.6673    5.0887    4.0501 C.3     1  UNL111     -0.1900
     13 C           8.0530    5.5190    3.6062 C.3     1  UNL111     -0.2000
     14 C           7.7332    5.4063    5.0703 C.3     1  UNL111     -0.2000
     15 C           4.5106    5.1796    2.9908 C.2     1  UNL111     -0.1666
     16 C           5.4874    6.0088    3.8072 C.3     1  UNL111      0.2332
     17 C           3.4026    5.8150    2.2380 C.ar    1  UNL111      0.0284
     18 C           2.2645    5.0907    1.8503 C.ar    1  UNL111     -0.1500
     19 C           1.3381    5.6124    0.9422 C.ar    1  UNL111     -0.1500
     20 C           1.5099    6.9039    0.4552 C.ar    1  UNL111     -0.0090
     21 C           2.5507    7.6992    0.9304 C.ar    1  UNL111     -0.1500
     22 C           3.4819    7.1557    1.8238 C.ar    1  UNL111     -0.1500
     23 S           0.5377    7.4504   -0.9323 S.O2    1  UNL111      1.2038
     24 O           1.2802    8.5142   -1.5850 O.2     1  UNL111     -0.6500
     25 O           0.1371    6.2668   -1.6683 O.2     1  UNL111     -0.6500
     26 C          -0.9105    8.1662   -0.2140 C.3     1  UNL111      0.1052
     27 H           2.8949   -1.2208   -2.1276 H       1  UNL111      0.0000
     28 H           4.4164   -0.9413   -1.3151 H       1  UNL111      0.0000
     29 H           3.6618    0.3463   -2.2238 H       1  UNL111      0.0000
     30 H           4.6920    1.6938   -1.0677 H       1  UNL111      0.1500
     31 H           5.5988    3.3760    0.4220 H       1  UNL111      0.1500
     32 H           3.2404    1.8920    3.5670 H       1  UNL111      0.1500
     33 H           6.9429    3.1668    3.1544 H       1  UNL111      0.0000
     34 H           6.0584    3.0927    4.6131 H       1  UNL111      0.0000
     35 H           8.1979    6.4819    3.1627 H       1  UNL111      0.1000
     36 H           8.8024    5.1095    2.9615 H       1  UNL111      0.1000
     37 H           7.6530    6.2898    5.6686 H       1  UNL111      0.1000
     38 H           8.1644    4.8827    5.8979 H       1  UNL111      0.1000
     39 H           5.0451    6.3075    4.7346 H       1  UNL111      0.0000
     40 H           5.7735    6.9082    3.3032 H       1  UNL111      0.0000
     41 H           2.1077    4.1502    2.2451 H       1  UNL111      0.1500
     42 H           0.5333    5.0437    0.6357 H       1  UNL111      0.1500
     43 H           2.6346    8.6817    0.6261 H       1  UNL111      0.1500
     44 H           4.2424    7.7521    2.1857 H       1  UNL111      0.1500
     45 H          -0.6397    9.0434    0.3357 H       1  UNL111      0.0000
     46 H          -1.3682    7.4590    0.4457 H       1  UNL111      0.0000
     47 H          -1.6000    8.4294   -0.9887 H       1  UNL111      0.0000
@<TRIPOS>BOND
     1     1     2    1
     2     2     3    1
     3     3     4   ar
     4     4     5   ar
     5     3     6   ar
     6     6     7    1
     7     6     8   ar
     8     8     9   ar
     9     5     9   ar
    10     9    10    1
    11    10    11    1
    12    11    12    1
    13    12    13    1
    14    13    14    1
    15    12    14    1
    16    10    15    2
    17    15    16    1
    18    12    16    1
    19    15    17    1
    20    17    18   ar
    21    18    19   ar
    22    19    20   ar
    23    20    21   ar
    24    21    22   ar
    25    17    22   ar
    26    20    23    1
    27    23    24    2
    28    23    25    2
    29    23    26    1
    30     1    27    1
    31     1    28    1
    32     1    29    1
    33     4    30    1
    34     5    31    1
    35     8    32    1
    36    11    33    1
    37    11    34    1
    38    13    35    1
    39    13    36    1
    40    14    37    1
    41    14    38    1
    42    16    39    1
    43    16    40    1
    44    18    41    1
    45    19    42    1
    46    21    43    1
    47    22    44    1
    48    26    45    1
    49    26    46    1
    50    26    47    1
@<TRIPOS>MOLECULE
LIG03814515
 43 46 0 0 0
SMALL
GASTEIGER

@<TRIPOS>ATOM
      1 O          -1.7897    0.8992    0.1635 O.3     1  UNL111     -0.3625
      2 C          -2.3162   -0.3703    0.6025 C.3     1  UNL111      0.5600
      3 O          -1.3023   -1.2510    1.1266 O.3     1  UNL111     -0.3625
      4 C          -0.1779   -0.5796    0.7594 C.ar    1  UNL111      0.0825
      5 C          -0.4526    0.6486    0.2096 C.ar    1  UNL111      0.0825
      6 C           1.1089   -1.0603    0.8715 C.ar    1  UNL111     -0.1500
      7 C           2.1465   -0.3295    0.2740 C.ar    1  UNL111      0.0530
      8 C           1.8587    0.9633   -0.2327 C.ar    1  UNL111     -0.1500
      9 C           0.5523    1.4854   -0.2334 C.ar    1  UNL111     -0.1435
     10 C           0.2542    2.8744   -0.6989 C.3     1  UNL111      0.1435
     11 C           3.5087   -0.8832    0.1566 C.ar    1  UNL111     -0.2046
     12 C           4.7154   -0.1994    0.1294 C.ar    1  UNL111     -0.1500
     13 C           5.7382   -1.1738    0.1245 C.ar    1  UNL111      0.1078
     14 C           7.2225   -0.9356    0.0639 C.3     1  UNL111      1.2010
     15 F           7.5182    0.3939    0.0409 F       1  UNL111     -0.3400
     16 F           7.8842   -1.4594    1.1280 F       1  UNL111     -0.3400
     17 F           7.7831   -1.4676   -1.0561 F       1  UNL111     -0.3400
     18 N           3.8684   -2.2317    0.0297 N.ar    1  UNL111      0.5926
     19 N           5.2079   -2.4034    0.2014 N.ar    1  UNL111     -0.7068
     20 C           3.0970   -3.3812   -0.3244 C.ar    1  UNL111     -0.0230
     21 C           1.9328   -3.2808   -1.0982 C.ar    1  UNL111     -0.1500
     22 C           1.2379   -4.4336   -1.4762 C.ar    1  UNL111     -0.1500
     23 C           1.7344   -5.6878   -1.1129 C.ar    1  UNL111     -0.0090
     24 C           2.8824   -5.8042   -0.3300 C.ar    1  UNL111     -0.1500
     25 C           3.5682   -4.6511    0.0542 C.ar    1  UNL111     -0.1500
     26 S           0.9330   -7.1471   -1.7062 S.O2    1  UNL111      1.4470
     27 O           1.3334   -8.2778   -0.9006 O.2     1  UNL111     -0.6500
     28 O          -0.4480   -6.8478   -1.9999 O.2     1  UNL111     -0.6500
     29 N           1.6969   -7.3419   -3.1900 N.3     1  UNL111     -0.9780
     30 H          -2.7872   -0.8501   -0.2299 H       1  UNL111      0.0000
     31 H          -3.0082   -0.1727    1.3943 H       1  UNL111      0.0000
     32 H           1.3041   -1.9357    1.3821 H       1  UNL111      0.1500
     33 H           2.6286    1.5368   -0.6113 H       1  UNL111      0.1500
     34 H           1.1632    3.3531   -0.9982 H       1  UNL111      0.0000
     35 H          -0.1952    3.4290    0.0982 H       1  UNL111      0.0000
     36 H          -0.4187    2.8354   -1.5299 H       1  UNL111      0.0000
     37 H           4.8417    0.8247    0.1154 H       1  UNL111      0.1500
     38 H           1.5874   -2.3531   -1.3899 H       1  UNL111      0.1500
     39 H           0.3640   -4.3585   -2.0200 H       1  UNL111      0.1500
     40 H           3.2216   -6.7340   -0.0376 H       1  UNL111      0.1500
     41 H           4.4274   -4.7308    0.6203 H       1  UNL111      0.1500
     42 H           2.6826   -7.5566   -3.0394 H       1  UNL111      0.4200
     43 H           1.6152   -6.4805   -3.7301 H       1  UNL111      0.4200
@<TRIPOS>BOND
     1     1     2    1
     2     2     3    1
     3     3     4    1
     4     4     5   ar
     5     1     5    1
     6     4     6   ar
     7     6     7   ar
     8     7     8   ar
     9     8     9   ar
    10     5     9   ar
    11     9    10    1
    12     7    11    1
    13    11    12   ar
    14    12    13   ar
    15    13    14    1
    16    14    15    1
    17    14    16    1
    18    14    17    1
    19    11    18   ar
    20    18    19   ar
    21    13    19   ar
    22    18    20    1
    23    20    21   ar
    24    21    22   ar
    25    22    23   ar
    26    23    24   ar
    27    24    25   ar
    28    20    25   ar
    29    23    26    1
    30    26    27    2
    31    26    28    2
    32    26    29    1
    33     2    30    1
    34     2    31    1
    35     6    32    1
    36     8    33    1
    37    10    34    1
    38    10    35    1
    39    10    36    1
    40    12    37    1
    41    21    38    1
    42    22    39    1
    43    24    40    1
    44    25    41    1
    45    29    42    1
    46    29    43    1
@<TRIPOS>MOLECULE
LIG03814517
 38 40 0 0 0
SMALL
GASTEIGER

@<TRIPOS>ATOM
      1 O           2.4496    1.1037   -3.1703 O.2     1  UNL111     -0.5700
      2 C           2.5068    0.3278   -2.1688 C.2     1  UNL111      0.6590
      3 O           2.1171   -0.8731   -2.0762 O.3     1  UNL111     -0.6500
      4 C           3.0893    0.9639   -0.8868 C.3     1  UNL111      0.2045
      5 C           2.3793    0.4475    0.3650 C.3     1  UNL111      0.0000
      6 C           4.5972    0.7775   -0.8143 C.ar    1  UNL111     -0.1435
      7 C           5.4403    1.8900   -0.7425 C.ar    1  UNL111     -0.1500
      8 C           6.8331    1.7373   -0.7091 C.ar    1  UNL111     -0.1500
      9 C           7.4432    0.4700   -0.7614 C.ar    1  UNL111      0.0000
     10 C           6.5832   -0.6397   -0.8144 C.ar    1  UNL111     -0.1500
     11 C           5.1872   -0.4914   -0.8334 C.ar    1  UNL111     -0.1500
     12 C           8.9243    0.3247   -0.7499 C.ar    1  UNL111      0.0000
     13 C           9.5499   -0.7647   -0.1044 C.ar    1  UNL111     -0.1500
     14 C           9.7572    1.2860   -1.3529 C.ar    1  UNL111     -0.1500
     15 C          11.1589    1.2282   -1.2916 C.ar    1  UNL111     -0.1500
     16 C          11.7251    0.1625   -0.5898 C.ar    1  UNL111     -0.1516
     17 C          10.9585   -0.8391   -0.0097 C.ar    1  UNL111      0.0000
     18 N          13.0433   -0.1191   -0.3108 N.ar    1  UNL111      0.0332
     19 C          13.1358   -1.2368    0.4827 C.ar    1  UNL111     -0.3316
     20 C          14.4179   -1.6972    1.0669 C.3     1  UNL111      0.1800
     21 C          11.8579   -1.7442    0.6163 C.ar    1  UNL111     -0.1500
     22 H           2.2193   -1.3379   -1.2691 H       1  UNL111      0.5000
     23 H           2.9081    2.0175   -0.9311 H       1  UNL111      0.0000
     24 H           2.5329   -0.6078    0.4524 H       1  UNL111      0.0000
     25 H           1.3314    0.6504    0.2900 H       1  UNL111      0.0000
     26 H           2.7768    0.9385    1.2286 H       1  UNL111      0.0000
     27 H           5.0315    2.8371   -0.7137 H       1  UNL111      0.1500
     28 H           7.4282    2.5779   -0.6443 H       1  UNL111      0.1500
     29 H           6.9882   -1.5886   -0.8400 H       1  UNL111      0.1500
     30 H           4.5872   -1.3306   -0.8619 H       1  UNL111      0.1500
     31 H           8.9715   -1.5159    0.3033 H       1  UNL111      0.1500
     32 H           9.3180    2.0683   -1.8629 H       1  UNL111      0.1500
     33 H          11.7464    1.9442   -1.7467 H       1  UNL111      0.1500
     34 H          13.8109    0.4059   -0.6340 H       1  UNL111      0.2700
     35 H          15.2093   -1.0550    0.7412 H       1  UNL111      0.0000
     36 H          14.6166   -2.6986    0.7467 H       1  UNL111      0.0000
     37 H          14.3534   -1.6704    2.1346 H       1  UNL111      0.0000
     38 H          11.6014   -2.6256    1.0878 H       1  UNL111      0.1500
@<TRIPOS>BOND
     1     1     2    2
     2     2     3    1
     3     2     4    1
     4     4     5    1
     5     4     6    1
     6     6     7   ar
     7     7     8   ar
     8     8     9   ar
     9     9    10   ar
    10    10    11   ar
    11     6    11   ar
    12     9    12    1
    13    12    13   ar
    14    12    14   ar
    15    14    15   ar
    16    15    16   ar
    17    16    17   ar
    18    13    17   ar
    19    16    18   ar
    20    18    19   ar
    21    19    20    1
    22    19    21   ar
    23    17    21   ar
    24     3    22    1
    25     4    23    1
    26     5    24    1
    27     5    25    1
    28     5    26    1
    29     7    27    1
    30     8    28    1
    31    10    29    1
    32    11    30    1
    33    13    31    1
    34    14    32    1
    35    15    33    1
    36    18    34    1
    37    20    35    1
    38    20    36    1
    39    20    37    1
    40    21    38    1
@<TRIPOS>MOLECULE
LIG03814518
 50 53 0 0 0
SMALL
GASTEIGER

@<TRIPOS>ATOM
      1 C          -2.6735   -4.9764   -4.7388 C.ar    1  UNL111     -0.3016
      2 N          -1.8253   -4.9621   -5.8182 N.ar    1  UNL111      0.0332
      3 C          -0.5963   -4.5090   -5.4231 C.ar    1  UNL111     -0.3016
      4 C          -0.6572   -4.2527   -4.0708 C.ar    1  UNL111     -0.1500
      5 C          -1.9690   -4.5599   -3.6298 C.ar    1  UNL111      0.0630
      6 N          -2.5281   -4.4843   -2.3657 N.am    1  UNL111     -0.4930
      7 C          -1.8201   -4.2271   -1.2088 C.2     1  UNL111      0.5690
      8 O          -0.5963   -4.0805   -1.1529 O.2     1  UNL111     -0.5700
      9 C          -2.6191   -4.1525    0.0900 C.3     1  UNL111      0.2420
     10 C          -4.1155   -4.2571   -0.0107 C.ar    1  UNL111     -0.1810
     11 C          -5.0245   -3.2113   -0.1183 C.ar    1  UNL111     -0.3316
     12 C          -4.7552   -1.7418   -0.1852 C.3     1  UNL111      0.1800
     13 N          -6.3200   -3.7375   -0.0408 N.ar    1  UNL111      0.2942
     14 C          -6.2108   -5.1255   -0.1868 C.ar    1  UNL111     -0.1516
     15 C          -4.8694   -5.4673   -0.0091 C.ar    1  UNL111      0.0000
     16 C          -7.1754   -6.1178   -0.4435 C.ar    1  UNL111     -0.1500
     17 C          -6.8049   -7.4636   -0.3513 C.ar    1  UNL111     -0.1500
     18 C          -5.4971   -7.8264   -0.0559 C.ar    1  UNL111      0.0825
     19 C          -4.5200   -6.8332    0.0816 C.ar    1  UNL111     -0.1500
     20 O          -5.0404   -9.1077    0.0950 O.3     1  UNL111     -0.3625
     21 C          -6.0151  -10.1438    0.0506 C.3     1  UNL111      0.2800
     22 C          -7.5186   -2.9927    0.1698 C.2     1  UNL111      0.4928
     23 O          -7.4965   -1.7873   -0.0714 O.2     1  UNL111     -0.5700
     24 C          -8.8034   -3.5414    0.6821 C.ar    1  UNL111      0.0862
     25 C          -8.8449   -4.5463    1.6566 C.ar    1  UNL111     -0.1500
     26 C         -10.0709   -5.0978    2.0406 C.ar    1  UNL111     -0.1500
     27 C         -11.2558   -4.6072    1.4925 C.ar    1  UNL111      0.1770
     28 CL        -12.7560   -5.3339    1.9140 Cl      1  UNL111     -0.1770
     29 C         -11.2292   -3.5410    0.5961 C.ar    1  UNL111     -0.1500
     30 C         -10.0033   -3.0054    0.1924 C.ar    1  UNL111     -0.1500
     31 H          -3.6680   -5.2518   -4.7550 H       1  UNL111      0.1500
     32 H          -2.0641   -5.2352   -6.7334 H       1  UNL111      0.2700
     33 H           0.2289   -4.3819   -6.0297 H       1  UNL111      0.1500
     34 H           0.1146   -3.8999   -3.4835 H       1  UNL111      0.1500
     35 H          -3.4994   -4.6238   -2.2861 H       1  UNL111      0.3700
     36 H          -2.3934   -3.2142    0.5521 H       1  UNL111      0.0000
     37 H          -2.3212   -5.0179    0.6443 H       1  UNL111      0.0000
     38 H          -3.6997   -1.5747   -0.2386 H       1  UNL111      0.0000
     39 H          -5.1477   -1.2671    0.6897 H       1  UNL111      0.0000
     40 H          -5.2256   -1.3322   -1.0546 H       1  UNL111      0.0000
     41 H          -8.1413   -5.8565   -0.6959 H       1  UNL111      0.1500
     42 H          -7.5137   -8.1977   -0.5050 H       1  UNL111      0.1500
     43 H          -3.5377   -7.1007    0.2504 H       1  UNL111      0.1500
     44 H          -5.5347  -11.0911    0.1798 H       1  UNL111      0.0000
     45 H          -6.5146  -10.1233   -0.8954 H       1  UNL111      0.0000
     46 H          -6.7288   -9.9959    0.8340 H       1  UNL111      0.0000
     47 H          -7.9704   -4.8798    2.0914 H       1  UNL111      0.1500
     48 H         -10.0990   -5.8666    2.7285 H       1  UNL111      0.1500
     49 H         -12.1113   -3.1484    0.2317 H       1  UNL111      0.1500
     50 H          -9.9808   -2.2129   -0.4682 H       1  UNL111      0.1500
@<TRIPOS>BOND
     1     1     2   ar
     2     2     3   ar
     3     3     4   ar
     4     4     5   ar
     5     1     5   ar
     6     5     6    1
     7     6     7   am
     8     7     8    2
     9     7     9    1
    10     9    10    1
    11    10    11   ar
    12    11    12    1
    13    11    13   ar
    14    13    14   ar
    15    14    15   ar
    16    10    15   ar
    17    14    16   ar
    18    16    17   ar
    19    17    18   ar
    20    18    19   ar
    21    15    19   ar
    22    18    20    1
    23    20    21    1
    24    13    22   am
    25    22    23    2
    26    22    24    1
    27    24    25   ar
    28    25    26   ar
    29    26    27   ar
    30    27    28    1
    31    27    29   ar
    32    29    30   ar
    33    24    30   ar
    34     1    31    1
    35     2    32    1
    36     3    33    1
    37     4    34    1
    38     6    35    1
    39     9    36    1
    40     9    37    1
    41    12    38    1
    42    12    39    1
    43    12    40    1
    44    16    41    1
    45    17    42    1
    46    19    43    1
    47    21    44    1
    48    21    45    1
    49    21    46    1
    50    25    47    1
    51    26    48    1
    52    29    49    1
    53    30    50    1
@<TRIPOS>MOLECULE
LIG03814521
 39 41 0 0 0
SMALL
GASTEIGER

@<TRIPOS>ATOM
      1 C           9.5894    7.4521   -3.5663 C.3     1  UNL111      0.0000
      2 C           8.9030    8.0481   -2.3488 C.3     1  UNL111      0.1810
      3 C           7.5992    7.3759   -2.0653 C.ar    1  UNL111      0.0462
      4 C           6.3499    7.8404   -2.4294 C.ar    1  UNL111     -0.1100
      5 S           5.1454    6.7410   -1.9080 S.2     1  UNL111     -0.0800
      6 C           6.3598    5.7508   -1.1836 C.ar    1  UNL111      0.4341
      7 N           7.5940    6.1728   -1.3612 N.ar    1  UNL111     -0.5653
      8 S           5.9088    4.4141   -0.1297 S.3     1  UNL111     -0.1575
      9 C           7.2253    3.2203   -0.2822 C.ar    1  UNL111      0.1015
     10 C           8.5524    3.5742   -0.0498 C.ar    1  UNL111     -0.1500
     11 C           6.9318    1.8228   -0.3618 C.ar    1  UNL111      0.1990
     12 N           6.0925    1.2767    0.6894 N.pl3   1  UNL111     -0.7570
     13 S           4.5646    0.6664    0.3675 S.O2    1  UNL111      1.3328
     14 O           4.3270    0.6421   -1.0584 O.2     1  UNL111     -0.6500
     15 O           4.4518   -0.5157    1.1804 O.2     1  UNL111     -0.6500
     16 C           3.5429    1.9175    1.1154 C.3     1  UNL111      0.1052
     17 C           7.9137    0.9136   -0.8033 C.ar    1  UNL111     -0.1500
     18 C           9.2294    1.3281   -0.7349 C.ar    1  UNL111     -0.1435
     19 C           9.5019    2.5787   -0.1884 C.ar    1  UNL111      0.0862
     20 C          10.4848    0.5119   -0.7881 C.3     1  UNL111      0.1435
     21 C          11.1047    0.9288    0.5436 C.3     1  UNL111      0.0610
     22 C          10.7188    2.3978    0.6208 C.2     1  UNL111      0.4228
     23 O          11.1923    3.2334    1.3616 O.2     1  UNL111     -0.5700
     24 H          10.5167    7.9582   -3.7364 H       1  UNL111      0.0000
     25 H           8.9585    7.5661   -4.4229 H       1  UNL111      0.0000
     26 H           9.7764    6.4123   -3.3969 H       1  UNL111      0.0000
     27 H           8.7256    9.0884   -2.5253 H       1  UNL111      0.0000
     28 H           9.5424    7.9063   -1.5026 H       1  UNL111      0.0000
     29 H           6.1697    8.7191   -2.9396 H       1  UNL111      0.1500
     30 H           8.8152    4.5367    0.2141 H       1  UNL111      0.1500
     31 H           6.4290    1.2645    1.6145 H       1  UNL111      0.4200
     32 H           3.5997    2.8165    0.5380 H       1  UNL111      0.0000
     33 H           3.8860    2.1104    2.1104 H       1  UNL111      0.0000
     34 H           2.5288    1.5777    1.1474 H       1  UNL111      0.0000
     35 H           7.6609   -0.0205   -1.1618 H       1  UNL111      0.1500
     36 H          11.1026    0.7816   -1.6190 H       1  UNL111      0.0000
     37 H          10.3416   -0.5406   -0.9170 H       1  UNL111      0.0000
     38 H          12.1675    0.8053    0.5341 H       1  UNL111      0.0000
     39 H          10.7696    0.3486    1.3778 H       1  UNL111      0.0000
@<TRIPOS>BOND
     1     1     2    1
     2     2     3    1
     3     3     4   ar
[truncated: 57,948,707 more chars]
