# Supplementary material for: A Practical Perspective: The Effect of Ligand Conformers on the Negative Image-Based Screening
Source: Int J Mol Sci. 2019 Jun 6;20(11):2779. doi: 10.3390/ijms20112779 (PMC6600450; doi:10.3390/ijms20112779)
Supplement: Supplementary file 1 [file ijms-20-02779-s001.zip › ijms-520765-supplementary-2/obabels/mols-3d.mol2]

@<TRIPOS>MOLECULE
LIG00006366
 43 46 0 0 0
SMALL
GASTEIGER

@<TRIPOS>ATOM
      1 C           2.5453   -1.8113    1.4795 C.3     1  UNL1        0.0596
      2 S           1.3304   -0.5555    1.1783 S.O2    1  UNL1       -0.0059
      3 O           0.9907   -0.5667   -0.2274 O.2     1  UNL1       -0.1696
      4 O           0.2919   -0.7308    2.1884 O.2     1  UNL1       -0.1696
      5 C           2.1861    0.9797    1.5343 C.ar    1  UNL1        0.0879
      6 C           2.9607    1.6950    0.6140 C.ar    1  UNL1       -0.0363
      7 C           3.6235    2.9207    1.0233 C.ar    1  UNL1       -0.0525
      8 C           1.9267    1.5667    2.7602 C.ar    1  UNL1       -0.0363
      9 C           2.3681    2.8884    3.0434 C.ar    1  UNL1       -0.0525
     10 C           3.4174    3.5424    2.3075 C.ar    1  UNL1       -0.0215
     11 C           4.6144    4.1831    3.2724 C.2     1  UNL1       -0.0359
     12 C           5.1237    2.7265    3.3346 C.3     1  UNL1       -0.0209
     13 C           5.6629    4.6806    4.0869 C.2     1  UNL1       -0.0359
     14 C           6.8311    3.6755    4.5120 C.3     1  UNL1       -0.0209
     15 C           6.2347    2.3798    4.1950 C.3     1  UNL1       -0.0212
     16 C           5.9472    1.2687    5.1801 C.3     1  UNL1       -0.0463
     17 C           6.8307    1.0140    3.9843 C.3     1  UNL1       -0.0463
     18 C           5.8386    6.0039    4.8086 C.ar    1  UNL1       -0.0214
     19 C           4.7368    6.7139    5.3082 C.ar    1  UNL1       -0.0516
     20 C           4.8930    7.8510    6.1342 C.ar    1  UNL1       -0.0259
     21 C           6.1595    8.3112    6.4679 C.ar    1  UNL1        0.1234
     22 F           6.2991    9.3978    7.2423 F       1  UNL1       -0.2055
     23 C           7.2787    7.6429    6.0055 C.ar    1  UNL1       -0.0259
     24 C           7.1180    6.4984    5.1943 C.ar    1  UNL1       -0.0516
     25 H           2.0868   -2.7932    1.3230 H       1  UNL1        0.0468
     26 H           2.8883   -1.7293    2.5131 H       1  UNL1        0.0468
     27 H           3.3680   -1.6667    0.7798 H       1  UNL1        0.0468
     28 H           3.0958    1.3031   -0.3978 H       1  UNL1        0.0637
     29 H           4.3766    3.3213    0.3452 H       1  UNL1        0.0624
     30 H           1.3733    1.0035    3.5142 H       1  UNL1        0.0637
     31 H           1.9688    3.3129    3.9578 H       1  UNL1        0.0624
     32 H           5.4341    2.3776    2.3475 H       1  UNL1        0.0319
     33 H           4.3267    2.2078    3.8581 H       1  UNL1        0.0319
     34 H           7.0884    3.7284    5.5771 H       1  UNL1        0.0319
     35 H           7.7367    3.8689    3.9173 H       1  UNL1        0.0319
     36 H           4.9371    0.8523    5.1684 H       1  UNL1        0.0271
     37 H           6.3621    1.3186    6.1717 H       1  UNL1        0.0271
     38 H           6.4029    0.4584    3.1454 H       1  UNL1        0.0271
     39 H           7.8747    0.8202    4.1499 H       1  UNL1        0.0271
     40 H           3.7278    6.3710    5.1054 H       1  UNL1        0.0624
     41 H           4.0257    8.3715    6.5310 H       1  UNL1        0.0646
     42 H           8.2651    8.0070    6.2867 H       1  UNL1        0.0646
     43 H           8.0357    5.9938    4.8945 H       1  UNL1        0.0624
@<TRIPOS>BOND
     1     1     2    1
     2     2     3    2
     3     2     4    2
     4     2     5    1
     5     5     6   ar
     6     6     7   ar
     7     5     8   ar
     8     8     9   ar
     9     9    10   ar
    10     7    10   ar
    11    10    11    1
    12    11    12    1
    13    11    13    2
    14    13    14    1
    15    14    15    1
    16    12    15    1
    17    15    16    1
    18    16    17    1
    19    15    17    1
    20    13    18    1
    21    18    19   ar
    22    19    20   ar
    23    20    21   ar
    24    21    22    1
    25    21    23   ar
    26    23    24   ar
    27    18    24   ar
    28     1    25    1
    29     1    26    1
    30     1    27    1
    31     6    28    1
    32     7    29    1
    33     8    30    1
    34     9    31    1
    35    12    32    1
    36    12    33    1
    37    14    34    1
    38    14    35    1
    39    16    36    1
    40    16    37    1
    41    17    38    1
    42    17    39    1
    43    19    40    1
    44    20    41    1
    45    23    42    1
    46    24    43    1
@<TRIPOS>MOLECULE
LIG00006509
 41 44 0 0 0
SMALL
GASTEIGER

@<TRIPOS>ATOM
      1 C           2.5840   -1.3324    2.3037 C.3     1  UNL1        0.0596
      2 S           2.8721   -0.3862    0.8278 S.O2    1  UNL1       -0.0059
      3 O           1.6351    0.2756    0.4683 O.2     1  UNL1       -0.1696
      4 O           4.0991    0.3686    1.0057 O.2     1  UNL1       -0.1696
      5 C           3.1824   -1.6469   -0.3870 C.ar    1  UNL1        0.0879
      6 C           2.1159   -2.1613   -1.1252 C.ar    1  UNL1       -0.0363
      7 C           2.3416   -3.2136   -2.0136 C.ar    1  UNL1       -0.0522
      8 C           4.4806   -2.1309   -0.5696 C.ar    1  UNL1       -0.0363
      9 C           4.6966   -3.1914   -1.4584 C.ar    1  UNL1       -0.0522
     10 C           3.6273   -3.7494   -2.1733 C.ar    1  UNL1       -0.0175
     11 C           3.8064   -4.9465   -2.9926 C.2     1  UNL1       -0.0135
     12 C           3.7174   -6.1846   -2.4448 C.2     1  UNL1       -0.0658
     13 C           3.9890   -5.1163   -4.4487 C.2     1  UNL1       -0.0135
     14 C           4.0067   -6.4498   -4.6810 C.2     1  UNL1       -0.0658
     15 C           3.8141   -7.2259   -3.4638 C.3     1  UNL1        0.0086
     16 C           2.9516   -8.4455   -3.4438 C.3     1  UNL1       -0.0393
     17 C           4.4464   -8.5560   -3.2564 C.3     1  UNL1       -0.0393
     18 C           4.2338   -4.1549   -5.5363 C.ar    1  UNL1       -0.0174
     19 C           3.8028   -4.4519   -6.8459 C.ar    1  UNL1       -0.0513
     20 C           4.1931   -3.6675   -7.9326 C.ar    1  UNL1       -0.0259
     21 C           4.9895   -2.5561   -7.7129 C.ar    1  UNL1        0.1234
     22 F           5.4059   -1.8273   -8.7566 F       1  UNL1       -0.2055
     23 C           5.3726   -2.1988   -6.4246 C.ar    1  UNL1       -0.0259
     24 C           4.9952   -2.9953   -5.3382 C.ar    1  UNL1       -0.0513
     25 H           2.3192   -0.6432    3.1087 H       1  UNL1        0.0468
     26 H           3.4954   -1.8746    2.5637 H       1  UNL1        0.0468
     27 H           1.7595   -2.0268    2.1272 H       1  UNL1        0.0468
     28 H           1.1077   -1.7704   -1.0005 H       1  UNL1        0.0637
     29 H           1.5022   -3.6395   -2.5597 H       1  UNL1        0.0624
     30 H           5.3177   -1.7101   -0.0155 H       1  UNL1        0.0637
     31 H           5.7018   -3.5929   -1.5718 H       1  UNL1        0.0624
     32 H           3.5558   -6.3932   -1.3950 H       1  UNL1        0.0587
     33 H           4.1784   -6.9195   -5.6402 H       1  UNL1        0.0587
     34 H           2.5298   -8.7949   -4.3802 H       1  UNL1        0.0277
     35 H           2.3194   -8.6262   -2.5834 H       1  UNL1        0.0277
     36 H           5.0233   -8.9869   -4.0679 H       1  UNL1        0.0277
     37 H           4.8157   -8.8139   -2.2707 H       1  UNL1        0.0277
     38 H           3.1811   -5.3240   -7.0402 H       1  UNL1        0.0624
     39 H           3.9005   -3.9363   -8.9424 H       1  UNL1        0.0646
     40 H           5.9883   -1.3165   -6.2768 H       1  UNL1        0.0646
     41 H           5.3410   -2.7188   -4.3463 H       1  UNL1        0.0624
@<TRIPOS>BOND
     1     1     2    1
     2     2     3    2
     3     2     4    2
     4     2     5    1
     5     5     6   ar
     6     6     7   ar
     7     5     8   ar
     8     8     9   ar
     9     9    10   ar
    10     7    10   ar
    11    10    11    1
    12    11    12    2
    13    11    13    1
    14    13    14    2
    15    14    15    1
    16    12    15    1
    17    15    16    1
    18    16    17    1
    19    15    17    1
    20    13    18    1
    21    18    19   ar
    22    19    20   ar
    23    20    21   ar
    24    21    22    1
    25    21    23   ar
    26    23    24   ar
    27    18    24   ar
    28     1    25    1
    29     1    26    1
    30     1    27    1
    31     6    28    1
    32     7    29    1
    33     8    30    1
    34     9    31    1
    35    12    32    1
    36    14    33    1
    37    16    34    1
    38    16    35    1
    39    17    36    1
    40    17    37    1
    41    19    38    1
    42    20    39    1
    43    23    40    1
    44    24    41    1
@<TRIPOS>MOLECULE
LIG00006596
 33 35 0 0 0
SMALL
GASTEIGER

@<TRIPOS>ATOM
      1 C           4.1372   -0.4406   -1.0036 C.3     1  UNL1        0.0596
      2 S           2.8357   -0.1314    0.1645 S.O2    1  UNL1       -0.0059
      3 O           1.6357    0.2190   -0.5786 O.2     1  UNL1       -0.1696
      4 O           2.8269   -1.2161    1.1274 O.2     1  UNL1       -0.1696
      5 C           3.3850    1.3330    0.9996 C.ar    1  UNL1        0.0879
      6 C           3.0931    2.5845    0.4592 C.ar    1  UNL1       -0.0363
      7 C           3.4970    3.7424    1.1373 C.ar    1  UNL1       -0.0516
      8 C           4.0601    1.2299    2.2153 C.ar    1  UNL1       -0.0363
      9 C           4.4091    2.3945    2.9090 C.ar    1  UNL1       -0.0516
     10 C           4.1119    3.6767    2.3987 C.ar    1  UNL1       -0.0076
     11 C           4.4119    4.8984    3.1742 C.ar    1  UNL1        0.0672
     12 S           5.8597    4.9448    4.1402 S.2     1  UNL1        0.0372
     13 N           5.5946    6.4857    4.6918 N.ar    1  UNL1       -0.1094
     14 N           4.5007    7.0215    4.1976 N.ar    1  UNL1       -0.1405
     15 C           3.8186    6.1594    3.3311 C.ar    1  UNL1        0.1096
     16 C           2.6353    6.6962    2.6468 C.ar    1  UNL1        0.0035
     17 C           1.5371    5.9162    2.2624 C.ar    1  UNL1       -0.0498
     18 C           0.5195    6.4623    1.4705 C.ar    1  UNL1       -0.0258
     19 C           0.5548    7.8079    1.1292 C.ar    1  UNL1        0.1234
     20 F          -0.4068    8.3217    0.3516 F       1  UNL1       -0.2055
     21 C           1.5752    8.6273    1.5871 C.ar    1  UNL1       -0.0258
     22 C           2.6124    8.0714    2.3401 C.ar    1  UNL1       -0.0498
     23 H           3.8666   -1.3235   -1.5896 H       1  UNL1        0.0468
     24 H           5.0658   -0.6280   -0.4572 H       1  UNL1        0.0468
     25 H           4.2408    0.4233   -1.6602 H       1  UNL1        0.0468
     26 H           2.5438    2.6754   -0.4718 H       1  UNL1        0.0637
     27 H           3.2911    4.7013    0.6679 H       1  UNL1        0.0624
     28 H           4.2946    0.2576    2.6449 H       1  UNL1        0.0637
     29 H           4.8974    2.2737    3.8730 H       1  UNL1        0.0624
     30 H           1.4639    4.8680    2.5423 H       1  UNL1        0.0625
     31 H          -0.2970    5.8421    1.1106 H       1  UNL1        0.0646
     32 H           1.5715    9.6855    1.3446 H       1  UNL1        0.0646
     33 H           3.4167    8.7254    2.6747 H       1  UNL1        0.0625
@<TRIPOS>BOND
     1     1     2    1
     2     2     3    2
     3     2     4    2
     4     2     5    1
     5     5     6   ar
     6     6     7   ar
     7     5     8   ar
     8     8     9   ar
     9     9    10   ar
    10     7    10   ar
    11    10    11    1
    12    11    12   ar
    13    12    13   ar
    14    13    14   ar
    15    11    15   ar
    16    14    15   ar
    17    15    16    1
    18    16    17   ar
    19    17    18   ar
    20    18    19   ar
    21    19    20    1
    22    19    21   ar
    23    21    22   ar
    24    16    22   ar
    25     1    23    1
    26     1    24    1
    27     1    25    1
    28     6    26    1
    29     7    27    1
    30     8    28    1
    31     9    29    1
    32    17    30    1
    33    18    31    1
    34    21    32    1
    35    22    33    1
@<TRIPOS>MOLECULE
LIG00006662
 42 44 0 0 0
SMALL
GASTEIGER

@<TRIPOS>ATOM
      1 C           0.2044    0.8813   -0.1583 C.3     1  UNL1       -0.0447
      2 C          -1.1095    0.1919    0.2057 C.3     1  UNL1       -0.0525
      3 C          -1.1579   -1.2386   -0.3211 C.3     1  UNL1       -0.0530
      4 C           0.0608   -2.0519    0.1005 C.3     1  UNL1       -0.0525
      5 C           1.3762   -1.3325   -0.2209 C.3     1  UNL1       -0.0447
      6 C           1.4357    0.1058    0.3434 C.3     1  UNL1        0.0050
      7 C           1.5848    0.1382    1.8439 C.ar    1  UNL1        0.0906
      8 N           1.6471   -1.0480    2.5466 N.ar    1  UNL1       -0.2176
      9 C           1.6831   -0.6872    3.8054 C.ar    1  UNL1        0.1934
     10 O           1.6981    0.6606    4.0044 O.2     1  UNL1       -0.4398
     11 C           1.6800   -1.5489    5.0035 C.3     1  UNL1        0.0122
     12 C           1.6548    1.1973    2.7389 C.ar    1  UNL1        0.1587
     13 C           1.6773    2.6532    2.6758 C.ar    1  UNL1        0.0220
     14 C           1.1200    3.4204    3.7117 C.ar    1  UNL1       -0.0138
     15 C           1.1231    4.8136    3.6469 C.ar    1  UNL1        0.1503
     16 F           0.5763    5.5019    4.6584 F       1  UNL1       -0.2034
     17 C           1.6863    5.4617    2.5582 C.ar    1  UNL1        0.1400
     18 C           2.2576    4.7222    1.5211 C.ar    1  UNL1       -0.0319
     19 C           2.2546    3.3241    1.5865 C.ar    1  UNL1       -0.0490
     20 S           1.6501    7.2143    2.4864 S.O2    1  UNL1        0.0587
     21 O           2.4703    7.6502    1.3795 O.2     1  UNL1       -0.1532
     22 O           0.2891    7.6662    2.6511 O.2     1  UNL1       -0.1532
     23 N           2.4924    7.6814    3.8593 N.3     1  UNL1       -0.2034
     24 H           0.1904    1.9057    0.2255 H       1  UNL1        0.0272
     25 H           0.2642    0.9670   -1.2519 H       1  UNL1        0.0272
     26 H          -1.9478    0.7615   -0.2115 H       1  UNL1        0.0265
     27 H          -1.2404    0.1910    1.2944 H       1  UNL1        0.0265
     28 H          -1.2153   -1.2194   -1.4159 H       1  UNL1        0.0265
     29 H          -2.0696   -1.7304    0.0369 H       1  UNL1        0.0265
     30 H           0.0450   -3.0255   -0.4024 H       1  UNL1        0.0265
     31 H          -0.0081   -2.2647    1.1730 H       1  UNL1        0.0265
     32 H           1.4859   -1.2862   -1.3124 H       1  UNL1        0.0272
     33 H           2.2204   -1.9290    0.1467 H       1  UNL1        0.0272
     34 H           2.3342    0.5797   -0.0734 H       1  UNL1        0.0365
     35 H           1.6492   -2.6038    4.7134 H       1  UNL1        0.0324
     36 H           0.8014   -1.3420    5.6216 H       1  UNL1        0.0324
     37 H           2.5800   -1.3843    5.6017 H       1  UNL1        0.0324
     38 H           0.6684    2.9430    4.5782 H       1  UNL1        0.0654
     39 H           2.7032    5.2193    0.6612 H       1  UNL1        0.0638
     40 H           2.7154    2.7671    0.7737 H       1  UNL1        0.0625
     41 H           3.3167    8.2211    3.5959 H       1  UNL1        0.1442
     42 H           1.8644    8.1688    4.5005 H       1  UNL1        0.1442
@<TRIPOS>BOND
     1     1     2    1
     2     2     3    1
     3     3     4    1
     4     4     5    1
     5     5     6    1
     6     1     6    1
     7     6     7    1
     8     7     8   ar
     9     8     9   ar
    10     9    10   ar
    11     9    11    1
    12     7    12   ar
    13    10    12   ar
    14    12    13    1
    15    13    14   ar
    16    14    15   ar
    17    15    16    1
    18    15    17   ar
    19    17    18   ar
    20    18    19   ar
    21    13    19   ar
    22    17    20    1
    23    20    21    2
    24    20    22    2
    25    20    23    1
    26     1    24    1
    27     1    25    1
    28     2    26    1
    29     2    27    1
    30     3    28    1
    31     3    29    1
    32     4    30    1
    33     4    31    1
    34     5    32    1
    35     5    33    1
    36     6    34    1
    37    11    35    1
    38    11    36    1
    39    11    37    1
    40    14    38    1
    41    18    39    1
    42    19    40    1
    43    23    41    1
    44    23    42    1
@<TRIPOS>MOLECULE
LIG00006694
 36 38 0 0 0
SMALL
GASTEIGER

@<TRIPOS>ATOM
      1 C          -0.7943    0.7919    0.8164 C.ar    1  UNL1       -0.0520
      2 C           0.5965    0.9459    0.7993 C.ar    1  UNL1       -0.0348
      3 C           1.3860   -0.0172    0.1723 C.ar    1  UNL1        0.1050
      4 S           3.1305    0.2626   -0.0058 S.O2    1  UNL1        0.0559
      5 O           3.6407   -0.6224   -1.0270 O.2     1  UNL1       -0.1533
      6 O           3.3742    1.6849   -0.0084 O.2     1  UNL1       -0.1533
      7 N           3.7204   -0.3154    1.4490 N.3     1  UNL1       -0.2035
      8 C           0.7957   -1.1382   -0.4111 C.ar    1  UNL1       -0.0348
      9 C          -0.5996   -1.2454   -0.4519 C.ar    1  UNL1       -0.0520
     10 C          -1.4164   -0.2555    0.1151 C.ar    1  UNL1       -0.0123
     11 C          -2.8605   -0.2173   -0.1302 C.ar    1  UNL1        0.0516
     12 C          -3.7060   -1.3126   -0.2076 C.ar    1  UNL1        0.1425
     13 C          -3.6002   -2.7828   -0.1037 C.3     1  UNL1       -0.0031
     14 O          -4.9710   -0.8850   -0.4504 O.2     1  UNL1       -0.3587
     15 N          -4.9995    0.4774   -0.5607 N.ar    1  UNL1       -0.0774
     16 C          -3.7370    0.9065   -0.4018 C.ar    1  UNL1        0.1213
     17 C          -3.4537    2.3476   -0.5008 C.ar    1  UNL1        0.0043
     18 C          -4.4101    3.2791   -0.0644 C.ar    1  UNL1       -0.0524
     19 C          -4.1306    4.6488   -0.0617 C.ar    1  UNL1       -0.0611
     20 C          -2.8847    5.1063   -0.4819 C.ar    1  UNL1       -0.0617
     21 C          -1.9415    4.2012   -0.9602 C.ar    1  UNL1       -0.0611
     22 C          -2.2401    2.8359   -1.0048 C.ar    1  UNL1       -0.0524
     23 H          -1.3861    1.5617    1.3086 H       1  UNL1        0.0624
     24 H           1.0438    1.8379    1.2337 H       1  UNL1        0.0637
     25 H           4.3427   -1.1055    1.2784 H       1  UNL1        0.1442
     26 H           4.1571    0.4473    1.9688 H       1  UNL1        0.1442
     27 H           1.4078   -1.9036   -0.8838 H       1  UNL1        0.0637
     28 H          -1.0247   -2.0876   -0.9903 H       1  UNL1        0.0624
     29 H          -2.6032   -3.1258    0.1754 H       1  UNL1        0.0309
     30 H          -3.8620   -3.2400   -1.0648 H       1  UNL1        0.0309
     31 H          -4.3005   -3.1624    0.6473 H       1  UNL1        0.0309
     32 H          -5.3844    2.9425    0.2864 H       1  UNL1        0.0624
     33 H          -4.8841    5.3542    0.2790 H       1  UNL1        0.0618
     34 H          -2.6539    6.1679   -0.4484 H       1  UNL1        0.0618
     35 H          -0.9701    4.5547   -1.2976 H       1  UNL1        0.0618
     36 H          -1.4952    2.1614   -1.4190 H       1  UNL1        0.0624
@<TRIPOS>BOND
     1     1     2   ar
     2     2     3   ar
     3     3     4    1
     4     4     5    2
     5     4     6    2
     6     4     7    1
     7     3     8   ar
     8     8     9   ar
     9     9    10   ar
    10     1    10   ar
    11    10    11    1
    12    11    12   ar
    13    12    13    1
    14    12    14   ar
    15    14    15   ar
    16    15    16   ar
    17    11    16   ar
    18    16    17    1
    19    17    18   ar
    20    18    19   ar
    21    19    20   ar
    22    20    21   ar
    23    21    22   ar
    24    17    22   ar
    25     1    23    1
    26     2    24    1
    27     7    25    1
    28     7    26    1
    29     8    27    1
    30     9    28    1
    31    13    29    1
    32    13    30    1
    33    13    31    1
    34    18    32    1
    35    19    33    1
    36    20    34    1
    37    21    35    1
    38    22    36    1
@<TRIPOS>MOLECULE
LIG00006765
 28 29 0 0 0
SMALL
GASTEIGER

@<TRIPOS>ATOM
      1 C           1.5427    1.6702   -0.3749 C.3     1  UNL1        0.0736
      2 S           3.0209    0.6978   -0.2183 S.O2    1  UNL1        0.0407
      3 O           2.6814   -0.6779   -0.5134 O.2     1  UNL1       -0.1554
      4 O           4.0831    1.3919   -0.9123 O.2     1  UNL1       -0.1554
      5 N           3.2598    0.7677    1.4758 N.pl3   1  UNL1       -0.2143
      6 C           4.6499    0.7160    1.8143 C.ar    1  UNL1        0.0884
      7 C           5.4744    1.8125    1.8302 C.ar    1  UNL1       -0.0285
      8 C           6.8070    1.4421    2.1722 C.ar    1  UNL1       -0.0100
      9 C           6.9587    0.0735    2.3303 C.ar    1  UNL1        0.1677
     10 S           5.4256   -0.7044    2.3141 S.2     1  UNL1       -0.0354
     11 O           8.0602   -0.6662    2.5187 O.3     1  UNL1       -0.4489
     12 C           9.2638   -0.3038    1.9563 C.ar    1  UNL1        0.1294
     13 C          10.4175   -0.6581    2.6597 C.ar    1  UNL1       -0.0166
     14 C          11.6733   -0.3247    2.1482 C.ar    1  UNL1       -0.0230
     15 C          11.7640    0.3544    0.9374 C.ar    1  UNL1        0.1236
     16 F          12.9680    0.6877    0.4554 F       1  UNL1       -0.2055
     17 C          10.6242    0.6854    0.2150 C.ar    1  UNL1       -0.0230
     18 C           9.3702    0.3359    0.7147 C.ar    1  UNL1       -0.0166
     19 H           1.2653    1.6848   -1.4319 H       1  UNL1        0.0482
     20 H           1.7511    2.6858   -0.0343 H       1  UNL1        0.0482
     21 H           0.7460    1.2101    0.2113 H       1  UNL1        0.0482
     22 H           2.8027   -0.0734    1.8412 H       1  UNL1        0.1739
     23 H           5.1579    2.8186    1.5860 H       1  UNL1        0.0643
     24 H           7.6338    2.1400    2.2275 H       1  UNL1        0.0661
     25 H          10.3395   -1.1898    3.6041 H       1  UNL1        0.0655
     26 H          12.5792   -0.5882    2.6842 H       1  UNL1        0.0647
     27 H          10.7160    1.2068   -0.7323 H       1  UNL1        0.0647
     28 H           8.4869    0.5694    0.1252 H       1  UNL1        0.0655
@<TRIPOS>BOND
     1     1     2    1
     2     2     3    2
     3     2     4    2
     4     2     5    1
     5     5     6    1
     6     6     7   ar
     7     7     8   ar
     8     8     9   ar
     9     9    10   ar
    10     6    10   ar
    11     9    11    1
    12    11    12    1
    13    12    13   ar
    14    13    14   ar
    15    14    15   ar
    16    15    16    1
    17    15    17   ar
    18    17    18   ar
    19    12    18   ar
    20     1    19    1
    21     1    20    1
    22     1    21    1
    23     5    22    1
    24     7    23    1
    25     8    24    1
    26    13    25    1
    27    14    26    1
    28    17    27    1
    29    18    28    1
@<TRIPOS>MOLECULE
LIG00006916
 36 38 0 0 0
SMALL
GASTEIGER

@<TRIPOS>ATOM
      1 C           3.9764    0.8730   -1.1392 C.3     1  UNL1        0.0596
      2 S           2.8050    0.1826   -0.0047 S.O2    1  UNL1       -0.0059
      3 O           1.5860    0.9680   -0.0783 O.2     1  UNL1       -0.1696
      4 O           2.7752   -1.2538   -0.1899 O.2     1  UNL1       -0.1696
      5 C           3.5554    0.4998    1.5733 C.ar    1  UNL1        0.0880
      6 C           3.1527    1.6008    2.3291 C.ar    1  UNL1       -0.0349
      7 C           3.7373    1.8273    3.5781 C.ar    1  UNL1       -0.0360
      8 C           4.5375   -0.3708    2.0465 C.ar    1  UNL1       -0.0349
      9 C           5.1374   -0.1254    3.2837 C.ar    1  UNL1       -0.0360
     10 C           4.7148    0.9491    4.0782 C.ar    1  UNL1        0.0467
     11 N           5.2590    1.1613    5.3866 N.ar    1  UNL1       -0.3159
     12 C           5.4011    2.4242    5.9447 C.ar    1  UNL1        0.0104
     13 C           6.0639    2.3312    7.1416 C.ar    1  UNL1       -0.0432
     14 C           6.2848    0.9638    7.3740 C.ar    1  UNL1       -0.0359
     15 C           5.7621    0.2272    6.3123 C.ar    1  UNL1        0.0537
     16 C           5.7196   -1.2495    6.2301 C.ar    1  UNL1       -0.0010
     17 C           4.6322   -1.9462    5.6793 C.ar    1  UNL1       -0.0499
     18 C           4.6776   -3.3349    5.5174 C.ar    1  UNL1       -0.0258
     19 C           5.7745   -4.0447    5.9851 C.ar    1  UNL1        0.1234
     20 F           5.8226   -5.3731    5.8237 F       1  UNL1       -0.2055
     21 C           6.8216   -3.3936    6.6201 C.ar    1  UNL1       -0.0258
     22 C           6.7971   -2.0009    6.7341 C.ar    1  UNL1       -0.0499
     23 H           3.5950    0.7322   -2.1524 H       1  UNL1        0.0468
     24 H           4.9293    0.3531   -1.0248 H       1  UNL1        0.0468
     25 H           4.0889    1.9378   -0.9272 H       1  UNL1        0.0468
     26 H           2.3756    2.2727    1.9690 H       1  UNL1        0.0637
     27 H           3.3717    2.6681    4.1640 H       1  UNL1        0.0639
     28 H           4.8386   -1.2422    1.4686 H       1  UNL1        0.0637
     29 H           5.9378   -0.7878    3.6028 H       1  UNL1        0.0639
     30 H           5.0838    3.3096    5.4120 H       1  UNL1        0.0813
     31 H           6.3515    3.1595    7.7764 H       1  UNL1        0.0633
     32 H           6.7583    0.5436    8.2530 H       1  UNL1        0.0639
     33 H           3.7482   -1.4164    5.3318 H       1  UNL1        0.0625
     34 H           3.8667   -3.8614    5.0237 H       1  UNL1        0.0646
     35 H           7.6565   -3.9671    7.0096 H       1  UNL1        0.0646
     36 H           7.6395   -1.5070    7.2133 H       1  UNL1        0.0625
@<TRIPOS>BOND
     1     1     2    1
     2     2     3    2
     3     2     4    2
     4     2     5    1
     5     5     6   ar
     6     6     7   ar
     7     5     8   ar
     8     8     9   ar
     9     9    10   ar
    10     7    10   ar
    11    10    11    1
    12    11    12   ar
    13    12    13   ar
    14    13    14   ar
    15    14    15   ar
    16    11    15   ar
    17    15    16    1
    18    16    17   ar
    19    17    18   ar
    20    18    19   ar
    21    19    20    1
    22    19    21   ar
    23    21    22   ar
    24    16    22   ar
    25     1    23    1
    26     1    24    1
    27     1    25    1
    28     6    26    1
    29     7    27    1
    30     8    28    1
    31     9    29    1
    32    12    30    1
    33    13    31    1
    34    14    32    1
    35    17    33    1
    36    18    34    1
    37    21    35    1
    38    22    36    1
@<TRIPOS>MOLECULE
LIG00007001
 37 39 0 0 0
SMALL
GASTEIGER

@<TRIPOS>ATOM
      1 C           5.1158   -0.0621    0.6497 C.3     1  UNL1        0.0596
      2 S           3.4084    0.0972    0.1882 S.O2    1  UNL1       -0.0059
      3 O           3.0513   -1.0383   -0.6406 O.2     1  UNL1       -0.1696
      4 O           2.6402    0.4241    1.3762 O.2     1  UNL1       -0.1696
      5 C           3.4214    1.5380   -0.8516 C.ar    1  UNL1        0.0879
      6 C           3.5724    1.3934   -2.2329 C.ar    1  UNL1       -0.0363
      7 C           3.6445    2.5329   -3.0353 C.ar    1  UNL1       -0.0525
      8 C           3.2920    2.8020   -0.2711 C.ar    1  UNL1       -0.0363
      9 C           3.3840    3.9373   -1.0760 C.ar    1  UNL1       -0.0525
     10 C           3.5828    3.8078   -2.4561 C.ar    1  UNL1       -0.0211
     11 C           3.7485    5.0030   -3.2816 C.2     1  UNL1       -0.0287
     12 C           2.5031    5.6027   -3.8668 C.3     1  UNL1       -0.0194
     13 C           2.9489    6.9546   -4.3841 C.3     1  UNL1        0.0145
     14 C           4.4418    6.8322   -4.3529 C.2     1  UNL1        0.1644
     15 O           5.1950    7.6263   -4.8985 O.2     1  UNL1       -0.2920
     16 C           4.8948    5.6634   -3.5424 C.2     1  UNL1        0.0298
     17 C           6.2836    5.4207   -3.1135 C.ar    1  UNL1        0.0052
     18 C           7.1892    6.4796   -2.9509 C.ar    1  UNL1       -0.0326
     19 C           8.4959    6.2369   -2.5292 C.ar    1  UNL1        0.0596
     20 CL          9.6054    7.5313   -2.3285 Cl      1  UNL1       -0.0820
     21 C           8.8770    4.9327   -2.2705 C.ar    1  UNL1        0.0459
     22 N           8.0523    3.8738   -2.4241 N.ar    1  UNL1       -0.2612
     23 C           6.7915    4.1467   -2.8520 C.ar    1  UNL1        0.0355
     24 H           5.2134   -0.9299    1.3045 H       1  UNL1        0.0468
     25 H           5.4266    0.8408    1.1799 H       1  UNL1        0.0468
     26 H           5.7159   -0.2057   -0.2515 H       1  UNL1        0.0468
     27 H           3.6494    0.4077   -2.6874 H       1  UNL1        0.0637
     28 H           3.7832    2.4189   -4.1090 H       1  UNL1        0.0624
     29 H           3.1344    2.9122    0.7999 H       1  UNL1        0.0637
     30 H           3.3062    4.9214   -0.6181 H       1  UNL1        0.0624
     31 H           1.7048    5.7178   -3.1256 H       1  UNL1        0.0318
     32 H           2.1239    4.9781   -4.6839 H       1  UNL1        0.0318
     33 H           2.6428    7.7635   -3.7126 H       1  UNL1        0.0348
     34 H           2.5861    7.1439   -5.3969 H       1  UNL1        0.0348
     35 H           6.8899    7.5059   -3.1510 H       1  UNL1        0.0639
     36 H           9.8789    4.6924   -1.9275 H       1  UNL1        0.0844
     37 H           6.1963    3.2519   -2.9893 H       1  UNL1        0.0836
@<TRIPOS>BOND
     1     1     2    1
     2     2     3    2
     3     2     4    2
     4     2     5    1
     5     5     6   ar
     6     6     7   ar
     7     5     8   ar
     8     8     9   ar
     9     9    10   ar
    10     7    10   ar
    11    10    11    1
    12    11    12    1
    13    12    13    1
    14    13    14    1
    15    14    15    2
    16    11    16    2
    17    14    16    1
    18    16    17    1
    19    17    18   ar
    20    18    19   ar
    21    19    20    1
    22    19    21   ar
    23    21    22   ar
    24    22    23   ar
    25    17    23   ar
    26     1    24    1
    27     1    25    1
    28     1    26    1
    29     6    27    1
    30     7    28    1
    31     8    29    1
    32     9    30    1
    33    12    31    1
    34    12    32    1
    35    13    33    1
    36    13    34    1
    37    18    35    1
    38    21    36    1
    39    23    37    1
@<TRIPOS>MOLECULE
LIG00007002
 37 39 0 0 0
SMALL
GASTEIGER

@<TRIPOS>ATOM
      1 C           5.3405    0.6659    0.6727 C.3     1  UNL1        0.0596
      2 S           3.7737    0.0536    0.1045 S.O2    1  UNL1       -0.0059
      3 O           3.8602   -1.3890   -0.0092 O.2     1  UNL1       -0.1696
      4 O           2.7280    0.6789    0.8925 O.2     1  UNL1       -0.1696
      5 C           3.6759    0.7188   -1.5402 C.ar    1  UNL1        0.0879
      6 C           4.1870   -0.0166   -2.6124 C.ar    1  UNL1       -0.0363
      7 C           4.1881    0.5468   -3.8892 C.ar    1  UNL1       -0.0525
      8 C           3.1109    1.9801   -1.7365 C.ar    1  UNL1       -0.0363
      9 C           3.1143    2.5364   -3.0150 C.ar    1  UNL1       -0.0525
     10 C           3.6692    1.8310   -4.0914 C.ar    1  UNL1       -0.0211
     11 C           3.7466    2.4649   -5.4040 C.2     1  UNL1       -0.0287
     12 C           2.5938    2.3579   -6.3538 C.3     1  UNL1       -0.0194
     13 C           2.9174    3.3666   -7.4475 C.3     1  UNL1        0.0145
     14 C           4.3519    3.7069   -7.1668 C.2     1  UNL1        0.1644
     15 O           5.0635    4.3677   -7.9077 O.2     1  UNL1       -0.2920
     16 C           4.7818    3.1946   -5.8480 C.2     1  UNL1        0.0297
     17 C           6.0390    3.5143   -5.1928 C.ar    1  UNL1        0.0038
     18 C           6.1726    4.6634   -4.4116 C.ar    1  UNL1       -0.0510
     19 C           7.3890    4.9393   -3.7916 C.ar    1  UNL1       -0.0430
     20 C           8.4350    4.0477   -3.9699 C.ar    1  UNL1        0.0276
     21 N           8.3418    2.9202   -4.7072 N.ar    1  UNL1       -0.2627
     22 C           7.1498    2.6849   -5.3081 C.ar    1  UNL1        0.0354
     23 H           5.4990    0.3071    1.6910 H       1  UNL1        0.0468
     24 H           5.3210    1.7578    0.6622 H       1  UNL1        0.0468
     25 H           6.1290    0.2891    0.0178 H       1  UNL1        0.0468
     26 H           4.5995   -1.0120   -2.4618 H       1  UNL1        0.0637
     27 H           4.6101   -0.0168   -4.7184 H       1  UNL1        0.0624
     28 H           2.6861    2.5396   -0.9056 H       1  UNL1        0.0637
     29 H           2.6973    3.5304   -3.1625 H       1  UNL1        0.0624
     30 H           1.6345    2.5909   -5.8806 H       1  UNL1        0.0318
     31 H           2.5351    1.3447   -6.7686 H       1  UNL1        0.0318
     32 H           2.3101    4.2719   -7.3449 H       1  UNL1        0.0348
     33 H           2.7987    2.9392   -8.4456 H       1  UNL1        0.0348
     34 H           5.3399    5.3508   -4.2898 H       1  UNL1        0.0625
     35 H           7.5201    5.8316   -3.1911 H       1  UNL1        0.0633
     36 H           9.4048    4.2244   -3.5130 H       1  UNL1        0.0829
     37 H           7.1192    1.7789   -5.9068 H       1  UNL1        0.0836
@<TRIPOS>BOND
     1     1     2    1
     2     2     3    2
     3     2     4    2
     4     2     5    1
     5     5     6   ar
     6     6     7   ar
     7     5     8   ar
     8     8     9   ar
     9     9    10   ar
    10     7    10   ar
    11    10    11    1
    12    11    12    1
    13    12    13    1
    14    13    14    1
    15    14    15    2
    16    11    16    2
    17    14    16    1
    18    16    17    1
    19    17    18   ar
    20    18    19   ar
    21    19    20   ar
    22    20    21   ar
    23    21    22   ar
    24    17    22   ar
    25     1    23    1
    26     1    24    1
    27     1    25    1
    28     6    26    1
    29     7    27    1
    30     8    28    1
    31     9    29    1
    32    12    30    1
    33    12    31    1
    34    13    32    1
    35    13    33    1
    36    18    34    1
    37    19    35    1
    38    20    36    1
    39    22    37    1
@<TRIPOS>MOLECULE
LIG00007455
 36 38 0 0 0
SMALL
GASTEIGER

@<TRIPOS>ATOM
      1 C           2.6962   -0.5496   -0.5524 C.3     1  UNL1        0.0596
      2 S           3.8598   -1.0240    0.6953 S.O2    1  UNL1       -0.0059
      3 O           3.2424   -2.0473    1.5194 O.2     1  UNL1       -0.1696
      4 O           5.1393   -1.2587    0.0563 O.2     1  UNL1       -0.1696
      5 C           4.0267    0.4381    1.7012 C.ar    1  UNL1        0.0879
      6 C           3.2074    0.5871    2.8186 C.ar    1  UNL1       -0.0363
      7 C           3.4052    1.6725    3.6712 C.ar    1  UNL1       -0.0524
      8 C           5.0351    1.3712    1.4209 C.ar    1  UNL1       -0.0363
      9 C           5.2250    2.4628    2.2774 C.ar    1  UNL1       -0.0524
     10 C           4.4231    2.6040    3.4159 C.ar    1  UNL1       -0.0177
     11 C           4.6719    3.6579    4.4003 C.2     1  UNL1        0.0114
     12 C           5.5388    3.3254    5.5518 C.3     1  UNL1        0.1192
     13 O           5.6065    4.5291    6.3021 O.3     1  UNL1       -0.4563
     14 C           4.8395    5.4776    5.6968 C.2     1  UNL1        0.3405
     15 O           4.6769    6.6013    6.1400 O.2     1  UNL1       -0.2449
     16 C           4.2506    4.9300    4.4463 C.2     1  UNL1        0.0731
     17 C           3.4646    5.6950    3.4651 C.ar    1  UNL1       -0.0107
     18 C           2.5081    5.0840    2.6409 C.ar    1  UNL1       -0.0538
     19 C           1.9064    5.7820    1.5904 C.ar    1  UNL1       -0.0612
     20 C           2.2146    7.1209    1.3772 C.ar    1  UNL1       -0.0617
     21 C           3.0848    7.7730    2.2442 C.ar    1  UNL1       -0.0612
     22 C           3.7004    7.0666    3.2814 C.ar    1  UNL1       -0.0538
     23 H           2.5365   -1.4091   -1.2081 H       1  UNL1        0.0468
     24 H           3.1074    0.2832   -1.1248 H       1  UNL1        0.0468
     25 H           1.7556   -0.2700   -0.0748 H       1  UNL1        0.0468
     26 H           2.4352   -0.1434    3.0507 H       1  UNL1        0.0637
     27 H           2.7690    1.7791    4.5484 H       1  UNL1        0.0624
     28 H           5.6880    1.2383    0.5593 H       1  UNL1        0.0637
     29 H           6.0181    3.1737    2.0600 H       1  UNL1        0.0624
     30 H           6.5496    3.0420    5.2385 H       1  UNL1        0.0749
     31 H           5.1166    2.5366    6.1817 H       1  UNL1        0.0749
     32 H           2.2232    4.0471    2.7854 H       1  UNL1        0.0624
     33 H           1.2086    5.2717    0.9320 H       1  UNL1        0.0618
     34 H           1.7726    7.6574    0.5425 H       1  UNL1        0.0618
     35 H           3.3053    8.8283    2.1056 H       1  UNL1        0.0618
     36 H           4.3902    7.6099    3.9252 H       1  UNL1        0.0624
@<TRIPOS>BOND
     1     1     2    1
     2     2     3    2
     3     2     4    2
     4     2     5    1
     5     5     6   ar
     6     6     7   ar
     7     5     8   ar
     8     8     9   ar
     9     9    10   ar
    10     7    10   ar
    11    10    11    1
    12    11    12    1
    13    12    13    1
    14    13    14    1
    15    14    15    2
    16    11    16    2
    17    14    16    1
    18    16    17    1
    19    17    18   ar
    20    18    19   ar
    21    19    20   ar
    22    20    21   ar
    23    21    22   ar
    24    17    22   ar
    25     1    23    1
    26     1    24    1
    27     1    25    1
    28     6    26    1
    29     7    27    1
    30     8    28    1
    31     9    29    1
    32    12    30    1
    33    12    31    1
    34    18    32    1
    35    19    33    1
    36    20    34    1
    37    21    35    1
    38    22    36    1
@<TRIPOS>MOLECULE
LIG00007588
 36 38 0 0 0
SMALL
GASTEIGER

@<TRIPOS>ATOM
      1 C          -0.6691    0.8641   -0.5501 C.ar    1  UNL1       -0.0516
      2 C           0.7233    0.9395   -0.5437 C.ar    1  UNL1       -0.0348
      3 C           1.4568   -0.0813    0.0506 C.ar    1  UNL1        0.1050
      4 S           3.2222   -0.0447   -0.0560 S.O2    1  UNL1        0.0559
      5 O           3.7312   -1.3842    0.0754 O.2     1  UNL1       -0.1533
      6 O           3.6187    0.8339   -1.1314 O.2     1  UNL1       -0.1533
      7 N           3.6233    0.7493    1.3646 N.3     1  UNL1       -0.2035
      8 C           0.8069   -1.1515    0.6719 C.ar    1  UNL1       -0.0348
      9 C          -0.5950   -1.1944    0.6984 C.ar    1  UNL1       -0.0516
     10 C          -1.3575   -0.2134    0.0467 C.ar    1  UNL1       -0.0091
     11 C          -2.8289   -0.3026   -0.0724 C.ar    1  UNL1        0.0469
     12 S          -3.7293    1.1785    0.0862 S.2     1  UNL1       -0.0717
     13 C          -5.1686    0.3763   -0.3364 C.ar    1  UNL1        0.0765
     14 N          -5.0686   -0.9261   -0.4430 N.ar    1  UNL1       -0.2437
     15 C          -6.4215    1.1475   -0.5594 C.3     1  UNL1       -0.0159
     16 C          -3.7383   -1.3399   -0.3044 C.ar    1  UNL1        0.0861
     17 C          -3.4631   -2.7766   -0.4481 C.ar    1  UNL1        0.0015
     18 C          -4.4552   -3.6955   -0.0570 C.ar    1  UNL1       -0.0525
     19 C          -4.2607   -5.0747   -0.1842 C.ar    1  UNL1       -0.0611
     20 C          -3.0619   -5.5613   -0.6919 C.ar    1  UNL1       -0.0617
     21 C          -2.0723   -4.6695   -1.0980 C.ar    1  UNL1       -0.0611
     22 C          -2.2852   -3.2882   -1.0046 C.ar    1  UNL1       -0.0525
     23 H          -1.2102    1.6622   -1.0552 H       1  UNL1        0.0624
     24 H           1.2185    1.7825   -1.0191 H       1  UNL1        0.0637
     25 H           4.1721    0.1304    1.9642 H       1  UNL1        0.1442
     26 H           4.0811    1.6361    1.1531 H       1  UNL1        0.1442
     27 H           1.3782   -1.9597    1.1248 H       1  UNL1        0.0637
     28 H          -1.0798   -2.0277    1.2042 H       1  UNL1        0.0624
     29 H          -6.2454    2.2285   -0.5821 H       1  UNL1        0.0298
     30 H          -7.1450    0.9349    0.2324 H       1  UNL1        0.0298
     31 H          -6.8654    0.8669   -1.5202 H       1  UNL1        0.0298
     32 H          -5.4034   -3.3363    0.3406 H       1  UNL1        0.0624
     33 H          -5.0497   -5.7636    0.1076 H       1  UNL1        0.0618
     34 H          -2.9021   -6.6334   -0.7847 H       1  UNL1        0.0618
     35 H          -1.1366   -5.0463   -1.5038 H       1  UNL1        0.0618
     36 H          -1.5126   -2.6284   -1.3868 H       1  UNL1        0.0624
@<TRIPOS>BOND
     1     1     2   ar
     2     2     3   ar
     3     3     4    1
     4     4     5    2
     5     4     6    2
     6     4     7    1
     7     3     8   ar
     8     8     9   ar
     9     9    10   ar
    10     1    10   ar
    11    10    11    1
    12    11    12   ar
    13    12    13   ar
    14    13    14   ar
    15    13    15    1
    16    11    16   ar
    17    14    16   ar
    18    16    17    1
    19    17    18   ar
    20    18    19   ar
    21    19    20   ar
    22    20    21   ar
    23    21    22   ar
    24    17    22   ar
    25     1    23    1
    26     2    24    1
    27     7    25    1
    28     7    26    1
    29     8    27    1
    30     9    28    1
    31    15    29    1
    32    15    30    1
    33    15    31    1
    34    18    32    1
    35    19    33    1
    36    20    34    1
    37    21    35    1
    38    22    36    1
@<TRIPOS>MOLECULE
LIG00008604
 34 36 0 0 0
SMALL
GASTEIGER

@<TRIPOS>ATOM
      1 C          -0.8971    0.1844    1.3840 C.ar    1  UNL1       -0.0507
      2 C           0.4638    0.4101    1.5938 C.ar    1  UNL1       -0.0347
      3 C           1.3458    0.3502    0.5115 C.ar    1  UNL1        0.1050
      4 S           3.0341    0.8262    0.7400 S.O2    1  UNL1        0.0559
      5 O           3.5820    1.2399   -0.5307 O.2     1  UNL1       -0.1533
      6 O           3.1406    1.6371    1.9297 O.2     1  UNL1       -0.1533
      7 N           3.7573   -0.6400    1.1065 N.3     1  UNL1       -0.2035
      8 C           0.8898    0.0133   -0.7665 C.ar    1  UNL1       -0.0347
      9 C          -0.4704   -0.2276   -0.9692 C.ar    1  UNL1       -0.0507
     10 C          -1.3755   -0.0840    0.0935 C.ar    1  UNL1        0.0021
     11 C          -2.8066   -0.1254   -0.1569 C.ar    1  UNL1        0.0950
     12 C          -3.5411   -1.2307   -0.1376 C.ar    1  UNL1        0.1220
     13 O          -4.8948   -1.0220   -0.3277 O.2     1  UNL1       -0.4150
     14 C          -4.9545    0.3662   -0.4657 C.ar    1  UNL1        0.4253
     15 O          -6.0235    0.9239   -0.6734 O.2     1  UNL1       -0.2223
     16 N          -3.6664    0.9312   -0.3530 N.ar    1  UNL1       -0.2429
     17 C          -3.4001    2.3417   -0.4323 C.ar    1  UNL1        0.0533
     18 C          -4.4233    3.2944   -0.2760 C.ar    1  UNL1       -0.0349
     19 C          -4.1608    4.6734   -0.3062 C.ar    1  UNL1       -0.0245
     20 C          -2.8662    5.1246   -0.4998 C.ar    1  UNL1        0.1235
     21 F          -2.6109    6.4383   -0.5138 F       1  UNL1       -0.2055
     22 C          -1.8354    4.2232   -0.6820 C.ar    1  UNL1       -0.0245
     23 C          -2.1074    2.8494   -0.6561 C.ar    1  UNL1       -0.0349
     24 H          -1.5862    0.2683    2.2226 H       1  UNL1        0.0625
     25 H           0.8202    0.6677    2.5890 H       1  UNL1        0.0637
     26 H           4.4515   -0.8689    0.3946 H       1  UNL1        0.1442
     27 H           4.1331   -0.6103    2.0545 H       1  UNL1        0.1442
     28 H           1.5751   -0.0226   -1.6109 H       1  UNL1        0.0637
     29 H          -0.8300   -0.4456   -1.9735 H       1  UNL1        0.0625
     30 H          -3.2497   -2.2534    0.0247 H       1  UNL1        0.1053
     31 H          -5.4545    3.0057   -0.0945 H       1  UNL1        0.0639
     32 H          -4.9648    5.3892   -0.1748 H       1  UNL1        0.0647
     33 H          -0.8244    4.5830   -0.8486 H       1  UNL1        0.0647
     34 H          -1.2620    2.2076   -0.8506 H       1  UNL1        0.0639
@<TRIPOS>BOND
     1     1     2   ar
     2     2     3   ar
     3     3     4    1
     4     4     5    2
     5     4     6    2
     6     4     7    1
     7     3     8   ar
     8     8     9   ar
     9     9    10   ar
    10     1    10   ar
    11    10    11    1
    12    11    12   ar
    13    12    13   ar
    14    13    14   ar
    15    14    15    2
    16    14    16   ar
    17    11    16   ar
    18    16    17    1
    19    17    18   ar
    20    18    19   ar
    21    19    20   ar
    22    20    21    1
    23    20    22   ar
    24    22    23   ar
    25    17    23   ar
    26     1    24    1
    27     2    25    1
    28     7    26    1
    29     7    27    1
    30     8    28    1
    31     9    29    1
    32    12    30    1
    33    18    31    1
    34    19    32    1
    35    22    33    1
    36    23    34    1
@<TRIPOS>MOLECULE
LIG00009201
 39 40 0 0 0
SMALL
GASTEIGER

@<TRIPOS>ATOM
      1 C          -0.5445   -1.0471    0.0679 C.ar    1  UNL1       -0.0509
      2 C           0.7251   -1.0769    0.6505 C.ar    1  UNL1       -0.0611
      3 C           1.0863   -0.1110    1.5903 C.ar    1  UNL1       -0.0617
      4 C           0.1793    0.8809    1.9528 C.ar    1  UNL1       -0.0611
      5 C          -1.0974    0.9011    1.3867 C.ar    1  UNL1       -0.0509
      6 C          -1.4626   -0.0518    0.4242 C.ar    1  UNL1        0.0223
      7 C          -2.8232   -0.0851   -0.1915 C.2     1  UNL1        0.1932
      8 O          -3.2759   -1.1518   -0.5987 O.2     1  UNL1       -0.2867
      9 C          -3.6728    1.1313   -0.2837 C.ar    1  UNL1        0.0231
     10 C          -5.0607    0.9964   -0.1563 C.ar    1  UNL1       -0.0437
     11 C          -5.8879    2.1245   -0.1635 C.ar    1  UNL1       -0.0228
     12 C          -7.3524    2.0224   -0.0512 C.2     1  UNL1       -0.0355
     13 C          -8.0594    1.0312   -0.6174 C.2     1  UNL1        0.0694
     14 S          -9.7838    1.0008   -0.4695 S.O2    1  UNL1        0.0492
     15 O         -10.2953    2.3495   -0.4221 O.2     1  UNL1       -0.1538
     16 O         -10.3010    0.0217   -1.3991 O.2     1  UNL1       -0.1538
     17 N         -10.0580    0.3571    1.0555 N.3     1  UNL1       -0.2041
     18 C          -5.2973    3.3962   -0.2227 C.ar    1  UNL1       -0.0513
     19 C          -3.9076    3.5453   -0.3668 C.ar    1  UNL1       -0.0464
     20 C          -3.1146    2.3980   -0.4704 C.ar    1  UNL1       -0.0477
     21 C          -3.2726    4.9140   -0.3992 C.3     1  UNL1       -0.0305
     22 C          -2.2099    5.0876    0.6837 C.3     1  UNL1       -0.0613
     23 H          -0.8180   -1.8099   -0.6593 H       1  UNL1        0.0625
     24 H           1.4274   -1.8616    0.3813 H       1  UNL1        0.0618
     25 H           2.0719   -0.1406    2.0492 H       1  UNL1        0.0618
     26 H           0.4586    1.6310    2.6896 H       1  UNL1        0.0618
     27 H          -1.7946    1.6613    1.7265 H       1  UNL1        0.0625
     28 H          -5.4793   -0.0026   -0.0382 H       1  UNL1        0.0630
     29 H          -7.8537    2.8333    0.4726 H       1  UNL1        0.0637
     30 H          -7.6168    0.2324   -1.1941 H       1  UNL1        0.0835
     31 H          -9.7906    0.9809    1.8126 H       1  UNL1        0.1442
     32 H          -9.7834   -0.6163    1.1399 H       1  UNL1        0.1442
     33 H          -5.9248    4.2854   -0.1694 H       1  UNL1        0.0626
     34 H          -2.0486    2.5023   -0.6610 H       1  UNL1        0.0627
     35 H          -4.0374    5.6865   -0.2586 H       1  UNL1        0.0311
     36 H          -2.8298    5.0789   -1.3877 H       1  UNL1        0.0311
     37 H          -2.6224    4.8916    1.6795 H       1  UNL1        0.0233
     38 H          -1.8176    6.1093    0.6707 H       1  UNL1        0.0233
     39 H          -1.3628    4.4087    0.5353 H       1  UNL1        0.0233
@<TRIPOS>BOND
     1     1     2   ar
     2     2     3   ar
     3     3     4   ar
     4     4     5   ar
     5     5     6   ar
     6     1     6   ar
     7     6     7    1
     8     7     8    2
     9     7     9    1
    10     9    10   ar
    11    10    11   ar
    12    11    12    1
    13    12    13    2
    14    13    14    1
    15    14    15    2
    16    14    16    2
    17    14    17    1
    18    11    18   ar
    19    18    19   ar
    20    19    20   ar
    21     9    20   ar
    22    19    21    1
    23    21    22    1
    24     1    23    1
    25     2    24    1
    26     3    25    1
    27     4    26    1
    28     5    27    1
    29    10    28    1
    30    12    29    1
    31    13    30    1
    32    17    31    1
    33    17    32    1
    34    18    33    1
    35    20    34    1
    36    21    35    1
    37    21    36    1
    38    22    37    1
    39    22    38    1
    40    22    39    1
@<TRIPOS>MOLECULE
LIG00009969
 38 40 0 0 0
SMALL
GASTEIGER

@<TRIPOS>ATOM
      1 C           3.5803    2.4706    0.0492 C.3     1  UNL1        0.0596
      2 S           3.9590    0.7340    0.0875 S.O2    1  UNL1       -0.0059
      3 O           5.2698    0.5667    0.6868 O.2     1  UNL1       -0.1696
      4 O           2.8044    0.0309    0.6104 O.2     1  UNL1       -0.1696
      5 C           4.1049    0.3186   -1.6363 C.ar    1  UNL1        0.0879
      6 C           5.3330    0.4798   -2.2812 C.ar    1  UNL1       -0.0363
      7 C           5.4136    0.2914   -3.6628 C.ar    1  UNL1       -0.0525
      8 C           2.9852   -0.1370   -2.3361 C.ar    1  UNL1       -0.0363
      9 C           3.0759   -0.3405   -3.7145 C.ar    1  UNL1       -0.0525
     10 C           4.2751   -0.0707   -4.3928 C.ar    1  UNL1       -0.0211
     11 C           4.3010   -0.0623   -5.8571 C.2     1  UNL1       -0.0288
     12 C           4.4781   -1.3715   -6.5688 C.3     1  UNL1       -0.0194
     13 C           4.2367   -1.0452   -8.0295 C.3     1  UNL1        0.0145
     14 C           4.2341    0.4490   -8.0353 C.2     1  UNL1        0.1643
     15 O           4.2297    1.1139   -9.0619 O.2     1  UNL1       -0.2920
     16 C           4.1621    1.0184   -6.6544 C.2     1  UNL1        0.0284
     17 C           3.9055    2.4442   -6.3637 C.ar    1  UNL1       -0.0089
     18 C           4.3273    3.4466   -7.2544 C.ar    1  UNL1       -0.0184
     19 C           3.9398    4.7757   -7.0786 C.ar    1  UNL1        0.1267
     20 F           4.3094    5.6923   -7.9823 F       1  UNL1       -0.2054
     21 C           3.1587    5.1612   -6.0031 C.ar    1  UNL1        0.0088
     22 C           2.7849    4.1944   -5.0882 C.ar    1  UNL1        0.1267
     23 F           2.0371    4.5387   -4.0311 F       1  UNL1       -0.2054
     24 C           3.1434    2.8571   -5.2589 C.ar    1  UNL1       -0.0184
     25 H           3.4756    2.8197    1.0787 H       1  UNL1        0.0468
     26 H           2.6420    2.6209   -0.4889 H       1  UNL1        0.0468
     27 H           4.3960    3.0060   -0.4409 H       1  UNL1        0.0468
     28 H           6.2212    0.7800   -1.7264 H       1  UNL1        0.0637
     29 H           6.3642    0.4562   -4.1683 H       1  UNL1        0.0624
     30 H           2.0369   -0.3000   -1.8277 H       1  UNL1        0.0637
     31 H           2.1891   -0.6491   -4.2643 H       1  UNL1        0.0624
     32 H           3.7702   -2.1339   -6.2262 H       1  UNL1        0.0318
     33 H           5.4934   -1.7583   -6.4235 H       1  UNL1        0.0318
     34 H           3.2573   -1.4000   -8.3668 H       1  UNL1        0.0348
     35 H           5.0257   -1.4364   -8.6752 H       1  UNL1        0.0348
     36 H           4.9331    3.2128   -8.1264 H       1  UNL1        0.0652
     37 H           2.8402    6.1898   -5.8888 H       1  UNL1        0.0675
     38 H           2.7673    2.1556   -4.5260 H       1  UNL1        0.0652
@<TRIPOS>BOND
     1     1     2    1
     2     2     3    2
     3     2     4    2
     4     2     5    1
     5     5     6   ar
     6     6     7   ar
     7     5     8   ar
     8     8     9   ar
     9     9    10   ar
    10     7    10   ar
    11    10    11    1
    12    11    12    1
    13    12    13    1
    14    13    14    1
    15    14    15    2
    16    11    16    2
    17    14    16    1
    18    16    17    1
    19    17    18   ar
    20    18    19   ar
    21    19    20    1
    22    19    21   ar
    23    21    22   ar
    24    22    23    1
    25    22    24   ar
    26    17    24   ar
    27     1    25    1
    28     1    26    1
    29     1    27    1
    30     6    28    1
    31     7    29    1
    32     8    30    1
    33     9    31    1
    34    12    32    1
    35    12    33    1
    36    13    34    1
    37    13    35    1
    38    18    36    1
    39    21    37    1
    40    24    38    1
@<TRIPOS>MOLECULE
LIG00017499
 49 51 0 0 0
SMALL
GASTEIGER

@<TRIPOS>ATOM
      1 C           1.1042   -0.2964    0.1021 C.3     1  UNL1        0.0596
      2 S           2.8370    0.0336   -0.0734 S.O2    1  UNL1       -0.0044
      3 O           3.5074   -1.2226   -0.3552 O.2     1  UNL1       -0.1696
      4 O           2.9936    1.1722   -0.9548 O.2     1  UNL1       -0.1696
      5 C           3.3259    0.5408    1.5395 C.ar    1  UNL1        0.1066
      6 C           3.7863   -0.3917    2.4713 C.ar    1  UNL1       -0.0247
      7 C           3.2713    1.8833    1.8747 C.ar    1  UNL1        0.0547
      8 N           3.5981    2.3871    3.0850 N.ar    1  UNL1       -0.2354
      9 C           4.0439    1.4621    3.9618 C.ar    1  UNL1        0.1410
     10 C           4.1661    0.0981    3.7311 C.ar    1  UNL1        0.0209
     11 N           4.4746    1.7231    5.2497 N.ar    1  UNL1       -0.3288
     12 C           4.8423    0.5323    5.8585 C.ar    1  UNL1        0.0212
     13 C           4.6662   -0.4748    4.9212 C.ar    1  UNL1       -0.0316
     14 C           5.3705    0.3970    7.2555 C.3     1  UNL1       -0.0125
     15 C           4.2956    0.1458    8.3182 C.3     1  UNL1       -0.0506
     16 C           3.5104   -1.1441    8.1347 C.3     1  UNL1       -0.0649
     17 C           4.3933    3.0426    5.8645 C.3     1  UNL1        0.0277
     18 C           5.6652    3.9197    5.7780 C.3     1  UNL1       -0.0230
     19 C           6.0837    4.3040    4.3470 C.3     1  UNL1       -0.0486
     20 C           5.1374    5.3088    3.6895 C.3     1  UNL1       -0.0528
     21 C           4.9709    6.5635    4.5383 C.3     1  UNL1       -0.0530
     22 C           4.5422    6.2230    5.9620 C.3     1  UNL1       -0.0528
     23 C           5.4857    5.2079    6.6121 C.3     1  UNL1       -0.0486
     24 H           0.7275   -0.6418   -0.8626 H       1  UNL1        0.0468
     25 H           0.5927    0.6229    0.3919 H       1  UNL1        0.0468
     26 H           0.9621   -1.0741    0.8547 H       1  UNL1        0.0468
     27 H           3.8645   -1.4497    2.2347 H       1  UNL1        0.0644
     28 H           2.9477    2.6311    1.1552 H       1  UNL1        0.0850
     29 H           4.8751   -1.5248    5.0904 H       1  UNL1        0.0642
     30 H           5.9402    1.2919    7.5285 H       1  UNL1        0.0327
     31 H           6.0900   -0.4327    7.2778 H       1  UNL1        0.0327
     32 H           3.5951    0.9877    8.3587 H       1  UNL1        0.0266
     33 H           4.7923    0.1010    9.2953 H       1  UNL1        0.0266
     34 H           2.8818   -1.1114    7.2391 H       1  UNL1        0.0230
     35 H           2.8454   -1.3037    8.9926 H       1  UNL1        0.0230
     36 H           4.1749   -2.0118    8.0626 H       1  UNL1        0.0230
     37 H           4.1370    2.8782    6.9175 H       1  UNL1        0.0495
     38 H           3.5283    3.5516    5.4261 H       1  UNL1        0.0495
     39 H           6.4930    3.3499    6.2203 H       1  UNL1        0.0318
     40 H           6.1873    3.4152    3.7169 H       1  UNL1        0.0268
     41 H           7.0841    4.7569    4.3894 H       1  UNL1        0.0268
     42 H           4.1537    4.8585    3.5287 H       1  UNL1        0.0265
     43 H           5.5224    5.5826    2.7007 H       1  UNL1        0.0265
     44 H           4.2291    7.2251    4.0761 H       1  UNL1        0.0265
     45 H           5.9179    7.1164    4.5629 H       1  UNL1        0.0265
     46 H           3.5189    5.8300    5.9519 H       1  UNL1        0.0265
     47 H           4.5179    7.1398    6.5624 H       1  UNL1        0.0265
     48 H           5.1221    4.9634    7.6169 H       1  UNL1        0.0268
     49 H           6.4666    5.6830    6.7454 H       1  UNL1        0.0268
@<TRIPOS>BOND
     1     1     2    1
     2     2     3    2
     3     2     4    2
     4     2     5    1
     5     5     6   ar
     6     5     7   ar
     7     7     8   ar
     8     8     9   ar
     9     9    10   ar
    10     6    10   ar
    11     9    11   ar
    12    11    12   ar
    13    12    13   ar
    14    10    13   ar
    15    12    14    1
    16    14    15    1
    17    15    16    1
    18    11    17    1
    19    17    18    1
    20    18    19    1
    21    19    20    1
    22    20    21    1
    23    21    22    1
    24    22    23    1
    25    18    23    1
    26     1    24    1
    27     1    25    1
    28     1    26    1
    29     6    27    1
    30     7    28    1
    31    13    29    1
    32    14    30    1
    33    14    31    1
    34    15    32    1
    35    15    33    1
    36    16    34    1
    37    16    35    1
    38    16    36    1
    39    17    37    1
    40    17    38    1
    41    18    39    1
    42    19    40    1
    43    19    41    1
    44    20    42    1
    45    20    43    1
    46    21    44    1
    47    21    45    1
    48    22    46    1
    49    22    47    1
    50    23    48    1
    51    23    49    1
@<TRIPOS>MOLECULE
LIG00018527
 39 41 0 0 0
SMALL
GASTEIGER

@<TRIPOS>ATOM
      1 C           1.6349   -0.3482    0.5167 C.3     1  UNL1        0.0596
      2 S           3.1907   -0.1792   -0.3144 S.O2    1  UNL1       -0.0059
      3 O           4.1895   -0.9059    0.4456 O.2     1  UNL1       -0.1696
      4 O           2.9772   -0.4597   -1.7214 O.2     1  UNL1       -0.1696
      5 C           3.5600    1.5537   -0.1647 C.ar    1  UNL1        0.0879
      6 C           4.3097    2.0158    0.9203 C.ar    1  UNL1       -0.0363
      7 C           4.6419    3.3727    1.0045 C.ar    1  UNL1       -0.0525
      8 C           3.1596    2.4261   -1.1770 C.ar    1  UNL1       -0.0363
      9 C           3.5085    3.7748   -1.0978 C.ar    1  UNL1       -0.0525
     10 C           4.2463    4.2556   -0.0066 C.ar    1  UNL1       -0.0215
     11 C           4.6140    5.6697    0.0331 C.2     1  UNL1       -0.0365
     12 C           5.9037    6.0743   -0.6207 C.3     1  UNL1       -0.0266
     13 C           5.7415    7.5811   -0.7549 C.3     1  UNL1       -0.0450
     14 C           4.7655    7.9830    0.3495 C.3     1  UNL1       -0.0266
     15 C           3.9827    6.7175    0.5988 C.2     1  UNL1       -0.0365
     16 C           2.7671    6.7346    1.4365 C.ar    1  UNL1       -0.0214
     17 C           2.6415    7.6675    2.4814 C.ar    1  UNL1       -0.0516
     18 C           1.5418    7.6408    3.3462 C.ar    1  UNL1       -0.0259
     19 C           0.5499    6.6886    3.1641 C.ar    1  UNL1        0.1234
     20 F          -0.4831    6.6349    4.0135 F       1  UNL1       -0.2055
     21 C           0.6188    5.7895    2.1115 C.ar    1  UNL1       -0.0259
     22 C           1.7156    5.8251    1.2457 C.ar    1  UNL1       -0.0516
     23 H           1.3220   -1.3945    0.4336 H       1  UNL1        0.0468
     24 H           0.8956    0.2934    0.0341 H       1  UNL1        0.0468
     25 H           1.7565   -0.0834    1.5679 H       1  UNL1        0.0468
     26 H           4.6553    1.3313    1.6942 H       1  UNL1        0.0637
     27 H           5.2282    3.7319    1.8476 H       1  UNL1        0.0624
     28 H           2.5958    2.0693   -2.0370 H       1  UNL1        0.0637
     29 H           3.2030    4.4542   -1.8912 H       1  UNL1        0.0624
     30 H           6.0590    5.6069   -1.5980 H       1  UNL1        0.0314
     31 H           6.7502    5.8250    0.0297 H       1  UNL1        0.0314
     32 H           5.3149    7.8212   -1.7376 H       1  UNL1        0.0272
     33 H           6.6972    8.1092   -0.6766 H       1  UNL1        0.0272
     34 H           4.1302    8.8080    0.0107 H       1  UNL1        0.0314
     35 H           5.3092    8.2940    1.2480 H       1  UNL1        0.0314
     36 H           3.4127    8.4125    2.6612 H       1  UNL1        0.0624
     37 H           1.4652    8.3463    4.1671 H       1  UNL1        0.0646
     38 H          -0.1720    5.0608    1.9711 H       1  UNL1        0.0646
     39 H           1.7284    5.1224    0.4203 H       1  UNL1        0.0624
@<TRIPOS>BOND
     1     1     2    1
     2     2     3    2
     3     2     4    2
     4     2     5    1
     5     5     6   ar
     6     6     7   ar
     7     5     8   ar
     8     8     9   ar
     9     9    10   ar
    10     7    10   ar
    11    10    11    1
    12    11    12    1
    13    12    13    1
    14    13    14    1
    15    11    15    2
    16    14    15    1
    17    15    16    1
    18    16    17   ar
    19    17    18   ar
    20    18    19   ar
    21    19    20    1
    22    19    21   ar
    23    21    22   ar
    24    16    22   ar
    25     1    23    1
    26     1    24    1
    27     1    25    1
    28     6    26    1
    29     7    27    1
    30     8    28    1
    31     9    29    1
    32    12    30    1
    33    12    31    1
    34    13    32    1
    35    13    33    1
    36    14    34    1
    37    14    35    1
    38    17    36    1
    39    18    37    1
    40    21    38    1
    41    22    39    1
@<TRIPOS>MOLECULE
LIG00020206
 35 37 0 0 0
SMALL
GASTEIGER

@<TRIPOS>ATOM
      1 C          -0.7079    0.8736    0.8057 C.ar    1  UNL1       -0.0499
      2 C           0.6868    0.9763    0.7983 C.ar    1  UNL1       -0.0258
      3 C           1.4438   -0.0122    0.1862 C.ar    1  UNL1        0.1234
      4 F           2.7770    0.1029    0.1465 F       1  UNL1       -0.2055
      5 C           0.8337   -1.1169   -0.3896 C.ar    1  UNL1       -0.0258
      6 C          -0.5614   -1.1960   -0.4200 C.ar    1  UNL1       -0.0499
      7 C          -1.3553   -0.1733    0.1282 C.ar    1  UNL1        0.0007
      8 C          -2.8198   -0.2157   -0.0370 C.ar    1  UNL1        0.0759
      9 C          -3.6380   -1.3359   -0.1240 C.ar    1  UNL1        0.0020
     10 C          -4.9524   -0.8536   -0.1886 C.ar    1  UNL1        0.1627
     11 C          -6.1632   -1.6100   -0.3259 C.1     1  UNL1        0.1210
     12 N          -7.1219   -2.2553   -0.4576 N.1     1  UNL1       -0.1892
     13 N          -3.6958    0.8730   -0.1763 N.ar    1  UNL1       -0.2309
     14 N          -4.9982    0.4748   -0.0969 N.ar    1  UNL1       -0.1553
     15 C          -3.4409    2.2475   -0.4706 C.ar    1  UNL1        0.0662
     16 C          -2.3011    2.6520   -1.1800 C.ar    1  UNL1       -0.0344
     17 C          -2.1135    3.9995   -1.5022 C.ar    1  UNL1       -0.0334
     18 C          -3.0845    4.9375   -1.1449 C.ar    1  UNL1        0.1051
     19 C          -4.2187    4.5525   -0.4290 C.ar    1  UNL1       -0.0334
     20 C          -4.4007    3.2071   -0.1025 C.ar    1  UNL1       -0.0344
     21 S          -2.8823    6.6295   -1.6179 S.O2    1  UNL1        0.0559
     22 O          -3.7083    7.4612   -0.7754 O.2     1  UNL1       -0.1533
     23 O          -1.4807    6.8955   -1.8395 O.2     1  UNL1       -0.1533
     24 N          -3.6044    6.6358   -3.1335 N.3     1  UNL1       -0.2035
     25 H          -1.2751    1.6534    1.3102 H       1  UNL1        0.0625
     26 H           1.1825    1.8295    1.2516 H       1  UNL1        0.0646
     27 H           1.4435   -1.8982   -0.8322 H       1  UNL1        0.0646
     28 H          -1.0154   -2.0582   -0.9029 H       1  UNL1        0.0625
     29 H          -3.3246   -2.3711   -0.1195 H       1  UNL1        0.0668
     30 H          -1.5647    1.9392   -1.5416 H       1  UNL1        0.0639
     31 H          -1.2273    4.3027   -2.0569 H       1  UNL1        0.0638
     32 H          -4.9716    5.2827   -0.1396 H       1  UNL1        0.0638
     33 H          -5.2967    2.9193    0.4471 H       1  UNL1        0.0639
     34 H          -4.4380    7.2240   -3.1255 H       1  UNL1        0.1442
     35 H          -2.9222    6.8899   -3.8482 H       1  UNL1        0.1442
@<TRIPOS>BOND
     1     1     2   ar
     2     2     3   ar
     3     3     4    1
     4     3     5   ar
     5     5     6   ar
     6     6     7   ar
     7     1     7   ar
     8     7     8    1
     9     8     9   ar
    10     9    10   ar
    11    10    11    1
    12    11    12    3
    13     8    13   ar
    14    13    14   ar
    15    10    14   ar
    16    13    15    1
    17    15    16   ar
    18    16    17   ar
    19    17    18   ar
    20    18    19   ar
    21    19    20   ar
    22    15    20   ar
    23    18    21    1
    24    21    22    2
    25    21    23    2
    26    21    24    1
    27     1    25    1
    28     2    26    1
    29     5    27    1
    30     6    28    1
    31     9    29    1
    32    16    30    1
    33    17    31    1
    34    19    32    1
    35    20    33    1
    36    24    34    1
    37    24    35    1
@<TRIPOS>MOLECULE
LIG00020207
 37 39 0 0 0
SMALL
GASTEIGER

@<TRIPOS>ATOM
      1 C          -0.6737    0.9019    0.8058 C.ar    1  UNL1       -0.0526
      2 C           0.7218    0.9933    0.8267 C.ar    1  UNL1       -0.0611
      3 C           1.4962    0.0085    0.2202 C.ar    1  UNL1       -0.0617
      4 C           0.8770   -1.0809   -0.3842 C.ar    1  UNL1       -0.0611
      5 C          -0.5175   -1.1506   -0.4377 C.ar    1  UNL1       -0.0526
      6 C          -1.3156   -0.1362    0.1151 C.ar    1  UNL1        0.0005
      7 C          -2.7784   -0.1873   -0.0522 C.ar    1  UNL1        0.0750
      8 C          -3.5847   -1.3129   -0.1429 C.ar    1  UNL1       -0.0101
      9 C          -4.9088   -0.8523   -0.2452 C.ar    1  UNL1        0.0947
     10 C          -6.1479   -1.6527   -0.4462 C.3     1  UNL1        0.1337
     11 F          -5.8712   -2.9874   -0.5131 F       1  UNL1       -0.2424
     12 N          -3.6622    0.8897   -0.1952 N.ar    1  UNL1       -0.2318
     13 N          -4.9620    0.4773   -0.1357 N.ar    1  UNL1       -0.1682
     14 C          -3.4233    2.2653   -0.4922 C.ar    1  UNL1        0.0661
     15 C          -2.2870    2.6805   -1.1992 C.ar    1  UNL1       -0.0344
     16 C          -2.1228    4.0264   -1.5376 C.ar    1  UNL1       -0.0334
     17 C          -3.1113    4.9529   -1.1967 C.ar    1  UNL1        0.1051
     18 C          -4.2409    4.5565   -0.4747 C.ar    1  UNL1       -0.0334
     19 C          -4.4015    3.2126   -0.1369 C.ar    1  UNL1       -0.0344
     20 S          -2.9410    6.6422   -1.6876 S.O2    1  UNL1        0.0559
     21 O          -3.7801    7.4720   -0.8586 O.2     1  UNL1       -0.1533
     22 O          -1.5459    6.9283   -1.9238 O.2     1  UNL1       -0.1533
     23 N          -3.6707    6.6093   -3.2049 N.3     1  UNL1       -0.2035
     24 H          -1.2463    1.6786    1.3078 H       1  UNL1        0.0624
     25 H           1.2022    1.8413    1.3090 H       1  UNL1        0.0618
     26 H           2.5804    0.0852    0.2255 H       1  UNL1        0.0618
     27 H           1.4760   -1.8708   -0.8299 H       1  UNL1        0.0618
     28 H          -0.9710   -2.0036   -0.9372 H       1  UNL1        0.0624
     29 H          -3.2631   -2.3461   -0.1360 H       1  UNL1        0.0658
     30 H          -6.6305   -1.3723   -1.3886 H       1  UNL1        0.0681
     31 H          -6.8552   -1.4976    0.3727 H       1  UNL1        0.0681
     32 H          -1.5376    1.9738   -1.5472 H       1  UNL1        0.0639
     33 H          -1.2421    4.3369   -2.0959 H       1  UNL1        0.0638
     34 H          -5.0064    5.2772   -0.1949 H       1  UNL1        0.0638
     35 H          -5.2942    2.9117    0.4103 H       1  UNL1        0.0639
     36 H          -4.5101    7.1890   -3.2029 H       1  UNL1        0.1442
     37 H          -2.9931    6.8551   -3.9281 H       1  UNL1        0.1442
@<TRIPOS>BOND
     1     1     2   ar
     2     2     3   ar
     3     3     4   ar
     4     4     5   ar
     5     5     6   ar
     6     1     6   ar
     7     6     7    1
     8     7     8   ar
     9     8     9   ar
    10     9    10    1
    11    10    11    1
    12     7    12   ar
    13    12    13   ar
    14     9    13   ar
    15    12    14    1
    16    14    15   ar
    17    15    16   ar
    18    16    17   ar
    19    17    18   ar
    20    18    19   ar
    21    14    19   ar
    22    17    20    1
    23    20    21    2
    24    20    22    2
    25    20    23    1
    26     1    24    1
    27     2    25    1
    28     3    26    1
    29     4    27    1
    30     5    28    1
    31     8    29    1
    32    10    30    1
    33    10    31    1
    34    15    32    1
    35    16    33    1
    36    18    34    1
    37    19    35    1
    38    23    36    1
    39    23    37    1
@<TRIPOS>MOLECULE
LIG00021008
 37 39 0 0 0
SMALL
GASTEIGER

@<TRIPOS>ATOM
      1 C           1.6441   -1.1440   -0.2283 C.3     1  UNL1        0.0596
      2 S           3.1222   -0.1696   -0.0673 S.O2    1  UNL1       -0.0059
      3 O           2.7945    1.0242    0.6858 O.2     1  UNL1       -0.1696
      4 O           4.2026   -1.0409    0.3518 O.2     1  UNL1       -0.1696
      5 C           3.4481    0.3313   -1.7393 C.ar    1  UNL1        0.0879
      6 C           2.8452    1.4854   -2.2435 C.ar    1  UNL1       -0.0363
      7 C           3.0339    1.8370   -3.5854 C.ar    1  UNL1       -0.0507
      8 C           4.2882   -0.4385   -2.5395 C.ar    1  UNL1       -0.0363
      9 C           4.4911   -0.0628   -3.8705 C.ar    1  UNL1       -0.0507
     10 C           3.8645    1.0750   -4.4174 C.ar    1  UNL1        0.0016
     11 C           4.0436    1.3503   -5.8478 C.ar    1  UNL1        0.0861
     12 N           4.1965    0.2421   -6.6868 N.ar    1  UNL1       -0.2437
     13 C           4.3000    0.6136   -7.9385 C.ar    1  UNL1        0.0765
     14 C           4.3858   -0.3186   -9.0945 C.3     1  UNL1       -0.0159
     15 C           4.0473    2.5850   -6.5023 C.ar    1  UNL1        0.0469
     16 S           4.3176    2.2962   -8.1972 S.2     1  UNL1       -0.0717
     17 C           3.8994    3.9899   -6.0660 C.ar    1  UNL1       -0.0090
     18 C           4.4694    4.4539   -4.8700 C.ar    1  UNL1       -0.0508
     19 C           4.2805    5.7773   -4.4504 C.ar    1  UNL1       -0.0259
     20 C           3.5589    6.6580   -5.2447 C.ar    1  UNL1        0.1234
     21 F           3.3858    7.9253   -4.8438 F       1  UNL1       -0.2055
     22 C           3.0134    6.2422   -6.4482 C.ar    1  UNL1       -0.0259
     23 C           3.1733    4.9129   -6.8491 C.ar    1  UNL1       -0.0508
     24 H           1.3392   -1.4757    0.7666 H       1  UNL1        0.0468
     25 H           1.8541   -2.0096   -0.8592 H       1  UNL1        0.0468
     26 H           0.8544   -0.5295   -0.6684 H       1  UNL1        0.0468
     27 H           2.2118    2.1043   -1.6108 H       1  UNL1        0.0637
     28 H           2.5024    2.7050   -3.9669 H       1  UNL1        0.0625
     29 H           4.7742   -1.3318   -2.1517 H       1  UNL1        0.0637
     30 H           5.1307   -0.6849   -4.4971 H       1  UNL1        0.0625
     31 H           4.4215   -1.3569   -8.7505 H       1  UNL1        0.0298
     32 H           5.2835   -0.1266   -9.6901 H       1  UNL1        0.0298
     33 H           3.5074   -0.2094   -9.7398 H       1  UNL1        0.0298
     34 H           5.0610    3.7920   -4.2414 H       1  UNL1        0.0625
     35 H           4.6946    6.1240   -3.5086 H       1  UNL1        0.0646
     36 H           2.4658    6.9451   -7.0678 H       1  UNL1        0.0646
     37 H           2.7163    4.6103   -7.7896 H       1  UNL1        0.0625
@<TRIPOS>BOND
     1     1     2    1
     2     2     3    2
     3     2     4    2
     4     2     5    1
     5     5     6   ar
     6     6     7   ar
     7     5     8   ar
     8     8     9   ar
     9     9    10   ar
    10     7    10   ar
    11    10    11    1
    12    11    12   ar
    13    12    13   ar
    14    13    14    1
    15    11    15   ar
    16    15    16   ar
    17    13    16   ar
    18    15    17    1
    19    17    18   ar
    20    18    19   ar
    21    19    20   ar
    22    20    21    1
    23    20    22   ar
    24    22    23   ar
    25    17    23   ar
    26     1    24    1
    27     1    25    1
    28     1    26    1
    29     6    27    1
    30     7    28    1
    31     8    29    1
    32     9    30    1
    33    14    31    1
    34    14    32    1
    35    14    33    1
    36    18    34    1
    37    19    35    1
    38    22    36    1
    39    23    37    1
@<TRIPOS>MOLECULE
LIG00021204
 40 42 0 0 0
SMALL
GASTEIGER

@<TRIPOS>ATOM
      1 C          -0.4464   -1.2416   -0.0778 C.ar    1  UNL1       -0.0495
      2 C           0.7565   -1.5007    0.5877 C.ar    1  UNL1       -0.0427
      3 C           1.0931   -0.7469    1.7077 C.ar    1  UNL1        0.0410
      4 CL          2.5490   -1.0953    2.5578 Cl      1  UNL1       -0.0835
      5 C           0.2454    0.2641    2.1552 C.ar    1  UNL1       -0.0427
      6 C          -0.9712    0.5114    1.4973 C.ar    1  UNL1       -0.0495
      7 C          -1.3278   -0.2360    0.3693 C.ar    1  UNL1        0.0238
      8 C          -2.6408   -0.1006   -0.3446 C.2     1  UNL1        0.2096
      9 O          -2.9718   -1.0617   -1.0407 O.2     1  UNL1       -0.2851
     10 C          -3.5290    1.0554   -0.1913 C.ar    1  UNL1        0.0926
     11 C          -4.9208    0.9887   -0.0689 C.ar    1  UNL1       -0.0215
     12 C          -5.7947   -0.2203   -0.0528 C.3     1  UNL1       -0.0376
     13 C          -5.4113    2.3126    0.0233 C.ar    1  UNL1       -0.0370
     14 C          -4.3546    3.1763   -0.1634 C.ar    1  UNL1        0.0251
     15 N          -3.2089    2.4061   -0.2847 N.ar    1  UNL1       -0.3438
     16 C          -1.8927    2.9493   -0.5629 C.3     1  UNL1        0.0122
     17 C          -4.3945    4.6781   -0.2265 C.3     1  UNL1        0.0319
     18 C          -4.6816    5.2543   -1.5970 C.ar    1  UNL1        0.0695
     19 C          -5.9024    5.0607   -2.2412 C.ar    1  UNL1       -0.0332
     20 C          -6.1542    5.7336   -3.4327 C.ar    1  UNL1        0.0031
     21 C          -5.1696    6.5613   -3.9299 C.ar    1  UNL1        0.2320
     22 N          -3.9864    6.7161   -3.3181 N.ar    1  UNL1       -0.1115
     23 N          -3.7385    6.0576   -2.1372 N.ar    1  UNL1       -0.1504
     24 O          -5.3562    7.2959   -5.0642 O.3     1  UNL1       -0.4914
     25 H          -0.7072   -1.8532   -0.9413 H       1  UNL1        0.0625
     26 H           1.4040   -2.3020    0.2379 H       1  UNL1        0.0632
     27 H           0.5175    0.8476    3.0312 H       1  UNL1        0.0632
     28 H          -1.6340    1.2708    1.9035 H       1  UNL1        0.0625
     29 H          -5.2343   -1.1531    0.0363 H       1  UNL1        0.0278
     30 H          -6.3801   -0.2607   -0.9786 H       1  UNL1        0.0278
     31 H          -6.4947   -0.1726    0.7875 H       1  UNL1        0.0278
     32 H          -6.4474    2.6017    0.1548 H       1  UNL1        0.0638
     33 H          -1.9879    3.8414   -1.1846 H       1  UNL1        0.0456
     34 H          -1.2950    2.2147   -1.1042 H       1  UNL1        0.0456
     35 H          -1.4270    3.2099    0.3912 H       1  UNL1        0.0456
     36 H          -3.4578    5.0961    0.1607 H       1  UNL1        0.0392
     37 H          -5.1783    5.0416    0.4521 H       1  UNL1        0.0392
     38 H          -6.6619    4.4149   -1.8131 H       1  UNL1        0.0638
     39 H          -7.1059    5.6150   -3.9371 H       1  UNL1        0.0672
     40 H          -6.2656    7.1612   -5.3671 H       1  UNL1        0.2938
@<TRIPOS>BOND
     1     1     2   ar
     2     2     3   ar
     3     3     4    1
     4     3     5   ar
     5     5     6   ar
     6     6     7   ar
     7     1     7   ar
     8     7     8    1
     9     8     9    2
    10     8    10    1
    11    10    11   ar
    12    11    12    1
    13    11    13   ar
    14    13    14   ar
    15    14    15   ar
    16    10    15   ar
    17    15    16    1
    18    14    17    1
    19    17    18    1
    20    18    19   ar
    21    19    20   ar
    22    20    21   ar
    23    21    22   ar
    24    22    23   ar
    25    18    23   ar
    26    21    24    1
    27     1    25    1
    28     2    26    1
    29     5    27    1
    30     6    28    1
    31    12    29    1
    32    12    30    1
    33    12    31    1
    34    13    32    1
    35    16    33    1
    36    16    34    1
    37    16    35    1
    38    17    36    1
    39    17    37    1
    40    19    38    1
    41    20    39    1
    42    24    40    1
@<TRIPOS>MOLECULE
LIG00021204
 40 42 0 0 0
SMALL
GASTEIGER

@<TRIPOS>ATOM
      1 C          -0.4464   -1.2416   -0.0778 C.ar    1  UNL1       -0.0495
      2 C           0.7565   -1.5007    0.5877 C.ar    1  UNL1       -0.0427
      3 C           1.0931   -0.7469    1.7077 C.ar    1  UNL1        0.0410
      4 CL          2.5490   -1.0953    2.5578 Cl      1  UNL1       -0.0835
      5 C           0.2454    0.2641    2.1552 C.ar    1  UNL1       -0.0427
      6 C          -0.9712    0.5114    1.4973 C.ar    1  UNL1       -0.0495
      7 C          -1.3278   -0.2360    0.3693 C.ar    1  UNL1        0.0238
      8 C          -2.6408   -0.1006   -0.3446 C.2     1  UNL1        0.2096
      9 O          -2.9718   -1.0617   -1.0407 O.2     1  UNL1       -0.2851
     10 C          -3.5290    1.0554   -0.1913 C.ar    1  UNL1        0.0926
     11 C          -4.9208    0.9887   -0.0689 C.ar    1  UNL1       -0.0215
     12 C          -5.7947   -0.2203   -0.0528 C.3     1  UNL1       -0.0376
     13 C          -5.4113    2.3126    0.0233 C.ar    1  UNL1       -0.0370
     14 C          -4.3546    3.1763   -0.1634 C.ar    1  UNL1        0.0251
     15 N          -3.2089    2.4061   -0.2847 N.ar    1  UNL1       -0.3438
     16 C          -1.8927    2.9493   -0.5629 C.3     1  UNL1        0.0122
     17 C          -4.3945    4.6781   -0.2265 C.3     1  UNL1        0.0319
     18 C          -4.6816    5.2543   -1.5970 C.ar    1  UNL1        0.0695
     19 C          -5.9024    5.0607   -2.2412 C.ar    1  UNL1       -0.0332
     20 C          -6.1542    5.7336   -3.4327 C.ar    1  UNL1        0.0031
     21 C          -5.1696    6.5613   -3.9299 C.ar    1  UNL1        0.2320
     22 N          -3.9864    6.7161   -3.3181 N.ar    1  UNL1       -0.1115
     23 N          -3.7385    6.0576   -2.1372 N.ar    1  UNL1       -0.1504
     24 O          -5.3562    7.2959   -5.0642 O.3     1  UNL1       -0.4914
     25 H          -0.7072   -1.8532   -0.9413 H       1  UNL1        0.0625
     26 H           1.4040   -2.3020    0.2379 H       1  UNL1        0.0632
     27 H           0.5175    0.8476    3.0312 H       1  UNL1        0.0632
     28 H          -1.6340    1.2708    1.9035 H       1  UNL1        0.0625
     29 H          -5.2343   -1.1531    0.0363 H       1  UNL1        0.0278
     30 H          -6.3801   -0.2607   -0.9786 H       1  UNL1        0.0278
     31 H          -6.4947   -0.1726    0.7875 H       1  UNL1        0.0278
     32 H          -6.4474    2.6017    0.1548 H       1  UNL1        0.0638
     33 H          -1.9879    3.8414   -1.1846 H       1  UNL1        0.0456
     34 H          -1.2950    2.2147   -1.1042 H       1  UNL1        0.0456
     35 H          -1.4270    3.2099    0.3912 H       1  UNL1        0.0456
     36 H          -3.4578    5.0961    0.1607 H       1  UNL1        0.0392
     37 H          -5.1783    5.0416    0.4521 H       1  UNL1        0.0392
     38 H          -6.6619    4.4149   -1.8131 H       1  UNL1        0.0638
     39 H          -7.1059    5.6150   -3.9371 H       1  UNL1        0.0672
     40 H          -6.2656    7.1612   -5.3671 H       1  UNL1        0.2938
@<TRIPOS>BOND
     1     1     2   ar
     2     2     3   ar
     3     3     4    1
     4     3     5   ar
     5     5     6   ar
     6     6     7   ar
     7     1     7   ar
     8     7     8    1
     9     8     9    2
    10     8    10    1
    11    10    11   ar
    12    11    12    1
    13    11    13   ar
    14    13    14   ar
    15    14    15   ar
    16    10    15   ar
    17    15    16    1
    18    14    17    1
    19    17    18    1
    20    18    19   ar
    21    19    20   ar
    22    20    21   ar
    23    21    22   ar
    24    22    23   ar
    25    18    23   ar
    26    21    24    1
    27     1    25    1
    28     2    26    1
    29     5    27    1
    30     6    28    1
    31    12    29    1
    32    12    30    1
    33    12    31    1
    34    13    32    1
    35    16    33    1
    36    16    34    1
    37    16    35    1
    38    17    36    1
    39    17    37    1
    40    19    38    1
    41    20    39    1
    42    24    40    1
@<TRIPOS>MOLECULE
LIG00021204
 40 42 0 0 0
SMALL
GASTEIGER

@<TRIPOS>ATOM
      1 C          -0.4464   -1.2416   -0.0778 C.ar    1  UNL1       -0.0495
      2 C           0.7565   -1.5007    0.5877 C.ar    1  UNL1       -0.0427
      3 C           1.0931   -0.7469    1.7077 C.ar    1  UNL1        0.0410
      4 CL          2.5490   -1.0953    2.5578 Cl      1  UNL1       -0.0835
      5 C           0.2454    0.2641    2.1552 C.ar    1  UNL1       -0.0427
      6 C          -0.9712    0.5114    1.4973 C.ar    1  UNL1       -0.0495
      7 C          -1.3278   -0.2360    0.3693 C.ar    1  UNL1        0.0238
      8 C          -2.6408   -0.1006   -0.3446 C.2     1  UNL1        0.2096
      9 O          -2.9718   -1.0617   -1.0407 O.2     1  UNL1       -0.2851
     10 C          -3.5290    1.0554   -0.1913 C.ar    1  UNL1        0.0926
     11 C          -4.9208    0.9887   -0.0689 C.ar    1  UNL1       -0.0215
     12 C          -5.7947   -0.2203   -0.0528 C.3     1  UNL1       -0.0376
     13 C          -5.4113    2.3126    0.0233 C.ar    1  UNL1       -0.0370
     14 C          -4.3546    3.1763   -0.1634 C.ar    1  UNL1        0.0251
     15 N          -3.2089    2.4061   -0.2847 N.ar    1  UNL1       -0.3438
     16 C          -1.8927    2.9493   -0.5629 C.3     1  UNL1        0.0122
     17 C          -4.3945    4.6781   -0.2265 C.3     1  UNL1        0.0319
     18 C          -4.6816    5.2543   -1.5970 C.ar    1  UNL1        0.0695
     19 C          -5.9024    5.0607   -2.2412 C.ar    1  UNL1       -0.0332
     20 C          -6.1542    5.7336   -3.4327 C.ar    1  UNL1        0.0031
     21 C          -5.1696    6.5613   -3.9299 C.ar    1  UNL1        0.2320
     22 N          -3.9864    6.7161   -3.3181 N.ar    1  UNL1       -0.1115
     23 N          -3.7385    6.0576   -2.1372 N.ar    1  UNL1       -0.1504
     24 O          -5.3562    7.2959   -5.0642 O.3     1  UNL1       -0.4914
     25 H          -0.7072   -1.8532   -0.9413 H       1  UNL1        0.0625
     26 H           1.4040   -2.3020    0.2379 H       1  UNL1        0.0632
     27 H           0.5175    0.8476    3.0312 H       1  UNL1        0.0632
     28 H          -1.6340    1.2708    1.9035 H       1  UNL1        0.0625
     29 H          -5.2343   -1.1531    0.0363 H       1  UNL1        0.0278
     30 H          -6.3801   -0.2607   -0.9786 H       1  UNL1        0.0278
     31 H          -6.4947   -0.1726    0.7875 H       1  UNL1        0.0278
     32 H          -6.4474    2.6017    0.1548 H       1  UNL1        0.0638
     33 H          -1.9879    3.8414   -1.1846 H       1  UNL1        0.0456
     34 H          -1.2950    2.2147   -1.1042 H       1  UNL1        0.0456
     35 H          -1.4270    3.2099    0.3912 H       1  UNL1        0.0456
     36 H          -3.4578    5.0961    0.1607 H       1  UNL1        0.0392
     37 H          -5.1783    5.0416    0.4521 H       1  UNL1        0.0392
     38 H          -6.6619    4.4149   -1.8131 H       1  UNL1        0.0638
     39 H          -7.1059    5.6150   -3.9371 H       1  UNL1        0.0672
     40 H          -6.2656    7.1612   -5.3671 H       1  UNL1        0.2938
@<TRIPOS>BOND
     1     1     2   ar
     2     2     3   ar
     3     3     4    1
     4     3     5   ar
     5     5     6   ar
     6     6     7   ar
     7     1     7   ar
     8     7     8    1
     9     8     9    2
    10     8    10    1
    11    10    11   ar
    12    11    12    1
    13    11    13   ar
    14    13    14   ar
    15    14    15   ar
    16    10    15   ar
    17    15    16    1
    18    14    17    1
    19    17    18    1
    20    18    19   ar
    21    19    20   ar
    22    20    21   ar
    23    21    22   ar
    24    22    23   ar
    25    18    23   ar
    26    21    24    1
    27     1    25    1
    28     2    26    1
    29     5    27    1
    30     6    28    1
    31    12    29    1
    32    12    30    1
    33    12    31    1
    34    13    32    1
    35    16    33    1
    36    16    34    1
    37    16    35    1
    38    17    36    1
    39    17    37    1
    40    19    38    1
    41    20    39    1
    42    24    40    1
@<TRIPOS>MOLECULE
LIG00021455
 37 39 0 0 0
SMALL
GASTEIGER

@<TRIPOS>ATOM
      1 C          -0.8554    0.8219    0.9426 C.ar    1  UNL1       -0.0520
      2 C           0.5252    1.0487    0.9383 C.ar    1  UNL1       -0.0348
      3 C           1.3647    0.1423    0.2956 C.ar    1  UNL1        0.1050
      4 S           3.0836    0.5134    0.1214 S.O2    1  UNL1        0.0559
      5 O           3.6468   -0.2831   -0.9392 O.2     1  UNL1       -0.1533
      6 O           3.2698    1.9434    0.2059 O.2     1  UNL1       -0.1533
      7 N           3.7034   -0.1199    1.5483 N.3     1  UNL1       -0.2035
      8 C           0.8418   -1.0034   -0.2964 C.ar    1  UNL1       -0.0348
      9 C          -0.5455   -1.1910   -0.3355 C.ar    1  UNL1       -0.0520
     10 C          -1.4177   -0.2426    0.2153 C.ar    1  UNL1       -0.0123
     11 C          -2.8485   -0.2292   -0.1055 C.ar    1  UNL1        0.0542
     12 C          -3.6810   -1.3294   -0.2492 C.ar    1  UNL1        0.1707
     13 C          -3.5873   -2.8028   -0.1399 C.3     1  UNL1        0.1052
     14 O          -2.8298   -3.2987   -1.2379 O.3     1  UNL1       -0.3872
     15 O          -4.9336   -0.9008   -0.5614 O.2     1  UNL1       -0.3561
     16 N          -4.9602    0.4621   -0.6639 N.ar    1  UNL1       -0.0773
     17 C          -3.7124    0.8927   -0.4262 C.ar    1  UNL1        0.1213
     18 C          -3.4298    2.3369   -0.5031 C.ar    1  UNL1        0.0043
     19 C          -4.4067    3.2625   -0.0984 C.ar    1  UNL1       -0.0524
     20 C          -4.1382    4.6345   -0.0907 C.ar    1  UNL1       -0.0611
     21 C          -2.8822    5.1011   -0.4691 C.ar    1  UNL1       -0.0617
     22 C          -1.9145    4.2019   -0.9077 C.ar    1  UNL1       -0.0611
     23 C          -2.2011    2.8339   -0.9590 C.ar    1  UNL1       -0.0524
     24 H          -1.4908    1.5555    1.4372 H       1  UNL1        0.0624
     25 H           0.9221    1.9547    1.3918 H       1  UNL1        0.0637
     26 H           4.3590   -0.8686    1.3335 H       1  UNL1        0.1442
     27 H           4.0938    0.6295    2.1217 H       1  UNL1        0.1442
     28 H           1.4930   -1.7299   -0.7793 H       1  UNL1        0.0637
     29 H          -0.9132   -2.0608   -0.8690 H       1  UNL1        0.0624
     30 H          -4.5774   -3.2703   -0.1919 H       1  UNL1        0.0639
     31 H          -3.1153   -3.1132    0.7954 H       1  UNL1        0.0639
     32 H          -3.3015   -3.0378   -2.0488 H       1  UNL1        0.2100
     33 H          -5.3900    2.9196    0.2188 H       1  UNL1        0.0624
     34 H          -4.9091    5.3352    0.2191 H       1  UNL1        0.0618
     35 H          -2.6625    6.1652   -0.4348 H       1  UNL1        0.0618
     36 H          -0.9342    4.5624   -1.2105 H       1  UNL1        0.0618
     37 H          -1.4351    2.1645   -1.3430 H       1  UNL1        0.0624
@<TRIPOS>BOND
     1     1     2   ar
     2     2     3   ar
     3     3     4    1
     4     4     5    2
     5     4     6    2
     6     4     7    1
     7     3     8   ar
     8     8     9   ar
     9     9    10   ar
    10     1    10   ar
    11    10    11    1
    12    11    12   ar
    13    12    13    1
    14    13    14    1
    15    12    15   ar
    16    15    16   ar
    17    16    17   ar
    18    11    17   ar
    19    17    18    1
    20    18    19   ar
    21    19    20   ar
    22    20    21   ar
    23    21    22   ar
    24    22    23   ar
    25    18    23   ar
    26     1    24    1
    27     2    25    1
    28     7    26    1
    29     7    27    1
    30     8    28    1
    31     9    29    1
    32    13    30    1
    33    13    31    1
    34    14    32    1
    35    19    33    1
    36    20    34    1
    37    21    35    1
    38    22    36    1
    39    23    37    1
@<TRIPOS>MOLECULE
LIG00022442
 45 47 0 0 0
SMALL
GASTEIGER

@<TRIPOS>ATOM
      1 C           1.7668    0.6839    4.3403 C.3     1  UNL1        0.0596
      2 S           2.1413    0.5469    2.6058 S.O2    1  UNL1       -0.0059
      3 O           0.8902    0.4847    1.8728 O.2     1  UNL1       -0.1696
      4 O           3.1495    1.5357    2.2828 O.2     1  UNL1       -0.1696
      5 C           2.8979   -1.0546    2.5164 C.ar    1  UNL1        0.0879
      6 C           2.0928   -2.1936    2.4483 C.ar    1  UNL1       -0.0363
      7 C           2.6822   -3.4565    2.5574 C.ar    1  UNL1       -0.0508
      8 C           4.2834   -1.1607    2.5868 C.ar    1  UNL1       -0.0363
      9 C           4.8650   -2.4285    2.6361 C.ar    1  UNL1       -0.0508
     10 C           4.0761   -3.5947    2.6416 C.ar    1  UNL1       -0.0014
     11 C           4.7263   -4.8978    2.8733 C.ar    1  UNL1        0.0495
     12 C           5.7714   -5.0878    3.7687 C.ar    1  UNL1       -0.0360
     13 C           5.9773   -6.4577    3.9316 C.ar    1  UNL1       -0.0406
     14 C           5.0531   -7.1115    3.1412 C.ar    1  UNL1        0.0165
     15 C           4.7821   -8.5738    3.2070 C.3     1  UNL1       -0.0242
     16 N           4.4327   -6.1576    2.3220 N.ar    1  UNL1       -0.3410
     17 C           3.5619   -6.4418    1.1562 C.3     1  UNL1        0.0349
     18 H           2.5592   -6.5404    1.5932 H       1  UNL1        0.0528
     19 C           3.5196   -5.3554    0.0470 C.3     1  UNL1       -0.0295
     20 C           4.8577   -5.2020   -0.6730 C.3     1  UNL1       -0.0199
     21 C           5.2621   -6.5094   -1.3345 C.3     1  UNL1        0.1011
     22 H           6.2517   -6.4199   -1.7918 H       1  UNL1        0.0651
     23 F           4.3745   -6.7600   -2.3415 F       1  UNL1       -0.2455
     24 C           5.2139   -7.6856   -0.3667 C.3     1  UNL1       -0.0199
     25 C           3.8713   -7.7475    0.3715 C.3     1  UNL1       -0.0295
     26 H           1.3547    1.6768    4.5267 H       1  UNL1        0.0468
     27 H           2.6877    0.5502    4.9127 H       1  UNL1        0.0468
     28 H           1.0346   -0.0810    4.6081 H       1  UNL1        0.0468
     29 H           1.0132   -2.1084    2.3432 H       1  UNL1        0.0637
     30 H           2.0397   -4.3326    2.5683 H       1  UNL1        0.0625
     31 H           4.9164   -0.2776    2.6389 H       1  UNL1        0.0637
     32 H           5.9488   -2.4985    2.7078 H       1  UNL1        0.0625
     33 H           6.2588   -4.3059    4.3377 H       1  UNL1        0.0639
     34 H           6.6460   -6.9260    4.6403 H       1  UNL1        0.0635
     35 H           5.1903   -8.9903    4.1354 H       1  UNL1        0.0292
     36 H           5.2750   -9.1065    2.3917 H       1  UNL1        0.0292
     37 H           3.7071   -8.7785    3.2158 H       1  UNL1        0.0292
     38 H           3.1905   -4.3816    0.3906 H       1  UNL1        0.0286
     39 H           2.7545   -5.6427   -0.6894 H       1  UNL1        0.0286
     40 H           5.6329   -4.8781    0.0294 H       1  UNL1        0.0294
     41 H           4.7570   -4.4214   -1.4354 H       1  UNL1        0.0294
     42 H           6.0379   -7.6084    0.3503 H       1  UNL1        0.0294
     43 H           5.3498   -8.6170   -0.9277 H       1  UNL1        0.0294
     44 H           3.8124   -8.6419    0.9878 H       1  UNL1        0.0286
     45 H           3.0772   -7.9009   -0.3739 H       1  UNL1        0.0286
@<TRIPOS>BOND
     1     1     2    1
     2     2     3    2
     3     2     4    2
     4     2     5    1
     5     5     6   ar
     6     6     7   ar
     7     5     8   ar
     8     8     9   ar
     9     9    10   ar
    10     7    10   ar
    11    10    11    1
    12    11    12   ar
    13    12    13   ar
    14    13    14   ar
    15    14    15    1
    16    11    16   ar
    17    14    16   ar
    18    16    17    1
    19    17    18    1
    20    17    19    1
    21    19    20    1
    22    20    21    1
    23    21    22    1
    24    21    23    1
    25    21    24    1
    26    24    25    1
    27    17    25    1
    28     1    26    1
    29     1    27    1
    30     1    28    1
    31     6    29    1
    32     7    30    1
    33     8    31    1
    34     9    32    1
    35    12    33    1
    36    13    34    1
    37    15    35    1
    38    15    36    1
    39    15    37    1
    40    19    38    1
    41    19    39    1
    42    20    40    1
    43    20    41    1
    44    24    42    1
    45    24    43    1
    46    25    44    1
    47    25    45    1
@<TRIPOS>MOLECULE
LIG00022443
 35 37 0 0 0
SMALL
GASTEIGER

@<TRIPOS>ATOM
      1 C          -0.6969    0.8913    0.8317 C.ar    1  UNL1       -0.0499
      2 C           0.6996    0.9803    0.8485 C.ar    1  UNL1       -0.0258
      3 C           1.4581   -0.0042    0.2305 C.ar    1  UNL1        0.1234
      4 F           2.7935    0.0951    0.2215 F       1  UNL1       -0.2055
      5 C           0.8477   -1.0888   -0.3810 C.ar    1  UNL1       -0.0258
      6 C          -0.5471   -1.1478   -0.4405 C.ar    1  UNL1       -0.0499
      7 C          -1.3430   -0.1307    0.1180 C.ar    1  UNL1       -0.0010
      8 C          -2.8099   -0.1709   -0.0762 C.ar    1  UNL1        0.0537
      9 C          -3.5962   -1.3221   -0.0851 C.ar    1  UNL1       -0.0359
     10 C          -4.9450   -0.9611   -0.2361 C.ar    1  UNL1       -0.0432
     11 C          -4.9800    0.4078   -0.3047 C.ar    1  UNL1        0.0104
     12 N          -3.6878    0.9131   -0.2819 N.ar    1  UNL1       -0.3159
     13 C          -3.3960    2.3031   -0.4708 C.ar    1  UNL1        0.0467
     14 C          -4.3219    3.2760   -0.0517 C.ar    1  UNL1       -0.0360
     15 C          -4.0130    4.6361   -0.1462 C.ar    1  UNL1       -0.0334
     16 C          -2.7693    5.0228   -0.6520 C.ar    1  UNL1        0.1051
     17 C          -1.8741    4.0728   -1.1392 C.ar    1  UNL1       -0.0334
     18 C          -2.1982    2.7178   -1.0682 C.ar    1  UNL1       -0.0360
     19 S          -2.3307    6.7337   -0.6839 S.O2    1  UNL1        0.0559
     20 O          -1.2362    6.9275   -1.6102 O.2     1  UNL1       -0.1533
     21 O          -3.5300    7.5328   -0.7174 O.2     1  UNL1       -0.1533
     22 N          -1.6766    6.9394    0.8498 N.3     1  UNL1       -0.2035
     23 H          -1.2696    1.6635    1.3403 H       1  UNL1        0.0625
     24 H           1.1960    1.8195    1.3253 H       1  UNL1        0.0646
     25 H           1.4547   -1.8692   -0.8282 H       1  UNL1        0.0646
     26 H          -1.0062   -1.9909   -0.9520 H       1  UNL1        0.0625
     27 H          -3.2251   -2.3335    0.0259 H       1  UNL1        0.0639
     28 H          -5.8002   -1.6224   -0.2901 H       1  UNL1        0.0633
     29 H          -5.8313    1.0573   -0.4523 H       1  UNL1        0.0813
     30 H          -5.2728    3.0036    0.4013 H       1  UNL1        0.0639
     31 H          -4.7288    5.3784    0.1998 H       1  UNL1        0.0638
     32 H          -0.9159    4.3744   -1.5614 H       1  UNL1        0.0638
     33 H          -1.4973    2.0016   -1.4910 H       1  UNL1        0.0639
     34 H          -0.6877    7.1882    0.7768 H       1  UNL1        0.1442
     35 H          -2.2319    7.6135    1.3787 H       1  UNL1        0.1442
@<TRIPOS>BOND
     1     1     2   ar
     2     2     3   ar
     3     3     4    1
     4     3     5   ar
     5     5     6   ar
     6     6     7   ar
     7     1     7   ar
     8     7     8    1
     9     8     9   ar
    10     9    10   ar
    11    10    11   ar
    12    11    12   ar
    13     8    12   ar
    14    12    13    1
    15    13    14   ar
    16    14    15   ar
    17    15    16   ar
    18    16    17   ar
    19    17    18   ar
    20    13    18   ar
    21    16    19    1
    22    19    20    2
    23    19    21    2
    24    19    22    1
    25     1    23    1
    26     2    24    1
    27     5    25    1
    28     6    26    1
    29     9    27    1
    30    10    28    1
    31    11    29    1
    32    14    30    1
    33    15    31    1
    34    17    32    1
    35    18    33    1
    36    22    34    1
    37    22    35    1
@<TRIPOS>MOLECULE
LIG00022808
 42 44 0 0 0
SMALL
GASTEIGER

@<TRIPOS>ATOM
      1 C          -0.9823   -0.1269    1.4435 C.ar    1  UNL1       -0.0513
      2 C           0.3741    0.0896    1.7052 C.ar    1  UNL1       -0.0259
      3 C           1.2487    0.3239    0.6497 C.ar    1  UNL1        0.1234
      4 F           2.5400    0.5809    0.9062 F       1  UNL1       -0.2055
      5 C           0.8014    0.3110   -0.6644 C.ar    1  UNL1       -0.0259
      6 C          -0.5537    0.0956   -0.9283 C.ar    1  UNL1       -0.0513
      7 C          -1.4609   -0.0968    0.1252 C.ar    1  UNL1       -0.0172
      8 C          -2.9221   -0.1665   -0.1480 C.2     1  UNL1       -0.0115
      9 C          -3.5426   -1.3578   -0.3308 C.2     1  UNL1       -0.0613
     10 C          -2.9009   -2.7261   -0.3328 C.3     1  UNL1       -0.0309
     11 C          -3.7992   -3.5393   -1.2569 C.3     1  UNL1       -0.0490
     12 C          -5.1972   -2.9998   -1.0112 C.3     1  UNL1       -0.0490
     13 C          -5.0126   -1.5259   -0.6553 C.3     1  UNL1       -0.0309
     14 C          -3.7295    1.0838   -0.2499 C.ar    1  UNL1       -0.0173
     15 C          -4.4477    1.5751    0.8504 C.ar    1  UNL1       -0.0522
     16 C          -5.2564    2.7179    0.7242 C.ar    1  UNL1       -0.0363
     17 C          -5.3333    3.3806   -0.5028 C.ar    1  UNL1        0.0879
     18 C          -4.6147    2.9083   -1.6041 C.ar    1  UNL1       -0.0363
     19 C          -3.8133    1.7673   -1.4726 C.ar    1  UNL1       -0.0522
     20 S          -6.4909    4.7204   -0.7140 S.O2    1  UNL1       -0.0059
     21 O          -6.7689    4.8325   -2.1342 O.2     1  UNL1       -0.1696
     22 O          -7.5700    4.5094    0.2326 O.2     1  UNL1       -0.1696
     23 C          -5.6158    6.1803   -0.2222 C.3     1  UNL1        0.0596
     24 H          -1.6642   -0.2910    2.2733 H       1  UNL1        0.0624
     25 H           0.7511    0.0986    2.7234 H       1  UNL1        0.0646
     26 H           1.5038    0.4887   -1.4718 H       1  UNL1        0.0646
     27 H          -0.9019    0.1002   -1.9579 H       1  UNL1        0.0624
     28 H          -2.9280   -3.1466    0.6790 H       1  UNL1        0.0310
     29 H          -1.8698   -2.7367   -0.6955 H       1  UNL1        0.0310
     30 H          -3.7392   -4.6132   -1.0499 H       1  UNL1        0.0268
     31 H          -3.5133   -3.3861   -2.3047 H       1  UNL1        0.0268
     32 H          -5.6755   -3.5342   -0.1820 H       1  UNL1        0.0268
     33 H          -5.8383   -3.1276   -1.8911 H       1  UNL1        0.0268
     34 H          -5.6402   -1.2766    0.2058 H       1  UNL1        0.0310
     35 H          -5.3095   -0.9019   -1.5074 H       1  UNL1        0.0310
     36 H          -4.4073    1.0522    1.8042 H       1  UNL1        0.0624
     37 H          -5.8413    3.0520    1.5789 H       1  UNL1        0.0637
     38 H          -4.6971    3.3929   -2.5754 H       1  UNL1        0.0637
     39 H          -3.2799    1.3914   -2.3428 H       1  UNL1        0.0624
     40 H          -4.7418    6.3146   -0.8611 H       1  UNL1        0.0468
     41 H          -5.3293    6.0963    0.8271 H       1  UNL1        0.0468
     42 H          -6.2925    7.0315   -0.3474 H       1  UNL1        0.0468
@<TRIPOS>BOND
     1     1     2   ar
     2     2     3   ar
     3     3     4    1
     4     3     5   ar
     5     5     6   ar
     6     6     7   ar
     7     1     7   ar
     8     7     8    1
     9     8     9    2
    10     9    10    1
    11    10    11    1
    12    11    12    1
    13    12    13    1
    14     9    13    1
    15     8    14    1
    16    14    15   ar
    17    15    16   ar
    18    16    17   ar
    19    17    18   ar
    20    18    19   ar
    21    14    19   ar
    22    17    20    1
    23    20    21    2
    24    20    22    2
    25    20    23    1
    26     1    24    1
    27     2    25    1
    28     5    26    1
    29     6    27    1
    30    10    28    1
    31    10    29    1
    32    11    30    1
    33    11    31    1
    34    12    32    1
    35    12    33    1
    36    13    34    1
    37    13    35    1
    38    15    36    1
    39    16    37    1
    40    18    38    1
    41    19    39    1
    42    23    40    1
    43    23    41    1
    44    23    42    1
@<TRIPOS>MOLECULE
LIG00023049
 43 45 0 0 0
SMALL
GASTEIGER

@<TRIPOS>ATOM
      1 C           4.6954    8.3430   -2.6566 C.3     1  UNL1        0.0788
      2 O           5.8058    7.6072   -2.1507 O.3     1  UNL1       -0.4951
      3 C           5.6066    6.8772   -1.0102 C.ar    1  UNL1        0.1201
      4 C           4.4016    6.7607   -0.3180 C.ar    1  UNL1       -0.0193
      5 C           4.3293    5.9510    0.8241 C.ar    1  UNL1       -0.0475
      6 C           6.7307    6.1833   -0.5409 C.ar    1  UNL1       -0.0193
      7 C           6.6559    5.3692    0.6077 C.ar    1  UNL1       -0.0475
      8 C           5.4475    5.2451    1.3028 C.ar    1  UNL1        0.0225
      9 C           5.2389    4.3372    2.4738 C.2     1  UNL1        0.1934
     10 O           4.1043    3.8899    2.6203 O.2     1  UNL1       -0.2866
     11 C           6.3307    3.9533    3.4303 C.ar    1  UNL1        0.0254
     12 C           6.4104    2.6676    4.0322 C.ar    1  UNL1       -0.0361
     13 C           5.2152    1.7480    4.1105 C.3     1  UNL1       -0.0388
     14 C           7.6102    2.2804    4.6826 C.ar    1  UNL1       -0.0379
     15 C           8.5340    3.2798    5.0244 C.ar    1  UNL1       -0.0579
     16 C           8.3351    4.6011    4.6324 C.ar    1  UNL1       -0.0608
     17 C           7.2751    4.9246    3.7874 C.ar    1  UNL1       -0.0506
     18 C           7.9274    0.8419    5.0826 C.3     1  UNL1        0.0168
     19 C           8.0202   -0.1946    3.9765 C.ar    1  UNL1        0.0681
     20 C           8.5273    0.0578    2.7084 C.ar    1  UNL1       -0.0333
     21 C           8.5918   -0.9842    1.7794 C.ar    1  UNL1        0.0031
     22 C           8.1689   -2.2380    2.1745 C.ar    1  UNL1        0.2320
     23 N           7.7345   -2.4833    3.4183 N.ar    1  UNL1       -0.1115
     24 N           7.6573   -1.4527    4.3258 N.ar    1  UNL1       -0.1504
     25 O           8.1666   -3.2985    1.3160 O.3     1  UNL1       -0.4914
     26 H           5.0202    8.8603   -3.5653 H       1  UNL1        0.0660
     27 H           4.3690    9.1045   -1.9405 H       1  UNL1        0.0660
     28 H           3.8669    7.6816   -2.9332 H       1  UNL1        0.0660
     29 H           3.5040    7.2602   -0.6568 H       1  UNL1        0.0654
     30 H           3.3739    5.8563    1.3372 H       1  UNL1        0.0626
     31 H           7.6637    6.2599   -1.0861 H       1  UNL1        0.0654
     32 H           7.5410    4.8154    0.9099 H       1  UNL1        0.0626
     33 H           4.2806    2.3082    4.1891 H       1  UNL1        0.0278
     34 H           5.2333    1.1870    5.0528 H       1  UNL1        0.0278
     35 H           5.1702    1.0514    3.2733 H       1  UNL1        0.0278
     36 H           9.4000    3.0410    5.6406 H       1  UNL1        0.0620
     37 H           9.0181    5.3756    4.9736 H       1  UNL1        0.0618
     38 H           7.1677    5.9558    3.4585 H       1  UNL1        0.0625
     39 H           7.1915    0.5155    5.8271 H       1  UNL1        0.0377
     40 H           8.8947    0.8146    5.6009 H       1  UNL1        0.0377
     41 H           8.8732    1.0483    2.4304 H       1  UNL1        0.0638
     42 H           8.9726   -0.8065    0.7810 H       1  UNL1        0.0672
     43 H           8.2257   -2.9517    0.4143 H       1  UNL1        0.2938
@<TRIPOS>BOND
     1     1     2    1
     2     2     3    1
     3     3     4   ar
     4     4     5   ar
     5     3     6   ar
     6     6     7   ar
     7     7     8   ar
     8     5     8   ar
     9     8     9    1
    10     9    10    2
    11     9    11    1
    12    11    12   ar
    13    12    13    1
    14    12    14   ar
    15    14    15   ar
    16    15    16   ar
    17    16    17   ar
    18    11    17   ar
    19    14    18    1
    20    18    19    1
    21    19    20   ar
    22    20    21   ar
    23    21    22   ar
    24    22    23   ar
    25    23    24   ar
    26    19    24   ar
    27    22    25    1
    28     1    26    1
    29     1    27    1
    30     1    28    1
    31     4    29    1
    32     5    30    1
    33     6    31    1
    34     7    32    1
    35    13    33    1
    36    13    34    1
    37    13    35    1
    38    15    36    1
    39    16    37    1
    40    17    38    1
    41    18    39    1
    42    18    40    1
    43    20    41    1
    44    21    42    1
    45    25    43    1
@<TRIPOS>MOLECULE
LIG00023049
 43 45 0 0 0
SMALL
GASTEIGER

@<TRIPOS>ATOM
      1 C          10.3141   -3.6405   -1.9862 C.3     1  UNL1        0.0788
      2 O           9.8105   -2.7225   -1.0233 O.3     1  UNL1       -0.4951
      3 C           8.7482   -3.1475   -0.2749 C.ar    1  UNL1        0.1201
      4 C           8.5680   -2.4632    0.9280 C.ar    1  UNL1       -0.0193
      5 C           7.5230   -2.8080    1.7910 C.ar    1  UNL1       -0.0475
      6 C           7.8471   -4.1511   -0.6329 C.ar    1  UNL1       -0.0193
      7 C           6.7863   -4.4867    0.2233 C.ar    1  UNL1       -0.0475
      8 C           6.6358   -3.8421    1.4590 C.ar    1  UNL1        0.0225
      9 C           5.5421   -4.1696    2.4271 C.2     1  UNL1        0.1934
     10 O           5.1550   -3.2730    3.1691 O.2     1  UNL1       -0.2866
     11 C           4.9336   -5.5407    2.4924 C.ar    1  UNL1        0.0254
     12 C           3.5539   -5.7519    2.7297 C.ar    1  UNL1       -0.0361
     13 C           2.6794   -4.6629    3.3058 C.3     1  UNL1       -0.0388
     14 C           2.9992   -7.0183    2.4170 C.ar    1  UNL1       -0.0379
     15 C           3.8604   -8.0962    2.1444 C.ar    1  UNL1       -0.0579
     16 C           5.2395   -7.9199    2.1210 C.ar    1  UNL1       -0.0608
     17 C           5.7695   -6.6446    2.2652 C.ar    1  UNL1       -0.0506
     18 C           1.4985   -7.2540    2.2988 C.3     1  UNL1        0.0168
     19 C           0.7926   -7.6372    3.5690 C.ar    1  UNL1        0.0681
     20 C           1.1035   -8.7978    4.2642 C.ar    1  UNL1       -0.0333
     21 C           0.4724   -9.0388    5.4779 C.ar    1  UNL1        0.0031
     22 C          -0.4534   -8.1163    5.9189 C.ar    1  UNL1        0.2320
     23 N          -0.7953   -7.0337    5.2028 N.ar    1  UNL1       -0.1115
     24 N          -0.1663   -6.7926    4.0151 N.ar    1  UNL1       -0.1504
     25 O          -1.0561   -8.2458    7.1353 O.3     1  UNL1       -0.4914
     26 H          11.2436   -3.2244   -2.3882 H       1  UNL1        0.0660
     27 H           9.6164   -3.7619   -2.8203 H       1  UNL1        0.0660
     28 H          10.5527   -4.6056   -1.5266 H       1  UNL1        0.0660
     29 H           9.2493   -1.6607    1.2016 H       1  UNL1        0.0654
     30 H           7.4042   -2.2640    2.7259 H       1  UNL1        0.0626
     31 H           7.9302   -4.6746   -1.5801 H       1  UNL1        0.0654
     32 H           6.0806   -5.2475   -0.1006 H       1  UNL1        0.0626
     33 H           3.2126   -4.0820    4.0651 H       1  UNL1        0.0278
     34 H           1.8388   -5.0823    3.8668 H       1  UNL1        0.0278
     35 H           2.2951   -4.0020    2.5298 H       1  UNL1        0.0278
     36 H           3.4569   -9.0869    1.9490 H       1  UNL1        0.0620
     37 H           5.8955   -8.7682    1.9428 H       1  UNL1        0.0618
     38 H           6.8483   -6.5194    2.1908 H       1  UNL1        0.0625
     39 H           1.3133   -8.0344    1.5466 H       1  UNL1        0.0377
     40 H           1.0347   -6.3539    1.8715 H       1  UNL1        0.0377
     41 H           1.8406   -9.4971    3.8858 H       1  UNL1        0.0638
     42 H           0.7153   -9.9223    6.0539 H       1  UNL1        0.0672
     43 H          -0.5117   -8.8460    7.6655 H       1  UNL1        0.2938
@<TRIPOS>BOND
     1     1     2    1
     2     2     3    1
     3     3     4   ar
     4     4     5   ar
     5     3     6   ar
     6     6     7   ar
     7     7     8   ar
     8     5     8   ar
     9     8     9    1
    10     9    10    2
    11     9    11    1
    12    11    12   ar
    13    12    13    1
    14    12    14   ar
    15    14    15   ar
    16    15    16   ar
    17    16    17   ar
    18    11    17   ar
    19    14    18    1
    20    18    19    1
    21    19    20   ar
    22    20    21   ar
    23    21    22   ar
    24    22    23   ar
    25    23    24   ar
    26    19    24   ar
    27    22    25    1
    28     1    26    1
    29     1    27    1
    30     1    28    1
    31     4    29    1
    32     5    30    1
    33     6    31    1
    34     7    32    1
    35    13    33    1
    36    13    34    1
    37    13    35    1
    38    15    36    1
    39    16    37    1
    40    17    38    1
    41    18    39    1
    42    18    40    1
    43    20    41    1
    44    21    42    1
    45    25    43    1
@<TRIPOS>MOLECULE
LIG00023049
 43 45 0 0 0
SMALL
GASTEIGER

@<TRIPOS>ATOM
      1 C           8.1705   -4.3294   -6.4255 C.3     1  UNL1        0.0788
      2 O           8.2060   -3.4946   -5.2743 O.3     1  UNL1       -0.4951
      3 C           7.4830   -3.9115   -4.1907 C.ar    1  UNL1        0.1201
      4 C           7.8615   -3.3370   -2.9772 C.ar    1  UNL1       -0.0193
      5 C           7.1992   -3.6737   -1.7921 C.ar    1  UNL1       -0.0475
      6 C           6.4081   -4.8008   -4.2157 C.ar    1  UNL1       -0.0193
      7 C           5.7297   -5.1294   -3.0280 C.ar    1  UNL1       -0.0475
      8 C           6.1377   -4.5878   -1.8015 C.ar    1  UNL1        0.0225
      9 C           5.4604   -4.8877   -0.4961 C.2     1  UNL1        0.1934
     10 O           5.5031   -4.0218    0.3727 O.2     1  UNL1       -0.2866
     11 C           4.7439   -6.1829   -0.2494 C.ar    1  UNL1        0.0254
     12 C           3.5450   -6.2699    0.5091 C.ar    1  UNL1       -0.0361
     13 C           3.0944   -5.1771    1.4449 C.3     1  UNL1       -0.0388
     14 C           2.7632   -7.4550    0.4086 C.ar    1  UNL1       -0.0379
     15 C           3.3171   -8.5937   -0.2003 C.ar    1  UNL1       -0.0579
     16 C           4.5920   -8.5573   -0.7515 C.ar    1  UNL1       -0.0608
     17 C           5.2838   -7.3506   -0.8114 C.ar    1  UNL1       -0.0506
     18 C           1.2947   -7.5217    0.8188 C.3     1  UNL1        0.0168
     19 C           0.3636   -7.2888   -0.3540 C.ar    1  UNL1        0.0681
     20 C           0.2574   -6.0441   -0.9678 C.ar    1  UNL1       -0.0333
     21 C          -0.5186   -5.9165   -2.1160 C.ar    1  UNL1        0.0031
     22 C          -1.1638   -7.0384   -2.5850 C.ar    1  UNL1        0.2320
     23 N          -1.0954   -8.2257   -1.9582 N.ar    1  UNL1       -0.1115
     24 N          -0.3182   -8.3540   -0.8341 N.ar    1  UNL1       -0.1504
     25 O          -1.8908   -7.0070   -3.7435 O.3     1  UNL1       -0.4914
     26 H           8.8829   -3.9253   -7.1527 H       1  UNL1        0.0660
     27 H           7.1816   -4.3217   -6.8940 H       1  UNL1        0.0660
     28 H           8.4856   -5.3493   -6.1818 H       1  UNL1        0.0660
     29 H           8.6821   -2.6230   -2.9502 H       1  UNL1        0.0654
     30 H           7.5161   -3.2117   -0.8589 H       1  UNL1        0.0626
     31 H           6.0579   -5.2360   -5.1467 H       1  UNL1        0.0654
     32 H           4.8740   -5.7973   -3.0914 H       1  UNL1        0.0626
     33 H           3.9241   -4.5876    1.8372 H       1  UNL1        0.0278
     34 H           2.6613   -5.6222    2.3496 H       1  UNL1        0.0278
     35 H           2.3608   -4.5157    0.9822 H       1  UNL1        0.0278
     36 H           2.7484   -9.5236   -0.2438 H       1  UNL1        0.0620
     37 H           5.0278   -9.4580   -1.1766 H       1  UNL1        0.0618
     38 H           6.2590   -7.3396   -1.2970 H       1  UNL1        0.0625
     39 H           1.0492   -6.8114    1.6130 H       1  UNL1        0.0377
     40 H           1.0934   -8.5120    1.2496 H       1  UNL1        0.0377
     41 H           0.7925   -5.1831   -0.5824 H       1  UNL1        0.0638
     42 H          -0.5939   -4.9595   -2.6169 H       1  UNL1        0.0672
     43 H          -1.6574   -6.1981   -4.2160 H       1  UNL1        0.2938
@<TRIPOS>BOND
     1     1     2    1
     2     2     3    1
     3     3     4   ar
     4     4     5   ar
     5     3     6   ar
     6     6     7   ar
     7     7     8   ar
     8     5     8   ar
     9     8     9    1
    10     9    10    2
    11     9    11    1
    12    11    12   ar
    13    12    13    1
    14    12    14   ar
    15    14    15   ar
    16    15    16   ar
    17    16    17   ar
    18    11    17   ar
    19    14    18    1
    20    18    19    1
    21    19    20   ar
    22    20    21   ar
    23    21    22   ar
    24    22    23   ar
    25    23    24   ar
    26    19    24   ar
    27    22    25    1
    28     1    26    1
    29     1    27    1
    30     1    28    1
    31     4    29    1
    32     5    30    1
    33     6    31    1
    34     7    32    1
    35    13    33    1
    36    13    34    1
    37    13    35    1
    38    15    36    1
    39    16    37    1
    40    17    38    1
    41    18    39    1
    42    18    40    1
    43    20    41    1
    44    21    42    1
    45    25    43    1
@<TRIPOS>MOLECULE
LIG00023111
 42 45 0 0 0
SMALL
GASTEIGER

@<TRIPOS>ATOM
      1 C           6.3177    1.3064    2.2345 C.3     1  UNL1        0.0596
      2 S           4.9474    0.6232    1.3127 S.O2    1  UNL1       -0.0059
      3 O           5.4355   -0.4824    0.5121 O.2     1  UNL1       -0.1696
      4 O           3.8372    0.4447    2.2315 O.2     1  UNL1       -0.1696
      5 C           4.5270    1.9432    0.2056 C.ar    1  UNL1        0.0879
      6 C           5.2099    2.0752   -1.0055 C.ar    1  UNL1       -0.0363
      7 C           5.0028    3.2110   -1.8009 C.ar    1  UNL1       -0.0508
      8 C           3.5685    2.8765    0.5846 C.ar    1  UNL1       -0.0363
      9 C           3.3401    3.9824   -0.2361 C.ar    1  UNL1       -0.0508
     10 C           4.0791    4.1926   -1.4207 C.ar    1  UNL1       -0.0010
     11 C           3.9663    5.5060   -2.0998 C.ar    1  UNL1        0.0549
     12 C           3.7909    6.6976   -1.4127 C.ar    1  UNL1       -0.0281
     13 N           4.1341    5.8403   -3.4626 N.ar    1  UNL1       -0.3087
     14 C           4.1491    7.2541   -3.5673 C.ar    1  UNL1        0.0544
     15 C           3.8950    7.7793   -2.2976 C.ar    1  UNL1        0.0008
     16 C           4.2779    8.1449   -4.6593 C.ar    1  UNL1       -0.0372
     17 C           4.1987    9.5275   -4.4426 C.ar    1  UNL1       -0.0598
     18 C           3.9506   10.0386   -3.1785 C.ar    1  UNL1       -0.0611
     19 C           3.7925    9.1718   -2.1011 C.ar    1  UNL1       -0.0526
     20 C           4.1806    4.9347   -4.5829 C.ar    1  UNL1        0.0472
     21 C           3.4460    3.7382   -4.5628 C.ar    1  UNL1       -0.0378
     22 C           3.4300    2.8933   -5.6788 C.ar    1  UNL1       -0.0598
     23 C           4.1184    3.2439   -6.8373 C.ar    1  UNL1       -0.0616
     24 C           4.8616    4.4193   -6.8660 C.ar    1  UNL1       -0.0598
     25 C           4.9159    5.2416   -5.7350 C.ar    1  UNL1       -0.0378
     26 H           6.6695    0.5465    2.9316 H       1  UNL1        0.0468
     27 H           5.9732    2.1887    2.7763 H       1  UNL1        0.0468
     28 H           7.1152    1.5628    1.5304 H       1  UNL1        0.0468
     29 H           5.9322    1.3247   -1.3227 H       1  UNL1        0.0637
     30 H           5.6024    3.3272   -2.7010 H       1  UNL1        0.0625
     31 H           3.0225    2.7768    1.5198 H       1  UNL1        0.0637
     32 H           2.6027    4.7140    0.0913 H       1  UNL1        0.0625
     33 H           3.6433    6.7878   -0.3437 H       1  UNL1        0.0645
     34 H           4.4160    7.8040   -5.6779 H       1  UNL1        0.0638
     35 H           4.3151   10.2085   -5.2824 H       1  UNL1        0.0618
     36 H           3.8654   11.1111   -3.0272 H       1  UNL1        0.0618
     37 H           3.5796    9.5680   -1.1119 H       1  UNL1        0.0624
     38 H           2.8421    3.4527   -3.7052 H       1  UNL1        0.0638
     39 H           2.8626    1.9663   -5.6495 H       1  UNL1        0.0618
     40 H           4.0775    2.6035   -7.7151 H       1  UNL1        0.0618
     41 H           5.4056    4.6964   -7.7661 H       1  UNL1        0.0618
     42 H           5.5746    6.1030   -5.7781 H       1  UNL1        0.0638
@<TRIPOS>BOND
     1     1     2    1
     2     2     3    2
     3     2     4    2
     4     2     5    1
     5     5     6   ar
     6     6     7   ar
     7     5     8   ar
     8     8     9   ar
     9     9    10   ar
    10     7    10   ar
    11    10    11    1
    12    11    12   ar
    13    11    13   ar
    14    13    14   ar
    15    14    15   ar
    16    12    15   ar
    17    14    16   ar
    18    16    17   ar
    19    17    18   ar
    20    18    19   ar
    21    15    19   ar
    22    13    20    1
    23    20    21   ar
    24    21    22   ar
    25    22    23   ar
    26    23    24   ar
    27    24    25   ar
    28    20    25   ar
    29     1    26    1
    30     1    27    1
    31     1    28    1
    32     6    29    1
    33     7    30    1
    34     8    31    1
    35     9    32    1
    36    12    33    1
    37    16    34    1
    38    17    35    1
    39    18    36    1
    40    19    37    1
    41    21    38    1
    42    22    39    1
    43    23    40    1
    44    24    41    1
    45    25    42    1
@<TRIPOS>MOLECULE
LIG00537736
 37 39 0 0 0
SMALL
GASTEIGER

@<TRIPOS>ATOM
      1 O           4.4950    0.9789   -2.6995 O.2     1  UNL1       -0.2920
      2 C           4.4179    1.3633   -1.5471 C.2     1  UNL1        0.1638
      3 C           3.3080    1.0677   -0.5539 C.3     1  UNL1        0.0145
      4 C           3.9945    1.3808    0.7740 C.3     1  UNL1       -0.0199
      5 C           4.8147    2.5573    0.3484 C.ar    1  UNL1       -0.0345
      6 C           5.2863    2.3868   -0.9540 C.ar    1  UNL1        0.0242
      7 C           4.8407    3.8148    0.9114 C.ar    1  UNL1       -0.0319
      8 C           5.3888    4.8454    0.1429 C.ar    1  UNL1        0.0901
      9 N           4.8261    6.1567    0.3299 N.pl3   1  UNL1       -0.2173
     10 S           3.3101    6.3976   -0.4571 S.O2    1  UNL1        0.0404
     11 O           2.5878    5.1408   -0.5398 O.2     1  UNL1       -0.1555
     12 O           2.7136    7.5593    0.1598 O.2     1  UNL1       -0.1555
     13 C           3.7877    6.8720   -2.1157 C.3     1  UNL1        0.0736
     14 C           6.1269    4.5861   -1.0367 C.ar    1  UNL1        0.1515
     15 C           6.0271    3.3355   -1.6391 C.ar    1  UNL1       -0.0067
     16 O           6.6871    5.6803   -1.6530 O.3     1  UNL1       -0.4512
     17 C           7.9063    5.5777   -2.2802 C.ar    1  UNL1        0.1637
     18 C           8.1358    6.5296   -3.2813 C.ar    1  UNL1        0.1681
     19 F           7.1974    7.4492   -3.5508 F       1  UNL1       -0.2015
     20 C           9.3245    6.5465   -3.9988 C.ar    1  UNL1        0.0125
     21 C          10.2997    5.6045   -3.6981 C.ar    1  UNL1        0.1264
     22 F          11.4391    5.6007   -4.3997 F       1  UNL1       -0.2054
     23 C          10.1135    4.6784   -2.6753 C.ar    1  UNL1       -0.0228
     24 C           8.9163    4.6728   -1.9518 C.ar    1  UNL1       -0.0137
     25 H           2.9367    0.0468   -0.6137 H       1  UNL1        0.0348
     26 H           2.4888    1.7805   -0.7310 H       1  UNL1        0.0348
     27 H           4.6608    0.5562    1.0617 H       1  UNL1        0.0318
     28 H           3.3063    1.5919    1.5945 H       1  UNL1        0.0318
     29 H           4.2526    4.0349    1.7965 H       1  UNL1        0.0641
     30 H           5.4638    6.9195    0.1013 H       1  UNL1        0.1734
     31 H           4.2326    6.0263   -2.6391 H       1  UNL1        0.0482
     32 H           4.4762    7.7164   -2.0601 H       1  UNL1        0.0482
     33 H           2.8824    7.1770   -2.6464 H       1  UNL1        0.0482
     34 H           6.3464    3.1595   -2.6607 H       1  UNL1        0.0662
     35 H           9.4830    7.2843   -4.7801 H       1  UNL1        0.0676
     36 H          10.9048    3.9735   -2.4495 H       1  UNL1        0.0647
     37 H           8.8064    3.9615   -1.1371 H       1  UNL1        0.0656
@<TRIPOS>BOND
     1     1     2    2
     2     2     3    1
     3     3     4    1
     4     4     5    1
     5     5     6   ar
     6     2     6    1
     7     5     7   ar
     8     7     8   ar
     9     8     9    1
    10     9    10    1
    11    10    11    2
    12    10    12    2
    13    10    13    1
    14     8    14   ar
    15    14    15   ar
    16     6    15   ar
    17    14    16    1
    18    16    17    1
    19    17    18   ar
    20    18    19    1
    21    18    20   ar
    22    20    21   ar
    23    21    22    1
    24    21    23   ar
    25    23    24   ar
    26    17    24   ar
    27     3    25    1
    28     3    26    1
    29     4    27    1
    30     4    28    1
    31     7    29    1
    32     9    30    1
    33    13    31    1
    34    13    32    1
    35    13    33    1
    36    15    34    1
    37    20    35    1
    38    23    36    1
    39    24    37    1
@<TRIPOS>MOLECULE
LIG00579472
 39 41 0 0 0
SMALL
GASTEIGER

@<TRIPOS>ATOM
      1 C           1.0662   -0.3975    0.2165 C.3     1  UNL1       -0.0224
      2 C           2.5241   -0.2355   -0.1066 C.ar    1  UNL1        0.0382
      3 C           2.9570    0.8619   -0.8344 C.ar    1  UNL1       -0.0400
      4 C           4.3198    0.9968   -1.1038 C.ar    1  UNL1       -0.0494
      5 C           5.2498    0.0995   -0.5749 C.ar    1  UNL1        0.0190
      6 C           4.6973   -1.0091    0.0712 C.ar    1  UNL1        0.0370
      7 N           3.3727   -1.1976    0.3174 N.ar    1  UNL1       -0.2595
      8 C           6.7239    0.2845   -0.6582 C.ar    1  UNL1        0.0802
      9 N           7.3668   -0.9078   -0.8587 N.ar    1  UNL1       -0.2529
     10 C           8.7036   -0.9069   -1.0475 C.ar    1  UNL1        0.0466
     11 C           9.4639    0.2401   -1.0401 C.ar    1  UNL1        0.0596
     12 CL         11.1467    0.1868   -1.3697 Cl      1  UNL1       -0.0820
     13 C           8.8283    1.4480   -0.7754 C.ar    1  UNL1       -0.0321
     14 C           7.4316    1.5205   -0.5644 C.ar    1  UNL1        0.0095
     15 C           6.8154    2.8647   -0.3249 C.ar    1  UNL1       -0.0157
     16 C           5.7201    3.0561    0.5409 C.ar    1  UNL1       -0.0522
     17 C           4.9556    4.2315    0.5054 C.ar    1  UNL1       -0.0363
     18 C           5.3589    5.2910   -0.3048 C.ar    1  UNL1        0.0879
     19 C           6.5435    5.2056   -1.0281 C.ar    1  UNL1       -0.0363
     20 C           7.2539    3.9991   -1.0421 C.ar    1  UNL1       -0.0522
     21 S           4.2576    6.6617   -0.5746 S.O2    1  UNL1       -0.0059
     22 O           4.6664    7.3118   -1.8082 O.2     1  UNL1       -0.1696
     23 O           2.9076    6.1583   -0.4228 O.2     1  UNL1       -0.1696
     24 C           4.5928    7.7687    0.7596 C.3     1  UNL1        0.0596
     25 H           0.6476    0.5440    0.5887 H       1  UNL1        0.0292
     26 H           0.9211   -1.1538    0.9947 H       1  UNL1        0.0292
     27 H           0.5182   -0.7078   -0.6775 H       1  UNL1        0.0292
     28 H           2.2590    1.6238   -1.1662 H       1  UNL1        0.0636
     29 H           4.6429    1.8527   -1.6886 H       1  UNL1        0.0625
     30 H           5.3292   -1.8201    0.4347 H       1  UNL1        0.0836
     31 H           9.1466   -1.8837   -1.2177 H       1  UNL1        0.0844
     32 H           9.4380    2.3493   -0.7472 H       1  UNL1        0.0639
     33 H           5.3666    2.2437    1.1761 H       1  UNL1        0.0624
     34 H           4.0170    4.2739    1.0556 H       1  UNL1        0.0637
     35 H           6.8855    6.0344   -1.6451 H       1  UNL1        0.0637
     36 H           8.1273    3.9460   -1.6888 H       1  UNL1        0.0624
     37 H           5.6212    8.1188    0.6852 H       1  UNL1        0.0468
     38 H           4.4251    7.2457    1.7030 H       1  UNL1        0.0468
     39 H           3.9048    8.6118    0.6765 H       1  UNL1        0.0468
@<TRIPOS>BOND
     1     1     2    1
     2     2     3   ar
     3     3     4   ar
     4     4     5   ar
     5     5     6   ar
     6     6     7   ar
     7     2     7   ar
     8     5     8    1
     9     8     9   ar
    10     9    10   ar
    11    10    11   ar
    12    11    12    1
    13    11    13   ar
    14     8    14   ar
    15    13    14   ar
    16    14    15    1
    17    15    16   ar
    18    16    17   ar
    19    17    18   ar
    20    18    19   ar
    21    19    20   ar
    22    15    20   ar
    23    18    21    1
    24    21    22    2
    25    21    23    2
    26    21    24    1
    27     1    25    1
    28     1    26    1
    29     1    27    1
    30     3    28    1
    31     4    29    1
    32     6    30    1
    33    10    31    1
    34    13    32    1
    35    16    33    1
    36    17    34    1
    37    19    35    1
    38    20    36    1
    39    24    37    1
    40    24    38    1
    41    24    39    1
@<TRIPOS>MOLECULE
LIG00581585
 34 36 0 0 0
SMALL
GASTEIGER

@<TRIPOS>ATOM
      1 C          -0.9006    0.1686    1.4011 C.ar    1  UNL1       -0.0507
      2 C           0.4606    0.3908    1.6112 C.ar    1  UNL1       -0.0347
      3 C           1.3400    0.3425    0.5268 C.ar    1  UNL1        0.1050
      4 S           3.0325    0.8006    0.7624 S.O2    1  UNL1        0.0559
      5 O           3.5873    1.2178   -0.5030 O.2     1  UNL1       -0.1533
      6 O           3.1471    1.5951    1.9626 O.2     1  UNL1       -0.1533
      7 N           3.7342   -0.6835    1.1149 N.3     1  UNL1       -0.2035
      8 C           0.8824    0.0234   -0.7550 C.ar    1  UNL1       -0.0347
      9 C          -0.4779   -0.2150   -0.9586 C.ar    1  UNL1       -0.0507
     10 C          -1.3811   -0.0840    0.1080 C.ar    1  UNL1        0.0021
     11 C          -2.8121   -0.1244   -0.1376 C.ar    1  UNL1        0.0950
     12 C          -3.5462   -1.2285   -0.1177 C.ar    1  UNL1        0.1220
     13 O          -4.9008   -1.0200   -0.2997 O.2     1  UNL1       -0.4150
     14 C          -4.9602    0.3690   -0.4339 C.ar    1  UNL1        0.4253
     15 O          -6.0309    0.9278   -0.6324 O.2     1  UNL1       -0.2223
     16 N          -3.6713    0.9339   -0.3311 N.ar    1  UNL1       -0.2429
     17 C          -3.4019    2.3442   -0.4166 C.ar    1  UNL1        0.0532
     18 C          -4.4240    3.3002   -0.2760 C.ar    1  UNL1       -0.0363
     19 C          -4.1606    4.6781   -0.3219 C.ar    1  UNL1       -0.0414
     20 C          -2.8644    5.1365   -0.5110 C.ar    1  UNL1        0.0411
     21 CL         -2.5338    6.8214   -0.5395 Cl      1  UNL1       -0.0835
     22 C          -1.8354    4.2241   -0.6764 C.ar    1  UNL1       -0.0414
     23 C          -2.1094    2.8498   -0.6352 C.ar    1  UNL1       -0.0363
     24 H          -1.5884    0.2423    2.2416 H       1  UNL1        0.0625
     25 H           0.8191    0.6337    2.6092 H       1  UNL1        0.0637
     26 H           4.4300   -0.9121    0.4053 H       1  UNL1        0.1442
     27 H           4.0985   -0.6738    2.0668 H       1  UNL1        0.1442
     28 H           1.5669   -0.0029   -1.6009 H       1  UNL1        0.0637
     29 H          -0.8395   -0.4195   -1.9646 H       1  UNL1        0.0625
     30 H          -3.2551   -2.2522    0.0411 H       1  UNL1        0.1053
     31 H          -5.4562    3.0141   -0.0976 H       1  UNL1        0.0639
     32 H          -4.9800    5.3835   -0.1994 H       1  UNL1        0.0633
     33 H          -0.8147    4.5638   -0.8424 H       1  UNL1        0.0633
     34 H          -1.2615    2.2074   -0.8159 H       1  UNL1        0.0639
@<TRIPOS>BOND
     1     1     2   ar
     2     2     3   ar
     3     3     4    1
     4     4     5    2
     5     4     6    2
     6     4     7    1
     7     3     8   ar
     8     8     9   ar
     9     9    10   ar
    10     1    10   ar
    11    10    11    1
    12    11    12   ar
    13    12    13   ar
    14    13    14   ar
    15    14    15    2
    16    14    16   ar
    17    11    16   ar
    18    16    17    1
    19    17    18   ar
    20    18    19   ar
    21    19    20   ar
    22    20    21    1
    23    20    22   ar
    24    22    23   ar
    25    17    23   ar
    26     1    24    1
    27     2    25    1
    28     7    26    1
    29     7    27    1
    30     8    28    1
    31     9    29    1
    32    12    30    1
    33    18    31    1
    34    19    32    1
    35    22    33    1
    36    23    34    1
@<TRIPOS>MOLECULE
LIG00598515
 35 36 0 0 0
SMALL
GASTEIGER

@<TRIPOS>ATOM
      1 C           1.6475   -1.8757   -0.9449 C.3     1  UNL1        0.0736
      2 S           2.6853   -0.5396   -0.3995 S.O2    1  UNL1        0.0403
      3 O           3.4945   -0.0889   -1.5079 O.2     1  UNL1       -0.1555
      4 O           1.8496    0.3718    0.3531 O.2     1  UNL1       -0.1555
      5 N           3.6211   -1.3353    0.7301 N.pl3   1  UNL1       -0.2198
      6 C           4.9556   -1.7269    0.4362 C.ar    1  UNL1        0.0614
      7 C           5.9547   -0.7516    0.3881 C.ar    1  UNL1       -0.0375
      8 C           7.2832   -1.1199    0.1670 C.ar    1  UNL1       -0.0478
      9 C           5.2845   -3.0884    0.3082 C.ar    1  UNL1        0.0358
     10 C           6.6289   -3.4484    0.0895 C.ar    1  UNL1       -0.0340
     11 C           7.6341   -2.4690    0.0176 C.ar    1  UNL1        0.0377
     12 C           9.0743   -2.7744   -0.2376 C.2     1  UNL1        0.2416
     13 O           9.9085   -1.8841   -0.3043 O.2     1  UNL1       -0.2704
     14 N           9.4623   -4.0748   -0.3902 N.am    1  UNL1       -0.3253
     15 S           4.0458   -4.3696    0.1439 S.3     1  UNL1       -0.0847
     16 C           3.3598   -4.7508    1.7453 C.ar    1  UNL1        0.0481
     17 C           3.5158   -4.0325    2.9368 C.ar    1  UNL1        0.1398
     18 F           4.2012   -2.8826    2.9761 F       1  UNL1       -0.2042
     19 C           2.5626   -5.9130    1.7877 C.ar    1  UNL1       -0.0425
     20 C           1.9891   -6.3598    2.9822 C.ar    1  UNL1       -0.0252
     21 C           2.2025   -5.6421    4.1488 C.ar    1  UNL1        0.1262
     22 F           1.6794   -6.0820    5.2999 F       1  UNL1       -0.2054
     23 C           2.9495   -4.4738    4.1348 C.ar    1  UNL1        0.0099
     24 H           0.8223   -1.4555   -1.5226 H       1  UNL1        0.0482
     25 H           1.2525   -2.3924   -0.0670 H       1  UNL1        0.0482
     26 H           2.2328   -2.5513   -1.5691 H       1  UNL1        0.0482
     27 H           3.3758   -1.1916    1.7100 H       1  UNL1        0.1733
     28 H           5.7088    0.3027    0.4950 H       1  UNL1        0.0637
     29 H           8.0459   -0.3449    0.0974 H       1  UNL1        0.0626
     30 H           6.8686   -4.4963   -0.0536 H       1  UNL1        0.0637
     31 H           8.8589   -4.8797   -0.3634 H       1  UNL1        0.1453
     32 H          10.4471   -4.2287   -0.5718 H       1  UNL1        0.1453
     33 H           2.3823   -6.4931    0.8828 H       1  UNL1        0.0630
     34 H           1.3869   -7.2635    3.0064 H       1  UNL1        0.0646
     35 H           3.0942   -3.9109    5.0501 H       1  UNL1        0.0675
@<TRIPOS>BOND
     1     1     2    1
     2     2     3    2
     3     2     4    2
     4     2     5    1
     5     5     6    1
     6     6     7   ar
     7     7     8   ar
     8     6     9   ar
     9     9    10   ar
    10    10    11   ar
    11     8    11   ar
    12    11    12    1
    13    12    13    2
    14    12    14   am
    15     9    15    1
    16    15    16    1
    17    16    17   ar
    18    17    18    1
    19    16    19   ar
    20    19    20   ar
    21    20    21   ar
    22    21    22    1
    23    21    23   ar
    24    17    23   ar
    25     1    24    1
    26     1    25    1
    27     1    26    1
    28     5    27    1
    29     7    28    1
    30     8    29    1
    31    10    30    1
    32    14    31    1
    33    14    32    1
    34    19    33    1
    35    20    34    1
    36    23    35    1
@<TRIPOS>MOLECULE
LIG00598952
 38 40 0 0 0
SMALL
GASTEIGER

@<TRIPOS>ATOM
      1 C          -0.6601    0.9194    0.8089 C.ar    1  UNL1       -0.0499
      2 C           0.7351    1.0020    0.8279 C.ar    1  UNL1       -0.0258
      3 C           1.4890    0.0131    0.2119 C.ar    1  UNL1        0.1234
      4 F           2.8245    0.1067    0.2028 F       1  UNL1       -0.2055
      5 C           0.8746   -1.0703   -0.3989 C.ar    1  UNL1       -0.0258
      6 C          -0.5204   -1.1323   -0.4490 C.ar    1  UNL1       -0.0499
      7 C          -1.3098   -0.1130    0.1121 C.ar    1  UNL1        0.0006
      8 C          -2.7730   -0.1490   -0.0558 C.ar    1  UNL1        0.0752
      9 C          -3.5921   -1.2662   -0.1317 C.ar    1  UNL1       -0.0039
     10 C          -4.9182   -0.7949   -0.2368 C.ar    1  UNL1        0.1662
     11 C          -6.1595   -1.6231   -0.4325 C.3     1  UNL1        0.4360
     12 F          -5.8737   -2.9543   -0.4751 F       1  UNL1       -0.1644
     13 F          -7.0707   -1.4540    0.5594 F       1  UNL1       -0.1644
     14 F          -6.7862   -1.3329   -1.6045 F       1  UNL1       -0.1644
     15 N          -3.6431    0.9369   -0.2146 N.ar    1  UNL1       -0.2316
     16 N          -4.9438    0.5434   -0.1406 N.ar    1  UNL1       -0.1618
     17 C          -3.3829    2.3066   -0.5249 C.ar    1  UNL1        0.0661
     18 C          -2.2335    2.6967   -1.2255 C.ar    1  UNL1       -0.0344
     19 C          -2.0202    4.0436   -1.5363 C.ar    1  UNL1       -0.0349
     20 C          -2.9719    4.9965   -1.1724 C.ar    1  UNL1        0.0880
     21 C          -4.1261    4.6234   -0.4796 C.ar    1  UNL1       -0.0349
     22 C          -4.3363    3.2780   -0.1704 C.ar    1  UNL1       -0.0344
     23 S          -2.6908    6.7099   -1.5647 S.O2    1  UNL1       -0.0059
     24 O          -3.4870    7.4998   -0.6500 O.2     1  UNL1       -0.1696
     25 O          -1.2559    6.8965   -1.6576 O.2     1  UNL1       -0.1696
     26 C          -3.3803    6.8763   -3.1873 C.3     1  UNL1        0.0596
     27 H          -1.2283    1.6987    1.3147 H       1  UNL1        0.0625
     28 H           1.2345    1.8384    1.3072 H       1  UNL1        0.0646
     29 H           1.4811   -1.8498   -0.8493 H       1  UNL1        0.0646
     30 H          -0.9793   -1.9791   -0.9543 H       1  UNL1        0.0625
     31 H          -3.2783   -2.3021   -0.1138 H       1  UNL1        0.0660
     32 H          -1.5020    1.9729   -1.5756 H       1  UNL1        0.0639
     33 H          -1.1141    4.3334   -2.0642 H       1  UNL1        0.0637
     34 H          -4.8621    5.3660   -0.1743 H       1  UNL1        0.0637
     35 H          -5.2402    2.9995    0.3721 H       1  UNL1        0.0639
     36 H          -4.4400    6.6150   -3.1539 H       1  UNL1        0.0468
     37 H          -2.8410    6.2264   -3.8746 H       1  UNL1        0.0468
     38 H          -3.2673    7.9190   -3.4937 H       1  UNL1        0.0468
@<TRIPOS>BOND
     1     1     2   ar
     2     2     3   ar
     3     3     4    1
     4     3     5   ar
     5     5     6   ar
     6     6     7   ar
     7     1     7   ar
     8     7     8    1
     9     8     9   ar
    10     9    10   ar
    11    10    11    1
    12    11    12    1
    13    11    13    1
    14    11    14    1
    15     8    15   ar
    16    15    16   ar
    17    10    16   ar
    18    15    17    1
    19    17    18   ar
    20    18    19   ar
    21    19    20   ar
    22    20    21   ar
    23    21    22   ar
    24    17    22   ar
    25    20    23    1
    26    23    24    2
    27    23    25    2
    28    23    26    1
    29     1    27    1
    30     2    28    1
    31     5    29    1
    32     6    30    1
    33     9    31    1
    34    18    32    1
    35    19    33    1
    36    21    34    1
    37    22    35    1
    38    26    36    1
    39    26    37    1
    40    26    38    1
@<TRIPOS>MOLECULE
LIG00600753
 44 46 0 0 0
SMALL
GASTEIGER

@<TRIPOS>ATOM
      1 C          -0.4298    0.4928   -0.7415 C.ar    1  UNL1       -0.0512
      2 C           0.9560    0.3505   -0.6140 C.ar    1  UNL1       -0.0259
      3 C           1.4716   -0.5784    0.2779 C.ar    1  UNL1        0.1234
      4 F           2.7951   -0.7745    0.3364 F       1  UNL1       -0.2055
      5 C           0.6279   -1.3218    1.0925 C.ar    1  UNL1       -0.0259
      6 C          -0.7581   -1.1461    0.9964 C.ar    1  UNL1       -0.0512
      7 C          -1.3089   -0.2652    0.0470 C.ar    1  UNL1       -0.0136
      8 C          -2.7583   -0.2246   -0.1675 C.ar    1  UNL1        0.0394
      9 C          -3.5270    0.9307   -0.3355 C.ar    1  UNL1        0.1498
     10 C          -3.2298    2.3777   -0.4399 C.3     1  UNL1        0.4345
     11 F          -1.9442    2.7118   -0.1832 F       1  UNL1       -0.1644
     12 F          -3.5014    2.8283   -1.6939 F       1  UNL1       -0.1644
     13 F          -3.9838    3.1246    0.4060 F       1  UNL1       -0.1644
     14 C          -3.6945   -1.3155   -0.3211 C.ar    1  UNL1        0.1010
     15 N          -4.9400   -0.8350   -0.4580 N.ar    1  UNL1       -0.1701
     16 N          -4.8241    0.4967   -0.4406 N.ar    1  UNL1       -0.2589
     17 C          -6.0577    1.2696   -0.4677 C.3     1  UNL1        0.0394
     18 C          -6.5633    1.5867   -1.8644 C.3     1  UNL1       -0.0455
     19 C          -3.5065   -2.7813   -0.3936 C.ar    1  UNL1        0.0028
     20 C          -4.5739   -3.6327   -0.0425 C.ar    1  UNL1       -0.0507
     21 C          -4.4824   -5.0224   -0.1819 C.ar    1  UNL1       -0.0363
     22 C          -3.3087   -5.5846   -0.6783 C.ar    1  UNL1        0.0879
     23 C          -2.2221   -4.7664   -1.0083 C.ar    1  UNL1       -0.0363
     24 C          -2.3316   -3.3731   -0.8794 C.ar    1  UNL1       -0.0507
     25 S          -3.1585   -7.3557   -0.7874 S.O2    1  UNL1       -0.0059
     26 O          -1.7425   -7.6684   -0.7532 O.2     1  UNL1       -0.1696
     27 O          -4.0663   -7.9269    0.1896 O.2     1  UNL1       -0.1696
     28 C          -3.7704   -7.7712   -2.3962 C.3     1  UNL1        0.0596
     29 H          -0.8016    1.1927   -1.4847 H       1  UNL1        0.0624
     30 H           1.6312    0.9406   -1.2258 H       1  UNL1        0.0646
     31 H           1.0522   -2.0475    1.7801 H       1  UNL1        0.0646
     32 H          -1.4005   -1.7417    1.6431 H       1  UNL1        0.0624
     33 H          -5.9112    2.1878    0.1028 H       1  UNL1        0.0506
     34 H          -6.8137    0.6897    0.0758 H       1  UNL1        0.0506
     35 H          -5.8033    2.0876   -2.4709 H       1  UNL1        0.0247
     36 H          -7.4357    2.2466   -1.8012 H       1  UNL1        0.0247
     37 H          -6.8702    0.6767   -2.3900 H       1  UNL1        0.0247
     38 H          -5.5033   -3.2085    0.3367 H       1  UNL1        0.0625
     39 H          -5.3264   -5.6462    0.1040 H       1  UNL1        0.0637
     40 H          -1.2891   -5.1999   -1.3621 H       1  UNL1        0.0637
     41 H          -1.4827   -2.7669   -1.1834 H       1  UNL1        0.0625
     42 H          -3.1585   -7.2766   -3.1536 H       1  UNL1        0.0468
     43 H          -4.8144   -7.4740   -2.4797 H       1  UNL1        0.0468
     44 H          -3.6867   -8.8602   -2.5143 H       1  UNL1        0.0468
@<TRIPOS>BOND
     1     1     2   ar
     2     2     3   ar
     3     3     4    1
     4     3     5   ar
     5     5     6   ar
     6     6     7   ar
     7     1     7   ar
     8     7     8    1
     9     8     9   ar
    10     9    10    1
    11    10    11    1
    12    10    12    1
    13    10    13    1
    14     8    14   ar
    15    14    15   ar
    16    15    16   ar
    17     9    16   ar
    18    16    17    1
    19    17    18    1
    20    14    19    1
    21    19    20   ar
    22    20    21   ar
    23    21    22   ar
    24    22    23   ar
    25    23    24   ar
    26    19    24   ar
    27    22    25    1
    28    25    26    2
    29    25    27    2
    30    25    28    1
    31     1    29    1
    32     2    30    1
    33     5    31    1
    34     6    32    1
    35    17    33    1
    36    17    34    1
    37    18    35    1
    38    18    36    1
    39    18    37    1
    40    20    38    1
    41    21    39    1
    42    23    40    1
    43    24    41    1
    44    28    42    1
    45    28    43    1
    46    28    44    1
@<TRIPOS>MOLECULE
LIG00601195
 37 39 0 0 0
SMALL
GASTEIGER

@<TRIPOS>ATOM
      1 C          -0.6572    0.9029    0.8015 C.ar    1  UNL1       -0.0512
      2 C           0.7390    1.0037    0.8096 C.ar    1  UNL1       -0.0428
      3 C           1.5079    0.0330    0.1750 C.ar    1  UNL1        0.0410
      4 CL          3.2197    0.1865    0.1298 Cl      1  UNL1       -0.0835
      5 C           0.8939   -1.0546   -0.4363 C.ar    1  UNL1       -0.0428
      6 C          -0.5019   -1.1328   -0.4737 C.ar    1  UNL1       -0.0512
      7 C          -1.3001   -0.1291    0.1003 C.ar    1  UNL1        0.0006
      8 C          -2.7638   -0.1816   -0.0578 C.ar    1  UNL1        0.0751
      9 C          -3.5705   -1.3066   -0.1515 C.ar    1  UNL1       -0.0071
     10 C          -4.8985   -0.8440   -0.2347 C.ar    1  UNL1        0.1290
     11 C          -6.1302   -1.6677   -0.4362 C.3     1  UNL1        0.2825
     12 F          -6.0497   -2.3783   -1.5978 F       1  UNL1       -0.2022
     13 F          -6.2753   -2.5909    0.5538 F       1  UNL1       -0.2022
     14 N          -3.6486    0.8964   -0.1806 N.ar    1  UNL1       -0.2317
     15 N          -4.9458    0.4840   -0.1008 N.ar    1  UNL1       -0.1651
     16 C          -3.4139    2.2736   -0.4777 C.ar    1  UNL1        0.0661
     17 C          -2.2869    2.6906   -1.1992 C.ar    1  UNL1       -0.0344
     18 C          -2.1345    4.0361   -1.5466 C.ar    1  UNL1       -0.0334
     19 C          -3.1236    4.9582   -1.1948 C.ar    1  UNL1        0.1051
     20 C          -4.2403    4.5615   -0.4577 C.ar    1  UNL1       -0.0334
     21 C          -4.3896    3.2183   -0.1113 C.ar    1  UNL1       -0.0344
     22 S          -2.9732    6.6446   -1.7081 S.O2    1  UNL1        0.0559
     23 O          -3.7914    7.4754   -0.8603 O.2     1  UNL1       -0.1533
     24 O          -1.5851    6.9348   -1.9792 O.2     1  UNL1       -0.1533
     25 N          -3.7409    6.5996   -3.2016 N.3     1  UNL1       -0.2035
     26 H          -1.2298    1.6695    1.3199 H       1  UNL1        0.0625
     27 H           1.2151    1.8501    1.2982 H       1  UNL1        0.0632
     28 H           1.4895   -1.8335   -0.9049 H       1  UNL1        0.0632
     29 H          -0.9554   -1.9809   -0.9820 H       1  UNL1        0.0625
     30 H          -3.2477   -2.3386   -0.1657 H       1  UNL1        0.0659
     31 H          -7.0346   -1.0542   -0.4766 H       1  UNL1        0.1088
     32 H          -1.5404    1.9868   -1.5569 H       1  UNL1        0.0639
     33 H          -1.2635    4.3486   -2.1192 H       1  UNL1        0.0638
     34 H          -5.0054    5.2795   -0.1712 H       1  UNL1        0.0638
     35 H          -5.2743    2.9171    0.4486 H       1  UNL1        0.0639
     36 H          -4.5836    7.1742   -3.1825 H       1  UNL1        0.1442
     37 H          -3.0845    6.8458   -3.9425 H       1  UNL1        0.1442
@<TRIPOS>BOND
     1     1     2   ar
     2     2     3   ar
     3     3     4    1
     4     3     5   ar
     5     5     6   ar
     6     6     7   ar
     7     1     7   ar
     8     7     8    1
     9     8     9   ar
    10     9    10   ar
    11    10    11    1
    12    11    12    1
    13    11    13    1
    14     8    14   ar
    15    14    15   ar
    16    10    15   ar
    17    14    16    1
    18    16    17   ar
    19    17    18   ar
    20    18    19   ar
    21    19    20   ar
    22    20    21   ar
    23    16    21   ar
    24    19    22    1
    25    22    23    2
    26    22    24    2
    27    22    25    1
    28     1    26    1
    29     2    27    1
    30     5    28    1
    31     6    29    1
    32     9    30    1
    33    11    31    1
    34    17    32    1
    35    18    33    1
    36    20    34    1
    37    21    35    1
    38    25    36    1
    39    25    37    1
@<TRIPOS>MOLECULE
LIG00601196
 41 43 0 0 0
SMALL
GASTEIGER

@<TRIPOS>ATOM
      1 C           1.2680    2.3302    1.7154 C.3     1  UNL1        0.0788
      2 O           1.3290    0.9165    1.5257 O.3     1  UNL1       -0.4951
      3 C           2.4143    0.3202    2.1074 C.ar    1  UNL1        0.1201
      4 C           2.2066   -0.9430    2.6600 C.ar    1  UNL1       -0.0193
      5 C           3.2344   -1.5914    3.3584 C.ar    1  UNL1       -0.0491
      6 C           3.6830    0.8881    2.1586 C.ar    1  UNL1       -0.0193
      7 C           4.7161    0.2271    2.8277 C.ar    1  UNL1       -0.0491
      8 C           4.5013   -1.0044    3.4699 C.ar    1  UNL1        0.0007
      9 C           5.5458   -1.5348    4.3613 C.ar    1  UNL1        0.0751
     10 C           6.3944   -0.7768    5.1564 C.ar    1  UNL1       -0.0071
     11 C           7.0384   -1.6707    6.0277 C.ar    1  UNL1        0.1290
     12 C           8.0347   -1.3285    7.0872 C.3     1  UNL1        0.2825
     13 F           9.1181   -0.7005    6.5470 F       1  UNL1       -0.2022
     14 F           7.5106   -0.4522    7.9895 F       1  UNL1       -0.2022
     15 N           5.8167   -2.8581    4.7130 N.ar    1  UNL1       -0.2317
     16 N           6.6137   -2.9222    5.8221 N.ar    1  UNL1       -0.1651
     17 C           5.4773   -4.0885    4.0767 C.ar    1  UNL1        0.0661
     18 C           5.2112   -4.1630    2.7037 C.ar    1  UNL1       -0.0344
     19 C           4.9797   -5.4094    2.1061 C.ar    1  UNL1       -0.0334
     20 C           5.0179   -6.5742    2.8814 C.ar    1  UNL1        0.1051
     21 C           5.2554   -6.5069    4.2537 C.ar    1  UNL1       -0.0334
     22 C           5.4987   -5.2677    4.8451 C.ar    1  UNL1       -0.0344
     23 S           4.7396   -8.1508    2.1287 S.O2    1  UNL1        0.0559
     24 O           4.3448   -9.1002    3.1439 O.2     1  UNL1       -0.1533
     25 O           3.9928   -7.9680    0.9070 O.2     1  UNL1       -0.1533
     26 N           6.2910   -8.5919    1.6658 N.3     1  UNL1       -0.2035
     27 H           0.2801    2.6720    1.3923 H       1  UNL1        0.0660
     28 H           2.0115    2.8457    1.0996 H       1  UNL1        0.0660
     29 H           1.3855    2.5973    2.7724 H       1  UNL1        0.0660
     30 H           1.2242   -1.4047    2.5933 H       1  UNL1        0.0654
     31 H           3.0045   -2.5356    3.8461 H       1  UNL1        0.0625
     32 H           3.8948    1.8476    1.6990 H       1  UNL1        0.0654
     33 H           5.6885    0.7127    2.8748 H       1  UNL1        0.0625
     34 H           6.4858    0.3016    5.1636 H       1  UNL1        0.0659
     35 H           8.3859   -2.2119    7.6273 H       1  UNL1        0.1088
     36 H           5.2334   -3.2825    2.0667 H       1  UNL1        0.0639
     37 H           4.7942   -5.4662    1.0349 H       1  UNL1        0.0638
     38 H           5.2688   -7.4064    4.8654 H       1  UNL1        0.0638
     39 H           5.6969   -5.2321    5.9158 H       1  UNL1        0.0639
     40 H           6.5874   -9.4219    2.1793 H       1  UNL1        0.1442
     41 H           6.3333   -8.6980    0.6518 H       1  UNL1        0.1442
@<TRIPOS>BOND
     1     1     2    1
     2     2     3    1
     3     3     4   ar
     4     4     5   ar
     5     3     6   ar
     6     6     7   ar
     7     7     8   ar
     8     5     8   ar
     9     8     9    1
    10     9    10   ar
    11    10    11   ar
    12    11    12    1
    13    12    13    1
    14    12    14    1
    15     9    15   ar
    16    15    16   ar
    17    11    16   ar
    18    15    17    1
    19    17    18   ar
    20    18    19   ar
    21    19    20   ar
    22    20    21   ar
    23    21    22   ar
    24    17    22   ar
    25    20    23    1
    26    23    24    2
    27    23    25    2
    28    23    26    1
    29     1    27    1
    30     1    28    1
    31     1    29    1
    32     4    30    1
    33     5    31    1
    34     6    32    1
    35     7    33    1
    36    10    34    1
    37    12    35    1
    38    18    36    1
    39    19    37    1
    40    21    38    1
    41    22    39    1
    42    26    40    1
    43    26    41    1
@<TRIPOS>MOLECULE
LIG00601201
 38 40 0 0 0
SMALL
GASTEIGER

@<TRIPOS>ATOM
      1 C          -0.6646    0.9225    0.7780 C.ar    1  UNL1       -0.0512
      2 C           0.7324    1.0236    0.7815 C.ar    1  UNL1       -0.0428
      3 C           1.5016    0.0325    0.1794 C.ar    1  UNL1        0.0410
      4 CL          3.2133    0.1835    0.1282 Cl      1  UNL1       -0.0835
      5 C           0.8873   -1.0745   -0.3953 C.ar    1  UNL1       -0.0428
      6 C          -0.5084   -1.1512   -0.4325 C.ar    1  UNL1       -0.0512
      7 C          -1.3077   -0.1286    0.1075 C.ar    1  UNL1        0.0006
      8 C          -2.7716   -0.1887   -0.0571 C.ar    1  UNL1        0.0750
      9 C          -3.5681   -1.3242   -0.1182 C.ar    1  UNL1       -0.0104
     10 C          -4.8943   -0.8786   -0.2372 C.ar    1  UNL1        0.0893
     11 C          -6.1322   -1.6941   -0.4166 C.3     1  UNL1        0.0879
     12 O          -6.8157   -1.3550   -1.6242 O.3     1  UNL1       -0.3888
     13 N          -3.6652    0.8784   -0.2300 N.ar    1  UNL1       -0.2318
     14 N          -4.9630    0.4538   -0.1854 N.ar    1  UNL1       -0.1685
     15 C          -3.4356    2.2559   -0.5311 C.ar    1  UNL1        0.0661
     16 C          -2.2898    2.6814   -1.2170 C.ar    1  UNL1       -0.0344
     17 C          -2.1327    4.0294   -1.5535 C.ar    1  UNL1       -0.0334
     18 C          -3.1373    4.9461   -1.2321 C.ar    1  UNL1        0.1051
     19 C          -4.2761    4.5399   -0.5365 C.ar    1  UNL1       -0.0334
     20 C          -4.4291    3.1940   -0.1978 C.ar    1  UNL1       -0.0344
     21 S          -2.9789    6.6289   -1.7397 S.O2    1  UNL1        0.0559
     22 O          -3.8562    7.4553   -0.9456 O.2     1  UNL1       -0.1533
     23 O          -1.5813    6.9386   -1.9351 O.2     1  UNL1       -0.1533
     24 N          -3.6615    6.5716   -3.2708 N.3     1  UNL1       -0.2035
     25 H          -1.2365    1.7063    1.2708 H       1  UNL1        0.0625
     26 H           1.2091    1.8862    1.2402 H       1  UNL1        0.0632
     27 H           1.4822   -1.8692   -0.8373 H       1  UNL1        0.0632
     28 H          -0.9614   -2.0142   -0.9157 H       1  UNL1        0.0625
     29 H          -3.2325   -2.3514   -0.0831 H       1  UNL1        0.0658
     30 H          -6.8211   -1.5329    0.4180 H       1  UNL1        0.0623
     31 H          -5.8926   -2.7608   -0.4599 H       1  UNL1        0.0623
     32 H          -6.8445   -0.3793   -1.6270 H       1  UNL1        0.2099
     33 H          -1.5304    1.9828   -1.5555 H       1  UNL1        0.0639
     34 H          -1.2427    4.3483   -2.0941 H       1  UNL1        0.0638
     35 H          -5.0556    5.2525   -0.2760 H       1  UNL1        0.0638
     36 H          -5.3310    2.8868    0.3309 H       1  UNL1        0.0639
     37 H          -4.5156    7.1240   -3.3042 H       1  UNL1        0.1442
     38 H          -2.9697    6.8245   -3.9791 H       1  UNL1        0.1442
@<TRIPOS>BOND
     1     1     2   ar
     2     2     3   ar
     3     3     4    1
     4     3     5   ar
     5     5     6   ar
     6     6     7   ar
     7     1     7   ar
     8     7     8    1
     9     8     9   ar
    10     9    10   ar
    11    10    11    1
    12    11    12    1
    13     8    13   ar
    14    13    14   ar
    15    10    14   ar
    16    13    15    1
    17    15    16   ar
    18    16    17   ar
    19    17    18   ar
    20    18    19   ar
    21    19    20   ar
    22    15    20   ar
    23    18    21    1
    24    21    22    2
    25    21    23    2
    26    21    24    1
    27     1    25    1
    28     2    26    1
    29     5    27    1
    30     6    28    1
    31     9    29    1
    32    11    30    1
    33    11    31    1
    34    12    32    1
    35    16    33    1
    36    17    34    1
    37    19    35    1
    38    20    36    1
    39    24    37    1
    40    24    38    1
@<TRIPOS>MOLECULE
LIG00601695
 37 39 0 0 0
SMALL
GASTEIGER

@<TRIPOS>ATOM
      1 C          -1.4344    0.0051   -0.1923 C.ar    1  UNL1       -0.0512
      2 C          -0.9009    1.2979   -0.1352 C.ar    1  UNL1       -0.0244
      3 C           0.4699    1.4772   -0.2408 C.ar    1  UNL1        0.1417
      4 F           0.9733    2.7122   -0.1022 F       1  UNL1       -0.2040
      5 C           1.2982    0.3875   -0.4763 C.ar    1  UNL1        0.0767
      6 CL          3.0083    0.5819   -0.5250 Cl      1  UNL1       -0.0806
      7 C           0.7491   -0.8925   -0.6241 C.ar    1  UNL1       -0.0329
      8 C          -0.6204   -1.1315   -0.4078 C.ar    1  UNL1       -0.0157
      9 C          -1.2131   -2.5079   -0.3912 C.ar    1  UNL1       -0.0072
     10 C          -0.6308   -3.6689    0.2326 C.ar    1  UNL1       -0.0073
     11 C          -1.3414   -4.8962    0.1480 C.ar    1  UNL1       -0.0153
     12 C          -2.5478   -5.0054   -0.5331 C.ar    1  UNL1        0.1590
     13 F          -3.1489   -6.1993   -0.6227 F       1  UNL1       -0.2025
     14 C          -3.1058   -3.8958   -1.1290 C.ar    1  UNL1        0.1590
     15 F          -4.2699   -3.9887   -1.7848 F       1  UNL1       -0.2025
     16 C          -2.4573   -2.6691   -1.0578 C.ar    1  UNL1       -0.0153
     17 C           0.7137   -3.7091    0.8886 C.ar    1  UNL1       -0.0171
     18 C           1.1948   -2.6819    1.7185 C.ar    1  UNL1       -0.0522
     19 C           2.5551   -2.5911    2.0423 C.ar    1  UNL1       -0.0348
     20 C           3.4298   -3.5997    1.6415 C.ar    1  UNL1        0.1050
     21 C           2.9491   -4.7247    0.9823 C.ar    1  UNL1       -0.0348
     22 C           1.6061   -4.7674    0.6020 C.ar    1  UNL1       -0.0522
     23 S           5.1664   -3.3960    1.8658 S.O2    1  UNL1        0.0559
     24 O           5.8694   -4.3675    1.0564 O.2     1  UNL1       -0.1533
     25 O           5.4920   -1.9909    1.8276 O.2     1  UNL1       -0.1533
     26 N           5.3705   -3.8816    3.4540 N.3     1  UNL1       -0.2035
     27 H          -2.5095   -0.1002   -0.0504 H       1  UNL1        0.0624
     28 H          -1.5449    2.1587    0.0188 H       1  UNL1        0.0647
     29 H           1.4207   -1.7180   -0.8498 H       1  UNL1        0.0639
     30 H          -0.9491   -5.8038    0.6025 H       1  UNL1        0.0653
     31 H          -2.9365   -1.8315   -1.5606 H       1  UNL1        0.0653
     32 H           0.5369   -1.8729    2.0322 H       1  UNL1        0.0624
     33 H           2.9285   -1.7042    2.5518 H       1  UNL1        0.0637
     34 H           3.6142   -5.5402    0.7054 H       1  UNL1        0.0637
     35 H           1.2824   -5.6261    0.0157 H       1  UNL1        0.0624
     36 H           5.9985   -4.6971    3.4844 H       1  UNL1        0.1442
     37 H           5.7070   -3.0958    4.0083 H       1  UNL1        0.1442
@<TRIPOS>BOND
     1     1     2   ar
     2     2     3   ar
     3     3     4    1
     4     3     5   ar
     5     5     6    1
     6     5     7   ar
     7     7     8   ar
     8     1     8   ar
     9     8     9    1
    10     9    10   ar
    11    10    11   ar
    12    11    12   ar
    13    12    13    1
    14    12    14   ar
    15    14    15    1
    16    14    16   ar
    17     9    16   ar
    18    10    17    1
    19    17    18   ar
    20    18    19   ar
    21    19    20   ar
    22    20    21   ar
    23    21    22   ar
    24    17    22   ar
    25    20    23    1
    26    23    24    2
    27    23    25    2
    28    23    26    1
    29     1    27    1
    30     2    28    1
    31     7    29    1
    32    11    30    1
    33    16    31    1
    34    18    32    1
    35    19    33    1
    36    21    34    1
    37    22    35    1
    38    26    36    1
    39    26    37    1
@<TRIPOS>MOLECULE
LIG00601816
 38 41 0 0 0
SMALL
GASTEIGER

@<TRIPOS>ATOM
      1 C           1.4612   -0.7288   -0.7406 C.3     1  UNL1        0.0596
      2 S           3.0088   -0.0374   -0.2114 S.O2    1  UNL1       -0.0059
      3 O           2.8064    0.6115    1.0685 O.2     1  UNL1       -0.1696
      4 O           4.0381   -1.0491   -0.3797 O.2     1  UNL1       -0.1696
      5 C           3.2967    1.2320   -1.4192 C.ar    1  UNL1        0.0879
      6 C           2.7171    2.4832   -1.2352 C.ar    1  UNL1       -0.0363
      7 C           2.8510    3.4544   -2.2314 C.ar    1  UNL1       -0.0508
      8 C           4.0811    0.9765   -2.5432 C.ar    1  UNL1       -0.0363
      9 C           4.2562    1.9816   -3.5064 C.ar    1  UNL1       -0.0508
     10 C           3.6234    3.2310   -3.3840 C.ar    1  UNL1        0.0011
     11 C           3.7567    4.2847   -4.4122 C.ar    1  UNL1        0.0815
     12 N           3.7959    4.0535   -5.7817 N.ar    1  UNL1       -0.2926
     13 C           3.8496    5.2621   -6.4090 C.ar    1  UNL1        0.1783
     14 C           3.7511    2.9746   -6.6476 C.ar    1  UNL1        0.0189
     15 C           3.7912    3.3529   -7.9365 C.ar    1  UNL1       -0.0044
     16 S           3.8702    5.1038   -8.1375 S.2     1  UNL1       -0.0577
     17 C           3.7591    5.6963   -4.3515 C.ar    1  UNL1        0.0982
     18 N           3.8151    6.2796   -5.6080 N.ar    1  UNL1       -0.2206
     19 C           3.6268    6.5538   -3.1796 C.ar    1  UNL1        0.0025
     20 C           4.2861    6.2977   -1.9725 C.ar    1  UNL1       -0.0525
     21 C           4.0571    7.1096   -0.8568 C.ar    1  UNL1       -0.0611
     22 C           3.2066    8.2108   -0.9516 C.ar    1  UNL1       -0.0617
     23 C           2.5914    8.5106   -2.1639 C.ar    1  UNL1       -0.0611
     24 C           2.8006    7.6857   -3.2700 C.ar    1  UNL1       -0.0525
     25 H           1.1820   -1.5171   -0.0398 H       1  UNL1        0.0468
     26 H           1.5843   -1.1466   -1.7421 H       1  UNL1        0.0468
     27 H           0.7012    0.0560   -0.7390 H       1  UNL1        0.0468
     28 H           2.1516    2.7132   -0.3347 H       1  UNL1        0.0637
     29 H           2.3372    4.4005   -2.0782 H       1  UNL1        0.0625
     30 H           4.5619    0.0093   -2.6787 H       1  UNL1        0.0637
     31 H           4.9055    1.7628   -4.3514 H       1  UNL1        0.0625
     32 H           3.6846    1.9599   -6.2885 H       1  UNL1        0.0819
     33 H           3.7662    2.6910   -8.7916 H       1  UNL1        0.0709
     34 H           4.9665    5.4552   -1.8791 H       1  UNL1        0.0624
     35 H           4.5432    6.8810    0.0882 H       1  UNL1        0.0618
     36 H           3.0314    8.8416   -0.0840 H       1  UNL1        0.0618
     37 H           1.9472    9.3815   -2.2521 H       1  UNL1        0.0618
     38 H           2.3105    7.9272   -4.2124 H       1  UNL1        0.0624
@<TRIPOS>BOND
     1     1     2    1
     2     2     3    2
     3     2     4    2
     4     2     5    1
     5     5     6   ar
     6     6     7   ar
     7     5     8   ar
     8     8     9   ar
     9     9    10   ar
    10     7    10   ar
    11    10    11    1
    12    11    12   ar
    13    12    13   ar
    14    12    14   ar
    15    14    15   ar
    16    15    16   ar
    17    13    16   ar
    18    11    17   ar
    19    17    18   ar
    20    13    18   ar
    21    17    19    1
    22    19    20   ar
    23    20    21   ar
    24    21    22   ar
    25    22    23   ar
    26    23    24   ar
    27    19    24   ar
    28     1    25    1
    29     1    26    1
    30     1    27    1
    31     6    28    1
    32     7    29    1
    33     8    30    1
    34     9    31    1
    35    14    32    1
    36    15    33    1
    37    20    34    1
    38    21    35    1
    39    22    36    1
    40    23    37    1
    41    24    38    1
@<TRIPOS>MOLECULE
LIG00601817
 37 40 0 0 0
SMALL
GASTEIGER

@<TRIPOS>ATOM
      1 C           4.3803    1.4223    1.2919 C.3     1  UNL1        0.0596
      2 S           3.5063    0.2922    0.2373 S.O2    1  UNL1       -0.0059
      3 O           4.3139   -0.9026    0.0838 O.2     1  UNL1       -0.1696
      4 O           2.1328    0.2124    0.6957 O.2     1  UNL1       -0.1696
      5 C           3.5059    1.1465   -1.3208 C.ar    1  UNL1        0.0879
      6 C           4.5535    0.9395   -2.2213 C.ar    1  UNL1       -0.0363
      7 C           4.5913    1.6733   -3.4088 C.ar    1  UNL1       -0.0517
      8 C           2.4679    2.0316   -1.6183 C.ar    1  UNL1       -0.0363
      9 C           2.5110    2.7609   -2.8075 C.ar    1  UNL1       -0.0517
     10 C           3.5792    2.5983   -3.7022 C.ar    1  UNL1       -0.0090
     11 C           3.6461    3.4093   -4.9143 C.ar    1  UNL1        0.0488
     12 S           2.8009    2.8114   -6.3525 S.2     1  UNL1       -0.0472
     13 C           4.2570    4.6016   -5.0965 C.ar    1  UNL1        0.0897
     14 N           4.0559    5.0638   -6.3922 N.ar    1  UNL1       -0.2054
     15 C           3.3057    4.2399   -7.1852 C.ar    1  UNL1        0.1963
     16 N           4.4040    6.1600   -7.1006 N.ar    1  UNL1       -0.1525
     17 C           3.8213    5.9065   -8.2815 C.ar    1  UNL1        0.1396
     18 N           3.1294    4.7252   -8.3803 N.ar    1  UNL1       -0.2084
     19 C           5.0176    5.3488   -4.0951 C.ar    1  UNL1        0.0016
     20 C           6.3981    5.1516   -3.9617 C.ar    1  UNL1       -0.0525
     21 C           7.1269    5.8859   -3.0238 C.ar    1  UNL1       -0.0611
     22 C           6.4823    6.8193   -2.2132 C.ar    1  UNL1       -0.0617
     23 C           5.1081    7.0181   -2.3374 C.ar    1  UNL1       -0.0611
     24 C           4.3764    6.2846   -3.2737 C.ar    1  UNL1       -0.0525
     25 H           4.4437    0.9809    2.2887 H       1  UNL1        0.0468
     26 H           3.8303    2.3643    1.3367 H       1  UNL1        0.0468
     27 H           5.3832    1.5796    0.8905 H       1  UNL1        0.0468
     28 H           5.3433    0.2228   -2.0048 H       1  UNL1        0.0637
     29 H           5.4163    1.5192   -4.1015 H       1  UNL1        0.0624
     30 H           1.6334    2.1665   -0.9330 H       1  UNL1        0.0637
     31 H           1.7067    3.4595   -3.0302 H       1  UNL1        0.0624
     32 H           3.9005    6.6089   -9.1027 H       1  UNL1        0.1066
     33 H           6.9210    4.4403   -4.5971 H       1  UNL1        0.0624
     34 H           8.2007    5.7404   -2.9342 H       1  UNL1        0.0618
     35 H           7.0527    7.3995   -1.4921 H       1  UNL1        0.0618
     36 H           4.6082    7.7549   -1.7134 H       1  UNL1        0.0618
     37 H           3.3080    6.4644   -3.3677 H       1  UNL1        0.0624
@<TRIPOS>BOND
     1     1     2    1
     2     2     3    2
     3     2     4    2
     4     2     5    1
     5     5     6   ar
     6     6     7   ar
     7     5     8   ar
     8     8     9   ar
     9     9    10   ar
    10     7    10   ar
    11    10    11    1
    12    11    12   ar
    13    11    13   ar
    14    13    14   ar
    15    14    15   ar
    16    12    15   ar
    17    14    16   ar
    18    16    17   ar
    19    17    18   ar
    20    15    18   ar
    21    13    19    1
    22    19    20   ar
    23    20    21   ar
    24    21    22   ar
    25    22    23   ar
    26    23    24   ar
    27    19    24   ar
    28     1    25    1
    29     1    26    1
    30     1    27    1
    31     6    28    1
    32     7    29    1
    33     8    30    1
    34     9    31    1
    35    17    32    1
    36    20    33    1
    37    21    34    1
    38    22    35    1
    39    23    36    1
    40    24    37    1
@<TRIPOS>MOLECULE
LIG00601833
 37 39 0 0 0
SMALL
GASTEIGER

@<TRIPOS>ATOM
      1 C           3.3664    3.8794    4.8745 C.3     1  UNL1       -0.0598
      2 C           2.3984    4.3817    3.8143 C.3     1  UNL1       -0.0127
      3 C           3.1298    4.7599    2.5718 C.ar    1  UNL1        0.0495
      4 C           2.9775    5.9249    1.8448 C.ar    1  UNL1       -0.0005
      5 S           4.1140    5.9607    0.5670 S.2     1  UNL1       -0.0688
      6 C           4.7210    4.4313    1.0714 C.ar    1  UNL1        0.1395
      7 N           4.1013    3.8910    2.0925 N.ar    1  UNL1       -0.2373
      8 S           5.9593    3.6259    0.1594 S.3     1  UNL1       -0.0609
      9 C           6.9847    2.7936    1.3882 C.ar    1  UNL1        0.0378
     10 C           8.2590    3.3364    1.6105 C.ar    1  UNL1       -0.0317
     11 C           6.7678    1.4272    1.6975 C.ar    1  UNL1        0.0618
     12 N           5.4663    0.9899    2.1080 N.pl3   1  UNL1       -0.2198
     13 S           4.5520    0.0144    1.1048 S.O2    1  UNL1        0.0403
     14 O           4.9984    0.1367   -0.2586 O.2     1  UNL1       -0.1555
     15 O           4.5114   -1.2727    1.7819 O.2     1  UNL1       -0.1555
     16 C           2.9542    0.7888    1.2836 C.3     1  UNL1        0.0736
     17 C           7.8474    0.5532    1.9036 C.ar    1  UNL1       -0.0311
     18 C           9.1156    1.0981    1.9782 C.ar    1  UNL1        0.0055
     19 C           9.2839    2.4659    1.9489 C.ar    1  UNL1        0.0665
     20 C          10.4412    0.4581    2.0881 C.3     1  UNL1        0.1187
     21 O          11.3023    1.5613    2.4411 O.3     1  UNL1       -0.4564
     22 C          10.6689    2.7648    2.2939 C.2     1  UNL1        0.3399
     23 O          11.1463    3.8647    2.4815 O.2     1  UNL1       -0.2449
     24 H           2.8388    3.6533    5.8069 H       1  UNL1        0.0233
     25 H           4.1375    4.6296    5.0821 H       1  UNL1        0.0233
     26 H           3.8743    2.9675    4.5407 H       1  UNL1        0.0233
     27 H           1.8516    5.2485    4.2076 H       1  UNL1        0.0326
     28 H           1.6582    3.6076    3.5836 H       1  UNL1        0.0326
     29 H           2.2923    6.7442    2.0134 H       1  UNL1        0.0712
     30 H           8.4719    4.3890    1.4530 H       1  UNL1        0.0637
     31 H           5.4842    0.5735    3.0372 H       1  UNL1        0.1733
     32 H           2.8344    1.1356    2.3126 H       1  UNL1        0.0482
     33 H           2.1864    0.0454    1.0713 H       1  UNL1        0.0482
     34 H           2.8782    1.6252    0.5855 H       1  UNL1        0.0482
     35 H           7.6882   -0.5122    2.0396 H       1  UNL1        0.0641
     36 H          10.4924   -0.3172    2.8550 H       1  UNL1        0.0749
     37 H          10.7816    0.0688    1.1217 H       1  UNL1        0.0749
@<TRIPOS>BOND
     1     1     2    1
     2     2     3    1
     3     3     4   ar
     4     4     5   ar
     5     5     6   ar
     6     6     7   ar
     7     3     7   ar
     8     6     8    1
     9     8     9    1
    10     9    10   ar
    11     9    11   ar
    12    11    12    1
    13    12    13    1
    14    13    14    2
    15    13    15    2
    16    13    16    1
    17    11    17   ar
    18    17    18   ar
    19    18    19   ar
    20    10    19   ar
    21    18    20    1
    22    20    21    1
    23    21    22    1
    24    19    22    1
    25    22    23    2
    26     1    24    1
    27     1    25    1
    28     1    26    1
    29     2    27    1
    30     2    28    1
    31     4    29    1
    32    10    30    1
    33    12    31    1
    34    16    32    1
    35    16    33    1
    36    16    34    1
    37    17    35    1
    38    20    36    1
    39    20    37    1
@<TRIPOS>MOLECULE
LIG00601834
 44 46 0 0 0
SMALL
GASTEIGER

@<TRIPOS>ATOM
      1 C          -0.3948   -0.7700   -0.9138 C.ar    1  UNL1       -0.0512
      2 C           0.9905   -0.5504   -0.9364 C.ar    1  UNL1       -0.0259
      3 C           1.5083    0.6057   -0.3794 C.ar    1  UNL1        0.1234
      4 F           2.8154    0.8743   -0.4903 F       1  UNL1       -0.2055
      5 C           0.6762    1.4899    0.2852 C.ar    1  UNL1       -0.0259
      6 C          -0.6877    1.1894    0.4255 C.ar    1  UNL1       -0.0512
      7 C          -1.2824    0.0851   -0.2261 C.ar    1  UNL1       -0.0151
      8 C          -2.7743   -0.1360   -0.2212 C.ar    1  UNL1        0.0201
      9 C          -3.6745    0.9458   -0.4953 C.ar    1  UNL1        0.1556
     10 C          -3.2948    2.3986   -0.7851 C.3     1  UNL1        0.4349
     11 F          -2.0150    2.6529   -1.1638 F       1  UNL1       -0.1644
     12 F          -4.0500    2.9400   -1.7923 F       1  UNL1       -0.1644
     13 F          -3.5248    3.2019    0.2998 F       1  UNL1       -0.1644
     14 C          -3.3924   -1.4322   -0.0067 C.ar    1  UNL1       -0.0031
     15 C          -4.8068   -1.5120   -0.0470 C.ar    1  UNL1        0.0083
     16 C          -5.5694   -0.4067   -0.3292 C.ar    1  UNL1        0.2155
     17 N          -5.0374    0.7938   -0.5318 N.ar    1  UNL1       -0.2083
     18 O          -6.9297   -0.5807   -0.4510 O.3     1  UNL1       -0.4796
     19 C          -7.6184    0.6236   -0.7883 C.3     1  UNL1        0.0804
     20 C          -2.6809   -2.7518    0.1552 C.ar    1  UNL1       -0.0170
     21 C          -1.4973   -2.9183    0.8943 C.ar    1  UNL1       -0.0522
     22 C          -0.7180   -4.0792    0.7707 C.ar    1  UNL1       -0.0363
     23 C          -1.1755   -5.1478   -0.0010 C.ar    1  UNL1        0.0879
     24 C          -2.4309   -5.0938   -0.5925 C.ar    1  UNL1       -0.0363
     25 C          -3.1593   -3.9017   -0.5238 C.ar    1  UNL1       -0.0522
     26 S          -0.0648   -6.4819   -0.4248 S.O2    1  UNL1       -0.0059
     27 O          -0.6348   -7.1588   -1.5708 O.2     1  UNL1       -0.1696
     28 O           1.2649   -5.9028   -0.5015 O.2     1  UNL1       -0.1696
     29 C          -0.1223   -7.5850    0.9412 C.3     1  UNL1        0.0596
     30 H          -0.7626   -1.6530   -1.4322 H       1  UNL1        0.0624
     31 H           1.6585   -1.2643   -1.4086 H       1  UNL1        0.0646
     32 H           1.0856    2.4157    0.6797 H       1  UNL1        0.0646
     33 H          -1.2875    1.8932    1.0008 H       1  UNL1        0.0624
     34 H          -5.3302   -2.4520    0.1063 H       1  UNL1        0.0677
     35 H          -8.6776    0.3812   -0.9180 H       1  UNL1        0.0660
     36 H          -7.2603    1.0470   -1.7348 H       1  UNL1        0.0660
     37 H          -7.5390    1.3565    0.0221 H       1  UNL1        0.0660
     38 H          -1.1042   -2.0996    1.4951 H       1  UNL1        0.0624
     39 H           0.2725   -4.1064    1.2204 H       1  UNL1        0.0637
     40 H          -2.8182   -5.9272   -1.1759 H       1  UNL1        0.0637
     41 H          -4.0963   -3.8745   -1.0790 H       1  UNL1        0.0624
     42 H          -1.1227   -8.0147    1.0177 H       1  UNL1        0.0468
     43 H           0.1474   -7.0479    1.8486 H       1  UNL1        0.0468
     44 H           0.6044   -8.3792    0.7547 H       1  UNL1        0.0468
@<TRIPOS>BOND
     1     1     2   ar
     2     2     3   ar
     3     3     4    1
     4     3     5   ar
     5     5     6   ar
     6     6     7   ar
     7     1     7   ar
     8     7     8    1
     9     8     9   ar
    10     9    10    1
    11    10    11    1
    12    10    12    1
    13    10    13    1
    14     8    14   ar
    15    14    15   ar
    16    15    16   ar
    17    16    17   ar
    18     9    17   ar
    19    16    18    1
    20    18    19    1
    21    14    20    1
    22    20    21   ar
    23    21    22   ar
    24    22    23   ar
    25    23    24   ar
    26    24    25   ar
    27    20    25   ar
    28    23    26    1
    29    26    27    2
    30    26    28    2
    31    26    29    1
    32     1    30    1
    33     2    31    1
    34     5    32    1
    35     6    33    1
    36    15    34    1
    37    19    35    1
    38    19    36    1
    39    19    37    1
    40    21    38    1
    41    22    39    1
    42    24    40    1
    43    25    41    1
    44    29    42    1
    45    29    43    1
    46    29    44    1
@<TRIPOS>MOLECULE
LIG00601905
 42 44 0 0 0
SMALL
GASTEIGER

@<TRIPOS>ATOM
      1 C          -0.5687   -0.7756   -1.0967 C.ar    1  UNL1       -0.0498
      2 C           0.7709   -0.4106   -1.2906 C.ar    1  UNL1       -0.0258
      3 C           1.2054    0.8457   -0.8989 C.ar    1  UNL1        0.1234
      4 F           2.4676    1.2192   -1.1451 F       1  UNL1       -0.2055
      5 C           0.3367    1.7273   -0.2782 C.ar    1  UNL1       -0.0258
      6 C          -0.9838    1.3321   -0.0318 C.ar    1  UNL1       -0.0498
      7 C          -1.4820    0.0689   -0.4361 C.ar    1  UNL1        0.0012
      8 C          -2.9349   -0.2536   -0.2543 C.ar    1  UNL1        0.0826
      9 N          -3.6936    0.8838   -0.3830 N.ar    1  UNL1       -0.2112
     10 C          -5.0396    0.7985   -0.4153 C.ar    1  UNL1        0.2330
     11 C          -5.7107   -0.3984   -0.3119 C.ar    1  UNL1        0.1137
     12 C          -7.1363   -0.4791   -0.4351 C.1     1  UNL1        0.1045
     13 N          -8.2817   -0.5943   -0.5430 N.1     1  UNL1       -0.1907
     14 O          -5.7832    1.9496   -0.5774 O.3     1  UNL1       -0.4788
     15 C          -5.0114    3.1465   -0.5969 C.3     1  UNL1        0.0804
     16 C          -3.5318   -1.5301   -0.0624 C.ar    1  UNL1        0.0096
     17 C          -4.9493   -1.5527   -0.1049 C.ar    1  UNL1       -0.0294
     18 C          -2.8065   -2.8291    0.1072 C.ar    1  UNL1       -0.0157
     19 C          -1.5868   -2.9314    0.8009 C.ar    1  UNL1       -0.0522
     20 C          -0.7747   -4.0695    0.6859 C.ar    1  UNL1       -0.0363
     21 C          -1.2309   -5.1766   -0.0274 C.ar    1  UNL1        0.0879
     22 C          -2.5133   -5.1797   -0.5651 C.ar    1  UNL1       -0.0363
     23 C          -3.2840   -4.0125   -0.5028 C.ar    1  UNL1       -0.0522
     24 S          -0.1011   -6.4878   -0.4435 S.O2    1  UNL1       -0.0059
     25 O          -0.6482   -7.1858   -1.5912 O.2     1  UNL1       -0.1696
     26 O           1.2248   -5.9000   -0.4998 O.2     1  UNL1       -0.1696
     27 C          -0.1606   -7.5834    0.9425 C.3     1  UNL1        0.0596
     28 H          -0.8818   -1.7388   -1.4916 H       1  UNL1        0.0625
     29 H           1.4657   -1.0931   -1.7709 H       1  UNL1        0.0646
     30 H           0.6802    2.7199   -0.0049 H       1  UNL1        0.0646
     31 H          -1.6477    2.0474    0.4534 H       1  UNL1        0.0625
     32 H          -5.7094    3.9876   -0.6703 H       1  UNL1        0.0660
     33 H          -4.3545    3.1807   -1.4724 H       1  UNL1        0.0660
     34 H          -4.4417    3.2704    0.3301 H       1  UNL1        0.0660
     35 H          -5.4857   -2.4950    0.0066 H       1  UNL1        0.0639
     36 H          -1.1914   -2.0800    1.3536 H       1  UNL1        0.0624
     37 H           0.2344   -4.0467    1.0941 H       1  UNL1        0.0637
     38 H          -2.8955   -6.0459   -1.1024 H       1  UNL1        0.0637
     39 H          -4.2462   -4.0340   -1.0119 H       1  UNL1        0.0624
     40 H          -1.1614   -8.0120    1.0150 H       1  UNL1        0.0468
     41 H           0.0989   -7.0312    1.8464 H       1  UNL1        0.0468
     42 H           0.5717   -8.3763    0.7705 H       1  UNL1        0.0468
@<TRIPOS>BOND
     1     1     2   ar
     2     2     3   ar
     3     3     4    1
     4     3     5   ar
     5     5     6   ar
     6     6     7   ar
     7     1     7   ar
     8     7     8    1
     9     8     9   ar
    10     9    10   ar
    11    10    11   ar
    12    11    12    1
    13    12    13    3
    14    10    14    1
    15    14    15    1
    16     8    16   ar
    17    16    17   ar
    18    11    17   ar
    19    16    18    1
    20    18    19   ar
    21    19    20   ar
    22    20    21   ar
    23    21    22   ar
    24    22    23   ar
    25    18    23   ar
    26    21    24    1
    27    24    25    2
    28    24    26    2
    29    24    27    1
    30     1    28    1
    31     2    29    1
    32     5    30    1
    33     6    31    1
    34    15    32    1
    35    15    33    1
    36    15    34    1
    37    17    35    1
    38    19    36    1
    39    20    37    1
    40    22    38    1
    41    23    39    1
    42    27    40    1
    43    27    41    1
    44    27    42    1
@<TRIPOS>MOLECULE
LIG00602119
 37 39 0 0 0
SMALL
GASTEIGER

@<TRIPOS>ATOM
      1 C           3.2989    0.7066   -1.6405 C.3     1  UNL1        0.0596
      2 S           2.9993    0.1465    0.0122 S.O2    1  UNL1       -0.0059
      3 O           3.8379    0.9182    0.9095 O.2     1  UNL1       -0.1696
      4 O           1.5652    0.0718    0.2143 O.2     1  UNL1       -0.1696
      5 C           3.6214   -1.5197    0.0027 C.ar    1  UNL1        0.0880
      6 C           4.9181   -1.7782    0.4474 C.ar    1  UNL1       -0.0349
      7 C           5.3730   -3.0985    0.5240 C.ar    1  UNL1       -0.0360
      8 C           2.7857   -2.5644   -0.3930 C.ar    1  UNL1       -0.0349
      9 C           3.2514   -3.8817   -0.3379 C.ar    1  UNL1       -0.0360
     10 C           4.5257   -4.1639    0.1724 C.ar    1  UNL1        0.0481
     11 N           4.9732   -5.5099    0.3471 N.ar    1  UNL1       -0.2988
     12 C           6.2964   -5.8971    0.2362 C.ar    1  UNL1        0.0418
     13 C           6.3237   -7.2748    0.2771 C.ar    1  UNL1        0.1623
     14 C           7.4893   -8.2009    0.0617 C.3     1  UNL1        0.4357
     15 F           8.6326   -7.5128   -0.2121 F       1  UNL1       -0.1644
     16 F           7.7519   -8.9707    1.1484 F       1  UNL1       -0.1644
     17 F           7.2876   -9.0407   -0.9871 F       1  UNL1       -0.1644
     18 C           4.2483   -6.6835    0.6060 C.ar    1  UNL1        0.1473
     19 N           5.0489   -7.7377    0.5207 N.ar    1  UNL1       -0.2231
     20 C           2.8155   -6.8262    0.9088 C.ar    1  UNL1        0.0359
     21 C           2.1350   -7.9679    0.4674 C.ar    1  UNL1       -0.0482
     22 C           0.7558   -8.0757    0.6306 C.ar    1  UNL1       -0.0429
     23 C           0.0889   -7.0334    1.2473 C.ar    1  UNL1        0.0276
     24 N           0.7119   -5.9530    1.7619 N.ar    1  UNL1       -0.2626
     25 C           2.0597   -5.8952    1.6146 C.ar    1  UNL1        0.0382
     26 H           2.9613    1.7422   -1.7118 H       1  UNL1        0.0468
     27 H           2.7344    0.0829   -2.3365 H       1  UNL1        0.0468
     28 H           4.3688    0.6490   -1.8461 H       1  UNL1        0.0468
     29 H           5.5707   -0.9670    0.7659 H       1  UNL1        0.0637
     30 H           6.3716   -3.2664    0.9220 H       1  UNL1        0.0639
     31 H           1.7660   -2.3716   -0.7231 H       1  UNL1        0.0637
     32 H           2.5885   -4.6643   -0.7004 H       1  UNL1        0.0639
     33 H           7.0933   -5.1951    0.0313 H       1  UNL1        0.0835
     34 H           2.6806   -8.7749   -0.0189 H       1  UNL1        0.0626
     35 H           0.2183   -8.9462    0.2720 H       1  UNL1        0.0633
     36 H          -0.9924   -7.0425    1.3523 H       1  UNL1        0.0829
     37 H           2.5094   -5.0202    2.0762 H       1  UNL1        0.0837
@<TRIPOS>BOND
     1     1     2    1
     2     2     3    2
     3     2     4    2
     4     2     5    1
     5     5     6   ar
     6     6     7   ar
     7     5     8   ar
     8     8     9   ar
     9     9    10   ar
    10     7    10   ar
    11    10    11    1
    12    11    12   ar
    13    12    13   ar
    14    13    14    1
    15    14    15    1
    16    14    16    1
    17    14    17    1
    18    11    18   ar
    19    18    19   ar
    20    13    19   ar
    21    18    20    1
    22    20    21   ar
    23    21    22   ar
    24    22    23   ar
    25    23    24   ar
    26    24    25   ar
    27    20    25   ar
    28     1    26    1
    29     1    27    1
    30     1    28    1
    31     6    29    1
    32     7    30    1
    33     8    31    1
    34     9    32    1
    35    12    33    1
    36    21    34    1
    37    22    35    1
    38    23    36    1
    39    25    37    1
@<TRIPOS>MOLECULE
LIG00602119
 37 39 0 0 0
SMALL
GASTEIGER

@<TRIPOS>ATOM
      1 C           3.8016    1.4860    4.1158 C.3     1  UNL1        0.0596
      2 S           3.4437    0.7847    2.5225 S.O2    1  UNL1       -0.0059
      3 O           4.4452   -0.2188    2.2332 O.2     1  UNL1       -0.1696
      4 O           2.0287    0.4669    2.4744 O.2     1  UNL1       -0.1696
      5 C           3.7211    2.1526    1.4217 C.ar    1  UNL1        0.0880
      6 C           4.9809    2.3519    0.8484 C.ar    1  UNL1       -0.0349
      7 C           5.2235    3.5015    0.0855 C.ar    1  UNL1       -0.0360
      8 C           2.6756    3.0388    1.1732 C.ar    1  UNL1       -0.0349
      9 C           2.9184    4.1826    0.4163 C.ar    1  UNL1       -0.0360
     10 C           4.2000    4.4394   -0.1047 C.ar    1  UNL1        0.0481
     11 N           4.4523    5.7086   -0.7051 N.ar    1  UNL1       -0.2988
     12 C           3.8204    6.8651   -0.2870 C.ar    1  UNL1        0.0418
     13 C           4.4549    7.9251   -0.8959 C.ar    1  UNL1        0.1623
     14 C           4.1982    9.3916   -0.7048 C.3     1  UNL1        0.4357
     15 F           3.2240    9.6112    0.2218 F       1  UNL1       -0.1644
     16 F           5.2987   10.0576   -0.2688 F       1  UNL1       -0.1644
     17 F           3.7856    9.9974   -1.8478 F       1  UNL1       -0.1644
     18 C           5.3853    6.1060   -1.6683 C.ar    1  UNL1        0.1473
     19 N           5.4289    7.4312   -1.7381 N.ar    1  UNL1       -0.2231
     20 C           6.1878    5.2590   -2.5595 C.ar    1  UNL1        0.0359
     21 C           7.4427    5.7055   -2.9945 C.ar    1  UNL1       -0.0482
     22 C           8.2066    4.9282   -3.8628 C.ar    1  UNL1       -0.0429
     23 C           7.6883    3.7160   -4.2805 C.ar    1  UNL1        0.0276
     24 N           6.4723    3.2581   -3.9127 N.ar    1  UNL1       -0.2626
     25 C           5.7457    4.0481   -3.0830 C.ar    1  UNL1        0.0382
     26 H           3.6421    0.7155    4.8730 H       1  UNL1        0.0468
     27 H           3.1290    2.3268    4.2972 H       1  UNL1        0.0468
     28 H           4.8417    1.8129    4.1335 H       1  UNL1        0.0468
     29 H           5.7868    1.6396    1.0188 H       1  UNL1        0.0637
     30 H           6.2349    3.6639   -0.2805 H       1  UNL1        0.0639
     31 H           1.6814    2.8624    1.5796 H       1  UNL1        0.0637
     32 H           2.0851    4.8601    0.2392 H       1  UNL1        0.0639
     33 H           3.0514    6.8662    0.4727 H       1  UNL1        0.0835
     34 H           7.8228    6.6721   -2.6681 H       1  UNL1        0.0626
     35 H           9.1774    5.2664   -4.2080 H       1  UNL1        0.0633
     36 H           8.2479    3.0671   -4.9486 H       1  UNL1        0.0829
     37 H           4.7582    3.6535   -2.8600 H       1  UNL1        0.0837
@<TRIPOS>BOND
     1     1     2    1
     2     2     3    2
     3     2     4    2
     4     2     5    1
     5     5     6   ar
     6     6     7   ar
     7     5     8   ar
     8     8     9   ar
     9     9    10   ar
    10     7    10   ar
    11    10    11    1
    12    11    12   ar
    13    12    13   ar
    14    13    14    1
    15    14    15    1
    16    14    16    1
    17    14    17    1
    18    11    18   ar
    19    18    19   ar
    20    13    19   ar
    21    18    20    1
    22    20    21   ar
    23    21    22   ar
    24    22    23   ar
    25    23    24   ar
    26    24    25   ar
    27    20    25   ar
    28     1    26    1
    29     1    27    1
    30     1    28    1
    31     6    29    1
    32     7    30    1
    33     8    31    1
    34     9    32    1
    35    12    33    1
    36    21    34    1
    37    22    35    1
    38    23    36    1
    39    25    37    1
@<TRIPOS>MOLECULE
LIG00602158
 35 37 0 0 0
SMALL
GASTEIGER

@<TRIPOS>ATOM
      1 C           0.1613    1.9551    2.7100 C.3     1  UNL1        0.0596
      2 S           1.1537    1.1301    1.4860 S.O2    1  UNL1       -0.0059
      3 O           0.3399    0.1158    0.8463 O.2     1  UNL1       -0.1696
      4 O           1.8453    2.1382    0.7091 O.2     1  UNL1       -0.1696
      5 C           2.3682    0.2944    2.4791 C.ar    1  UNL1        0.0879
      6 C           2.0887   -0.9713    2.9924 C.ar    1  UNL1       -0.0363
      7 C           2.9759   -1.5540    3.9033 C.ar    1  UNL1       -0.0508
      8 C           3.5677    0.9358    2.7808 C.ar    1  UNL1       -0.0363
      9 C           4.4643    0.3276    3.6620 C.ar    1  UNL1       -0.0508
     10 C           4.1711   -0.9103    4.2636 C.ar    1  UNL1        0.0006
     11 C           5.0332   -1.4010    5.3550 C.ar    1  UNL1        0.0761
     12 C           5.6680   -0.6131    6.3086 C.ar    1  UNL1        0.0029
     13 C           6.1222   -1.4944    7.2886 C.ar    1  UNL1        0.1519
     14 CL          6.9034   -1.0639    8.7262 Cl      1  UNL1       -0.0601
     15 N           5.8191   -2.7557    7.0192 N.ar    1  UNL1       -0.1542
     16 N           5.2583   -2.7184    5.7786 N.ar    1  UNL1       -0.2307
     17 C           4.9889   -3.9575    5.1277 C.ar    1  UNL1        0.0662
     18 C           4.7751   -5.1039    5.9160 C.ar    1  UNL1       -0.0335
     19 C           4.4396   -6.3175    5.3138 C.ar    1  UNL1       -0.0244
     20 C           4.3506   -6.3916    3.9300 C.ar    1  UNL1        0.1235
     21 F           4.0079   -7.5500    3.3523 F       1  UNL1       -0.2055
     22 C           4.6147   -5.2810    3.1350 C.ar    1  UNL1       -0.0244
     23 C           4.9434   -4.0599    3.7312 C.ar    1  UNL1       -0.0335
     24 H          -0.6042    2.5387    2.1949 H       1  UNL1        0.0468
     25 H           0.7995    2.6187    3.2981 H       1  UNL1        0.0468
     26 H          -0.3099    1.2074    3.3515 H       1  UNL1        0.0468
     27 H           1.1705   -1.4921    2.7265 H       1  UNL1        0.0637
     28 H           2.6892   -2.5036    4.3499 H       1  UNL1        0.0625
     29 H           3.7990    1.9155    2.3673 H       1  UNL1        0.0637
     30 H           5.3823    0.8590    3.9070 H       1  UNL1        0.0625
     31 H           5.7115    0.4662    6.3356 H       1  UNL1        0.0670
     32 H           4.8311   -5.0561    7.0030 H       1  UNL1        0.0640
     33 H           4.2408   -7.1985    5.9161 H       1  UNL1        0.0647
     34 H           4.5638   -5.3739    2.0544 H       1  UNL1        0.0647
     35 H           5.1812   -3.2174    3.0871 H       1  UNL1        0.0640
@<TRIPOS>BOND
     1     1     2    1
     2     2     3    2
     3     2     4    2
     4     2     5    1
     5     5     6   ar
     6     6     7   ar
     7     5     8   ar
     8     8     9   ar
     9     9    10   ar
    10     7    10   ar
    11    10    11    1
    12    11    12   ar
    13    12    13   ar
    14    13    14    1
    15    13    15   ar
    16    15    16   ar
    17    11    16   ar
    18    16    17    1
    19    17    18   ar
    20    18    19   ar
    21    19    20   ar
    22    20    21    1
    23    20    22   ar
    24    22    23   ar
    25    17    23   ar
    26     1    24    1
    27     1    25    1
    28     1    26    1
    29     6    27    1
    30     7    28    1
    31     8    29    1
    32     9    30    1
    33    12    31    1
    34    18    32    1
    35    19    33    1
    36    22    34    1
    37    23    35    1
@<TRIPOS>MOLECULE
LIG00602217
 38 40 0 0 0
SMALL
GASTEIGER

@<TRIPOS>ATOM
      1 C           5.9321    2.1893    2.4021 C.3     1  UNL1        0.0596
      2 S           4.8315    1.1197    1.5053 S.O2    1  UNL1       -0.0059
      3 O           5.5935   -0.0200    1.0300 O.2     1  UNL1       -0.1696
      4 O           3.6288    0.9420    2.2930 O.2     1  UNL1       -0.1696
      5 C           4.4071    2.1055    0.0888 C.ar    1  UNL1        0.0880
      6 C           5.2146    2.0743   -1.0517 C.ar    1  UNL1       -0.0349
      7 C           4.9610    2.9591   -2.1066 C.ar    1  UNL1       -0.0360
      8 C           3.2899    2.9371    0.1506 C.ar    1  UNL1       -0.0349
      9 C           3.0356    3.8130   -0.9030 C.ar    1  UNL1       -0.0360
     10 C           3.8882    3.8574   -2.0210 C.ar    1  UNL1        0.0481
     11 N           3.7093    4.8967   -2.9825 N.ar    1  UNL1       -0.2989
     12 C           3.2378    6.1514   -2.6387 C.ar    1  UNL1        0.0418
     13 C           3.4141    6.9712   -3.7310 C.ar    1  UNL1        0.1623
     14 C           3.1422    8.4433   -3.8430 C.3     1  UNL1        0.4357
     15 F           2.6774    8.9556   -2.6687 F       1  UNL1       -0.1644
     16 F           4.2565    9.1536   -4.1560 F       1  UNL1       -0.1644
     17 F           2.2047    8.7257   -4.7831 F       1  UNL1       -0.1644
     18 C           4.0437    4.9703   -4.3395 C.ar    1  UNL1        0.1459
     19 N           3.9226    6.2204   -4.7687 N.ar    1  UNL1       -0.2232
     20 C           4.4230    3.8760   -5.2506 C.ar    1  UNL1        0.0192
     21 C           5.2553    4.1715   -6.3447 C.ar    1  UNL1       -0.0327
     22 C           5.6329    3.1735   -7.2423 C.ar    1  UNL1        0.0416
     23 CL          6.6382    3.5620   -8.5836 Cl      1  UNL1       -0.0835
     24 C           5.1953    1.8647   -7.0645 C.ar    1  UNL1       -0.0433
     25 C           4.3373    1.5639   -6.0082 C.ar    1  UNL1       -0.0597
     26 C           3.9335    2.5690   -5.1236 C.ar    1  UNL1       -0.0510
     27 H           6.2633    1.6680    3.2998 H       1  UNL1        0.0468
     28 H           5.3969    3.1020    2.6780 H       1  UNL1        0.0468
     29 H           6.7931    2.4264    1.7712 H       1  UNL1        0.0468
     30 H           6.0639    1.3952   -1.1108 H       1  UNL1        0.0637
     31 H           5.6580    2.9676   -2.9409 H       1  UNL1        0.0639
     32 H           2.6313    2.9298    1.0172 H       1  UNL1        0.0637
     33 H           2.1585    4.4533   -0.8302 H       1  UNL1        0.0639
     34 H           2.9143    6.3971   -1.6367 H       1  UNL1        0.0835
     35 H           5.5983    5.1932   -6.5039 H       1  UNL1        0.0639
     36 H           5.5032    1.0821   -7.7529 H       1  UNL1        0.0632
     37 H           3.9731    0.5475   -5.8782 H       1  UNL1        0.0618
     38 H           3.2267    2.3090   -4.3389 H       1  UNL1        0.0625
@<TRIPOS>BOND
     1     1     2    1
     2     2     3    2
     3     2     4    2
     4     2     5    1
     5     5     6   ar
     6     6     7   ar
     7     5     8   ar
     8     8     9   ar
     9     9    10   ar
    10     7    10   ar
    11    10    11    1
    12    11    12   ar
    13    12    13   ar
    14    13    14    1
    15    14    15    1
    16    14    16    1
    17    14    17    1
    18    11    18   ar
    19    18    19   ar
    20    13    19   ar
    21    18    20    1
    22    20    21   ar
    23    21    22   ar
    24    22    23    1
    25    22    24   ar
    26    24    25   ar
    27    25    26   ar
    28    20    26   ar
    29     1    27    1
    30     1    28    1
    31     1    29    1
    32     6    30    1
    33     7    31    1
    34     8    32    1
    35     9    33    1
    36    12    34    1
    37    21    35    1
    38    24    36    1
    39    25    37    1
    40    26    38    1
@<TRIPOS>MOLECULE
LIG00602217
 38 40 0 0 0
SMALL
GASTEIGER

@<TRIPOS>ATOM
      1 C           6.5973   -0.2498    0.1648 C.3     1  UNL1        0.0596
      2 S           4.8277   -0.1180    0.1551 S.O2    1  UNL1       -0.0059
      3 O           4.3024   -0.9355    1.2322 O.2     1  UNL1       -0.1696
      4 O           4.4715    1.2794    0.0333 O.2     1  UNL1       -0.1696
      5 C           4.4076   -0.9163   -1.3762 C.ar    1  UNL1        0.0880
      6 C           4.1973   -2.2964   -1.3965 C.ar    1  UNL1       -0.0349
      7 C           3.9849   -2.9409   -2.6169 C.ar    1  UNL1       -0.0360
      8 C           4.3470   -0.1625   -2.5478 C.ar    1  UNL1       -0.0349
      9 C           4.1334   -0.8076   -3.7661 C.ar    1  UNL1       -0.0360
     10 C           3.9566   -2.2005   -3.8077 C.ar    1  UNL1        0.0481
     11 N           3.8048   -2.8481   -5.0672 N.ar    1  UNL1       -0.2989
     12 C           4.4346   -2.4281   -6.2227 C.ar    1  UNL1        0.0418
     13 C           4.2254   -3.4041   -7.1755 C.ar    1  UNL1        0.1623
     14 C           4.7685   -3.4765   -8.5735 C.3     1  UNL1        0.4357
     15 F           5.5868   -2.4224   -8.8483 F       1  UNL1       -0.1644
     16 F           5.5045   -4.5982   -8.7851 F       1  UNL1       -0.1644
     17 F           3.7863   -3.4555   -9.5108 F       1  UNL1       -0.1644
     18 C           3.1089   -4.0134   -5.4023 C.ar    1  UNL1        0.1459
     19 N           3.4093   -4.3808   -6.6405 N.ar    1  UNL1       -0.2232
     20 C           2.1307   -4.7444   -4.5787 C.ar    1  UNL1        0.0192
     21 C           2.0296   -6.1371   -4.7235 C.ar    1  UNL1       -0.0327
     22 C           1.1287   -6.8650   -3.9469 C.ar    1  UNL1        0.0416
     23 CL          1.0164   -8.5714   -4.1405 Cl      1  UNL1       -0.0835
     24 C           0.3194   -6.2234   -3.0127 C.ar    1  UNL1       -0.0433
     25 C           0.3826   -4.8380   -2.8844 C.ar    1  UNL1       -0.0597
     26 C           1.2624   -4.1015   -3.6826 C.ar    1  UNL1       -0.0510
     27 H           6.9734    0.2178    1.0763 H       1  UNL1        0.0468
     28 H           6.9981    0.2659   -0.7116 H       1  UNL1        0.0468
     29 H           6.8761   -1.3073    0.1472 H       1  UNL1        0.0468
     30 H           4.2235   -2.8801   -0.4775 H       1  UNL1        0.0637
     31 H           3.8915   -4.0250   -2.6106 H       1  UNL1        0.0639
     32 H           4.4761    0.9182   -2.5251 H       1  UNL1        0.0637
     33 H           4.0802   -0.1988   -4.6670 H       1  UNL1        0.0639
     34 H           5.0514   -1.5407   -6.2589 H       1  UNL1        0.0835
     35 H           2.6545   -6.6523   -5.4505 H       1  UNL1        0.0639
     36 H          -0.3695   -6.7931   -2.3952 H       1  UNL1        0.0632
     37 H          -0.2558   -4.3276   -2.1661 H       1  UNL1        0.0618
     38 H           1.2600   -3.0190   -3.5837 H       1  UNL1        0.0625
@<TRIPOS>BOND
     1     1     2    1
     2     2     3    2
     3     2     4    2
     4     2     5    1
     5     5     6   ar
     6     6     7   ar
     7     5     8   ar
     8     8     9   ar
     9     9    10   ar
    10     7    10   ar
    11    10    11    1
    12    11    12   ar
    13    12    13   ar
    14    13    14    1
    15    14    15    1
    16    14    16    1
    17    14    17    1
    18    11    18   ar
    19    18    19   ar
    20    13    19   ar
    21    18    20    1
    22    20    21   ar
    23    21    22   ar
    24    22    23    1
    25    22    24   ar
    26    24    25   ar
    27    25    26   ar
    28    20    26   ar
    29     1    27    1
    30     1    28    1
    31     1    29    1
    32     6    30    1
    33     7    31    1
    34     8    32    1
    35     9    33    1
    36    12    34    1
    37    21    35    1
    38    24    36    1
    39    25    37    1
    40    26    38    1
@<TRIPOS>MOLECULE
LIG00602343
 58 61 0 0 0
SMALL
GASTEIGER

@<TRIPOS>ATOM
      1 C          -6.8520    1.7803   -7.4480 C.ar    1  UNL1       -0.0585
      2 C          -6.8308    1.1341   -8.6858 C.ar    1  UNL1       -0.0615
      3 C          -7.9233    0.3721   -9.0955 C.ar    1  UNL1       -0.0617
      4 C          -9.0343    0.2477   -8.2639 C.ar    1  UNL1       -0.0615
      5 C          -9.0582    0.8940   -7.0264 C.ar    1  UNL1       -0.0585
      6 C          -7.9717    1.6765   -6.6115 C.ar    1  UNL1       -0.0459
      7 C          -8.0042    2.3839   -5.2794 C.3     1  UNL1       -0.0121
      8 C          -7.4663    1.5168   -4.1426 C.3     1  UNL1        0.0156
      9 N          -7.5178    2.1954   -2.8608 N.am    1  UNL1       -0.3147
     10 C          -7.1206    1.5677   -1.7038 C.2     1  UNL1        0.2174
     11 O          -6.7250    0.3996   -1.7037 O.2     1  UNL1       -0.2755
     12 C          -7.1653    2.3605   -0.4031 C.3     1  UNL1        0.0513
     13 C          -7.7483    3.7426   -0.4854 C.ar    1  UNL1       -0.0099
     14 C          -7.0652    4.9342   -0.6894 C.ar    1  UNL1        0.0284
     15 C          -5.6025    5.1381   -0.9199 C.3     1  UNL1       -0.0235
     16 N          -7.9697    5.9922   -0.5373 N.ar    1  UNL1       -0.2801
     17 C          -9.2569    5.4386   -0.6029 C.ar    1  UNL1        0.0574
     18 C          -9.1340    4.0610   -0.4138 C.ar    1  UNL1        0.0076
     19 C         -10.5261    6.0186   -0.7963 C.ar    1  UNL1       -0.0337
     20 C         -11.6714    5.2222   -0.6464 C.ar    1  UNL1       -0.0180
     21 C         -11.5668    3.8696   -0.3499 C.ar    1  UNL1        0.1208
     22 C         -10.3013    3.2814   -0.2599 C.ar    1  UNL1       -0.0105
     23 O         -12.6099    3.0057   -0.1544 O.3     1  UNL1       -0.4951
     24 C         -13.9193    3.5608   -0.1554 C.3     1  UNL1        0.0788
     25 C          -7.6320    7.3632   -0.3334 C.2     1  UNL1        0.2631
     26 O          -6.5018    7.7267   -0.6573 O.2     1  UNL1       -0.2667
     27 C          -8.5150    8.4000    0.2710 C.ar    1  UNL1        0.0399
     28 C          -9.4642    8.0840    1.2507 C.ar    1  UNL1       -0.0480
     29 C         -10.3510    9.0619    1.7096 C.ar    1  UNL1       -0.0427
     30 C         -10.2421   10.3713    1.2451 C.ar    1  UNL1        0.0410
     31 CL        -11.3784   11.5553    1.7575 Cl      1  UNL1       -0.0835
     32 C          -9.2253   10.7215    0.3594 C.ar    1  UNL1       -0.0427
     33 C          -8.3607    9.7366   -0.1275 C.ar    1  UNL1       -0.0480
     34 H          -5.9894    2.3690   -7.1441 H       1  UNL1        0.0620
     35 H          -5.9615    1.2263   -9.3319 H       1  UNL1        0.0618
     36 H          -7.9080   -0.1261  -10.0613 H       1  UNL1        0.0618
     37 H          -9.8842   -0.3519   -8.5797 H       1  UNL1        0.0618
     38 H          -9.9334    0.7859   -6.3896 H       1  UNL1        0.0620
     39 H          -9.0332    2.6967   -5.0587 H       1  UNL1        0.0328
     40 H          -7.4262    3.3150   -5.3455 H       1  UNL1        0.0328
     41 H          -6.4220    1.2371   -4.3274 H       1  UNL1        0.0465
     42 H          -8.0401    0.5863   -4.0551 H       1  UNL1        0.0465
     43 H          -7.8101    3.1663   -2.8240 H       1  UNL1        0.1487
     44 H          -6.1395    2.4152   -0.0181 H       1  UNL1        0.0408
     45 H          -7.7436    1.7704    0.3181 H       1  UNL1        0.0408
     46 H          -5.1211    4.2029   -1.2235 H       1  UNL1        0.0292
     47 H          -5.1131    5.4878   -0.0062 H       1  UNL1        0.0292
     48 H          -5.4228    5.8509   -1.7297 H       1  UNL1        0.0292
     49 H         -10.6432    7.0696   -1.0447 H       1  UNL1        0.0640
     50 H         -12.6370    5.7037   -0.7678 H       1  UNL1        0.0655
     51 H         -10.2245    2.2112   -0.0819 H       1  UNL1        0.0661
     52 H         -14.6294    2.7446    0.0103 H       1  UNL1        0.0660
     53 H         -14.1558    4.0128   -1.1239 H       1  UNL1        0.0660
     54 H         -14.0426    4.2821    0.6594 H       1  UNL1        0.0660
     55 H          -9.5493    7.0752    1.6489 H       1  UNL1        0.0626
     56 H         -11.1288    8.7918    2.4198 H       1  UNL1        0.0632
     57 H          -9.1086   11.7523    0.0333 H       1  UNL1        0.0632
     58 H          -7.5725   10.0162   -0.8254 H       1  UNL1        0.0626
@<TRIPOS>BOND
     1     1     2   ar
     2     2     3   ar
     3     3     4   ar
     4     4     5   ar
     5     5     6   ar
     6     1     6   ar
     7     6     7    1
     8     7     8    1
     9     8     9    1
    10     9    10   am
    11    10    11    2
    12    10    12    1
    13    12    13    1
    14    13    14   ar
    15    14    15    1
    16    14    16   ar
    17    16    17   ar
    18    17    18   ar
    19    13    18   ar
    20    17    19   ar
    21    19    20   ar
    22    20    21   ar
    23    21    22   ar
    24    18    22   ar
    25    21    23    1
    26    23    24    1
    27    16    25   am
    28    25    26    2
    29    25    27    1
    30    27    28   ar
    31    28    29   ar
    32    29    30   ar
    33    30    31    1
    34    30    32   ar
    35    32    33   ar
    36    27    33   ar
    37     1    34    1
    38     2    35    1
    39     3    36    1
    40     4    37    1
    41     5    38    1
    42     7    39    1
    43     7    40    1
    44     8    41    1
    45     8    42    1
    46     9    43    1
    47    12    44    1
    48    12    45    1
    49    15    46    1
    50    15    47    1
    51    15    48    1
    52    19    49    1
    53    20    50    1
    54    22    51    1
    55    24    52    1
    56    24    53    1
    57    24    54    1
    58    28    55    1
    59    29    56    1
    60    32    57    1
    61    33    58    1
@<TRIPOS>MOLECULE
LIG00602593
 35 37 0 0 0
SMALL
GASTEIGER

@<TRIPOS>ATOM
      1 C           4.6317    0.2010    3.8970 C.3     1  UNL1        0.0596
      2 S           3.7707    0.1865    2.3370 S.O2    1  UNL1       -0.0059
      3 O           2.3570    0.3409    2.5966 O.2     1  UNL1       -0.1696
      4 O           4.4718    1.0731    1.4258 O.2     1  UNL1       -0.1696
      5 C           4.0165   -1.4785    1.7609 C.ar    1  UNL1        0.0880
      6 C           3.1454   -2.4986    2.1559 C.ar    1  UNL1       -0.0349
      7 C           3.4007   -3.8248    1.7745 C.ar    1  UNL1       -0.0360
      8 C           5.0860   -1.7511    0.9134 C.ar    1  UNL1       -0.0349
      9 C           5.3312   -3.0675    0.5242 C.ar    1  UNL1       -0.0360
     10 C           4.5131   -4.1226    0.9786 C.ar    1  UNL1        0.0482
     11 N           4.9138   -5.4700    0.7028 N.ar    1  UNL1       -0.2972
     12 C           6.2489   -5.8153    0.6068 C.ar    1  UNL1        0.1026
     13 N           6.4440   -7.0989    0.4918 N.ar    1  UNL1       -0.2233
     14 C           5.1927   -7.6418    0.4727 C.ar    1  UNL1        0.1552
     15 CL          5.0437   -9.3326    0.2615 Cl      1  UNL1       -0.0597
     16 C           4.1882   -6.6719    0.5895 C.ar    1  UNL1        0.0919
     17 C           2.7183   -6.8421    0.5103 C.ar    1  UNL1        0.0020
     18 C           2.1010   -8.0023    1.0178 C.ar    1  UNL1       -0.0498
     19 C           0.7139   -8.1787    0.9650 C.ar    1  UNL1       -0.0258
     20 C          -0.0803   -7.1744    0.4385 C.ar    1  UNL1        0.1234
     21 F          -1.4122   -7.3112    0.4438 F       1  UNL1       -0.2055
     22 C           0.4935   -6.0286   -0.0919 C.ar    1  UNL1       -0.0258
     23 C           1.8862   -5.8833   -0.0932 C.ar    1  UNL1       -0.0498
     24 H           4.5595    1.2100    4.3125 H       1  UNL1        0.0468
     25 H           5.6806   -0.0529    3.7298 H       1  UNL1        0.0468
     26 H           4.1618   -0.5128    4.5720 H       1  UNL1        0.0468
     27 H           2.2825   -2.2755    2.7813 H       1  UNL1        0.0637
     28 H           2.7465   -4.6005    2.1642 H       1  UNL1        0.0639
     29 H           5.7370   -0.9522    0.5624 H       1  UNL1        0.0637
     30 H           6.1680   -3.2428   -0.1510 H       1  UNL1        0.0639
     31 H           7.0481   -5.0915    0.6937 H       1  UNL1        0.1033
     32 H           2.6827   -8.8003    1.4717 H       1  UNL1        0.0625
     33 H           0.2562   -9.0877    1.3433 H       1  UNL1        0.0646
     34 H          -0.1452   -5.2528   -0.5029 H       1  UNL1        0.0646
     35 H           2.3020   -4.9937   -0.5598 H       1  UNL1        0.0625
@<TRIPOS>BOND
     1     1     2    1
     2     2     3    2
     3     2     4    2
     4     2     5    1
     5     5     6   ar
     6     6     7   ar
     7     5     8   ar
     8     8     9   ar
     9     9    10   ar
    10     7    10   ar
    11    10    11    1
    12    11    12   ar
    13    12    13   ar
    14    13    14   ar
    15    14    15    1
    16    14    16   ar
    17    11    16   ar
    18    16    17    1
    19    17    18   ar
    20    18    19   ar
    21    19    20   ar
    22    20    21    1
    23    20    22   ar
    24    22    23   ar
    25    17    23   ar
    26     1    24    1
    27     1    25    1
    28     1    26    1
    29     6    27    1
    30     7    28    1
    31     8    29    1
    32     9    30    1
    33    12    31    1
    34    18    32    1
    35    19    33    1
    36    22    34    1
    37    23    35    1
@<TRIPOS>MOLECULE
LIG00607803
 41 43 0 0 0
SMALL
GASTEIGER

@<TRIPOS>ATOM
      1 C           1.9653    2.1849    1.9248 C.3     1  UNL1        0.0789
      2 O           1.5799    0.8144    1.9290 O.3     1  UNL1       -0.4922
      3 C           2.5429   -0.0948    2.2702 C.ar    1  UNL1        0.1551
      4 C           2.0729   -1.3985    2.4453 C.ar    1  UNL1       -0.0165
      5 C           2.9320   -2.4240    2.8640 C.ar    1  UNL1       -0.0489
      6 C           3.9013    0.1488    2.4647 C.ar    1  UNL1        0.1654
      7 F           4.4257    1.3739    2.3171 F       1  UNL1       -0.2016
      8 C           4.7675   -0.8757    2.8489 C.ar    1  UNL1       -0.0136
      9 C           4.2936   -2.1750    3.0786 C.ar    1  UNL1        0.0034
     10 C           5.1918   -3.1770    3.6747 C.ar    1  UNL1        0.0751
     11 C           6.1957   -2.9332    4.6024 C.ar    1  UNL1       -0.0071
     12 C           6.6017   -4.1856    5.0938 C.ar    1  UNL1        0.1290
     13 C           7.6383   -4.4440    6.1398 C.3     1  UNL1        0.2825
     14 F           8.8475   -3.9420    5.7559 F       1  UNL1       -0.2022
     15 F           7.3271   -3.8098    7.3047 F       1  UNL1       -0.2022
     16 N           5.1505   -4.5675    3.5556 N.ar    1  UNL1       -0.2317
     17 N           5.8968   -5.1716    4.5282 N.ar    1  UNL1       -0.1651
     18 C           4.5456   -5.4015    2.5700 C.ar    1  UNL1        0.0661
     19 C           4.2995   -4.9408    1.2698 C.ar    1  UNL1       -0.0344
     20 C           3.7988   -5.8198    0.3028 C.ar    1  UNL1       -0.0334
     21 C           3.5540   -7.1554    0.6371 C.ar    1  UNL1        0.1051
     22 C           3.7641   -7.6162    1.9371 C.ar    1  UNL1       -0.0334
     23 C           4.2740   -6.7421    2.8970 C.ar    1  UNL1       -0.0344
     24 S           2.9814   -8.2836   -0.5981 S.O2    1  UNL1        0.0559
     25 O           2.3401   -9.4072    0.0411 O.2     1  UNL1       -0.1533
     26 O           2.3615   -7.5342   -1.6653 O.2     1  UNL1       -0.1533
     27 N           4.4306   -8.8648   -1.2158 N.3     1  UNL1       -0.2035
     28 H           1.0725    2.7813    1.7104 H       1  UNL1        0.0660
     29 H           2.6911    2.3837    1.1294 H       1  UNL1        0.0660
     30 H           2.3448    2.4960    2.9048 H       1  UNL1        0.0660
     31 H           1.0173   -1.6136    2.2910 H       1  UNL1        0.0655
     32 H           2.5012   -3.4050    3.0516 H       1  UNL1        0.0625
     33 H           5.8136   -0.6223    3.0001 H       1  UNL1        0.0654
     34 H           6.5400   -1.9670    4.9479 H       1  UNL1        0.0659
     35 H           7.7616   -5.5098    6.3487 H       1  UNL1        0.1088
     36 H           4.5433   -3.9263    0.9642 H       1  UNL1        0.0639
     37 H           3.6322   -5.4650   -0.7123 H       1  UNL1        0.0638
     38 H           3.5576   -8.6498    2.2056 H       1  UNL1        0.0638
     39 H           4.4528   -7.1187    3.9039 H       1  UNL1        0.0639
     40 H           4.5210   -9.8622   -1.0209 H       1  UNL1        0.1442
     41 H           4.5114   -8.6252   -2.2040 H       1  UNL1        0.1442
@<TRIPOS>BOND
     1     1     2    1
     2     2     3    1
     3     3     4   ar
     4     4     5   ar
     5     3     6   ar
     6     6     7    1
     7     6     8   ar
     8     8     9   ar
     9     5     9   ar
    10     9    10    1
    11    10    11   ar
    12    11    12   ar
    13    12    13    1
    14    13    14    1
    15    13    15    1
    16    10    16   ar
    17    16    17   ar
    18    12    17   ar
    19    16    18    1
    20    18    19   ar
    21    19    20   ar
    22    20    21   ar
    23    21    22   ar
    24    22    23   ar
    25    18    23   ar
    26    21    24    1
    27    24    25    2
    28    24    26    2
    29    24    27    1
    30     1    28    1
    31     1    29    1
    32     1    30    1
    33     4    31    1
    34     5    32    1
    35     8    33    1
    36    11    34    1
    37    13    35    1
    38    19    36    1
    39    20    37    1
    40    22    38    1
    41    23    39    1
    42    27    40    1
    43    27    41    1
@<TRIPOS>MOLECULE
LIG00836399
 45 47 0 0 0
SMALL
GASTEIGER

@<TRIPOS>ATOM
      1 C          -0.4258    0.4616   -0.7766 C.ar    1  UNL1       -0.0512
      2 C           0.9587    0.3171   -0.6369 C.ar    1  UNL1       -0.0259
      3 C           1.4665   -0.5955    0.2743 C.ar    1  UNL1        0.1234
      4 F           2.7899   -0.7868    0.3529 F       1  UNL1       -0.2055
      5 C           0.6143   -1.3282    1.0898 C.ar    1  UNL1       -0.0259
      6 C          -0.7723   -1.1517    0.9805 C.ar    1  UNL1       -0.0512
      7 C          -1.3144   -0.2735    0.0211 C.ar    1  UNL1       -0.0136
      8 C          -2.7641   -0.2095   -0.1834 C.ar    1  UNL1        0.0394
      9 C          -3.5135    0.9556   -0.3720 C.ar    1  UNL1        0.1502
     10 C          -3.1964    2.3938   -0.5279 C.3     1  UNL1        0.4345
     11 F          -1.9027    2.7145   -0.2936 F       1  UNL1       -0.1644
     12 F          -3.4709    2.8128   -1.7913 F       1  UNL1       -0.1644
     13 F          -3.9271    3.1772    0.3051 F       1  UNL1       -0.1644
     14 C          -3.7213   -1.2862   -0.3112 C.ar    1  UNL1        0.1010
     15 N          -4.9625   -0.7903   -0.4227 N.ar    1  UNL1       -0.1698
     16 N          -4.8223    0.5420   -0.4371 N.ar    1  UNL1       -0.2548
     17 C          -6.0455    1.3534   -0.4671 C.3     1  UNL1        0.0601
     18 C          -6.5266    1.6654   -1.8559 C.2     1  UNL1       -0.0700
     19 C          -6.7381    2.9024   -2.3284 C.2     1  UNL1       -0.1009
     20 C          -3.5447   -2.7509   -0.3845 C.ar    1  UNL1        0.0028
     21 C          -4.6008   -3.6012    0.0013 C.ar    1  UNL1       -0.0507
     22 C          -4.5103   -4.9921   -0.1380 C.ar    1  UNL1       -0.0363
     23 C          -3.3497   -5.5521   -0.6703 C.ar    1  UNL1        0.0879
     24 C          -2.2818   -4.7346   -1.0449 C.ar    1  UNL1       -0.0363
     25 C          -2.3873   -3.3419   -0.9123 C.ar    1  UNL1       -0.0507
     26 S          -3.2150   -7.3171   -0.8175 S.O2    1  UNL1       -0.0059
     27 O          -1.9473   -7.6117   -1.4654 O.2     1  UNL1       -0.1696
     28 O          -3.5215   -7.8690    0.4944 O.2     1  UNL1       -0.1696
     29 C          -4.5014   -7.8025   -1.9349 C.3     1  UNL1        0.0596
     30 H          -0.7907    1.1485   -1.5342 H       1  UNL1        0.0624
     31 H           1.6384    0.8980   -1.2522 H       1  UNL1        0.0646
     32 H           1.0303   -2.0436    1.7923 H       1  UNL1        0.0646
     33 H          -1.4199   -1.7334    1.6330 H       1  UNL1        0.0624
     34 H          -5.8817    2.2539    0.1284 H       1  UNL1        0.0552
     35 H          -6.8168    0.7758    0.0568 H       1  UNL1        0.0552
     36 H          -6.7565    0.8119   -2.4887 H       1  UNL1        0.0584
     37 H          -6.5399    3.7911   -1.7347 H       1  UNL1        0.0532
     38 H          -7.1260    3.0543   -3.3325 H       1  UNL1        0.0532
     39 H          -5.5196   -3.1742    0.4040 H       1  UNL1        0.0625
     40 H          -5.3433   -5.6169    0.1775 H       1  UNL1        0.0637
     41 H          -1.3637   -5.1638   -1.4417 H       1  UNL1        0.0637
     42 H          -1.5514   -2.7341   -1.2494 H       1  UNL1        0.0625
     43 H          -4.3566   -7.3018   -2.8936 H       1  UNL1        0.0468
     44 H          -5.4734   -7.5532   -1.5052 H       1  UNL1        0.0468
     45 H          -4.4350   -8.8852   -2.0739 H       1  UNL1        0.0468
@<TRIPOS>BOND
     1     1     2   ar
     2     2     3   ar
     3     3     4    1
     4     3     5   ar
     5     5     6   ar
     6     6     7   ar
     7     1     7   ar
     8     7     8    1
     9     8     9   ar
    10     9    10    1
    11    10    11    1
    12    10    12    1
    13    10    13    1
    14     8    14   ar
    15    14    15   ar
    16    15    16   ar
    17     9    16   ar
    18    16    17    1
    19    17    18    1
    20    18    19    2
    21    14    20    1
    22    20    21   ar
    23    21    22   ar
    24    22    23   ar
    25    23    24   ar
    26    24    25   ar
    27    20    25   ar
    28    23    26    1
    29    26    27    2
    30    26    28    2
    31    26    29    1
    32     1    30    1
    33     2    31    1
    34     5    32    1
    35     6    33    1
    36    17    34    1
    37    17    35    1
    38    18    36    1
    39    19    37    1
    40    19    38    1
    41    21    39    1
    42    22    40    1
    43    24    41    1
    44    25    42    1
    45    29    43    1
    46    29    44    1
    47    29    45    1
@<TRIPOS>MOLECULE
LIG00836819
 37 39 0 0 0
SMALL
GASTEIGER

@<TRIPOS>ATOM
      1 C           0.7436   -0.0400    0.5195 C.3     1  UNL1        0.0596
      2 S           2.4724    0.3632    0.5620 S.O2    1  UNL1       -0.0059
      3 O           2.9778    0.3196   -0.7984 O.2     1  UNL1       -0.1696
      4 O           2.6454    1.5439    1.3853 O.2     1  UNL1       -0.1696
      5 C           3.1901   -1.0051    1.4435 C.ar    1  UNL1        0.0879
      6 C           3.6778   -2.1010    0.7364 C.ar    1  UNL1       -0.0363
      7 C           4.2398   -3.1721    1.4364 C.ar    1  UNL1       -0.0517
      8 C           3.2858   -0.9605    2.8355 C.ar    1  UNL1       -0.0363
      9 C           3.8234   -2.0520    3.5294 C.ar    1  UNL1       -0.0517
     10 C           4.3063   -3.1788    2.8450 C.ar    1  UNL1       -0.0091
     11 C           4.7978   -4.3665    3.5751 C.ar    1  UNL1        0.0472
     12 S           4.2927   -5.9154    2.9829 S.2     1  UNL1       -0.0627
     13 C           5.0387   -6.7076    4.3023 C.ar    1  UNL1        0.1824
     14 N           5.6656   -5.8977    5.1367 N.ar    1  UNL1       -0.2346
     15 C           4.9042   -8.2031    4.4304 C.3     1  UNL1        0.4407
     16 F           4.3067   -8.7818    3.3490 F       1  UNL1       -0.1640
     17 F           6.1058   -8.8225    4.5712 F       1  UNL1       -0.1640
     18 F           4.1505   -8.5538    5.5076 F       1  UNL1       -0.1640
     19 C           5.5525   -4.5641    4.7327 C.ar    1  UNL1        0.0865
     20 C           6.1705   -3.5290    5.5697 C.ar    1  UNL1        0.0017
     21 C           6.2456   -3.7285    6.9629 C.ar    1  UNL1       -0.0498
     22 C           6.7834   -2.7479    7.8035 C.ar    1  UNL1       -0.0258
     23 C           7.2552   -1.5630    7.2559 C.ar    1  UNL1        0.1234
     24 F           7.7404   -0.6091    8.0596 F       1  UNL1       -0.2055
     25 C           7.2300   -1.3577    5.8826 C.ar    1  UNL1       -0.0258
     26 C           6.7076   -2.3463    5.0400 C.ar    1  UNL1       -0.0498
     27 H           0.2206    0.7730    0.0117 H       1  UNL1        0.0468
     28 H           0.3746   -0.1356    1.5424 H       1  UNL1        0.0468
     29 H           0.6049   -0.9713   -0.0329 H       1  UNL1        0.0468
     30 H           3.6249   -2.1386   -0.3500 H       1  UNL1        0.0637
     31 H           4.6128   -4.0157    0.8570 H       1  UNL1        0.0624
     32 H           2.9382   -0.0910    3.3901 H       1  UNL1        0.0637
     33 H           3.8484   -2.0090    4.6169 H       1  UNL1        0.0624
     34 H           5.8816   -4.6547    7.4060 H       1  UNL1        0.0625
     35 H           6.8323   -2.9008    8.8771 H       1  UNL1        0.0646
     36 H           7.6152   -0.4288    5.4740 H       1  UNL1        0.0646
     37 H           6.7256   -2.1712    3.9675 H       1  UNL1        0.0625
@<TRIPOS>BOND
     1     1     2    1
     2     2     3    2
     3     2     4    2
     4     2     5    1
     5     5     6   ar
     6     6     7   ar
     7     5     8   ar
     8     8     9   ar
     9     9    10   ar
    10     7    10   ar
    11    10    11    1
    12    11    12   ar
    13    12    13   ar
    14    13    14   ar
    15    13    15    1
    16    15    16    1
    17    15    17    1
    18    15    18    1
    19    11    19   ar
    20    14    19   ar
    21    19    20    1
    22    20    21   ar
    23    21    22   ar
    24    22    23   ar
    25    23    24    1
    26    23    25   ar
    27    25    26   ar
    28    20    26   ar
    29     1    27    1
    30     1    28    1
    31     1    29    1
    32     6    30    1
    33     7    31    1
    34     8    32    1
    35     9    33    1
    36    21    34    1
    37    22    35    1
    38    25    36    1
    39    26    37    1
@<TRIPOS>MOLECULE
LIG00838584
 42 44 0 0 0
SMALL
GASTEIGER

@<TRIPOS>ATOM
      1 C           5.7973   -0.0748    0.3421 C.3     1  UNL1        0.0596
      2 S           4.0325   -0.0742    0.1352 S.O2    1  UNL1       -0.0059
      3 O           3.4504   -0.8999    1.1756 O.2     1  UNL1       -0.1696
      4 O           3.5955    1.2934   -0.0673 O.2     1  UNL1       -0.1696
      5 C           3.8381   -0.9340   -1.4065 C.ar    1  UNL1        0.0879
      6 C           3.6999   -2.3223   -1.4024 C.ar    1  UNL1       -0.0363
      7 C           3.6656   -3.0045   -2.6171 C.ar    1  UNL1       -0.0524
      8 C           3.8747   -0.2166   -2.6050 C.ar    1  UNL1       -0.0363
      9 C           3.8365   -0.9061   -3.8177 C.ar    1  UNL1       -0.0524
     10 C           3.7480   -2.3024   -3.8289 C.ar    1  UNL1       -0.0172
     11 C           3.7995   -3.0447   -5.0844 C.2     1  UNL1        0.0169
     12 C           2.5833   -3.4237   -5.8590 C.3     1  UNL1        0.1345
     13 C           1.9601   -2.2334   -6.5931 C.3     1  UNL1       -0.0208
     14 C           1.5300   -4.1769   -5.0481 C.3     1  UNL1       -0.0208
     15 C           4.9122   -3.5020   -5.6669 C.2     1  UNL1        0.0737
     16 C           4.4667   -4.2966   -6.8262 C.2     1  UNL1        0.3410
     17 O           5.1912   -4.8770   -7.6130 O.2     1  UNL1       -0.2449
     18 O           3.1035   -4.3086   -6.8631 O.3     1  UNL1       -0.4503
     19 C           6.3025   -3.3103   -5.2703 C.ar    1  UNL1       -0.0079
     20 C           6.9339   -4.2235   -4.4215 C.ar    1  UNL1       -0.0185
     21 C           8.2611   -4.0189   -4.0561 C.ar    1  UNL1        0.1240
     22 F           8.8611   -4.8969   -3.2416 F       1  UNL1       -0.2055
     23 C           8.9759   -2.9195   -4.5190 C.ar    1  UNL1       -0.0264
     24 C           8.3534   -2.0031   -5.3627 C.ar    1  UNL1       -0.0585
     25 C           7.0193   -2.1967   -5.7352 C.ar    1  UNL1       -0.0536
     26 H           6.0330    0.4239    1.2836 H       1  UNL1        0.0468
     27 H           6.2514    0.4661   -0.4909 H       1  UNL1        0.0468
     28 H           6.1514   -1.1076    0.3683 H       1  UNL1        0.0468
     29 H           3.6426   -2.8786   -0.4688 H       1  UNL1        0.0637
     30 H           3.5902   -4.0906   -2.6095 H       1  UNL1        0.0624
     31 H           3.9548    0.8686   -2.6038 H       1  UNL1        0.0637
     32 H           3.8952   -0.3468   -4.7490 H       1  UNL1        0.0624
     33 H           1.5652   -1.4836   -5.9009 H       1  UNL1        0.0271
     34 H           1.1430   -2.5680   -7.2428 H       1  UNL1        0.0271
     35 H           2.6913   -1.7475   -7.2510 H       1  UNL1        0.0271
     36 H           1.0633   -3.5335   -4.2939 H       1  UNL1        0.0271
     37 H           1.9629   -5.0469   -4.5412 H       1  UNL1        0.0271
     38 H           0.7393   -4.5623   -5.7018 H       1  UNL1        0.0271
     39 H           6.4135   -5.0988   -4.0457 H       1  UNL1        0.0652
     40 H          10.0135   -2.7898   -4.2251 H       1  UNL1        0.0646
     41 H           8.9046   -1.1437   -5.7361 H       1  UNL1        0.0619
     42 H           6.5489   -1.4763   -6.4023 H       1  UNL1        0.0624
@<TRIPOS>BOND
     1     1     2    1
     2     2     3    2
     3     2     4    2
     4     2     5    1
     5     5     6   ar
     6     6     7   ar
     7     5     8   ar
     8     8     9   ar
     9     9    10   ar
    10     7    10   ar
    11    10    11    1
    12    11    12    1
    13    12    13    1
    14    12    14    1
    15    11    15    2
    16    15    16    1
    17    16    17    2
    18    16    18    1
    19    12    18    1
    20    15    19    1
    21    19    20   ar
    22    20    21   ar
    23    21    22    1
    24    21    23   ar
    25    23    24   ar
    26    24    25   ar
    27    19    25   ar
    28     1    26    1
    29     1    27    1
    30     1    28    1
    31     6    29    1
    32     7    30    1
    33     8    31    1
    34     9    32    1
    35    13    33    1
    36    13    34    1
    37    13    35    1
    38    14    36    1
    39    14    37    1
    40    14    38    1
    41    20    39    1
    42    23    40    1
    43    24    41    1
    44    25    42    1
@<TRIPOS>MOLECULE
LIG00838696
 41 44 0 0 0
SMALL
GASTEIGER

@<TRIPOS>ATOM
      1 C           5.8331   -0.5948   -1.4055 C.3     1  UNL1        0.0596
      2 S           4.2989   -0.1078   -0.6361 S.O2    1  UNL1       -0.0059
      3 O           3.2415   -0.9232   -1.2015 O.2     1  UNL1       -0.1696
      4 O           4.5111   -0.0497    0.8050 O.2     1  UNL1       -0.1696
      5 C           4.0670    1.5577   -1.2107 C.ar    1  UNL1        0.0879
      6 C           3.2411    1.7991   -2.3066 C.ar    1  UNL1       -0.0363
      7 C           3.0811    3.1104   -2.7757 C.ar    1  UNL1       -0.0508
      8 C           4.6900    2.6169   -0.5596 C.ar    1  UNL1       -0.0363
      9 C           4.6020    3.9064   -1.1053 C.ar    1  UNL1       -0.0508
     10 C           3.8249    4.1733   -2.2484 C.ar    1  UNL1        0.0011
     11 C           3.7792    5.5223   -2.8525 C.ar    1  UNL1        0.0818
     12 N           3.8588    5.8117   -4.2330 N.ar    1  UNL1       -0.2899
     13 C           3.8474    7.1804   -4.3293 C.ar    1  UNL1        0.1785
     14 C           3.9595    5.1973   -5.4974 C.ar    1  UNL1        0.0298
     15 C           4.0298    3.7546   -5.8472 C.3     1  UNL1       -0.0233
     16 C           4.0001    6.1116   -6.4925 C.ar    1  UNL1       -0.0014
     17 S           3.9451    7.7692   -5.9538 S.2     1  UNL1       -0.0574
     18 C           3.7241    6.8110   -2.2615 C.ar    1  UNL1        0.0982
     19 N           3.7796    7.8139   -3.2074 N.ar    1  UNL1       -0.2206
     20 C           3.6410    7.2279   -0.8569 C.ar    1  UNL1        0.0025
     21 C           4.1134    8.5153   -0.5173 C.ar    1  UNL1       -0.0525
     22 C           4.0430    9.0010    0.7865 C.ar    1  UNL1       -0.0611
     23 C           3.5119    8.1981    1.7930 C.ar    1  UNL1       -0.0617
     24 C           3.0240    6.9330    1.4759 C.ar    1  UNL1       -0.0611
     25 C           3.0631    6.4621    0.1528 C.ar    1  UNL1       -0.0525
     26 H           6.0428   -1.6268   -1.1209 H       1  UNL1        0.0468
     27 H           6.6288    0.0600   -1.0553 H       1  UNL1        0.0468
     28 H           5.7186   -0.5265   -2.4884 H       1  UNL1        0.0468
     29 H           2.7191    0.9839   -2.8070 H       1  UNL1        0.0637
     30 H           2.3795    3.2829   -3.5894 H       1  UNL1        0.0625
     31 H           5.2537    2.4526    0.3564 H       1  UNL1        0.0637
     32 H           5.1424    4.7069   -0.6025 H       1  UNL1        0.0625
     33 H           3.8762    3.0596   -5.0351 H       1  UNL1        0.0292
     34 H           5.0090    3.5186   -6.2760 H       1  UNL1        0.0292
     35 H           3.2726    3.5230   -6.6098 H       1  UNL1        0.0292
     36 H           4.0717    5.8787   -7.5480 H       1  UNL1        0.0712
     37 H           4.5274    9.1639   -1.2915 H       1  UNL1        0.0624
     38 H           4.3954   10.0048    1.0118 H       1  UNL1        0.0618
     39 H           3.4638    8.5684    2.8109 H       1  UNL1        0.0618
     40 H           2.5959    6.3118    2.2585 H       1  UNL1        0.0618
     41 H           2.6182    5.4943   -0.0564 H       1  UNL1        0.0624
@<TRIPOS>BOND
     1     1     2    1
     2     2     3    2
     3     2     4    2
     4     2     5    1
     5     5     6   ar
     6     6     7   ar
     7     5     8   ar
     8     8     9   ar
     9     9    10   ar
    10     7    10   ar
    11    10    11    1
    12    11    12   ar
    13    12    13   ar
    14    12    14   ar
    15    14    15    1
    16    14    16   ar
    17    16    17   ar
    18    13    17   ar
    19    11    18   ar
    20    18    19   ar
    21    13    19   ar
    22    18    20    1
    23    20    21   ar
    24    21    22   ar
    25    22    23   ar
    26    23    24   ar
    27    24    25   ar
    28    20    25   ar
    29     1    26    1
    30     1    27    1
    31     1    28    1
    32     6    29    1
    33     7    30    1
    34     8    31    1
    35     9    32    1
    36    15    33    1
    37    15    34    1
    38    15    35    1
    39    16    36    1
    40    21    37    1
    41    22    38    1
    42    23    39    1
    43    24    40    1
    44    25    41    1
@<TRIPOS>MOLECULE
LIG00838698
 38 41 0 0 0
SMALL
GASTEIGER

@<TRIPOS>ATOM
      1 C           5.3583    1.4685    0.0252 C.3     1  UNL1        0.0596
      2 S           3.8145    0.6194   -0.2258 S.O2    1  UNL1       -0.0059
      3 O           3.8350   -0.5992    0.5589 O.2     1  UNL1       -0.1696
      4 O           2.7454    1.5850   -0.0815 O.2     1  UNL1       -0.1696
      5 C           3.8896    0.1524   -1.9400 C.ar    1  UNL1        0.0879
      6 C           4.5282   -1.0289   -2.3123 C.ar    1  UNL1       -0.0363
      7 C           4.6332   -1.3583   -3.6707 C.ar    1  UNL1       -0.0508
      8 C           3.2877    0.9593   -2.9024 C.ar    1  UNL1       -0.0363
      9 C           3.3495    0.5884   -4.2507 C.ar    1  UNL1       -0.0508
     10 C           4.0469   -0.5588   -4.6673 C.ar    1  UNL1        0.0011
     11 C           4.1416   -0.9140   -6.0986 C.ar    1  UNL1        0.0815
     12 N           4.2968    0.0127   -7.1233 N.ar    1  UNL1       -0.2926
     13 C           4.3591   -0.6705   -8.3000 C.ar    1  UNL1        0.1783
     14 C           4.4171    1.3853   -7.2606 C.ar    1  UNL1        0.0189
     15 C           4.5419    1.7580   -8.5458 C.ar    1  UNL1       -0.0044
     16 S           4.5387    0.3908   -9.6620 S.2     1  UNL1       -0.0577
     17 C           4.1635   -2.1386   -6.8013 C.ar    1  UNL1        0.0982
     18 N           4.3082   -1.9587   -8.1693 N.ar    1  UNL1       -0.2206
     19 C           4.0912   -3.4960   -6.2725 C.ar    1  UNL1        0.0027
     20 C           3.2688   -3.8434   -5.1924 C.ar    1  UNL1       -0.0498
     21 C           3.2782   -5.1468   -4.6884 C.ar    1  UNL1       -0.0258
     22 C           4.0689   -6.1158   -5.2947 C.ar    1  UNL1        0.1234
     23 F           4.0786   -7.3620   -4.8032 F       1  UNL1       -0.2055
     24 C           4.8449   -5.8109   -6.4037 C.ar    1  UNL1       -0.0258
     25 C           4.8557   -4.5024   -6.8912 C.ar    1  UNL1       -0.0498
     26 H           5.3950    1.8068    1.0659 H       1  UNL1        0.0468
     27 H           5.4028    2.3261   -0.6487 H       1  UNL1        0.0468
     28 H           6.1810    0.7778   -0.1722 H       1  UNL1        0.0468
     29 H           4.9475   -1.6974   -1.5623 H       1  UNL1        0.0637
     30 H           5.1735   -2.2664   -3.9314 H       1  UNL1        0.0625
     31 H           2.7590    1.8673   -2.6184 H       1  UNL1        0.0637
     32 H           2.8260    1.2160   -4.9678 H       1  UNL1        0.0625
     33 H           4.4104    2.0450   -6.4086 H       1  UNL1        0.0819
     34 H           4.6392    2.7753   -8.9024 H       1  UNL1        0.0709
     35 H           2.6193   -3.1068   -4.7284 H       1  UNL1        0.0625
     36 H           2.6713   -5.4100   -3.8279 H       1  UNL1        0.0646
     37 H           5.4356   -6.5861   -6.8811 H       1  UNL1        0.0646
     38 H           5.4646   -4.2673   -7.7633 H       1  UNL1        0.0625
@<TRIPOS>BOND
     1     1     2    1
     2     2     3    2
     3     2     4    2
     4     2     5    1
     5     5     6   ar
     6     6     7   ar
     7     5     8   ar
     8     8     9   ar
     9     9    10   ar
    10     7    10   ar
    11    10    11    1
    12    11    12   ar
    13    12    13   ar
    14    12    14   ar
    15    14    15   ar
    16    15    16   ar
    17    13    16   ar
    18    11    17   ar
    19    17    18   ar
    20    13    18   ar
    21    17    19    1
    22    19    20   ar
    23    20    21   ar
    24    21    22   ar
    25    22    23    1
    26    22    24   ar
    27    24    25   ar
    28    19    25   ar
    29     1    26    1
    30     1    27    1
    31     1    28    1
    32     6    29    1
    33     7    30    1
    34     8    31    1
    35     9    32    1
    36    14    33    1
    37    15    34    1
    38    20    35    1
    39    21    36    1
    40    24    37    1
    41    25    38    1
@<TRIPOS>MOLECULE
LIG00838704
 43 46 0 0 0
SMALL
GASTEIGER

@<TRIPOS>ATOM
      1 C          -0.9747   -0.9233    0.7778 C.ar    1  UNL1       -0.0525
      2 C           0.3658   -0.6287    1.0669 C.ar    1  UNL1       -0.0611
      3 C           0.9303    0.5663    0.6416 C.ar    1  UNL1       -0.0617
      4 C           0.1566    1.4590   -0.0955 C.ar    1  UNL1       -0.0611
      5 C          -1.1789    1.1542   -0.3934 C.ar    1  UNL1       -0.0525
      6 C          -1.7852   -0.0374    0.0452 C.ar    1  UNL1        0.0016
      7 C          -3.2325   -0.3053   -0.2006 C.ar    1  UNL1        0.0897
      8 N          -4.1976    0.7201   -0.2997 N.ar    1  UNL1       -0.2051
      9 C          -5.4810    0.2934   -0.5149 C.ar    1  UNL1        0.1965
     10 N          -4.2163    2.0835   -0.2466 N.ar    1  UNL1       -0.1491
     11 C          -5.5232    2.3564   -0.4499 C.ar    1  UNL1        0.1523
     12 N          -6.3372    1.2626   -0.6145 N.ar    1  UNL1       -0.2049
     13 C          -6.0786    3.7303   -0.5743 C.3     1  UNL1        0.0063
     14 C          -6.7251    4.2384    0.7057 C.3     1  UNL1       -0.0583
     15 C          -3.8416   -1.5163   -0.3551 C.ar    1  UNL1        0.0488
     16 S          -5.6050   -1.4152   -0.6185 S.2     1  UNL1       -0.0472
     17 C          -3.3523   -2.9029   -0.3575 C.ar    1  UNL1       -0.0090
     18 C          -3.4511   -3.6867    0.8050 C.ar    1  UNL1       -0.0517
     19 C          -3.0606   -5.0307    0.7992 C.ar    1  UNL1       -0.0363
     20 C          -2.5831   -5.6059   -0.3808 C.ar    1  UNL1        0.0879
     21 C          -2.4888   -4.8438   -1.5492 C.ar    1  UNL1       -0.0363
     22 C          -2.8745   -3.4962   -1.5351 C.ar    1  UNL1       -0.0517
     23 S          -1.9330   -7.2658   -0.3476 S.O2    1  UNL1       -0.0059
     24 O          -0.9973   -7.3826   -1.4501 O.2     1  UNL1       -0.1696
     25 O          -1.5054   -7.5275    1.0140 O.2     1  UNL1       -0.1696
     26 C          -3.3146   -8.3190   -0.6945 C.3     1  UNL1        0.0596
     27 H          -1.3643   -1.8584    1.1649 H       1  UNL1        0.0624
     28 H           0.9641   -1.3348    1.6418 H       1  UNL1        0.0618
     29 H           1.9617    0.8060    0.8870 H       1  UNL1        0.0618
     30 H           0.5893    2.3996   -0.4271 H       1  UNL1        0.0618
     31 H          -1.7379    1.8896   -0.9705 H       1  UNL1        0.0624
     32 H          -6.8415    3.7196   -1.3632 H       1  UNL1        0.0342
     33 H          -5.3035    4.4328   -0.9008 H       1  UNL1        0.0342
     34 H          -7.4868    3.5432    1.0752 H       1  UNL1        0.0234
     35 H          -7.2124    5.2030    0.5247 H       1  UNL1        0.0234
     36 H          -5.9820    4.3781    1.4970 H       1  UNL1        0.0234
     37 H          -3.8328   -3.2524    1.7279 H       1  UNL1        0.0624
     38 H          -3.1175   -5.6091    1.7194 H       1  UNL1        0.0637
     39 H          -2.1032   -5.2805   -2.4687 H       1  UNL1        0.0637
     40 H          -2.8093   -2.9181   -2.4554 H       1  UNL1        0.0624
     41 H          -3.7119   -8.0849   -1.6833 H       1  UNL1        0.0468
     42 H          -4.0749   -8.1889    0.0772 H       1  UNL1        0.0468
     43 H          -2.9546   -9.3518   -0.6807 H       1  UNL1        0.0468
@<TRIPOS>BOND
     1     1     2   ar
     2     2     3   ar
     3     3     4   ar
     4     4     5   ar
     5     5     6   ar
     6     1     6   ar
     7     6     7    1
     8     7     8   ar
     9     8     9   ar
    10     8    10   ar
    11    10    11   ar
    12    11    12   ar
    13     9    12   ar
    14    11    13    1
    15    13    14    1
    16     7    15   ar
    17    15    16   ar
    18     9    16   ar
    19    15    17    1
    20    17    18   ar
    21    18    19   ar
    22    19    20   ar
    23    20    21   ar
    24    21    22   ar
    25    17    22   ar
    26    20    23    1
    27    23    24    2
    28    23    25    2
    29    23    26    1
    30     1    27    1
    31     2    28    1
    32     3    29    1
    33     4    30    1
    34     5    31    1
    35    13    32    1
    36    13    33    1
    37    14    34    1
    38    14    35    1
    39    14    36    1
    40    18    37    1
    41    19    38    1
    42    21    39    1
    43    22    40    1
    44    26    41    1
    45    26    42    1
    46    26    43    1
@<TRIPOS>MOLECULE
LIG00840871
 36 37 0 0 0
SMALL
GASTEIGER

@<TRIPOS>ATOM
      1 C           1.8463    0.8033    0.0244 C.3     1  UNL1        0.0736
      2 S           2.5842   -0.7603   -0.4061 S.O2    1  UNL1        0.0403
      3 O           1.5134   -1.7112   -0.6131 O.2     1  UNL1       -0.1555
      4 O           3.6044   -0.5378   -1.4050 O.2     1  UNL1       -0.1555
      5 N           3.2860   -1.2062    1.0785 N.pl3   1  UNL1       -0.2198
      6 C           4.6868   -1.5451    1.0492 C.ar    1  UNL1        0.0615
      7 C           5.6961   -0.5791    1.2475 C.ar    1  UNL1        0.0369
      8 C           7.0394   -0.9727    1.1620 C.ar    1  UNL1       -0.0198
      9 C           7.3669   -2.2941    0.8380 C.ar    1  UNL1        0.1062
     10 C           6.3705   -3.2483    0.6334 C.ar    1  UNL1       -0.0335
     11 C           5.0311   -2.8704    0.7370 C.ar    1  UNL1       -0.0364
     12 S           9.0682   -2.7238    0.6145 S.O2    1  UNL1        0.0560
     13 O           9.8086   -2.2624    1.7646 O.2     1  UNL1       -0.1533
     14 O           9.1570   -4.0811    0.1246 O.2     1  UNL1       -0.1533
     15 N           9.5096   -1.7444   -0.6703 N.3     1  UNL1       -0.2035
     16 S           5.3610    1.1656    1.3828 S.3     1  UNL1       -0.0860
     17 C           5.3867    1.5344    3.1331 C.ar    1  UNL1        0.0312
     18 C           6.3524    2.3894    3.6996 C.ar    1  UNL1        0.0561
     19 CL          7.8000    2.8342    2.8597 Cl      1  UNL1       -0.0823
     20 C           6.1582    2.9473    4.9687 C.ar    1  UNL1       -0.0240
     21 C           5.0065    2.6421    5.6864 C.ar    1  UNL1        0.0424
     22 CL          4.7047    3.4202    7.1910 Cl      1  UNL1       -0.0835
     23 C           4.0773    1.7393    5.1756 C.ar    1  UNL1       -0.0423
     24 C           4.2676    1.1853    3.9043 C.ar    1  UNL1       -0.0452
     25 H           1.2978    1.1705   -0.8459 H       1  UNL1        0.0482
     26 H           2.6255    1.5169    0.2881 H       1  UNL1        0.0482
     27 H           1.1567    0.6519    0.8570 H       1  UNL1        0.0482
     28 H           2.7077   -1.9645    1.4500 H       1  UNL1        0.1733
     29 H           7.8365   -0.2433    1.2960 H       1  UNL1        0.0649
     30 H           6.6234   -4.2719    0.3614 H       1  UNL1        0.0638
     31 H           4.2598   -3.6107    0.5340 H       1  UNL1        0.0637
     32 H          10.2361   -1.0863   -0.3874 H       1  UNL1        0.1442
     33 H           9.7559   -2.3117   -1.4817 H       1  UNL1        0.1442
     34 H           6.8829    3.6482    5.3762 H       1  UNL1        0.0647
     35 H           3.1792    1.5001    5.7405 H       1  UNL1        0.0632
     36 H           3.5002    0.5290    3.5003 H       1  UNL1        0.0629
@<TRIPOS>BOND
     1     1     2    1
     2     2     3    2
     3     2     4    2
     4     2     5    1
     5     5     6    1
     6     6     7   ar
     7     7     8   ar
     8     8     9   ar
     9     9    10   ar
    10    10    11   ar
    11     6    11   ar
    12     9    12    1
    13    12    13    2
    14    12    14    2
    15    12    15    1
    16     7    16    1
    17    16    17    1
    18    17    18   ar
    19    18    19    1
    20    18    20   ar
    21    20    21   ar
    22    21    22    1
    23    21    23   ar
    24    23    24   ar
    25    17    24   ar
    26     1    25    1
    27     1    26    1
    28     1    27    1
    29     5    28    1
    30     8    29    1
    31    10    30    1
    32    11    31    1
    33    15    32    1
    34    15    33    1
    35    20    34    1
    36    23    35    1
    37    24    36    1
@<TRIPOS>MOLECULE
LIG00841379
 41 43 0 0 0
SMALL
GASTEIGER

@<TRIPOS>ATOM
      1 C           6.1032    1.9630    2.9846 C.3     1  UNL1        0.0596
      2 S           4.9395    1.0200    2.0246 S.O2    1  UNL1       -0.0059
      3 O           5.6418   -0.0974    1.4262 O.2     1  UNL1       -0.1696
      4 O           3.7498    0.8146    2.8289 O.2     1  UNL1       -0.1696
      5 C           4.5150    2.1493    0.7185 C.ar    1  UNL1        0.0880
      6 C           5.2651    2.1699   -0.4624 C.ar    1  UNL1       -0.0349
      7 C           5.0318    3.1677   -1.4174 C.ar    1  UNL1       -0.0360
      8 C           3.4659    3.0440    0.9155 C.ar    1  UNL1       -0.0349
      9 C           3.2374    4.0382   -0.0320 C.ar    1  UNL1       -0.0360
     10 C           4.0480    4.1358   -1.1777 C.ar    1  UNL1        0.0481
     11 N           3.9448    5.3030   -1.9891 N.ar    1  UNL1       -0.2989
     12 C           3.6379    6.5420   -1.4585 C.ar    1  UNL1        0.0418
     13 C           3.8665    7.4780   -2.4413 C.ar    1  UNL1        0.1623
     14 C           3.7462    8.9701   -2.3352 C.3     1  UNL1        0.4357
     15 F           3.3937    9.3520   -1.0752 F       1  UNL1       -0.1644
     16 F           4.9119    9.6075   -2.6159 F       1  UNL1       -0.1644
     17 F           2.7984    9.4726   -3.1667 F       1  UNL1       -0.1644
     18 C           4.2255    5.5201   -3.3413 C.ar    1  UNL1        0.1459
     19 N           4.2504    6.8239   -3.5943 N.ar    1  UNL1       -0.2232
     20 C           4.3672    4.5180   -4.4132 C.ar    1  UNL1        0.0192
     21 C           5.1516    4.8185   -5.5335 C.ar    1  UNL1       -0.0508
     22 C           5.2402    3.9369   -6.6169 C.ar    1  UNL1       -0.0568
     23 C           3.6542    3.3122   -4.4154 C.ar    1  UNL1       -0.0325
     24 C           3.7545    2.4169   -5.4902 C.ar    1  UNL1        0.0445
     25 CL          2.8543    0.9463   -5.3709 Cl      1  UNL1       -0.0832
     26 C           4.5469    2.7173   -6.6067 C.ar    1  UNL1       -0.0321
     27 C           4.6483    1.8393   -7.8232 C.3     1  UNL1       -0.0383
     28 H           6.4391    1.3472    3.8213 H       1  UNL1        0.0468
     29 H           5.6116    2.8619    3.3625 H       1  UNL1        0.0468
     30 H           6.9548    2.2275    2.3545 H       1  UNL1        0.0468
     31 H           6.0600    1.4435   -0.6255 H       1  UNL1        0.0637
     32 H           5.6851    3.2090   -2.2860 H       1  UNL1        0.0639
     33 H           2.8468    2.9993    1.8097 H       1  UNL1        0.0637
     34 H           2.4203    4.7352    0.1465 H       1  UNL1        0.0639
     35 H           3.3818    6.6828   -0.4176 H       1  UNL1        0.0835
     36 H           5.6811    5.7726   -5.5875 H       1  UNL1        0.0625
     37 H           5.8394    4.2203   -7.4810 H       1  UNL1        0.0621
     38 H           2.9871    3.0646   -3.5938 H       1  UNL1        0.0639
     39 H           4.2117    0.8485   -7.6803 H       1  UNL1        0.0278
     40 H           5.6994    1.6874   -8.0912 H       1  UNL1        0.0278
     41 H           4.1335    2.3136   -8.6655 H       1  UNL1        0.0278
@<TRIPOS>BOND
     1     1     2    1
     2     2     3    2
     3     2     4    2
     4     2     5    1
     5     5     6   ar
     6     6     7   ar
     7     5     8   ar
     8     8     9   ar
     9     9    10   ar
    10     7    10   ar
    11    10    11    1
    12    11    12   ar
    13    12    13   ar
    14    13    14    1
    15    14    15    1
    16    14    16    1
    17    14    17    1
    18    11    18   ar
    19    18    19   ar
    20    13    19   ar
    21    18    20    1
    22    20    21   ar
    23    21    22   ar
    24    20    23   ar
    25    23    24   ar
    26    24    25    1
    27    24    26   ar
    28    22    26   ar
    29    26    27    1
    30     1    28    1
    31     1    29    1
    32     1    30    1
    33     6    31    1
    34     7    32    1
    35     8    33    1
    36     9    34    1
    37    12    35    1
    38    21    36    1
    39    22    37    1
    40    23    38    1
    41    27    39    1
    42    27    40    1
    43    27    41    1
@<TRIPOS>MOLECULE
LIG00841379
 41 43 0 0 0
SMALL
GASTEIGER

@<TRIPOS>ATOM
      1 C           0.4158    2.4224    3.1772 C.3     1  UNL1        0.0596
      2 S           1.1988    1.6135    1.8008 S.O2    1  UNL1       -0.0059
      3 O           0.2339    0.7295    1.1792 O.2     1  UNL1       -0.1696
      4 O           1.9052    2.6166    1.0268 O.2     1  UNL1       -0.1696
      5 C           2.4197    0.6017    2.6039 C.ar    1  UNL1        0.0880
      6 C           2.0950   -0.6937    3.0190 C.ar    1  UNL1       -0.0349
      7 C           2.9974   -1.4139    3.8119 C.ar    1  UNL1       -0.0360
      8 C           3.6721    1.1471    2.8732 C.ar    1  UNL1       -0.0349
      9 C           4.5694    0.4291    3.6594 C.ar    1  UNL1       -0.0360
     10 C           4.2208   -0.8336    4.1734 C.ar    1  UNL1        0.0481
     11 N           5.0545   -1.4205    5.1707 N.ar    1  UNL1       -0.2989
     12 C           5.7684   -0.6576    6.0757 C.ar    1  UNL1        0.0418
     13 C           6.2121   -1.5035    7.0675 C.ar    1  UNL1        0.1623
     14 C           6.9324   -1.1440    8.3346 C.3     1  UNL1        0.4357
     15 F           7.1111    0.2032    8.4403 F       1  UNL1       -0.1644
     16 F           6.2490   -1.5262    9.4444 F       1  UNL1       -0.1644
     17 F           8.1673   -1.7022    8.4067 F       1  UNL1       -0.1644
     18 C           5.2341   -2.7509    5.5645 C.ar    1  UNL1        0.1459
     19 N           5.8655   -2.7956    6.7322 N.ar    1  UNL1       -0.2232
     20 C           4.8866   -3.9765    4.8226 C.ar    1  UNL1        0.0192
     21 C           4.6351   -5.1547    5.5419 C.ar    1  UNL1       -0.0508
     22 C           4.3636   -6.3589    4.8854 C.ar    1  UNL1       -0.0568
     23 C           4.8879   -4.0488    3.4261 C.ar    1  UNL1       -0.0325
     24 C           4.5934   -5.2496    2.7637 C.ar    1  UNL1        0.0445
     25 CL          4.5744   -5.2097    1.0366 Cl      1  UNL1       -0.0832
     26 C           4.3241   -6.4212    3.4850 C.ar    1  UNL1       -0.0321
     27 C           4.0568   -7.7558    2.8466 C.3     1  UNL1       -0.0383
     28 H          -0.3158    3.1325    2.7865 H       1  UNL1        0.0468
     29 H           1.1724    2.9585    3.7541 H       1  UNL1        0.0468
     30 H          -0.0835    1.6727    3.7951 H       1  UNL1        0.0468
     31 H           1.1270   -1.1280    2.7738 H       1  UNL1        0.0637
     32 H           2.6799   -2.3812    4.1941 H       1  UNL1        0.0639
     33 H           3.9446    2.1375    2.5127 H       1  UNL1        0.0637
     34 H           5.5372    0.8816    3.8678 H       1  UNL1        0.0639
     35 H           5.8118    0.4219    6.0241 H       1  UNL1        0.0835
     36 H           4.6755   -5.1463    6.6308 H       1  UNL1        0.0625
     37 H           4.1948   -7.2562    5.4797 H       1  UNL1        0.0621
     38 H           5.1409   -3.1752    2.8286 H       1  UNL1        0.0639
     39 H           3.8630   -7.6914    1.7735 H       1  UNL1        0.0278
     40 H           3.1733   -8.2192    3.2996 H       1  UNL1        0.0278
     41 H           4.9175   -8.4165    2.9953 H       1  UNL1        0.0278
@<TRIPOS>BOND
     1     1     2    1
     2     2     3    2
     3     2     4    2
     4     2     5    1
     5     5     6   ar
     6     6     7   ar
     7     5     8   ar
     8     8     9   ar
     9     9    10   ar
    10     7    10   ar
    11    10    11    1
    12    11    12   ar
    13    12    13   ar
    14    13    14    1
    15    14    15    1
    16    14    16    1
    17    14    17    1
    18    11    18   ar
    19    18    19   ar
    20    13    19   ar
    21    18    20    1
    22    20    21   ar
    23    21    22   ar
    24    20    23   ar
    25    23    24   ar
    26    24    25    1
    27    24    26   ar
    28    22    26   ar
    29    26    27    1
    30     1    28    1
    31     1    29    1
    32     1    30    1
    33     6    31    1
    34     7    32    1
    35     8    33    1
    36     9    34    1
    37    12    35    1
    38    21    36    1
    39    22    37    1
    40    23    38    1
    41    27    39    1
    42    27    40    1
    43    27    41    1
@<TRIPOS>MOLECULE
LIG00841383
 39 41 0 0 0
SMALL
GASTEIGER

@<TRIPOS>ATOM
      1 C           5.2920   -2.4580   -0.8721 C.3     1  UNL1       -0.0396
      2 C           4.5586   -1.1547   -0.7865 C.ar    1  UNL1       -0.0469
      3 C           5.2408    0.0404   -0.5395 C.ar    1  UNL1       -0.0298
      4 C           4.5377    1.2417   -0.5539 C.ar    1  UNL1        0.1067
      5 N           3.2065    1.2940   -0.7947 N.ar    1  UNL1       -0.2519
      6 C           2.5540    0.1254   -0.9713 C.ar    1  UNL1        0.0286
      7 C           3.1783   -1.1085   -0.9763 C.ar    1  UNL1       -0.0406
      8 C           5.2506    2.5277   -0.4362 C.ar    1  UNL1        0.1643
      9 N           6.5269    2.6621   -0.7813 N.ar    1  UNL1       -0.2216
     10 N           4.7064    3.7786   -0.1218 N.ar    1  UNL1       -0.2977
     11 C           5.6649    4.7101   -0.4765 C.ar    1  UNL1        0.0418
     12 C           6.7833    4.0105   -0.8781 C.ar    1  UNL1        0.1623
     13 C           8.0866    4.5524   -1.3767 C.3     1  UNL1        0.4357
     14 F           8.9477    3.5858   -1.7939 F       1  UNL1       -0.1644
     15 F           7.9087    5.3915   -2.4356 F       1  UNL1       -0.1644
     16 F           8.7363    5.2697   -0.4254 F       1  UNL1       -0.1644
     17 C           3.4174    4.1057    0.4003 C.ar    1  UNL1        0.0482
     18 C           2.7312    3.2037    1.2236 C.ar    1  UNL1       -0.0359
     19 C           1.3851    3.4106    1.5239 C.ar    1  UNL1       -0.0334
     20 C           0.7432    4.5530    1.0479 C.ar    1  UNL1        0.1051
     21 C           1.4502    5.5225    0.3332 C.ar    1  UNL1       -0.0334
     22 C           2.7960    5.3069    0.0227 C.ar    1  UNL1       -0.0359
     23 S          -1.0058    4.7028    1.2426 S.O2    1  UNL1        0.0559
     24 O          -1.5150    5.6482    0.2771 O.2     1  UNL1       -0.1533
     25 O          -1.5807    3.3884    1.4153 O.2     1  UNL1       -0.1533
     26 N          -1.1190    5.4572    2.7365 N.3     1  UNL1       -0.2035
     27 H           6.3750   -2.3025   -0.9112 H       1  UNL1        0.0278
     28 H           5.0066   -2.9854   -1.7889 H       1  UNL1        0.0278
     29 H           5.0612   -3.0866   -0.0074 H       1  UNL1        0.0278
     30 H           6.3152    0.0460   -0.3788 H       1  UNL1        0.0643
     31 H           1.4819    0.2127   -1.1255 H       1  UNL1        0.0830
     32 H           2.6003   -2.0103   -1.1510 H       1  UNL1        0.0635
     33 H           5.5037    5.7751   -0.3872 H       1  UNL1        0.0835
     34 H           3.2050    2.2993    1.5974 H       1  UNL1        0.0639
     35 H           0.8395    2.6548    2.0841 H       1  UNL1        0.0638
     36 H           0.9511    6.4178   -0.0312 H       1  UNL1        0.0638
     37 H           3.2981    6.0474   -0.5941 H       1  UNL1        0.0639
     38 H          -1.5799    6.3601    2.6276 H       1  UNL1        0.1442
     39 H          -1.5749    4.8333    3.4011 H       1  UNL1        0.1442
@<TRIPOS>BOND
     1     1     2    1
     2     2     3   ar
     3     3     4   ar
     4     4     5   ar
     5     5     6   ar
     6     6     7   ar
     7     2     7   ar
     8     4     8    1
     9     8     9   ar
    10     8    10   ar
    11    10    11   ar
    12    11    12   ar
    13     9    12   ar
    14    12    13    1
    15    13    14    1
    16    13    15    1
    17    13    16    1
    18    10    17    1
    19    17    18   ar
    20    18    19   ar
    21    19    20   ar
    22    20    21   ar
    23    21    22   ar
    24    17    22   ar
    25    20    23    1
    26    23    24    2
    27    23    25    2
    28    23    26    1
    29     1    27    1
    30     1    28    1
    31     1    29    1
    32     3    30    1
    33     6    31    1
    34     7    32    1
    35    11    33    1
    36    18    34    1
    37    19    35    1
    38    21    36    1
    39    22    37    1
    40    26    38    1
    41    26    39    1
@<TRIPOS>MOLECULE
LIG00841383
 39 41 0 0 0
SMALL
GASTEIGER

@<TRIPOS>ATOM
      1 C           5.2393   -2.5870   -0.8983 C.3     1  UNL1       -0.0396
      2 C           4.5053   -1.2858   -0.7955 C.ar    1  UNL1       -0.0469
      3 C           5.1868   -0.0934   -0.5332 C.ar    1  UNL1       -0.0298
      4 C           4.4822    1.1082   -0.5370 C.ar    1  UNL1        0.1067
      5 N           3.1517    1.1616   -0.7776 N.ar    1  UNL1       -0.2519
      6 C           2.5000   -0.0049   -0.9672 C.ar    1  UNL1        0.0286
      7 C           3.1252   -1.2381   -0.9873 C.ar    1  UNL1       -0.0406
      8 C           5.1959    2.3938   -0.4206 C.ar    1  UNL1        0.1643
      9 N           6.4717    2.5262   -0.7706 N.ar    1  UNL1       -0.2216
     10 N           4.6538    3.6467   -0.1038 N.ar    1  UNL1       -0.2977
     11 C           5.6131    4.5758   -0.4635 C.ar    1  UNL1        0.0418
     12 C           6.7300    3.8761   -0.8701 C.ar    1  UNL1        0.1623
     13 C           8.0335    4.4218   -1.3716 C.3     1  UNL1        0.4357
     14 F           8.8942    3.4580   -1.7919 F       1  UNL1       -0.1644
     15 F           7.8479    5.2627   -2.4291 F       1  UNL1       -0.1644
     16 F           8.6798    5.1414   -0.4189 F       1  UNL1       -0.1644
     17 C           3.3675    3.9748    0.4192 C.ar    1  UNL1        0.0482
     18 C           2.6765    3.0713    1.2370 C.ar    1  UNL1       -0.0359
     19 C           1.3307    3.2813    1.5348 C.ar    1  UNL1       -0.0334
     20 C           0.6950    4.4293    1.0637 C.ar    1  UNL1        0.1051
     21 C           1.4068    5.4008    0.3577 C.ar    1  UNL1       -0.0334
     22 C           2.7514    5.1813    0.0483 C.ar    1  UNL1       -0.0359
     23 S          -1.0515    4.5879    1.2613 S.O2    1  UNL1        0.0559
     24 O          -1.5574    5.5466    0.3046 O.2     1  UNL1       -0.1533
     25 O          -1.6356    3.2778    1.4286 O.2     1  UNL1       -0.1533
     26 N          -1.1542    5.3330    2.7597 N.3     1  UNL1       -0.2035
     27 H           6.3220   -2.4301   -0.9350 H       1  UNL1        0.0278
     28 H           4.9545   -3.1021   -1.8225 H       1  UNL1        0.0278
     29 H           5.0083   -3.2267   -0.0414 H       1  UNL1        0.0278
     30 H           6.2611   -0.0893   -0.3714 H       1  UNL1        0.0643
     31 H           1.4282    0.0840   -1.1217 H       1  UNL1        0.0830
     32 H           2.5487   -2.1376   -1.1758 H       1  UNL1        0.0635
     33 H           5.4520    5.6407   -0.3738 H       1  UNL1        0.0835
     34 H           3.1464    2.1635    1.6078 H       1  UNL1        0.0639
     35 H           0.7808    2.5241    2.0890 H       1  UNL1        0.0638
     36 H           0.9124    6.3013   -0.0003 H       1  UNL1        0.0638
     37 H           3.2578    5.9243   -0.5621 H       1  UNL1        0.0639
     38 H          -1.6057    6.2411    2.6631 H       1  UNL1        0.1442
     39 H          -1.6094    4.7103    3.4234 H       1  UNL1        0.1442
@<TRIPOS>BOND
     1     1     2    1
     2     2     3   ar
     3     3     4   ar
     4     4     5   ar
     5     5     6   ar
     6     6     7   ar
     7     2     7   ar
     8     4     8    1
     9     8     9   ar
    10     8    10   ar
    11    10    11   ar
    12    11    12   ar
    13     9    12   ar
    14    12    13    1
    15    13    14    1
    16    13    15    1
    17    13    16    1
    18    10    17    1
    19    17    18   ar
    20    18    19   ar
    21    19    20   ar
    22    20    21   ar
    23    21    22   ar
    24    17    22   ar
    25    20    23    1
    26    23    24    2
    27    23    25    2
    28    23    26    1
    29     1    27    1
    30     1    28    1
    31     1    29    1
    32     3    30    1
    33     6    31    1
    34     7    32    1
    35    11    33    1
    36    18    34    1
    37    19    35    1
    38    21    36    1
    39    22    37    1
    40    26    38    1
    41    26    39    1
@<TRIPOS>MOLECULE
LIG00841385
 35 37 0 0 0
SMALL
GASTEIGER

@<TRIPOS>ATOM
      1 S          -0.5559   -1.3478    0.6549 S.2     1  UNL1       -0.0936
      2 C          -1.4676    0.0289    0.2229 C.ar    1  UNL1       -0.0236
      3 C          -0.7074    0.9607   -0.4428 C.ar    1  UNL1       -0.0540
      4 C           0.6311    0.5075   -0.6449 C.ar    1  UNL1       -0.0440
      5 C           0.8936   -0.6985   -0.0166 C.ar    1  UNL1        0.0549
      6 C           2.1292   -1.4440    0.0869 C.ar    1  UNL1        0.1524
      7 N           2.1217   -2.7671    0.0772 N.ar    1  UNL1       -0.2226
      8 N           3.4442   -0.9628    0.1135 N.ar    1  UNL1       -0.2985
      9 C           4.2563   -2.0785    0.0198 C.ar    1  UNL1        0.0418
     10 C           3.4325   -3.1875    0.0238 C.ar    1  UNL1        0.1623
     11 C           3.8160   -4.6392   -0.0193 C.3     1  UNL1        0.4357
     12 F           2.7509   -5.4803   -0.0388 F       1  UNL1       -0.1644
     13 F           4.5628   -4.9249   -1.1204 F       1  UNL1       -0.1644
     14 F           4.5722   -4.9859    1.0572 F       1  UNL1       -0.1644
     15 C           3.9244    0.3795    0.1779 C.ar    1  UNL1        0.0481
     16 C           3.1829    1.3816    0.8154 C.ar    1  UNL1       -0.0360
     17 C           3.5210    2.7272    0.6512 C.ar    1  UNL1       -0.0349
     18 C           4.6441    3.0656   -0.1058 C.ar    1  UNL1        0.0880
     19 C           5.4682    2.0706   -0.6345 C.ar    1  UNL1       -0.0349
     20 C           5.1165    0.7249   -0.4823 C.ar    1  UNL1       -0.0360
     21 S           4.9027    4.7653   -0.5680 S.O2    1  UNL1       -0.0059
     22 O           5.7339    4.7705   -1.7566 O.2     1  UNL1       -0.1696
     23 O           3.5986    5.4052   -0.5750 O.2     1  UNL1       -0.1696
     24 C           5.8434    5.4508    0.7631 C.3     1  UNL1        0.0596
     25 H          -2.5174    0.0859    0.4763 H       1  UNL1        0.0693
     26 H          -1.0962    1.9104   -0.7906 H       1  UNL1        0.0623
     27 H           1.3688    1.0818   -1.1922 H       1  UNL1        0.0630
     28 H           5.3350   -2.0124    0.0164 H       1  UNL1        0.0835
     29 H           2.3038    1.1454    1.4163 H       1  UNL1        0.0639
     30 H           2.8716    3.4963    1.0643 H       1  UNL1        0.0637
     31 H           6.3455    2.3287   -1.2264 H       1  UNL1        0.0637
     32 H           5.7372   -0.0202   -0.9727 H       1  UNL1        0.0639
     33 H           6.8150    4.9567    0.8049 H       1  UNL1        0.0468
     34 H           5.2938    5.3201    1.6964 H       1  UNL1        0.0468
     35 H           5.9764    6.5170    0.5588 H       1  UNL1        0.0468
@<TRIPOS>BOND
     1     1     2   ar
     2     2     3   ar
     3     3     4   ar
     4     4     5   ar
     5     1     5   ar
     6     5     6    1
     7     6     7   ar
     8     6     8   ar
     9     8     9   ar
    10     9    10   ar
    11     7    10   ar
    12    10    11    1
    13    11    12    1
    14    11    13    1
    15    11    14    1
    16     8    15    1
    17    15    16   ar
    18    16    17   ar
    19    17    18   ar
    20    18    19   ar
    21    19    20   ar
    22    15    20   ar
    23    18    21    1
    24    21    22    2
    25    21    23    2
    26    21    24    1
    27     2    25    1
    28     3    26    1
    29     4    27    1
    30     9    28    1
    31    16    29    1
    32    17    30    1
    33    19    31    1
    34    20    32    1
    35    24    33    1
    36    24    34    1
    37    24    35    1
@<TRIPOS>MOLECULE
LIG00841385
 35 37 0 0 0
SMALL
GASTEIGER

@<TRIPOS>ATOM
      1 S          -0.5559   -1.3478    0.6549 S.2     1  UNL1       -0.0936
      2 C          -1.4676    0.0289    0.2229 C.ar    1  UNL1       -0.0236
      3 C          -0.7074    0.9607   -0.4428 C.ar    1  UNL1       -0.0540
      4 C           0.6311    0.5075   -0.6449 C.ar    1  UNL1       -0.0440
      5 C           0.8936   -0.6985   -0.0166 C.ar    1  UNL1        0.0549
      6 C           2.1292   -1.4440    0.0869 C.ar    1  UNL1        0.1524
      7 N           2.1217   -2.7671    0.0772 N.ar    1  UNL1       -0.2226
      8 N           3.4442   -0.9628    0.1135 N.ar    1  UNL1       -0.2985
      9 C           4.2563   -2.0785    0.0198 C.ar    1  UNL1        0.0418
     10 C           3.4325   -3.1875    0.0238 C.ar    1  UNL1        0.1623
     11 C           3.8160   -4.6392   -0.0193 C.3     1  UNL1        0.4357
     12 F           2.7509   -5.4803   -0.0388 F       1  UNL1       -0.1644
     13 F           4.5628   -4.9249   -1.1204 F       1  UNL1       -0.1644
     14 F           4.5722   -4.9859    1.0572 F       1  UNL1       -0.1644
     15 C           3.9244    0.3795    0.1779 C.ar    1  UNL1        0.0481
     16 C           3.1829    1.3816    0.8154 C.ar    1  UNL1       -0.0360
     17 C           3.5210    2.7272    0.6512 C.ar    1  UNL1       -0.0349
     18 C           4.6441    3.0656   -0.1058 C.ar    1  UNL1        0.0880
     19 C           5.4682    2.0706   -0.6345 C.ar    1  UNL1       -0.0349
     20 C           5.1165    0.7249   -0.4823 C.ar    1  UNL1       -0.0360
     21 S           4.9027    4.7653   -0.5680 S.O2    1  UNL1       -0.0059
     22 O           5.7339    4.7705   -1.7566 O.2     1  UNL1       -0.1696
     23 O           3.5986    5.4052   -0.5750 O.2     1  UNL1       -0.1696
     24 C           5.8434    5.4508    0.7631 C.3     1  UNL1        0.0596
     25 H          -2.5174    0.0859    0.4763 H       1  UNL1        0.0693
     26 H          -1.0962    1.9104   -0.7906 H       1  UNL1        0.0623
     27 H           1.3688    1.0818   -1.1922 H       1  UNL1        0.0630
     28 H           5.3350   -2.0124    0.0164 H       1  UNL1        0.0835
     29 H           2.3038    1.1454    1.4163 H       1  UNL1        0.0639
     30 H           2.8716    3.4963    1.0643 H       1  UNL1        0.0637
     31 H           6.3455    2.3287   -1.2264 H       1  UNL1        0.0637
     32 H           5.7372   -0.0202   -0.9727 H       1  UNL1        0.0639
     33 H           6.8150    4.9567    0.8049 H       1  UNL1        0.0468
     34 H           5.2938    5.3201    1.6964 H       1  UNL1        0.0468
     35 H           5.9764    6.5170    0.5588 H       1  UNL1        0.0468
@<TRIPOS>BOND
     1     1     2   ar
     2     2     3   ar
     3     3     4   ar
     4     4     5   ar
     5     1     5   ar
     6     5     6    1
     7     6     7   ar
     8     6     8   ar
     9     8     9   ar
    10     9    10   ar
    11     7    10   ar
    12    10    11    1
    13    11    12    1
    14    11    13    1
    15    11    14    1
    16     8    15    1
    17    15    16   ar
    18    16    17   ar
    19    17    18   ar
    20    18    19   ar
    21    19    20   ar
    22    15    20   ar
    23    18    21    1
    24    21    22    2
    25    21    23    2
    26    21    24    1
    27     2    25    1
    28     3    26    1
    29     4    27    1
    30     9    28    1
    31    16    29    1
    32    17    30    1
    33    19    31    1
    34    20    32    1
    35    24    33    1
    36    24    34    1
    37    24    35    1
@<TRIPOS>MOLECULE
LIG01485832
 46 49 0 0 0
SMALL
GASTEIGER

@<TRIPOS>ATOM
      1 C           4.0932    1.2655    0.1786 C.3     1  UNL1        0.0596
      2 S           2.6375    0.2534    0.1945 S.O2    1  UNL1       -0.0059
      3 O           1.7158    0.7903    1.1795 O.2     1  UNL1       -0.1696
      4 O           2.2197    0.0312   -1.1743 O.2     1  UNL1       -0.1696
      5 C           3.2377   -1.3020    0.8233 C.ar    1  UNL1        0.0879
      6 C           3.2433   -1.5379    2.1984 C.ar    1  UNL1       -0.0363
      7 C           3.7615   -2.7414    2.6862 C.ar    1  UNL1       -0.0524
      8 C           3.6882   -2.2780   -0.0681 C.ar    1  UNL1       -0.0363
      9 C           4.1840   -3.4871    0.4272 C.ar    1  UNL1       -0.0524
     10 C           4.2385   -3.7259    1.8075 C.ar    1  UNL1       -0.0172
     11 C           4.7932   -4.9803    2.3337 C.2     1  UNL1        0.0174
     12 C           3.9180   -6.1721    2.5647 C.3     1  UNL1        0.1400
     13 C           3.5176   -6.9266    1.2809 C.3     1  UNL1       -0.0085
     14 C           2.0895   -7.3971    1.5265 C.3     1  UNL1       -0.0490
     15 C           1.4950   -6.2975    2.3869 C.3     1  UNL1       -0.0490
     16 C           2.6162   -5.9631    3.3633 C.3     1  UNL1       -0.0085
     17 C           6.0628   -5.2188    2.7090 C.2     1  UNL1        0.0736
     18 C           6.0396   -6.5885    3.2829 C.2     1  UNL1        0.3410
     19 O           6.9977   -7.2176    3.6965 O.2     1  UNL1       -0.2449
     20 O           4.7621   -7.0502    3.3161 O.3     1  UNL1       -0.4497
     21 C           7.2629   -4.3600    2.6781 C.ar    1  UNL1       -0.0106
     22 C           8.2276   -4.4505    3.6956 C.ar    1  UNL1       -0.0538
     23 C           9.3636   -3.6339    3.6987 C.ar    1  UNL1       -0.0612
     24 C           9.5595   -2.7078    2.6808 C.ar    1  UNL1       -0.0617
     25 C           8.6377   -2.6244    1.6433 C.ar    1  UNL1       -0.0612
     26 C           7.5093   -3.4531    1.6364 C.ar    1  UNL1       -0.0538
     27 H           3.8188    2.2471   -0.2111 H       1  UNL1        0.0468
     28 H           4.8420    0.8080   -0.4706 H       1  UNL1        0.0468
     29 H           4.4717    1.3624    1.1978 H       1  UNL1        0.0468
     30 H           2.8530   -0.7980    2.8947 H       1  UNL1        0.0637
     31 H           3.7784   -2.9064    3.7623 H       1  UNL1        0.0624
     32 H           3.6604   -2.1071   -1.1427 H       1  UNL1        0.0637
     33 H           4.5484   -4.2317   -0.2778 H       1  UNL1        0.0624
     34 H           4.1699   -7.7826    1.0724 H       1  UNL1        0.0307
     35 H           3.5285   -6.2767    0.4010 H       1  UNL1        0.0307
     36 H           2.0913   -8.3486    2.0710 H       1  UNL1        0.0267
     37 H           1.5394   -7.5385    0.5918 H       1  UNL1        0.0267
     38 H           0.5835   -6.6195    2.8985 H       1  UNL1        0.0267
     39 H           1.2526   -5.4229    1.7719 H       1  UNL1        0.0267
     40 H           2.5712   -6.6461    4.2207 H       1  UNL1        0.0307
     41 H           2.4866   -4.9535    3.7609 H       1  UNL1        0.0307
     42 H           8.1174   -5.1657    4.5092 H       1  UNL1        0.0624
     43 H          10.0934   -3.7277    4.4992 H       1  UNL1        0.0618
     44 H          10.4346   -2.0635    2.6902 H       1  UNL1        0.0618
     45 H           8.7984   -1.9199    0.8312 H       1  UNL1        0.0618
     46 H           6.8395   -3.3797    0.7870 H       1  UNL1        0.0624
@<TRIPOS>BOND
     1     1     2    1
     2     2     3    2
     3     2     4    2
     4     2     5    1
     5     5     6   ar
     6     6     7   ar
     7     5     8   ar
     8     8     9   ar
     9     9    10   ar
    10     7    10   ar
    11    10    11    1
    12    11    12    1
    13    12    13    1
    14    13    14    1
    15    14    15    1
    16    15    16    1
    17    12    16    1
    18    11    17    2
    19    17    18    1
    20    18    19    2
    21    18    20    1
    22    12    20    1
    23    17    21    1
    24    21    22   ar
    25    22    23   ar
    26    23    24   ar
    27    24    25   ar
    28    25    26   ar
    29    21    26   ar
    30     1    27    1
    31     1    28    1
    32     1    29    1
    33     6    30    1
    34     7    31    1
    35     8    32    1
    36     9    33    1
    37    13    34    1
    38    13    35    1
    39    14    36    1
    40    14    37    1
    41    15    38    1
    42    15    39    1
    43    16    40    1
    44    16    41    1
    45    22    42    1
    46    23    43    1
    47    24    44    1
    48    25    45    1
    49    26    46    1
@<TRIPOS>MOLECULE
LIG01486412
 51 54 0 0 0
SMALL
GASTEIGER

@<TRIPOS>ATOM
      1 O           0.8239   -0.8646   -1.7661 O.co2   1  UNL1       -0.5498
      2 C           2.0211   -1.0460   -1.3911 C.2     1  UNL1        0.0423
      3 O           2.5845   -2.1177   -1.0365 O.co2   1  UNL1       -0.5498
      4 C           2.8679    0.2376   -1.3804 C.3     1  UNL1       -0.0072
      5 C           4.3224    0.1169   -0.9167 C.3     1  UNL1       -0.0201
      6 C           5.2811   -0.6810   -1.7886 C.3     1  UNL1       -0.0462
      7 C           5.3692    0.8146   -1.7708 C.3     1  UNL1       -0.0462
      8 C           4.4585    0.0936    0.6066 C.3     1  UNL1       -0.0194
      9 C           5.8367    0.0134    1.2127 C.ar    1  UNL1       -0.0185
     10 C           6.5200   -1.1443    1.5735 C.ar    1  UNL1        0.0203
     11 C           6.0900   -2.5656    1.4421 C.3     1  UNL1       -0.0240
     12 N           7.7120   -0.7632    2.1496 N.ar    1  UNL1       -0.3394
     13 C           7.8768    0.6091    2.0500 C.ar    1  UNL1        0.0500
     14 C           6.6697    1.1201    1.5772 C.ar    1  UNL1        0.0068
     15 C           8.9485    1.4482    2.4015 C.ar    1  UNL1       -0.0341
     16 C           8.7539    2.8366    2.3482 C.ar    1  UNL1       -0.0180
     17 C           7.5299    3.3742    1.9599 C.ar    1  UNL1        0.1208
     18 C           6.4976    2.5235    1.5465 C.ar    1  UNL1       -0.0105
     19 O           7.2113    4.7077    1.9322 O.3     1  UNL1       -0.4951
     20 C           8.1639    5.6118    2.4738 C.3     1  UNL1        0.0788
     21 C           8.6082   -1.6546    2.8842 C.3     1  UNL1        0.0486
     22 C           8.3961   -1.6527    4.3905 C.ar    1  UNL1       -0.0277
     23 C           7.4985   -0.7945    5.0493 C.ar    1  UNL1       -0.0558
     24 C           7.4752   -0.7069    6.4430 C.ar    1  UNL1       -0.0474
     25 C           8.3307   -1.5010    7.1971 C.ar    1  UNL1        0.0179
     26 BR          8.3962   -1.2895    9.0742 Br      1  UNL1       -0.0503
     27 C           9.1646   -2.4246    6.5725 C.ar    1  UNL1       -0.0474
     28 C           9.1941   -2.5017    5.1765 C.ar    1  UNL1       -0.0558
     29 H           2.3565    0.9584   -0.7295 H       1  UNL1        0.0330
     30 H           2.8318    0.6607   -2.3923 H       1  UNL1        0.0330
     31 H           4.8641   -1.1755   -2.6602 H       1  UNL1        0.0271
     32 H           6.0701   -1.2510   -1.3159 H       1  UNL1        0.0271
     33 H           5.0476    1.3424   -2.6617 H       1  UNL1        0.0271
     34 H           6.2363    1.2585   -1.2997 H       1  UNL1        0.0271
     35 H           3.8574   -0.7344    1.0008 H       1  UNL1        0.0319
     36 H           3.9803    1.0029    0.9943 H       1  UNL1        0.0319
     37 H           5.1491   -2.6598    0.8934 H       1  UNL1        0.0292
     38 H           5.9460   -3.0139    2.4297 H       1  UNL1        0.0292
     39 H           6.8428   -3.1458    0.8991 H       1  UNL1        0.0292
     40 H           9.9010    1.0447    2.7284 H       1  UNL1        0.0639
     41 H           9.5866    3.4713    2.6325 H       1  UNL1        0.0655
     42 H           5.5505    2.9423    1.2206 H       1  UNL1        0.0661
     43 H           7.7347    6.6177    2.4258 H       1  UNL1        0.0660
     44 H           9.0826    5.6151    1.8790 H       1  UNL1        0.0660
     45 H           8.3739    5.3908    3.5260 H       1  UNL1        0.0660
     46 H           9.6322   -1.3316    2.6631 H       1  UNL1        0.0541
     47 H           8.4915   -2.6676    2.4870 H       1  UNL1        0.0541
     48 H           6.8183   -0.1516    4.4926 H       1  UNL1        0.0621
     49 H           6.8016    0.0018    6.9176 H       1  UNL1        0.0629
     50 H           9.8136   -3.0683    7.1594 H       1  UNL1        0.0629
     51 H           9.8678   -3.2130    4.7027 H       1  UNL1        0.0621
@<TRIPOS>BOND
     1     1     2   ar
     2     2     3   ar
     3     2     4    1
     4     4     5    1
     5     5     6    1
     6     6     7    1
     7     5     7    1
     8     5     8    1
     9     8     9    1
    10     9    10   ar
    11    10    11    1
    12    10    12   ar
    13    12    13   ar
    14    13    14   ar
    15     9    14   ar
    16    13    15   ar
    17    15    16   ar
    18    16    17   ar
    19    17    18   ar
    20    14    18   ar
    21    17    19    1
    22    19    20    1
    23    12    21    1
    24    21    22    1
    25    22    23   ar
    26    23    24   ar
    27    24    25   ar
    28    25    26    1
    29    25    27   ar
    30    27    28   ar
    31    22    28   ar
    32     4    29    1
    33     4    30    1
    34     6    31    1
    35     6    32    1
    36     7    33    1
    37     7    34    1
    38     8    35    1
    39     8    36    1
    40    11    37    1
    41    11    38    1
    42    11    39    1
    43    15    40    1
    44    16    41    1
    45    18    42    1
    46    20    43    1
    47    20    44    1
    48    20    45    1
    49    21    46    1
    50    21    47    1
    51    23    48    1
    52    24    49    1
    53    27    50    1
    54    28    51    1
@<TRIPOS>MOLECULE
LIG01489152
 39 42 0 0 0
SMALL
GASTEIGER

@<TRIPOS>ATOM
      1 C          -0.5183   -1.0095   -0.7573 C.ar    1  UNL1       -0.0344
      2 C           0.8541   -0.7465   -0.8467 C.ar    1  UNL1       -0.0334
      3 C           1.3631    0.4691   -0.3784 C.ar    1  UNL1        0.1051
      4 S           3.0949    0.8025   -0.4937 S.O2    1  UNL1        0.0559
      5 O           3.4402    1.8693    0.4176 O.2     1  UNL1       -0.1533
      6 O           3.8176   -0.4464   -0.5367 O.2     1  UNL1       -0.1533
      7 N           3.2123    1.4596   -2.0342 N.3     1  UNL1       -0.2035
      8 C           0.5205    1.4191    0.1976 C.ar    1  UNL1       -0.0334
      9 C          -0.8473    1.1618    0.2741 C.ar    1  UNL1       -0.0344
     10 C          -1.3774   -0.0569   -0.1940 C.ar    1  UNL1        0.0662
     11 N          -2.7918   -0.2371   -0.1635 N.ar    1  UNL1       -0.2297
     12 N          -3.5735    0.8908   -0.1624 N.ar    1  UNL1       -0.1651
     13 C          -3.5768   -1.3824   -0.2217 C.ar    1  UNL1        0.1000
     14 C          -4.8656   -0.9360   -0.4725 C.ar    1  UNL1       -0.0051
     15 C          -4.8165    0.4644   -0.4173 C.ar    1  UNL1        0.1291
     16 C          -5.9757    1.3958   -0.5644 C.3     1  UNL1        0.2825
     17 F          -6.6097    1.1904   -1.7538 F       1  UNL1       -0.2022
     18 F          -6.9110    1.1613    0.3987 F       1  UNL1       -0.2022
     19 C          -3.2017   -2.7349    0.0811 C.ar    1  UNL1        0.1278
     20 N          -2.1562   -3.0752    0.8077 N.ar    1  UNL1       -0.2374
     21 S          -4.2382   -4.0422   -0.3507 S.2     1  UNL1       -0.0628
     22 C          -3.4187   -5.0569    0.7547 C.ar    1  UNL1        0.0747
     23 C          -2.2797   -4.4001    1.2201 C.ar    1  UNL1        0.0817
     24 C          -3.7557   -6.3413    1.1904 C.ar    1  UNL1        0.1392
     25 F          -4.8904   -6.9301    0.7877 F       1  UNL1       -0.2043
     26 C          -2.9189   -7.0014    2.0832 C.ar    1  UNL1       -0.0252
     27 C          -1.7401   -6.3987    2.5092 C.ar    1  UNL1       -0.0570
     28 C          -1.4100   -5.1020    2.0848 C.ar    1  UNL1       -0.0350
     29 H          -0.8879   -1.9410   -1.1764 H       1  UNL1        0.0639
     30 H           1.5148   -1.4844   -1.2973 H       1  UNL1        0.0638
     31 H           3.5133    2.4326   -1.9761 H       1  UNL1        0.1442
     32 H           3.8124    0.8729   -2.6146 H       1  UNL1        0.1442
     33 H           0.9119    2.3606    0.5760 H       1  UNL1        0.0638
     34 H          -1.4955    1.9176    0.7158 H       1  UNL1        0.0639
     35 H          -5.7587   -1.5380   -0.5849 H       1  UNL1        0.0660
     36 H          -5.6768    2.4458   -0.5096 H       1  UNL1        0.1088
     37 H          -3.2007   -7.9886    2.4386 H       1  UNL1        0.0646
     38 H          -1.0803   -6.9295    3.1922 H       1  UNL1        0.0619
     39 H          -0.5035   -4.6227    2.4439 H       1  UNL1        0.0639
@<TRIPOS>BOND
     1     1     2   ar
     2     2     3   ar
     3     3     4    1
     4     4     5    2
     5     4     6    2
     6     4     7    1
     7     3     8   ar
     8     8     9   ar
     9     9    10   ar
    10     1    10   ar
    11    10    11    1
    12    11    12   ar
    13    11    13   ar
    14    13    14   ar
    15    14    15   ar
    16    12    15   ar
    17    15    16    1
    18    16    17    1
    19    16    18    1
    20    13    19    1
    21    19    20   ar
    22    19    21   ar
    23    21    22   ar
    24    22    23   ar
    25    20    23   ar
    26    22    24   ar
    27    24    25    1
    28    24    26   ar
    29    26    27   ar
    30    27    28   ar
    31    23    28   ar
    32     1    29    1
    33     2    30    1
    34     7    31    1
    35     7    32    1
    36     8    33    1
    37     9    34    1
    38    14    35    1
    39    16    36    1
    40    26    37    1
    41    27    38    1
    42    28    39    1
@<TRIPOS>MOLECULE
LIG01490272
 44 48 0 0 0
SMALL
GASTEIGER

@<TRIPOS>ATOM
      1 C          -2.7961   -0.7948   -0.5885 C.3     1  UNL1       -0.0456
      2 C          -2.8038    0.8762    0.3852 C.3     1  UNL1       -0.0456
      3 C          -1.1440    1.5726    0.3535 C.3     1  UNL1       -0.0135
      4 H          -1.1172    2.6213    0.0426 H       1  UNL1        0.0350
      5 C          -1.2860    0.7055   -0.7576 C.3     1  UNL1       -0.0456
      6 C          -1.3543   -0.6879    0.6379 C.3     1  UNL1       -0.0456
      7 C          -1.1308   -1.5225   -0.4876 C.3     1  UNL1       -0.0135
      8 H          -1.1613   -2.5818   -0.2542 H       1  UNL1        0.0350
      9 C           0.4132   -0.7542   -0.2497 C.ar    1  UNL1       -0.0150
     10 C           0.3807    0.7915    0.3184 C.ar    1  UNL1       -0.0150
     11 C           1.7224   -1.1577   -0.0668 C.ar    1  UNL1        0.0507
     12 C           2.2816   -2.5224    0.0057 C.ar    1  UNL1       -0.0014
     13 C           3.6270   -2.8096   -0.2388 C.ar    1  UNL1       -0.0526
     14 C           4.0977   -4.1298   -0.1804 C.ar    1  UNL1       -0.0611
     15 C           3.2281   -5.1789    0.1149 C.ar    1  UNL1       -0.0617
     16 C           1.8975   -4.9134    0.3913 C.ar    1  UNL1       -0.0611
     17 C           1.4451   -3.5930    0.3605 C.ar    1  UNL1       -0.0526
     18 N           2.4592    0.0288    0.1319 N.ar    1  UNL1       -0.3537
     19 H           3.4651    0.0338    0.2008 H       1  UNL1        0.1659
     20 C           1.6957    1.2008    0.2547 C.ar    1  UNL1        0.0507
     21 C           2.2170    2.5708    0.1405 C.ar    1  UNL1       -0.0014
     22 C           1.5038    3.6453    0.6965 C.ar    1  UNL1       -0.0526
     23 C           1.8219    4.9694    0.3853 C.ar    1  UNL1       -0.0611
     24 C           2.8938    5.2448   -0.4556 C.ar    1  UNL1       -0.0617
     25 C           3.6551    4.1960   -0.9682 C.ar    1  UNL1       -0.0611
     26 C           3.3180    2.8676   -0.6742 C.ar    1  UNL1       -0.0526
     27 H          -3.0796   -0.6444   -1.6416 H       1  UNL1        0.0271
     28 H          -3.5491   -1.4541   -0.1306 H       1  UNL1        0.0271
     29 H          -3.1297    0.7257    1.4239 H       1  UNL1        0.0271
     30 H          -3.5283    1.5397   -0.1074 H       1  UNL1        0.0271
     31 H          -0.5052    0.6439   -1.5535 H       1  UNL1        0.0271
     32 H          -2.1010    0.9855   -1.4651 H       1  UNL1        0.0271
     33 H          -2.2243   -0.9650    1.2775 H       1  UNL1        0.0271
     34 H          -0.6445   -0.6421    1.4985 H       1  UNL1        0.0271
     35 H           4.3343   -2.0241   -0.4842 H       1  UNL1        0.0624
     36 H           5.1444   -4.3442   -0.3683 H       1  UNL1        0.0618
     37 H           3.5889   -6.2063    0.1387 H       1  UNL1        0.0618
     38 H           1.2064   -5.7145    0.6372 H       1  UNL1        0.0618
     39 H           0.4165   -3.4183    0.6492 H       1  UNL1        0.0624
     40 H           0.6516    3.4577    1.3431 H       1  UNL1        0.0624
     41 H           1.2111    5.7788    0.7780 H       1  UNL1        0.0618
     42 H           3.1245    6.2730   -0.7233 H       1  UNL1        0.0618
     43 H           4.4892    4.4106   -1.6311 H       1  UNL1        0.0618
     44 H           3.8911    2.0744   -1.1491 H       1  UNL1        0.0624
@<TRIPOS>BOND
     1     1     2    1
     2     2     3    1
     3     3     5    1
     4     5     6    1
     5     6     7    1
     6     1     7    1
     7     7     9    1
     8     9    10   ar
     9     3    10    1
    10     9    11   ar
    11    12    13   ar
    12    13    14   ar
    13    14    15   ar
    14    15    16   ar
    15    16    17   ar
    16    12    17   ar
    17    11    18   ar
    18    18    20   ar
    19    10    20   ar
    20    21    22   ar
    21    22    23   ar
    22    23    24   ar
    23    24    25   ar
    24    25    26   ar
    25    21    26   ar
    26     3     4    1
    27     7     8    1
    28    11    12    1
    29    18    19    1
    30    20    21    1
    31     1    27    1
    32     1    28    1
    33     2    29    1
    34     2    30    1
    35     5    31    1
    36     5    32    1
    37     6    33    1
    38     6    34    1
    39    13    35    1
    40    14    36    1
    41    15    37    1
    42    16    38    1
    43    17    39    1
    44    22    40    1
    45    23    41    1
    46    24    42    1
    47    25    43    1
    48    26    44    1
@<TRIPOS>MOLECULE
LIG01532333
 35 37 0 0 0
SMALL
GASTEIGER

@<TRIPOS>ATOM
      1 C           1.7442   -0.3539   -0.2747 C.3     1  UNL1        0.0596
      2 S           3.5057   -0.5171   -0.1603 S.O2    1  UNL1       -0.0059
      3 O           3.8235   -1.9322   -0.1008 O.2     1  UNL1       -0.1696
      4 O           4.0940    0.3445   -1.1636 O.2     1  UNL1       -0.1696
      5 C           3.8854    0.1762    1.4348 C.ar    1  UNL1        0.0879
      6 C           3.8473   -0.6393    2.5641 C.ar    1  UNL1       -0.0363
      7 C           4.1817   -0.0968    3.8088 C.ar    1  UNL1       -0.0522
      8 C           4.3004    1.5038    1.5359 C.ar    1  UNL1       -0.0363
      9 C           4.6917    2.0172    2.7800 C.ar    1  UNL1       -0.0522
     10 C           4.6085    1.2413    3.9429 C.ar    1  UNL1       -0.0166
     11 C           5.0213    1.7242    5.2771 C.ar    1  UNL1       -0.0020
     12 C           4.8908    3.0228    5.7977 C.ar    1  UNL1        0.0281
     13 S           5.4347    3.0640    7.4544 S.2     1  UNL1       -0.0808
     14 C           6.0086    1.4887    7.3917 C.ar    1  UNL1        0.0561
     15 BR          6.9485    0.6694    8.7879 Br      1  UNL1       -0.0425
     16 C           5.7144    0.8639    6.2151 C.ar    1  UNL1       -0.0323
     17 C           4.4191    4.3101    5.2231 C.ar    1  UNL1       -0.0105
     18 C           3.3498    4.3717    4.3168 C.ar    1  UNL1       -0.0508
     19 C           3.0780    5.5470    3.6044 C.ar    1  UNL1       -0.0259
     20 C           3.8161    6.6957    3.8583 C.ar    1  UNL1        0.1234
     21 F           3.5839    7.8056    3.1459 F       1  UNL1       -0.2055
     22 C           4.8002    6.7027    4.8333 C.ar    1  UNL1       -0.0259
     23 C           5.1032    5.5147    5.5042 C.ar    1  UNL1       -0.0508
     24 H           1.4322   -0.7538   -1.2424 H       1  UNL1        0.0468
     25 H           1.4844    0.7038   -0.2061 H       1  UNL1        0.0468
     26 H           1.2766   -0.9222    0.5306 H       1  UNL1        0.0468
     27 H           3.5850   -1.6922    2.4882 H       1  UNL1        0.0637
     28 H           4.1291   -0.7530    4.6759 H       1  UNL1        0.0624
     29 H           4.3513    2.1401    0.6549 H       1  UNL1        0.0637
     30 H           5.0775    3.0326    2.8097 H       1  UNL1        0.0624
     31 H           5.9951   -0.1620    6.0079 H       1  UNL1        0.0640
     32 H           2.7507    3.4888    4.1077 H       1  UNL1        0.0625
     33 H           2.3126    5.5648    2.8356 H       1  UNL1        0.0646
     34 H           5.3455    7.6155    5.0478 H       1  UNL1        0.0646
     35 H           5.9119    5.5438    6.2317 H       1  UNL1        0.0625
@<TRIPOS>BOND
     1     1     2    1
     2     2     3    2
     3     2     4    2
     4     2     5    1
     5     5     6   ar
     6     6     7   ar
     7     5     8   ar
     8     8     9   ar
     9     9    10   ar
    10     7    10   ar
    11    10    11    1
    12    11    12   ar
    13    12    13   ar
    14    13    14   ar
    15    14    15    1
    16    14    16   ar
    17    11    16   ar
    18    12    17    1
    19    17    18   ar
    20    18    19   ar
    21    19    20   ar
    22    20    21    1
    23    20    22   ar
    24    22    23   ar
    25    17    23   ar
    26     1    24    1
    27     1    25    1
    28     1    26    1
    29     6    27    1
    30     7    28    1
    31     8    29    1
    32     9    30    1
    33    16    31    1
    34    18    32    1
    35    19    33    1
    36    22    34    1
    37    23    35    1
@<TRIPOS>MOLECULE
LIG01544144
 44 47 0 0 0
SMALL
GASTEIGER

@<TRIPOS>ATOM
      1 C          -0.8196   -1.1848    0.8447 C.ar    1  UNL1       -0.0498
      2 C           0.5502   -0.9954    1.0690 C.ar    1  UNL1       -0.0258
      3 C           1.1754    0.1479    0.5907 C.ar    1  UNL1        0.1234
      4 F           2.4795    0.3391    0.8294 F       1  UNL1       -0.2055
      5 C           0.4594    1.1014   -0.1173 C.ar    1  UNL1       -0.0258
      6 C          -0.9018    0.8937   -0.3701 C.ar    1  UNL1       -0.0498
      7 C          -1.5630   -0.2610    0.0937 C.ar    1  UNL1        0.0017
      8 C          -3.0050   -0.4113   -0.1618 C.ar    1  UNL1        0.0866
      9 C          -3.7384   -1.5959   -0.2758 C.ar    1  UNL1        0.0472
     10 C          -3.4109   -3.0455   -0.3222 C.ar    1  UNL1       -0.0091
     11 C          -4.3196   -4.0107    0.1648 C.ar    1  UNL1       -0.0517
     12 C          -4.0500   -5.3809    0.1048 C.ar    1  UNL1       -0.0363
     13 C          -2.8404   -5.8164   -0.4247 C.ar    1  UNL1        0.0879
     14 C          -1.9116   -4.8924   -0.9072 C.ar    1  UNL1       -0.0363
     15 C          -2.2143   -3.5210   -0.8850 C.ar    1  UNL1       -0.0517
     16 S          -2.4469   -7.5497   -0.3803 S.O2    1  UNL1       -0.0059
     17 O          -1.0003   -7.6644   -0.3582 O.2     1  UNL1       -0.1696
     18 O          -3.2567   -8.1526    0.6608 O.2     1  UNL1       -0.1696
     19 C          -3.0215   -8.1612   -1.9454 C.3     1  UNL1        0.0596
     20 S          -5.4124   -1.1575   -0.3840 S.2     1  UNL1       -0.0665
     21 C          -5.0412    0.5024   -0.5040 C.ar    1  UNL1        0.1109
     22 N          -3.7620    0.7620   -0.3192 N.ar    1  UNL1       -0.2384
     23 C          -6.0923    1.5366   -0.6724 C.ar    1  UNL1        0.0254
     24 C          -7.2886    1.3941   -1.4107 C.ar    1  UNL1        0.0506
     25 CL         -7.7146   -0.0094   -2.3354 Cl      1  UNL1       -0.0828
     26 C          -8.2189    2.4451   -1.4884 C.ar    1  UNL1       -0.0427
     27 C          -7.9726    3.6612   -0.8630 C.ar    1  UNL1       -0.0603
     28 C          -6.7941    3.8340   -0.1473 C.ar    1  UNL1       -0.0610
     29 C          -5.8692    2.7873   -0.0556 C.ar    1  UNL1       -0.0506
     30 H          -1.2885   -2.0633    1.2788 H       1  UNL1        0.0625
     31 H           1.1269   -1.7274    1.6265 H       1  UNL1        0.0646
     32 H           0.9580    2.0023   -0.4617 H       1  UNL1        0.0646
     33 H          -1.4519    1.6542   -0.9232 H       1  UNL1        0.0625
     34 H          -5.2677   -3.7145    0.6102 H       1  UNL1        0.0624
     35 H          -4.7819   -6.0864    0.4928 H       1  UNL1        0.0637
     36 H          -0.9485   -5.2219   -1.2922 H       1  UNL1        0.0637
     37 H          -1.4854   -2.8306   -1.3052 H       1  UNL1        0.0624
     38 H          -2.4864   -7.6513   -2.7480 H       1  UNL1        0.0468
     39 H          -4.0970   -7.9949   -2.0251 H       1  UNL1        0.0468
     40 H          -2.8105   -9.2319   -1.9844 H       1  UNL1        0.0468
     41 H          -9.1393    2.3200   -2.0557 H       1  UNL1        0.0632
     42 H          -8.6936    4.4732   -0.9417 H       1  UNL1        0.0618
     43 H          -6.5870    4.7881    0.3325 H       1  UNL1        0.0618
     44 H          -4.9533    2.9535    0.5143 H       1  UNL1        0.0625
@<TRIPOS>BOND
     1     1     2   ar
     2     2     3   ar
     3     3     4    1
     4     3     5   ar
     5     5     6   ar
     6     6     7   ar
     7     1     7   ar
     8     7     8    1
     9     8     9   ar
    10     9    10    1
    11    10    11   ar
    12    11    12   ar
    13    12    13   ar
    14    13    14   ar
    15    14    15   ar
    16    10    15   ar
    17    13    16    1
    18    16    17    2
    19    16    18    2
    20    16    19    1
    21     9    20   ar
    22    20    21   ar
    23    21    22   ar
    24     8    22   ar
    25    21    23    1
    26    23    24   ar
    27    24    25    1
    28    24    26   ar
    29    26    27   ar
    30    27    28   ar
    31    28    29   ar
    32    23    29   ar
    33     1    30    1
    34     2    31    1
    35     5    32    1
    36     6    33    1
    37    11    34    1
    38    12    35    1
    39    14    36    1
    40    15    37    1
    41    19    38    1
    42    19    39    1
    43    19    40    1
    44    26    41    1
    45    27    42    1
    46    28    43    1
    47    29    44    1
@<TRIPOS>MOLECULE
LIG01544146
 47 50 0 0 0
SMALL
GASTEIGER

@<TRIPOS>ATOM
      1 C          -1.7158    0.1718    2.1221 C.ar    1  UNL1       -0.0582
      2 C          -1.3430   -0.4127    3.3345 C.ar    1  UNL1       -0.0615
      3 C          -1.9082   -1.6221    3.7326 C.ar    1  UNL1       -0.0617
      4 C          -2.8477   -2.2496    2.9184 C.ar    1  UNL1       -0.0615
      5 C          -3.2232   -1.6672    1.7052 C.ar    1  UNL1       -0.0582
      6 C          -2.6618   -0.4501    1.2904 C.ar    1  UNL1       -0.0411
      7 C          -3.0185    0.1363   -0.0562 C.3     1  UNL1        0.0213
      8 C          -3.5714    1.5361   -0.0079 C.ar    1  UNL1        0.0838
      9 N          -2.8125    2.6035    0.0638 N.ar    1  UNL1       -0.2431
     10 S          -5.2507    1.8542   -0.1368 S.2     1  UNL1       -0.0711
     11 C          -4.9545    3.5687   -0.1453 C.ar    1  UNL1        0.0469
     12 C          -6.0846    4.5158   -0.3421 C.ar    1  UNL1       -0.0091
     13 C          -7.3638    4.2996    0.2048 C.ar    1  UNL1       -0.0517
     14 C          -8.3843    5.2629    0.0852 C.ar    1  UNL1       -0.0363
     15 C          -8.1237    6.4774   -0.5538 C.ar    1  UNL1        0.0879
     16 C          -6.8817    6.6954   -1.1431 C.ar    1  UNL1       -0.0363
     17 C          -5.8959    5.7035   -1.0713 C.ar    1  UNL1       -0.0517
     18 S          -9.4132    7.6911   -0.7550 S.O2    1  UNL1       -0.0059
     19 O          -9.0003    8.5880   -1.8190 O.2     1  UNL1       -0.1696
     20 O         -10.6689    6.9708   -0.8325 O.2     1  UNL1       -0.1696
     21 C          -9.4064    8.6215    0.7644 C.3     1  UNL1        0.0596
     22 C          -3.5756    3.7617    0.0067 C.ar    1  UNL1        0.0862
     23 C          -2.8552    5.0362    0.0019 C.ar    1  UNL1        0.0016
     24 C          -3.3622    6.2033    0.5882 C.ar    1  UNL1       -0.0498
     25 C          -2.7159    7.4272    0.3945 C.ar    1  UNL1       -0.0258
     26 C          -1.5193    7.4702   -0.3109 C.ar    1  UNL1        0.1234
     27 F          -0.9172    8.6480   -0.5177 F       1  UNL1       -0.2055
     28 C          -0.9414    6.3102   -0.8059 C.ar    1  UNL1       -0.0258
     29 C          -1.6110    5.0960   -0.6522 C.ar    1  UNL1       -0.0498
     30 H          -1.2513    1.1097    1.8226 H       1  UNL1        0.0620
     31 H          -0.6057    0.0768    3.9657 H       1  UNL1        0.0618
     32 H          -1.6115   -2.0777    4.6724 H       1  UNL1        0.0618
     33 H          -3.2878   -3.1937    3.2260 H       1  UNL1        0.0618
     34 H          -3.9513   -2.1782    1.0826 H       1  UNL1        0.0620
     35 H          -3.7097   -0.5259   -0.5918 H       1  UNL1        0.0382
     36 H          -2.1012    0.1498   -0.6621 H       1  UNL1        0.0382
     37 H          -7.5945    3.3756    0.7330 H       1  UNL1        0.0624
     38 H          -9.3737    5.0482    0.4857 H       1  UNL1        0.0637
     39 H          -6.6663    7.6194   -1.6761 H       1  UNL1        0.0637
     40 H          -4.9561    5.8911   -1.5875 H       1  UNL1        0.0624
     41 H          -8.4169    9.0575    0.9143 H       1  UNL1        0.0468
     42 H          -9.6768    7.9620    1.5875 H       1  UNL1        0.0468
     43 H         -10.1473    9.4160    0.6649 H       1  UNL1        0.0468
     44 H          -4.2874    6.1841    1.1583 H       1  UNL1        0.0625
     45 H          -3.1469    8.3469    0.7761 H       1  UNL1        0.0646
     46 H           0.0106    6.3552   -1.3244 H       1  UNL1        0.0646
     47 H          -1.1666    4.1909   -1.0645 H       1  UNL1        0.0625
@<TRIPOS>BOND
     1     1     2   ar
     2     2     3   ar
     3     3     4   ar
     4     4     5   ar
     5     5     6   ar
     6     1     6   ar
     7     6     7    1
     8     7     8    1
     9     8     9   ar
    10     8    10   ar
    11    10    11   ar
    12    11    12    1
    13    12    13   ar
    14    13    14   ar
    15    14    15   ar
    16    15    16   ar
    17    16    17   ar
    18    12    17   ar
    19    15    18    1
    20    18    19    2
    21    18    20    2
    22    18    21    1
    23    11    22   ar
    24     9    22   ar
    25    22    23    1
    26    23    24   ar
    27    24    25   ar
    28    25    26   ar
    29    26    27    1
    30    26    28   ar
    31    28    29   ar
    32    23    29   ar
    33     1    30    1
    34     2    31    1
    35     3    32    1
    36     4    33    1
    37     5    34    1
    38     7    35    1
    39     7    36    1
    40    13    37    1
    41    14    38    1
    42    16    39    1
    43    17    40    1
    44    21    41    1
    45    21    42    1
    46    21    43    1
    47    24    44    1
    48    25    45    1
    49    28    46    1
    50    29    47    1
@<TRIPOS>MOLECULE
LIG01544679
 49 50 0 0 0
SMALL
GASTEIGER

@<TRIPOS>ATOM
      1 C           3.5635    0.7965   -0.8059 C.3     1  UNL1       -0.0559
      2 C           2.4425   -0.0305   -0.1390 C.3     1  UNL1       -0.0092
      3 C           1.2264    0.8701    0.1671 C.3     1  UNL1       -0.0559
      4 C           1.9730   -1.0396   -1.2226 C.3     1  UNL1       -0.0559
      5 C           2.9363   -0.6992    1.1678 C.ar    1  UNL1        0.0003
      6 C           3.4463    0.0294    2.2680 C.ar    1  UNL1        0.1242
      7 O           3.5150    1.3889    2.1586 O.3     1  UNL1       -0.5062
      8 C           3.8467   -0.5647    3.4911 C.ar    1  UNL1        0.0003
      9 C           4.3692    0.2647    4.6930 C.3     1  UNL1       -0.0092
     10 C           3.2620    1.2134    5.2044 C.3     1  UNL1       -0.0559
     11 C           4.7955   -0.6028    5.9068 C.3     1  UNL1       -0.0559
     12 C           5.6221    1.0898    4.3162 C.3     1  UNL1       -0.0559
     13 C           3.6911   -1.9624    3.5877 C.ar    1  UNL1       -0.0448
     14 C           3.1811   -2.7344    2.5324 C.ar    1  UNL1        0.0098
     15 C           2.8268   -2.0893    1.3384 C.ar    1  UNL1       -0.0448
     16 C           2.9260   -4.1706    2.7253 C.ar    1  UNL1        0.1329
     17 N           2.5385   -4.7243    3.8598 N.ar    1  UNL1       -0.1404
     18 N           2.2230   -6.0629    3.7132 N.ar    1  UNL1       -0.1344
     19 C           2.4234   -6.4830    2.4844 C.ar    1  UNL1        0.1588
     20 S           3.0728   -5.3031    1.4316 S.2     1  UNL1       -0.0393
     21 S           2.0447   -8.1069    1.9608 S.3     1  UNL1       -0.0973
     22 C           0.6173   -8.4630    3.0277 C.3     1  UNL1       -0.0026
     23 C           0.0654   -9.8422    2.7113 C.3     1  UNL1       -0.0558
     24 H           3.2437    1.1768   -1.7836 H       1  UNL1        0.0238
     25 H           4.4604    0.1860   -0.9644 H       1  UNL1        0.0238
     26 H           3.8566    1.6732   -0.2246 H       1  UNL1        0.0238
     27 H           0.8005    1.2858   -0.7534 H       1  UNL1        0.0238
     28 H           1.4804    1.7182    0.8093 H       1  UNL1        0.0238
     29 H           0.4352    0.3018    0.6712 H       1  UNL1        0.0238
     30 H           1.6222   -0.5196   -2.1224 H       1  UNL1        0.0238
     31 H           1.1366   -1.6566   -0.8741 H       1  UNL1        0.0238
     32 H           2.7885   -1.7040   -1.5327 H       1  UNL1        0.0238
     33 H           4.3907    1.5736    1.7819 H       1  UNL1        0.2922
     34 H           2.3704    0.6507    5.5048 H       1  UNL1        0.0238
     35 H           2.9492    1.9455    4.4546 H       1  UNL1        0.0238
     36 H           3.6043    1.7841    6.0761 H       1  UNL1        0.0238
     37 H           3.9526   -1.1707    6.3170 H       1  UNL1        0.0238
     38 H           5.1832    0.0201    6.7225 H       1  UNL1        0.0238
     39 H           5.5901   -1.3088    5.6375 H       1  UNL1        0.0238
     40 H           5.4283    1.8518    3.5588 H       1  UNL1        0.0238
     41 H           6.4229    0.4428    3.9401 H       1  UNL1        0.0238
     42 H           6.0129    1.6283    5.1887 H       1  UNL1        0.0238
     43 H           3.9413   -2.4876    4.5073 H       1  UNL1        0.0628
     44 H           2.4045   -2.6964    0.5439 H       1  UNL1        0.0628
     45 H          -0.1605   -7.7097    2.8622 H       1  UNL1        0.0378
     46 H           0.9214   -8.4223    4.0781 H       1  UNL1        0.0378
     47 H          -0.2795   -9.9111    1.6738 H       1  UNL1        0.0238
     48 H          -0.7906  -10.0576    3.3595 H       1  UNL1        0.0238
     49 H           0.8138  -10.6234    2.8826 H       1  UNL1        0.0238
@<TRIPOS>BOND
     1     1     2    1
     2     2     3    1
     3     2     4    1
     4     2     5    1
     5     5     6   ar
     6     6     7    1
     7     6     8   ar
     8     8     9    1
     9     9    10    1
    10     9    11    1
    11     9    12    1
    12     8    13   ar
    13    13    14   ar
    14    14    15   ar
    15     5    15   ar
    16    14    16    1
    17    16    17   ar
    18    17    18   ar
    19    18    19   ar
    20    19    20   ar
    21    16    20   ar
    22    19    21    1
    23    21    22    1
    24    22    23    1
    25     1    24    1
    26     1    25    1
    27     1    26    1
    28     3    27    1
    29     3    28    1
    30     3    29    1
    31     4    30    1
    32     4    31    1
    33     4    32    1
    34     7    33    1
    35    10    34    1
    36    10    35    1
    37    10    36    1
    38    11    37    1
    39    11    38    1
    40    11    39    1
    41    12    40    1
    42    12    41    1
    43    12    42    1
    44    13    43    1
    45    15    44    1
    46    22    45    1
    47    22    46    1
    48    23    47    1
    49    23    48    1
    50    23    49    1
@<TRIPOS>MOLECULE
LIG01546537
 45 47 0 0 0
SMALL
GASTEIGER

@<TRIPOS>ATOM
      1 C           2.2824   -1.6982   -0.5273 C.3     1  UNL1        0.0613
      2 S           2.9417   -0.1776    0.0978 S.O2    1  UNL1        0.0125
      3 O           4.1001    0.1677   -0.7065 O.2     1  UNL1       -0.1681
      4 O           1.8365    0.7553    0.2406 O.2     1  UNL1       -0.1681
      5 C           3.5257   -0.5348    1.7209 C.ar    1  UNL1        0.1949
      6 N           3.3737   -1.8203    2.1351 N.ar    1  UNL1       -0.2241
      7 C           4.0572    0.4959    2.4705 C.ar    1  UNL1        0.0734
      8 N           4.4816    0.3316    3.7440 N.ar    1  UNL1       -0.2323
      9 C           4.3447   -0.9453    4.1717 C.ar    1  UNL1        0.1598
     10 C           3.8182   -1.9899    3.4119 C.ar    1  UNL1        0.1100
     11 N           4.6787   -1.4503    5.4131 N.ar    1  UNL1       -0.3234
     12 C           4.3888   -2.8188    5.4405 C.ar    1  UNL1        0.0231
     13 C           3.8453   -3.1490    4.2069 C.ar    1  UNL1       -0.0132
     14 C           4.6900   -3.7631    6.5729 C.3     1  UNL1       -0.0122
     15 C           3.9725   -3.5103    7.8986 C.3     1  UNL1       -0.0480
     16 C           2.4457   -3.5551    7.8265 C.3     1  UNL1       -0.0556
     17 C           1.8428   -3.3300    9.2083 C.3     1  UNL1       -0.0653
     18 C           5.0850   -0.6729    6.5871 C.3     1  UNL1        0.0499
     19 C           5.8887    0.5875    6.3807 C.ar    1  UNL1       -0.0275
     20 C           5.2455    1.8346    6.2816 C.ar    1  UNL1       -0.0542
     21 C           5.9855    3.0146    6.1941 C.ar    1  UNL1       -0.0261
     22 C           7.3723    2.9531    6.2149 C.ar    1  UNL1        0.1234
     23 F           8.0829    4.0870    6.1645 F       1  UNL1       -0.2055
     24 C           8.0314    1.7321    6.2994 C.ar    1  UNL1       -0.0261
     25 C           7.2909    0.5475    6.3734 C.ar    1  UNL1       -0.0542
     26 H           1.9132   -1.5125   -1.5389 H       1  UNL1        0.0468
     27 H           1.4564   -2.0226    0.1081 H       1  UNL1        0.0468
     28 H           3.0739   -2.4487   -0.5599 H       1  UNL1        0.0468
     29 H           4.1563    1.5005    2.0700 H       1  UNL1        0.0866
     30 H           3.5181   -4.1352    3.9052 H       1  UNL1        0.0657
     31 H           5.7729   -3.7539    6.7495 H       1  UNL1        0.0328
     32 H           4.4522   -4.7845    6.2453 H       1  UNL1        0.0328
     33 H           4.2795   -2.5565    8.3348 H       1  UNL1        0.0269
     34 H           4.3077   -4.2804    8.6061 H       1  UNL1        0.0269
     35 H           2.1140   -4.5254    7.4407 H       1  UNL1        0.0263
     36 H           2.0714   -2.7825    7.1464 H       1  UNL1        0.0263
     37 H           2.1632   -4.1101    9.9075 H       1  UNL1        0.0230
     38 H           0.7507   -3.3448    9.1597 H       1  UNL1        0.0230
     39 H           2.1518   -2.3614    9.6166 H       1  UNL1        0.0230
     40 H           5.6813   -1.3346    7.2234 H       1  UNL1        0.0542
     41 H           4.1591   -0.4406    7.1269 H       1  UNL1        0.0542
     42 H           4.1584    1.8900    6.2605 H       1  UNL1        0.0622
     43 H           5.4892    3.9765    6.1141 H       1  UNL1        0.0646
     44 H           9.1170    1.7135    6.3187 H       1  UNL1        0.0646
     45 H           7.8211   -0.3989    6.4503 H       1  UNL1        0.0622
@<TRIPOS>BOND
     1     1     2    1
     2     2     3    2
     3     2     4    2
     4     2     5    1
     5     5     6   ar
     6     5     7   ar
     7     7     8   ar
     8     8     9   ar
     9     9    10   ar
    10     6    10   ar
    11     9    11   ar
    12    11    12   ar
    13    12    13   ar
    14    10    13   ar
    15    12    14    1
    16    14    15    1
    17    15    16    1
    18    16    17    1
    19    11    18    1
    20    18    19    1
    21    19    20   ar
    22    20    21   ar
    23    21    22   ar
    24    22    23    1
    25    22    24   ar
    26    24    25   ar
    27    19    25   ar
    28     1    26    1
    29     1    27    1
    30     1    28    1
    31     7    29    1
    32    13    30    1
    33    14    31    1
    34    14    32    1
    35    15    33    1
    36    15    34    1
    37    16    35    1
    38    16    36    1
    39    17    37    1
    40    17    38    1
    41    17    39    1
    42    18    40    1
    43    18    41    1
    44    20    42    1
    45    21    43    1
    46    24    44    1
    47    25    45    1
@<TRIPOS>MOLECULE
LIG01722325
 35 38 0 0 0
SMALL
GASTEIGER

@<TRIPOS>ATOM
      1 C          -0.6788    0.9059    0.6726 C.ar    1  UNL1       -0.0535
      2 C           0.7085    1.0765    0.7087 C.ar    1  UNL1       -0.0612
      3 C           1.5374    0.1491    0.0904 C.ar    1  UNL1       -0.0617
      4 C           0.9766   -0.9388   -0.5720 C.ar    1  UNL1       -0.0612
      5 C          -0.4158   -1.0876   -0.6364 C.ar    1  UNL1       -0.0535
      6 C          -1.2769   -0.1727   -0.0105 C.ar    1  UNL1       -0.0107
      7 C          -2.7565   -0.2859   -0.1254 C.ar    1  UNL1        0.0276
      8 C          -3.6347   -1.3543   -0.2184 C.ar    1  UNL1       -0.0025
      9 C          -5.0234   -0.9425   -0.4435 C.ar    1  UNL1       -0.0025
     10 C          -3.2467   -2.7021   -0.1232 C.ar    1  UNL1       -0.0529
     11 C          -4.3133   -3.6083   -0.3038 C.ar    1  UNL1       -0.0611
     12 C          -5.6566   -3.2079   -0.5506 C.ar    1  UNL1       -0.0611
     13 C          -6.0700   -1.8617   -0.6337 C.ar    1  UNL1       -0.0529
     14 S          -3.6550    1.1839   -0.2201 S.2     1  UNL1       -0.0870
     15 C          -5.1905    0.4320   -0.4520 C.ar    1  UNL1        0.0276
     16 C          -6.3720    1.3279   -0.5796 C.ar    1  UNL1       -0.0107
     17 C          -6.2619    2.5798   -1.2169 C.ar    1  UNL1       -0.0535
     18 C          -7.3363    3.4746   -1.2730 C.ar    1  UNL1       -0.0612
     19 C          -8.5628    3.1179   -0.7309 C.ar    1  UNL1       -0.0617
     20 C          -8.7077    1.8775   -0.1159 C.ar    1  UNL1       -0.0612
     21 C          -7.6186    0.9982   -0.0278 C.ar    1  UNL1       -0.0535
     22 H          -1.2886    1.6537    1.1754 H       1  UNL1        0.0624
     23 H           1.1333    1.9408    1.2129 H       1  UNL1        0.0618
     24 H           2.6158    0.2800    0.1164 H       1  UNL1        0.0618
     25 H           1.6224   -1.6656   -1.0585 H       1  UNL1        0.0618
     26 H          -0.8089   -1.9198   -1.2131 H       1  UNL1        0.0624
     27 H          -2.2451   -3.0568    0.0789 H       1  UNL1        0.0624
     28 H          -4.0985   -4.6767   -0.2548 H       1  UNL1        0.0618
     29 H          -6.4080   -3.9881   -0.6797 H       1  UNL1        0.0618
     30 H          -7.1015   -1.6091   -0.8383 H       1  UNL1        0.0624
     31 H          -5.3212    2.8992   -1.6584 H       1  UNL1        0.0624
     32 H          -7.2012    4.4469   -1.7365 H       1  UNL1        0.0618
     33 H          -9.3982    3.8114   -0.7756 H       1  UNL1        0.0618
     34 H          -9.6675    1.5971    0.3093 H       1  UNL1        0.0618
     35 H          -7.7640    0.0638    0.5059 H       1  UNL1        0.0624
@<TRIPOS>BOND
     1     1     2   ar
     2     2     3   ar
     3     3     4   ar
     4     4     5   ar
     5     5     6   ar
     6     1     6   ar
     7     6     7    1
     8     7     8   ar
     9     8     9   ar
    10     8    10   ar
    11    10    11   ar
    12    11    12   ar
    13    12    13   ar
    14     9    13   ar
    15     7    14   ar
    16    14    15   ar
    17     9    15   ar
    18    15    16    1
    19    16    17   ar
    20    17    18   ar
    21    18    19   ar
    22    19    20   ar
    23    20    21   ar
    24    16    21   ar
    25     1    22    1
    26     2    23    1
    27     3    24    1
    28     4    25    1
    29     5    26    1
    30    10    27    1
    31    11    28    1
    32    12    29    1
    33    13    30    1
    34    17    31    1
    35    18    32    1
    36    19    33    1
    37    20    34    1
    38    21    35    1
@<TRIPOS>MOLECULE
LIG02047040
 37 39 0 0 0
SMALL
GASTEIGER

@<TRIPOS>ATOM
      1 C          -0.6527    0.9024    0.8101 C.ar    1  UNL1       -0.0515
      2 C           0.7435    1.0006    0.8187 C.ar    1  UNL1       -0.0471
      3 C           1.5096    0.0242    0.1896 C.ar    1  UNL1        0.0179
      4 BR          3.3908    0.1894    0.1373 Br      1  UNL1       -0.0503
      5 C           0.8942   -1.0654   -0.4172 C.ar    1  UNL1       -0.0471
      6 C          -0.5016   -1.1403   -0.4545 C.ar    1  UNL1       -0.0515
      7 C          -1.2973   -0.1327    0.1154 C.ar    1  UNL1        0.0005
      8 C          -2.7612   -0.1832   -0.0393 C.ar    1  UNL1        0.0752
      9 C          -3.5713   -1.3065   -0.1293 C.ar    1  UNL1       -0.0039
     10 C          -4.9033   -0.8450   -0.2142 C.ar    1  UNL1        0.1662
     11 C          -6.1413   -1.6759   -0.4178 C.3     1  UNL1        0.4360
     12 F          -5.8490   -3.0044   -0.4852 F       1  UNL1       -0.1644
     13 F          -7.0472   -1.5298    0.5830 F       1  UNL1       -0.1644
     14 F          -6.7782   -1.3693   -1.5802 F       1  UNL1       -0.1644
     15 N          -3.6431    0.8961   -0.1706 N.ar    1  UNL1       -0.2316
     16 N          -4.9398    0.4893   -0.0824 N.ar    1  UNL1       -0.1618
     17 C          -3.4050    2.2698   -0.4759 C.ar    1  UNL1        0.0661
     18 C          -2.2789    2.6779   -1.2032 C.ar    1  UNL1       -0.0344
     19 C          -2.1200    4.0219   -1.5531 C.ar    1  UNL1       -0.0334
     20 C          -3.0993    4.9521   -1.1965 C.ar    1  UNL1        0.1051
     21 C          -4.2178    4.5634   -0.4576 C.ar    1  UNL1       -0.0334
     22 C          -4.3752    3.2207   -0.1098 C.ar    1  UNL1       -0.0344
     23 S          -2.9268    6.6369   -1.7041 S.O2    1  UNL1        0.0559
     24 O          -3.7263    7.4782   -0.8417 O.2     1  UNL1       -0.1533
     25 O          -1.5366    6.9104   -1.9863 O.2     1  UNL1       -0.1533
     26 N          -3.7093    6.6141   -3.1886 N.3     1  UNL1       -0.2035
     27 H          -1.2237    1.6743    1.3223 H       1  UNL1        0.0624
     28 H           1.2176    1.8503    1.3040 H       1  UNL1        0.0629
     29 H           1.4854   -1.8495   -0.8832 H       1  UNL1        0.0629
     30 H          -0.9560   -1.9893   -0.9604 H       1  UNL1        0.0624
     31 H          -3.2477   -2.3394   -0.1333 H       1  UNL1        0.0660
     32 H          -1.5377    1.9692   -1.5624 H       1  UNL1        0.0639
     33 H          -1.2479    4.3279   -2.1281 H       1  UNL1        0.0638
     34 H          -4.9765    5.2870   -0.1678 H       1  UNL1        0.0638
     35 H          -5.2613    2.9253    0.4514 H       1  UNL1        0.0639
     36 H          -4.5443    7.1988   -3.1565 H       1  UNL1        0.1442
     37 H          -3.0570    6.8582   -3.9336 H       1  UNL1        0.1442
@<TRIPOS>BOND
     1     1     2   ar
     2     2     3   ar
     3     3     4    1
     4     3     5   ar
     5     5     6   ar
     6     6     7   ar
     7     1     7   ar
     8     7     8    1
     9     8     9   ar
    10     9    10   ar
    11    10    11    1
    12    11    12    1
    13    11    13    1
    14    11    14    1
    15     8    15   ar
    16    15    16   ar
    17    10    16   ar
    18    15    17    1
    19    17    18   ar
    20    18    19   ar
    21    19    20   ar
    22    20    21   ar
    23    21    22   ar
    24    17    22   ar
    25    20    23    1
    26    23    24    2
    27    23    25    2
    28    23    26    1
    29     1    27    1
    30     2    28    1
    31     5    29    1
    32     6    30    1
    33     9    31    1
    34    18    32    1
    35    19    33    1
    36    21    34    1
    37    22    35    1
    38    26    36    1
    39    26    37    1
@<TRIPOS>MOLECULE
LIG02383046
 30 31 0 0 0
SMALL
GASTEIGER

@<TRIPOS>ATOM
      1 C          -0.5876    1.2108    0.3442 C.ar    1  UNL1       -0.0565
      2 C           0.8011    1.2240    0.2252 C.ar    1  UNL1       -0.0614
      3 C           1.4828    0.0310    0.0409 C.ar    1  UNL1       -0.0600
      4 C           0.7590   -1.1563   -0.0688 C.ar    1  UNL1       -0.0403
      5 C          -0.6532   -1.1818   -0.0203 C.ar    1  UNL1        0.0349
      6 C          -1.3483    0.0191    0.2438 C.ar    1  UNL1       -0.0208
      7 C          -2.8214    0.1829    0.5813 C.3     1  UNL1        0.0138
      8 C          -3.9546   -0.6333   -0.0214 C.2     1  UNL1        0.0461
      9 O          -3.7619   -1.8775   -0.1379 O.co2   1  UNL1       -0.5495
     10 O          -5.0103    0.0159   -0.2720 O.co2   1  UNL1       -0.5495
     11 N          -1.2934   -2.4298   -0.1879 N.pl3   1  UNL1       -0.3120
     12 C          -1.0989   -3.4418   -1.1823 C.ar    1  UNL1        0.0687
     13 C          -1.5739   -4.7436   -0.8783 C.ar    1  UNL1        0.0669
     14 CL         -2.1268   -5.1565    0.7163 Cl      1  UNL1       -0.0815
     15 C          -1.6065   -5.7683   -1.8320 C.ar    1  UNL1        0.0000
     16 C          -1.1476   -5.5162   -3.1127 C.ar    1  UNL1        0.1197
     17 O          -1.2061   -6.4673   -4.0885 O.3     1  UNL1       -0.5067
     18 C          -0.6294   -4.2740   -3.4410 C.ar    1  UNL1        0.0000
     19 C          -0.6193   -3.2333   -2.4957 C.ar    1  UNL1        0.0669
     20 CL         -0.0413   -1.7196   -3.1103 Cl      1  UNL1       -0.0815
     21 H          -1.0956    2.1555    0.5332 H       1  UNL1        0.0621
     22 H           1.3430    2.1599    0.2996 H       1  UNL1        0.0618
     23 H           2.5615    0.0169   -0.0254 H       1  UNL1        0.0618
     24 H           1.3019   -2.0888   -0.2083 H       1  UNL1        0.0636
     25 H          -3.0908    1.2275    0.3565 H       1  UNL1        0.0374
     26 H          -2.9119    0.0825    1.6716 H       1  UNL1        0.0374
     27 H          -2.3283   -2.3185   -0.0956 H       1  UNL1        0.1522
     28 H          -1.9991   -6.7421   -1.5598 H       1  UNL1        0.0669
     29 H          -1.8156   -7.1651   -3.7935 H       1  UNL1        0.2921
     30 H          -0.2719   -4.0991   -4.4527 H       1  UNL1        0.0669
@<TRIPOS>BOND
     1     1     2   ar
     2     2     3   ar
     3     3     4   ar
     4     4     5   ar
     5     5     6   ar
     6     1     6   ar
     7     6     7    1
     8     7     8    1
     9     8     9   ar
    10     8    10   ar
    11     5    11    1
    12    11    12    1
    13    12    13   ar
    14    13    14    1
    15    13    15   ar
    16    15    16   ar
    17    16    17    1
    18    16    18   ar
    19    18    19   ar
    20    12    19   ar
    21    19    20    1
    22     1    21    1
    23     2    22    1
    24     3    23    1
    25     4    24    1
    26     7    25    1
    27     7    26    1
    28    11    27    1
    29    15    28    1
    30    17    29    1
    31    18    30    1
@<TRIPOS>MOLECULE
LIG02570895
 40 42 0 0 0
SMALL
GASTEIGER

@<TRIPOS>ATOM
      1 C           1.0270   -0.1064    0.2349 C.3     1  UNL1       -0.0397
      2 C           2.5191    0.0444    0.2334 C.ar    1  UNL1       -0.0504
      3 C           3.1224    1.1229   -0.4166 C.ar    1  UNL1       -0.0582
      4 C           4.5106    1.1671   -0.5731 C.ar    1  UNL1       -0.0523
      5 C           5.3262    0.1358   -0.0852 C.ar    1  UNL1        0.0005
      6 C           4.7232   -0.8742    0.6759 C.ar    1  UNL1       -0.0523
      7 C           3.3312   -0.9413    0.8014 C.ar    1  UNL1       -0.0582
      8 C           6.7622    0.1251   -0.4107 C.ar    1  UNL1        0.0752
      9 C           7.6007    1.2129   -0.6071 C.ar    1  UNL1       -0.0039
     10 C           8.8910    0.6956   -0.8545 C.ar    1  UNL1        0.1662
     11 C          10.1265    1.4765   -1.2110 C.3     1  UNL1        0.4360
     12 F           9.8844    2.8172   -1.2366 F       1  UNL1       -0.1644
     13 F          11.1452    1.2852   -0.3333 F       1  UNL1       -0.1644
     14 F          10.5973    1.1544   -2.4464 F       1  UNL1       -0.1644
     15 N           7.5727   -0.9911   -0.6490 N.ar    1  UNL1       -0.2316
     16 N           8.8876   -0.6399   -0.7264 N.ar    1  UNL1       -0.1618
     17 C           7.2396   -2.3544   -0.9128 C.ar    1  UNL1        0.0661
     18 C           6.0142   -2.7171   -1.4886 C.ar    1  UNL1       -0.0344
     19 C           5.7501   -4.0555   -1.7929 C.ar    1  UNL1       -0.0334
     20 C           6.7239   -5.0263   -1.5468 C.ar    1  UNL1        0.1051
     21 C           7.9440   -4.6826   -0.9631 C.ar    1  UNL1       -0.0334
     22 C           8.2050   -3.3457   -0.6596 C.ar    1  UNL1       -0.0344
     23 S           6.4131   -6.7059   -1.9966 S.O2    1  UNL1        0.0559
     24 O           7.2898   -7.5711   -1.2389 O.2     1  UNL1       -0.1533
     25 O           4.9900   -6.9198   -2.0776 O.2     1  UNL1       -0.1533
     26 N           6.9871   -6.7410   -3.5718 N.3     1  UNL1       -0.2035
     27 H           0.5294    0.8568    0.0825 H       1  UNL1        0.0278
     28 H           0.6746   -0.5173    1.1860 H       1  UNL1        0.0278
     29 H           0.7288   -0.7799   -0.5758 H       1  UNL1        0.0278
     30 H           2.5159    1.9210   -0.8393 H       1  UNL1        0.0620
     31 H           4.9375    2.0039   -1.1207 H       1  UNL1        0.0624
     32 H           5.3182   -1.6616    1.1340 H       1  UNL1        0.0624
     33 H           2.8853   -1.7880    1.3197 H       1  UNL1        0.0620
     34 H           7.3210    2.2580   -0.5777 H       1  UNL1        0.0660
     35 H           5.2655   -1.9777   -1.7607 H       1  UNL1        0.0639
     36 H           4.7991   -4.3266   -2.2472 H       1  UNL1        0.0638
     37 H           8.6998   -5.4381   -0.7603 H       1  UNL1        0.0638
     38 H           9.1670   -3.0875   -0.2181 H       1  UNL1        0.0639
     39 H           7.7878   -7.3672   -3.6444 H       1  UNL1        0.1442
     40 H           6.2285   -6.9576   -4.2168 H       1  UNL1        0.1442
@<TRIPOS>BOND
     1     1     2    1
     2     2     3   ar
     3     3     4   ar
     4     4     5   ar
     5     5     6   ar
     6     6     7   ar
     7     2     7   ar
     8     5     8    1
     9     8     9   ar
    10     9    10   ar
    11    10    11    1
    12    11    12    1
    13    11    13    1
    14    11    14    1
    15     8    15   ar
    16    15    16   ar
    17    10    16   ar
    18    15    17    1
    19    17    18   ar
    20    18    19   ar
    21    19    20   ar
    22    20    21   ar
    23    21    22   ar
    24    17    22   ar
    25    20    23    1
    26    23    24    2
    27    23    25    2
    28    23    26    1
    29     1    27    1
    30     1    28    1
    31     1    29    1
    32     3    30    1
    33     4    31    1
    34     6    32    1
    35     7    33    1
    36     9    34    1
    37    18    35    1
    38    19    36    1
    39    21    37    1
    40    22    38    1
    41    26    39    1
    42    26    40    1
@<TRIPOS>MOLECULE
LIG03617632
 32 33 0 0 0
SMALL
GASTEIGER

@<TRIPOS>ATOM
      1 C          -0.5320   -0.9580    0.4589 C.ar    1  UNL1       -0.0509
      2 C           0.6160   -1.0244    1.2524 C.ar    1  UNL1       -0.0611
      3 C           0.7546   -0.1758    2.3494 C.ar    1  UNL1       -0.0617
      4 C          -0.2553    0.7363    2.6562 C.ar    1  UNL1       -0.0611
      5 C          -1.4094    0.7983    1.8705 C.ar    1  UNL1       -0.0509
      6 C          -1.5487   -0.0388    0.7575 C.ar    1  UNL1        0.0223
      7 C          -2.7775   -0.0400   -0.0882 C.2     1  UNL1        0.1931
      8 O          -3.1004   -1.0789   -0.6610 O.2     1  UNL1       -0.2867
      9 C          -3.6283    1.1710   -0.2513 C.ar    1  UNL1        0.0223
     10 C          -5.0102    1.0076   -0.3966 C.ar    1  UNL1       -0.0506
     11 C          -5.8368    2.1259   -0.5554 C.ar    1  UNL1       -0.0573
     12 C          -5.2962    3.4207   -0.5840 C.ar    1  UNL1       -0.0390
     13 C          -6.1993    4.6271   -0.7935 C.3     1  UNL1        0.0208
     14 H          -7.2317    4.2768   -0.9325 H       1  UNL1        0.0406
     15 C          -6.1995    5.5583    0.4384 C.2     1  UNL1        0.0489
     16 O          -5.2762    6.4230    0.4916 O.co2   1  UNL1       -0.5492
     17 O          -7.1541    5.3679    1.2493 O.co2   1  UNL1       -0.5492
     18 C          -5.8231    5.3995   -2.0592 C.3     1  UNL1       -0.0532
     19 C          -3.9086    3.5690   -0.4433 C.ar    1  UNL1       -0.0573
     20 C          -3.0770    2.4558   -0.2966 C.ar    1  UNL1       -0.0506
     21 H          -0.6373   -1.6293   -0.3912 H       1  UNL1        0.0625
     22 H           1.3965   -1.7432    1.0182 H       1  UNL1        0.0618
     23 H           1.6435   -0.2302    2.9725 H       1  UNL1        0.0618
     24 H          -0.1523    1.3951    3.5147 H       1  UNL1        0.0618
     25 H          -2.1947    1.4953    2.1531 H       1  UNL1        0.0625
     26 H          -5.4506    0.0142   -0.3797 H       1  UNL1        0.0625
     27 H          -6.9113    1.9864   -0.6538 H       1  UNL1        0.0621
     28 H          -5.8970    4.7567   -2.9434 H       1  UNL1        0.0239
     29 H          -4.8007    5.7920   -2.0243 H       1  UNL1        0.0239
     30 H          -6.4937    6.2536   -2.2041 H       1  UNL1        0.0239
     31 H          -3.4730    4.5678   -0.4418 H       1  UNL1        0.0621
     32 H          -2.0070    2.6177   -0.2251 H       1  UNL1        0.0625
@<TRIPOS>BOND
     1     1     2   ar
     2     2     3   ar
     3     3     4   ar
     4     4     5   ar
     5     5     6   ar
     6     1     6   ar
     7     6     7    1
     8     7     8    2
     9     7     9    1
    10     9    10   ar
    11    10    11   ar
    12    11    12   ar
    13    12    13    1
    14    13    14    1
    15    13    15    1
    16    15    16   ar
    17    15    17   ar
    18    13    18    1
    19    12    19   ar
    20    19    20   ar
    21     9    20   ar
    22     1    21    1
    23     2    22    1
    24     3    23    1
    25     4    24    1
    26     5    25    1
    27    10    26    1
    28    11    27    1
    29    18    28    1
    30    18    29    1
    31    18    30    1
    32    19    31    1
    33    20    32    1
@<TRIPOS>MOLECULE
LIG03775137
 41 43 0 0 0
SMALL
GASTEIGER

@<TRIPOS>ATOM
      1 C          -1.6847   -1.6296   -0.0236 C.3     1  UNL1       -0.0018
      2 C          -3.1329   -1.1298    0.1343 C.3     1  UNL1        0.0529
      3 O          -3.3650    0.1620   -0.4482 O.3     1  UNL1       -0.3666
      4 C          -2.5951    1.2682    0.1435 C.3     1  UNL1        0.1140
      5 C          -3.0961    1.5316    1.5667 C.3     1  UNL1        0.0215
      6 C          -2.5060    2.6968    2.3546 C.2     1  UNL1        0.0448
      7 O          -1.5825    3.3621    1.8068 O.co2   1  UNL1       -0.5497
      8 O          -3.0223    2.8611    3.4976 O.co2   1  UNL1       -0.5497
      9 C          -2.8028    2.4587   -0.8292 C.3     1  UNL1       -0.0207
     10 C          -4.2565    2.8643   -1.0470 C.3     1  UNL1       -0.0623
     11 C          -1.1646    0.7959    0.1260 C.ar    1  UNL1        0.0529
     12 C          -0.7241   -0.5051    0.0659 C.ar    1  UNL1       -0.0141
     13 C           0.6964   -0.4785    0.0568 C.ar    1  UNL1        0.0035
     14 N          -0.0694    1.6099    0.2474 N.ar    1  UNL1       -0.3552
     15 H          -0.1337    2.6018    0.4684 H       1  UNL1        0.1657
     16 C           1.0882    0.8663    0.1044 C.ar    1  UNL1        0.0502
     17 C           2.4373    1.2718    0.0275 C.ar    1  UNL1       -0.0237
     18 C           2.8844    2.7112   -0.0279 C.3     1  UNL1       -0.0286
     19 C           3.2200    3.2825    1.3391 C.3     1  UNL1       -0.0612
     20 C           3.3956    0.2387   -0.0287 C.ar    1  UNL1       -0.0566
     21 C           3.0322   -1.1065   -0.0370 C.ar    1  UNL1       -0.0608
     22 C           1.6866   -1.4763   -0.0055 C.ar    1  UNL1       -0.0523
     23 H          -1.5708   -2.1091   -1.0021 H       1  UNL1        0.0336
     24 H          -1.4757   -2.3873    0.7403 H       1  UNL1        0.0336
     25 H          -3.4414   -1.1247    1.1837 H       1  UNL1        0.0563
     26 H          -3.8037   -1.8352   -0.3710 H       1  UNL1        0.0563
     27 H          -4.1870    1.6507    1.5528 H       1  UNL1        0.0357
     28 H          -2.9178    0.6496    2.1961 H       1  UNL1        0.0357
     29 H          -2.2427    3.3437   -0.5115 H       1  UNL1        0.0294
     30 H          -2.3942    2.1906   -1.8161 H       1  UNL1        0.0294
     31 H          -4.7348    3.1754   -0.1143 H       1  UNL1        0.0231
     32 H          -4.8381    2.0471   -1.4838 H       1  UNL1        0.0231
     33 H          -4.3050    3.7109   -1.7407 H       1  UNL1        0.0231
     34 H           2.1069    3.3221   -0.5013 H       1  UNL1        0.0311
     35 H           3.7639    2.7885   -0.6802 H       1  UNL1        0.0311
     36 H           2.3411    3.2946    1.9910 H       1  UNL1        0.0233
     37 H           3.5800    4.3119    1.2351 H       1  UNL1        0.0233
     38 H           4.0040    2.7007    1.8352 H       1  UNL1        0.0233
     39 H           4.4525    0.4936   -0.0734 H       1  UNL1        0.0621
     40 H           3.7986   -1.8747   -0.0802 H       1  UNL1        0.0618
     41 H           1.4037   -2.5232   -0.0281 H       1  UNL1        0.0624
@<TRIPOS>BOND
     1     1     2    1
     2     2     3    1
     3     3     4    1
     4     5     6    1
     5     6     7   ar
     6     6     8   ar
     7     9    10    1
     8     4    11    1
     9    11    12   ar
    10     1    12    1
    11    12    13   ar
    12    11    14   ar
    13    14    15    1
    14    14    16   ar
    15    13    16   ar
    16    16    17   ar
    17    17    18    1
    18    18    19    1
    19    17    20   ar
    20    20    21   ar
    21    21    22   ar
    22    13    22   ar
    23     4     9    1
    24     4     5    1
    25     1    23    1
    26     1    24    1
    27     2    25    1
    28     2    26    1
    29     5    27    1
    30     5    28    1
    31     9    29    1
    32     9    30    1
    33    10    31    1
    34    10    32    1
    35    10    33    1
    36    18    34    1
    37    18    35    1
    38    19    36    1
    39    19    37    1
    40    19    38    1
    41    20    39    1
    42    21    40    1
    43    22    41    1
@<TRIPOS>MOLECULE
LIG03779977
 30 31 0 0 0
SMALL
GASTEIGER

@<TRIPOS>ATOM
      1 O           2.2621   -2.1152   -1.2789 O.co2   1  UNL1       -0.5492
      2 C           2.6264   -2.3643   -0.0914 C.2     1  UNL1        0.0489
      3 O           2.6192   -3.4714    0.5223 O.co2   1  UNL1       -0.5492
      4 C           3.1308   -1.1395    0.7060 C.3     1  UNL1        0.0209
      5 H           2.5985   -0.2760    0.2825 H       1  UNL1        0.0406
      6 C           2.7304   -1.2384    2.1750 C.3     1  UNL1       -0.0532
      7 C           4.6216   -0.8929    0.5328 C.ar    1  UNL1       -0.0363
      8 C           5.1086    0.4182    0.5102 C.ar    1  UNL1       -0.0221
      9 C           6.4590    0.6764    0.2582 C.ar    1  UNL1        0.1313
     10 F           6.8450    1.9639    0.2588 F       1  UNL1       -0.2048
     11 C           7.3899   -0.3478    0.0030 C.ar    1  UNL1        0.0173
     12 C           6.8986   -1.6633    0.1020 C.ar    1  UNL1       -0.0510
     13 C           5.5469   -1.9307    0.3761 C.ar    1  UNL1       -0.0572
     14 C           8.7954   -0.0660   -0.3944 C.ar    1  UNL1       -0.0151
     15 C           9.8558   -0.9342   -0.0643 C.ar    1  UNL1       -0.0539
     16 C          11.1724   -0.6757   -0.4713 C.ar    1  UNL1       -0.0612
     17 C          11.4666    0.4648   -1.2122 C.ar    1  UNL1       -0.0617
     18 C          10.4428    1.3399   -1.5566 C.ar    1  UNL1       -0.0612
     19 C           9.1287    1.0679   -1.1599 C.ar    1  UNL1       -0.0539
     20 H           1.6559   -1.4359    2.2677 H       1  UNL1        0.0239
     21 H           2.9416   -0.3020    2.7032 H       1  UNL1        0.0239
     22 H           3.2638   -2.0415    2.6950 H       1  UNL1        0.0239
     23 H           4.4346    1.2568    0.6572 H       1  UNL1        0.0649
     24 H           7.5473   -2.5169   -0.0777 H       1  UNL1        0.0625
     25 H           5.2122   -2.9680    0.4189 H       1  UNL1        0.0621
     26 H           9.6710   -1.8311    0.5223 H       1  UNL1        0.0624
     27 H          11.9650   -1.3689   -0.2069 H       1  UNL1        0.0618
     28 H          12.4867    0.6682   -1.5245 H       1  UNL1        0.0618
     29 H          10.6560    2.2305   -2.1394 H       1  UNL1        0.0618
     30 H           8.3511    1.7625   -1.4746 H       1  UNL1        0.0624
@<TRIPOS>BOND
     1     1     2   ar
     2     2     3   ar
     3     2     4    1
     4     4     5    1
     5     4     6    1
     6     4     7    1
     7     7     8   ar
     8     8     9   ar
     9     9    10    1
    10     9    11   ar
    11    11    12   ar
    12    12    13   ar
    13     7    13   ar
    14    11    14    1
    15    14    15   ar
    16    15    16   ar
    17    16    17   ar
    18    17    18   ar
    19    18    19   ar
    20    14    19   ar
    21     6    20    1
    22     6    21    1
    23     6    22    1
    24     8    23    1
    25    12    24    1
    26    13    25    1
    27    15    26    1
    28    16    27    1
    29    17    28    1
    30    18    29    1
    31    19    30    1
@<TRIPOS>MOLECULE
LIG03791739
 40 41 0 0 0
SMALL
GASTEIGER

@<TRIPOS>ATOM
      1 C           2.1750   -0.0467    0.6548 C.3     1  UNL1        0.0736
      2 S           2.8789    1.5850    0.4978 S.O2    1  UNL1        0.0404
      3 O           1.7817    2.5287    0.5340 O.2     1  UNL1       -0.1555
      4 O           4.0001    1.6774    1.4088 O.2     1  UNL1       -0.1555
      5 N           3.4249    1.5740   -1.1057 N.pl3   1  UNL1       -0.2173
      6 C           4.8414    1.7141   -1.3074 C.ar    1  UNL1        0.0897
      7 C           5.4493    2.9745   -1.4553 C.ar    1  UNL1        0.1497
      8 C           6.8254    3.0258   -1.7108 C.ar    1  UNL1        0.0631
      9 C           7.6047    1.8637   -1.7440 C.ar    1  UNL1        0.3212
     10 C           7.0062    0.6183   -1.5357 C.ar    1  UNL1        0.0216
     11 C           5.6268    0.5498   -1.3144 C.ar    1  UNL1       -0.0292
     12 N           9.0213    1.9942   -2.0281 N.4     1  UNL1        0.2593
     13 O           9.4004    2.9281   -2.7072 O.2     1  UNL1        0.0827
     14 O           9.9541    1.1116   -1.5151 O.2     1  UNL1       -0.2384
     15 O           4.6727    4.1197   -1.3980 O.3     1  UNL1       -0.4867
     16 C           5.3336    5.2545   -0.7717 C.3     1  UNL1        0.1003
     17 C           6.0020    6.1745   -1.8210 C.3     1  UNL1       -0.0158
     18 C           5.3383    7.5112   -2.1364 C.3     1  UNL1       -0.0497
     19 C           4.6995    8.1524   -0.9210 C.3     1  UNL1       -0.0528
     20 C           3.6809    7.1928   -0.3299 C.3     1  UNL1       -0.0497
     21 C           4.3669    5.9428    0.2039 C.3     1  UNL1       -0.0158
     22 H           1.7699   -0.1375    1.6674 H       1  UNL1        0.0482
     23 H           2.9541   -0.7960    0.5079 H       1  UNL1        0.0482
     24 H           1.3671   -0.1690   -0.0691 H       1  UNL1        0.0482
     25 H           2.9018    2.2990   -1.6081 H       1  UNL1        0.1734
     26 H           7.3262    3.9714   -1.8972 H       1  UNL1        0.0724
     27 H           7.5849   -0.2994   -1.5800 H       1  UNL1        0.0687
     28 H           5.1616   -0.4227   -1.1722 H       1  UNL1        0.0640
     29 H           9.4465    0.6387   -0.8433 H       1  UNL1        0.3886
     30 H           6.1285    4.8631   -0.1204 H       1  UNL1        0.0733
     31 H           6.1432    5.6464   -2.7719 H       1  UNL1        0.0301
     32 H           7.0084    6.4062   -1.4467 H       1  UNL1        0.0301
     33 H           4.5788    7.3687   -2.9143 H       1  UNL1        0.0266
     34 H           6.0873    8.1933   -2.5591 H       1  UNL1        0.0266
     35 H           4.2121    9.0901   -1.2100 H       1  UNL1        0.0265
     36 H           5.4664    8.4053   -0.1777 H       1  UNL1        0.0265
     37 H           2.9368    6.9202   -1.0872 H       1  UNL1        0.0266
     38 H           3.1439    7.6890    0.4865 H       1  UNL1        0.0266
     39 H           3.6094    5.2359    0.5607 H       1  UNL1        0.0301
     40 H           4.9482    6.2498    1.0843 H       1  UNL1        0.0301
@<TRIPOS>BOND
     1     1     2    1
     2     2     3    2
     3     2     4    2
     4     2     5    1
     5     5     6    1
     6     6     7   ar
     7     7     8   ar
     8     8     9   ar
     9     9    10   ar
    10    10    11   ar
    11     6    11   ar
    12     9    12    1
    13    12    13    2
    14    12    14    1
    15     7    15    1
    16    15    16    1
    17    16    17    1
    18    17    18    1
    19    18    19    1
    20    19    20    1
    21    20    21    1
    22    16    21    1
    23     1    22    1
    24     1    23    1
    25     1    24    1
    26     5    25    1
    27     8    26    1
    28    10    27    1
    29    11    28    1
    30    14    29    1
    31    16    30    1
    32    17    31    1
    33    17    32    1
    34    18    33    1
    35    18    34    1
    36    19    35    1
    37    19    36    1
    38    20    37    1
    39    20    38    1
    40    21    39    1
    41    21    40    1
@<TRIPOS>MOLECULE
LIG03801048
 40 42 0 0 0
SMALL
GASTEIGER

@<TRIPOS>ATOM
      1 C           1.0940   -0.5554    0.9440 C.3     1  UNL1        0.0788
      2 O           2.2167   -0.1350    0.1680 O.3     1  UNL1       -0.4951
      3 C           2.7938   -1.1213   -0.5892 C.ar    1  UNL1        0.1208
      4 C           2.6320   -2.4874   -0.3719 C.ar    1  UNL1       -0.0105
      5 C           3.5738   -0.6935   -1.6549 C.ar    1  UNL1       -0.0180
      6 C           4.2096   -1.6100   -2.5050 C.ar    1  UNL1       -0.0337
      7 C           4.1014   -2.9927   -2.2321 C.ar    1  UNL1        0.0574
      8 C           3.2583   -3.4347   -1.2109 C.ar    1  UNL1        0.0075
      9 N           4.6828   -4.1281   -2.8260 N.ar    1  UNL1       -0.2801
     10 C           4.0042   -5.2520   -2.3309 C.ar    1  UNL1        0.0282
     11 C           4.2130   -6.6613   -2.7804 C.3     1  UNL1       -0.0235
     12 C           3.1476   -4.8480   -1.3107 C.ar    1  UNL1       -0.0132
     13 C           2.1769   -5.7150   -0.5512 C.3     1  UNL1        0.0143
     14 C           2.3036   -5.6901    0.9732 C.2     1  UNL1        0.0461
     15 O           3.1214   -6.5183    1.4696 O.co2   1  UNL1       -0.5495
     16 O           1.5155   -4.8997    1.5748 O.co2   1  UNL1       -0.5495
     17 C           5.7488   -4.1253   -3.7775 C.2     1  UNL1        0.2631
     18 O           5.8499   -5.0824   -4.5443 O.2     1  UNL1       -0.2667
     19 C           6.7628   -3.0459   -3.9578 C.ar    1  UNL1        0.0399
     20 C           7.2109   -2.2532   -2.8947 C.ar    1  UNL1       -0.0480
     21 C           8.0664   -1.1728   -3.1385 C.ar    1  UNL1       -0.0427
     22 C           8.5301   -0.9282   -4.4304 C.ar    1  UNL1        0.0410
     23 CL          9.5255    0.4407   -4.7402 Cl      1  UNL1       -0.0835
     24 C           8.1808   -1.7791   -5.4761 C.ar    1  UNL1       -0.0427
     25 C           7.2994   -2.8377   -5.2396 C.ar    1  UNL1       -0.0480
     26 H           0.6550    0.3334    1.4063 H       1  UNL1        0.0660
     27 H           1.3904   -1.2324    1.7521 H       1  UNL1        0.0660
     28 H           0.3281   -1.0101    0.3052 H       1  UNL1        0.0660
     29 H           2.0176   -2.8628    0.4380 H       1  UNL1        0.0661
     30 H           3.6764    0.3723   -1.8426 H       1  UNL1        0.0655
     31 H           4.7642   -1.2324   -3.3570 H       1  UNL1        0.0640
     32 H           4.9451   -6.8062   -3.5705 H       1  UNL1        0.0292
     33 H           3.2647   -7.0704   -3.1462 H       1  UNL1        0.0292
     34 H           4.5407   -7.2731   -1.9331 H       1  UNL1        0.0292
     35 H           2.2611   -6.7587   -0.8748 H       1  UNL1        0.0374
     36 H           1.1598   -5.4023   -0.8243 H       1  UNL1        0.0374
     37 H           6.8697   -2.4345   -1.8768 H       1  UNL1        0.0626
     38 H           8.3496   -0.5185   -2.3178 H       1  UNL1        0.0632
     39 H           8.5731   -1.6173   -6.4766 H       1  UNL1        0.0632
     40 H           7.0208   -3.4940   -6.0631 H       1  UNL1        0.0626
@<TRIPOS>BOND
     1     1     2    1
     2     2     3    1
     3     3     4   ar
     4     3     5   ar
     5     5     6   ar
     6     6     7   ar
     7     7     8   ar
     8     4     8   ar
     9     7     9   ar
    10     9    10   ar
    11    10    11    1
    12    10    12   ar
    13     8    12   ar
    14    12    13    1
    15    13    14    1
    16    14    15   ar
    17    14    16   ar
    18     9    17   am
    19    17    18    2
    20    17    19    1
    21    19    20   ar
    22    20    21   ar
    23    21    22   ar
    24    22    23    1
    25    22    24   ar
    26    24    25   ar
    27    19    25   ar
    28     1    26    1
    29     1    27    1
    30     1    28    1
    31     4    29    1
    32     5    30    1
    33     6    31    1
    34    11    32    1
    35    11    33    1
    36    11    34    1
    37    13    35    1
    38    13    36    1
    39    20    37    1
    40    21    38    1
    41    24    39    1
    42    25    40    1
@<TRIPOS>MOLECULE
LIG03812990
 29 30 0 0 0
SMALL
GASTEIGER

@<TRIPOS>ATOM
      1 C           0.4705    0.2750    1.7104 C.ar    1  UNL1       -0.0511
      2 C          -0.0814    1.4293    1.1545 C.ar    1  UNL1       -0.0610
      3 C          -0.9049    1.3405    0.0427 C.ar    1  UNL1       -0.0600
      4 C          -1.2264    0.0820   -0.4659 C.ar    1  UNL1       -0.0399
      5 C          -0.7594   -1.0973    0.1444 C.ar    1  UNL1        0.0403
      6 C           0.1636   -1.0085    1.2040 C.ar    1  UNL1        0.0184
      7 C           0.8164   -2.2331    1.8237 C.2     1  UNL1        0.0734
      8 O           1.6499   -2.0411    2.7656 O.co2   1  UNL1       -0.5446
      9 O           0.4996   -3.3658    1.3329 O.co2   1  UNL1       -0.5446
     10 N          -1.3089   -2.3422   -0.2472 N.pl3   1  UNL1       -0.3117
     11 C          -2.6450   -2.6234   -0.6419 C.ar    1  UNL1        0.0687
     12 C          -3.7783   -1.9436   -0.1147 C.ar    1  UNL1        0.0664
     13 CL         -3.6666   -1.0523    1.3820 Cl      1  UNL1       -0.0813
     14 C          -5.0470   -2.0515   -0.7272 C.ar    1  UNL1       -0.0302
     15 C          -6.2706   -1.3043   -0.2640 C.3     1  UNL1       -0.0383
     16 C          -2.8723   -3.5651   -1.6586 C.ar    1  UNL1        0.0635
     17 CL         -1.6072   -4.5835   -2.2624 Cl      1  UNL1       -0.0816
     18 C          -4.1305   -3.6955   -2.2554 C.ar    1  UNL1       -0.0412
     19 C          -5.1971   -2.9115   -1.8232 C.ar    1  UNL1       -0.0560
     20 H           1.1344    0.3549    2.5690 H       1  UNL1        0.0625
     21 H           0.1347    2.3964    1.5970 H       1  UNL1        0.0618
     22 H          -1.3282    2.2309   -0.4099 H       1  UNL1        0.0618
     23 H          -1.8921    0.0151   -1.3239 H       1  UNL1        0.0636
     24 H          -0.7778   -3.1337    0.1642 H       1  UNL1        0.1522
     25 H          -6.0833   -0.5990    0.5486 H       1  UNL1        0.0278
     26 H          -7.0265   -2.0161    0.0847 H       1  UNL1        0.0278
     27 H          -6.6868   -0.7206   -1.0931 H       1  UNL1        0.0278
     28 H          -4.2778   -4.3953   -3.0745 H       1  UNL1        0.0633
     29 H          -6.1598   -2.9990   -2.3231 H       1  UNL1        0.0621
@<TRIPOS>BOND
     1     1     2   ar
     2     2     3   ar
     3     3     4   ar
     4     4     5   ar
     5     5     6   ar
     6     1     6   ar
     7     6     7    1
     8     7     8   ar
     9     7     9   ar
    10     5    10    1
    11    10    11    1
    12    11    12   ar
    13    12    13    1
    14    12    14   ar
    15    14    15    1
    16    11    16   ar
    17    16    17    1
    18    16    18   ar
    19    18    19   ar
    20    14    19   ar
    21     1    20    1
    22     2    21    1
    23     3    22    1
    24     4    23    1
    25    10    24    1
    26    15    25    1
    27    15    26    1
    28    15    27    1
    29    18    28    1
    30    19    29    1
@<TRIPOS>MOLECULE
LIG03814507
 41 43 0 0 0
SMALL
GASTEIGER

@<TRIPOS>ATOM
      1 C           1.4362    2.2925    4.2022 C.3     1  UNL1       -0.0307
      2 C           2.5260    2.4733    3.1607 C.3     1  UNL1        0.0868
      3 O           3.0594    1.1861    2.8271 O.3     1  UNL1       -0.4922
      4 C           4.3579    1.2182    2.3965 C.ar    1  UNL1        0.1205
      5 C           5.1713    0.1676    2.8075 C.ar    1  UNL1       -0.0193
      6 C           6.5455    0.1881    2.5310 C.ar    1  UNL1       -0.0491
      7 C           4.8934    2.2194    1.5935 C.ar    1  UNL1       -0.0193
      8 C           6.2543    2.1998    1.2618 C.ar    1  UNL1       -0.0491
      9 C           7.1184    1.2088    1.7555 C.ar    1  UNL1        0.0020
     10 C           8.5803    1.3119    1.5302 C.ar    1  UNL1        0.0919
     11 C           9.3844    2.4560    1.5781 C.ar    1  UNL1        0.1552
     12 CL          8.9123    4.0863    1.7912 Cl      1  UNL1       -0.0597
     13 N          10.7146    2.1558    1.5106 N.ar    1  UNL1       -0.2233
     14 C          10.7604    0.8531    1.4264 C.ar    1  UNL1        0.1026
     15 N           9.5117    0.2686    1.3803 N.ar    1  UNL1       -0.2972
     16 C           9.3092   -1.1337    1.2040 C.ar    1  UNL1        0.0482
     17 C          10.2804   -2.0426    1.6661 C.ar    1  UNL1       -0.0359
     18 C          10.0578   -3.4191    1.5756 C.ar    1  UNL1       -0.0334
     19 C           8.8622   -3.8873    1.0293 C.ar    1  UNL1        0.1051
     20 C           7.9228   -2.9978    0.5066 C.ar    1  UNL1       -0.0334
     21 C           8.1549   -1.6216    0.5802 C.ar    1  UNL1       -0.0359
     22 S           8.5372   -5.6288    0.9904 S.O2    1  UNL1        0.0559
     23 O           7.5104   -5.8924    0.0086 O.2     1  UNL1       -0.1533
     24 O           9.7926   -6.3387    1.0247 O.2     1  UNL1       -0.1533
     25 N           7.8215   -5.8605    2.4896 N.3     1  UNL1       -0.2035
     26 H           1.0127    3.2594    4.4901 H       1  UNL1        0.0262
     27 H           1.8371    1.8053    5.0975 H       1  UNL1        0.0262
     28 H           0.6334    1.6540    3.8207 H       1  UNL1        0.0262
     29 H           3.2961    3.1321    3.5819 H       1  UNL1        0.0694
     30 H           2.1032    2.9329    2.2606 H       1  UNL1        0.0694
     31 H           4.7467   -0.6468    3.3894 H       1  UNL1        0.0654
     32 H           7.1525   -0.6090    2.9526 H       1  UNL1        0.0625
     33 H           4.2772    3.0328    1.2227 H       1  UNL1        0.0654
     34 H           6.6283    3.0029    0.6312 H       1  UNL1        0.0625
     35 H          11.6787    0.2867    1.3465 H       1  UNL1        0.1033
     36 H          11.1960   -1.7147    2.1526 H       1  UNL1        0.0639
     37 H          10.8052   -4.1133    1.9568 H       1  UNL1        0.0638
     38 H           7.0028   -3.3623    0.0552 H       1  UNL1        0.0638
     39 H           7.4178   -0.9550    0.1390 H       1  UNL1        0.0639
     40 H           6.8510   -6.1506    2.3731 H       1  UNL1        0.1442
     41 H           8.3856   -6.5024    3.0479 H       1  UNL1        0.1442
@<TRIPOS>BOND
     1     1     2    1
     2     2     3    1
     3     3     4    1
     4     4     5   ar
     5     5     6   ar
     6     4     7   ar
     7     7     8   ar
     8     8     9   ar
     9     6     9   ar
    10     9    10    1
    11    10    11   ar
    12    11    12    1
    13    11    13   ar
    14    13    14   ar
    15    14    15   ar
    16    10    15   ar
    17    15    16    1
    18    16    17   ar
    19    17    18   ar
    20    18    19   ar
    21    19    20   ar
    22    20    21   ar
    23    16    21   ar
    24    19    22    1
    25    22    23    2
    26    22    24    2
    27    22    25    1
    28     1    26    1
    29     1    27    1
    30     1    28    1
    31     2    29    1
    32     2    30    1
    33     5    31    1
    34     6    32    1
    35     7    33    1
    36     8    34    1
    37    14    35    1
    38    17    36    1
    39    18    37    1
    40    20    38    1
    41    21    39    1
    42    25    40    1
    43    25    41    1
@<TRIPOS>MOLECULE
LIG03814509
 39 42 0 0 0
SMALL
GASTEIGER

@<TRIPOS>ATOM
      1 C          -0.6443   -1.0710   -0.7997 C.ar    1  UNL1       -0.0344
      2 C           0.7381   -0.8616   -0.8925 C.ar    1  UNL1       -0.0334
      3 C           1.2893    0.3475   -0.4604 C.ar    1  UNL1        0.1051
      4 S           3.0348    0.6119   -0.5731 S.O2    1  UNL1        0.0559
      5 O           3.4148    1.6819    0.3178 O.2     1  UNL1       -0.1533
      6 O           3.7051   -0.6686   -0.5795 O.2     1  UNL1       -0.1533
      7 N           3.1904    1.2266   -2.1272 N.3     1  UNL1       -0.2035
      8 C           0.4774    1.3426    0.0834 C.ar    1  UNL1       -0.0334
      9 C          -0.8988    1.1257    0.1842 C.ar    1  UNL1       -0.0344
     10 C          -1.4710   -0.0904   -0.2371 C.ar    1  UNL1        0.0662
     11 N          -2.8868   -0.2511   -0.1255 N.ar    1  UNL1       -0.2305
     12 N          -3.6443    0.8887   -0.1115 N.ar    1  UNL1       -0.1606
     13 C          -4.9106    0.4902   -0.3289 C.ar    1  UNL1        0.1795
     14 C          -6.0408    1.4456   -0.5802 C.3     1  UNL1        0.4370
     15 F          -5.6377    2.7421   -0.6779 F       1  UNL1       -0.1643
     16 F          -6.6854    1.1644   -1.7474 F       1  UNL1       -0.1643
     17 F          -6.9796    1.4058    0.4025 F       1  UNL1       -0.1643
     18 C          -3.6947   -1.3898   -0.1072 C.ar    1  UNL1        0.0889
     19 C          -4.9767   -0.9088   -0.2945 C.ar    1  UNL1        0.0659
     20 C          -3.3595   -2.8158    0.0378 C.ar    1  UNL1        0.0055
     21 C          -4.2496   -3.7721   -0.5116 C.ar    1  UNL1       -0.0280
     22 C          -5.5446   -3.3728   -1.1927 C.3     1  UNL1        0.0242
     23 S          -6.3765   -1.9318   -0.4538 S.3     1  UNL1       -0.1163
     24 C          -3.9094   -5.1355   -0.4799 C.ar    1  UNL1       -0.0572
     25 C          -2.7404   -5.5595    0.1453 C.ar    1  UNL1       -0.0614
     26 C          -1.9224   -4.6324    0.7821 C.ar    1  UNL1       -0.0611
     27 C          -2.2449   -3.2725    0.7524 C.ar    1  UNL1       -0.0522
     28 H          -1.0433   -1.9930   -1.2123 H       1  UNL1        0.0639
     29 H           1.3733   -1.6362   -1.3166 H       1  UNL1        0.0638
     30 H           3.5309    2.1878   -2.0884 H       1  UNL1        0.1442
     31 H           3.7741    0.6063   -2.6886 H       1  UNL1        0.1442
     32 H           0.8992    2.2850    0.4264 H       1  UNL1        0.0638
     33 H          -1.5163    1.9159    0.6108 H       1  UNL1        0.0639
     34 H          -6.2631   -4.1984   -1.1453 H       1  UNL1        0.0429
     35 H          -5.3447   -3.1612   -2.2482 H       1  UNL1        0.0429
     36 H          -4.5596   -5.8761   -0.9419 H       1  UNL1        0.0621
     37 H          -2.4804   -6.6152    0.1543 H       1  UNL1        0.0618
     38 H          -1.0280   -4.9669    1.3022 H       1  UNL1        0.0618
     39 H          -1.5989   -2.5825    1.2899 H       1  UNL1        0.0624
@<TRIPOS>BOND
     1     1     2   ar
     2     2     3   ar
     3     3     4    1
     4     4     5    2
     5     4     6    2
     6     4     7    1
     7     3     8   ar
     8     8     9   ar
     9     9    10   ar
    10     1    10   ar
    11    10    11    1
    12    11    12   ar
    13    12    13   ar
    14    13    14    1
    15    14    15    1
    16    14    16    1
    17    14    17    1
    18    11    18   ar
    19    18    19   ar
    20    13    19   ar
    21    18    20    1
    22    20    21   ar
    23    21    22    1
    24    22    23    1
    25    19    23    1
    26    21    24   ar
    27    24    25   ar
    28    25    26   ar
    29    26    27   ar
    30    20    27   ar
    31     1    28    1
    32     2    29    1
    33     7    30    1
    34     7    31    1
    35     8    32    1
    36     9    33    1
    37    22    34    1
    38    22    35    1
    39    24    36    1
    40    25    37    1
    41    26    38    1
    42    27    39    1
@<TRIPOS>MOLECULE
LIG03814510
 34 36 0 0 0
SMALL
GASTEIGER

@<TRIPOS>ATOM
      1 S           0.7257   -0.6712   -1.2273 S.2     1  UNL1       -0.0799
      2 C          -0.7851   -1.0595   -0.5713 C.ar    1  UNL1        0.0555
      3 BR         -1.6309   -2.7074   -0.8356 Br      1  UNL1       -0.0426
      4 C          -1.3252   -0.0311    0.1554 C.ar    1  UNL1       -0.0400
      5 C          -0.3772    1.0254    0.3240 C.ar    1  UNL1       -0.0444
      6 C           0.8619    0.7201   -0.2196 C.ar    1  UNL1        0.0387
      7 C           2.0727    1.4950   -0.0800 C.ar    1  UNL1        0.0817
      8 C           2.1480    2.8750   -0.0210 C.ar    1  UNL1       -0.0034
      9 C           3.5213    3.2016   -0.0247 C.ar    1  UNL1        0.1662
     10 C           4.1147    4.5864    0.0015 C.3     1  UNL1        0.4360
     11 F           3.1479    5.5458    0.0409 F       1  UNL1       -0.1644
     12 F           4.8998    4.7923    1.0917 F       1  UNL1       -0.1644
     13 F           4.8724    4.8502   -1.0948 F       1  UNL1       -0.1644
     14 N           3.3958    1.0470   -0.0077 N.ar    1  UNL1       -0.2311
     15 N           4.2718    2.0894   -0.0826 N.ar    1  UNL1       -0.1618
     16 C           3.9234   -0.2772    0.0872 C.ar    1  UNL1        0.0662
     17 C           5.1811   -0.5440   -0.4770 C.ar    1  UNL1       -0.0344
     18 C           5.6181   -1.8626   -0.6204 C.ar    1  UNL1       -0.0334
     19 C           4.8139   -2.9091   -0.1643 C.ar    1  UNL1        0.1051
     20 C           3.6208   -2.6440    0.5112 C.ar    1  UNL1       -0.0334
     21 C           3.1934   -1.3212    0.6667 C.ar    1  UNL1       -0.0344
     22 S           5.2287   -4.5773   -0.5726 S.O2    1  UNL1        0.0559
     23 O           4.0381   -5.3977   -0.5101 O.2     1  UNL1       -0.1533
     24 O           6.1059   -4.5816   -1.7241 O.2     1  UNL1       -0.1533
     25 N           6.1760   -5.0447    0.7278 N.3     1  UNL1       -0.2035
     26 H          -2.3200   -0.0402    0.5837 H       1  UNL1        0.0634
     27 H          -0.5804    1.9266    0.8906 H       1  UNL1        0.0630
     28 H           1.3177    3.5690   -0.0301 H       1  UNL1        0.0660
     29 H           5.7937    0.2593   -0.8843 H       1  UNL1        0.0639
     30 H           6.5562   -2.0631   -1.1333 H       1  UNL1        0.0638
     31 H           2.9970   -3.4564    0.8785 H       1  UNL1        0.0638
     32 H           2.2697   -1.1416    1.2107 H       1  UNL1        0.0639
     33 H           5.7207   -5.8182    1.2130 H       1  UNL1        0.1442
     34 H           7.1176   -5.2627    0.4015 H       1  UNL1        0.1442
@<TRIPOS>BOND
     1     1     2   ar
     2     2     3    1
     3     2     4   ar
     4     4     5   ar
     5     5     6   ar
     6     1     6   ar
     7     6     7    1
     8     7     8   ar
     9     8     9   ar
    10     9    10    1
    11    10    11    1
    12    10    12    1
    13    10    13    1
    14     7    14   ar
    15    14    15   ar
    16     9    15   ar
    17    14    16    1
    18    16    17   ar
    19    17    18   ar
    20    18    19   ar
    21    19    20   ar
    22    20    21   ar
    23    16    21   ar
    24    19    22    1
    25    22    23    2
    26    22    24    2
    27    22    25    1
    28     4    26    1
    29     5    27    1
    30     8    28    1
    31    17    29    1
    32    18    30    1
    33    20    31    1
    34    21    32    1
    35    25    33    1
    36    25    34    1
@<TRIPOS>MOLECULE
LIG03814511
 39 41 0 0 0
SMALL
GASTEIGER

@<TRIPOS>ATOM
      1 C           0.4462    1.7345    2.8305 C.3     1  UNL1        0.0596
      2 S           1.4488    1.0221    1.5484 S.O2    1  UNL1       -0.0059
      3 O           0.6048    0.1793    0.7208 O.2     1  UNL1       -0.1696
      4 O           2.2527    2.0781    0.9574 O.2     1  UNL1       -0.1696
      5 C           2.5442   -0.0435    2.4540 C.ar    1  UNL1        0.0879
      6 C           2.1395   -1.3391    2.7792 C.ar    1  UNL1       -0.0363
      7 C           2.9356   -2.1228    3.6257 C.ar    1  UNL1       -0.0508
      8 C           3.7779    0.4394    2.8739 C.ar    1  UNL1       -0.0363
      9 C           4.5823   -0.3652    3.6839 C.ar    1  UNL1       -0.0508
     10 C           4.1606   -1.6436    4.1092 C.ar    1  UNL1       -0.0010
     11 C           4.9298   -2.3324    5.1752 C.ar    1  UNL1        0.0551
     12 C           5.5849   -1.6504    6.1952 C.ar    1  UNL1       -0.0216
     13 C           5.9790   -2.5699    7.1574 C.ar    1  UNL1        0.0392
     14 BR          6.8575   -2.0485    8.7351 Br      1  UNL1       -0.0484
     15 C           5.5964   -3.8299    6.7600 C.ar    1  UNL1        0.0352
     16 C           5.8294   -5.0929    7.5208 C.3     1  UNL1       -0.0228
     17 N           5.0351   -3.7149    5.4683 N.ar    1  UNL1       -0.3121
     18 C           4.7199   -4.8167    4.5834 C.ar    1  UNL1        0.0471
     19 C           4.8584   -4.6742    3.1926 C.ar    1  UNL1       -0.0351
     20 C           4.6235   -5.7600    2.3360 C.ar    1  UNL1       -0.0245
     21 C           4.2816   -6.9980    2.8629 C.ar    1  UNL1        0.1235
     22 F           4.0948   -8.0423    2.0467 F       1  UNL1       -0.2055
     23 C           4.1315   -7.1622    4.2292 C.ar    1  UNL1       -0.0245
     24 C           4.3260   -6.0699    5.0817 C.ar    1  UNL1       -0.0351
     25 H          -0.2471    2.4418    2.3711 H       1  UNL1        0.0468
     26 H           1.0908    2.2576    3.5407 H       1  UNL1        0.0468
     27 H          -0.1121    0.9389    3.3281 H       1  UNL1        0.0468
     28 H           1.1936   -1.7337    2.4147 H       1  UNL1        0.0637
     29 H           2.5573   -3.0964    3.9278 H       1  UNL1        0.0625
     30 H           4.1109    1.4438    2.6145 H       1  UNL1        0.0637
     31 H           5.5323    0.0448    4.0234 H       1  UNL1        0.0625
     32 H           5.6928   -0.5753    6.2665 H       1  UNL1        0.0650
     33 H           6.4281   -4.9184    8.4202 H       1  UNL1        0.0292
     34 H           6.3745   -5.8296    6.9252 H       1  UNL1        0.0292
     35 H           4.8828   -5.5085    7.8788 H       1  UNL1        0.0292
     36 H           5.1830   -3.7402    2.7421 H       1  UNL1        0.0639
     37 H           4.7258   -5.6495    1.2605 H       1  UNL1        0.0647
     38 H           3.8603   -8.1350    4.6287 H       1  UNL1        0.0647
     39 H           4.1246   -6.2395    6.1310 H       1  UNL1        0.0639
@<TRIPOS>BOND
     1     1     2    1
     2     2     3    2
     3     2     4    2
     4     2     5    1
     5     5     6   ar
     6     6     7   ar
     7     5     8   ar
     8     8     9   ar
     9     9    10   ar
    10     7    10   ar
    11    10    11    1
    12    11    12   ar
    13    12    13   ar
    14    13    14    1
    15    13    15   ar
    16    15    16    1
    17    11    17   ar
    18    15    17   ar
    19    17    18    1
    20    18    19   ar
    21    19    20   ar
    22    20    21   ar
    23    21    22    1
    24    21    23   ar
    25    23    24   ar
    26    18    24   ar
    27     1    25    1
    28     1    26    1
    29     1    27    1
    30     6    28    1
    31     7    29    1
    32     8    30    1
    33     9    31    1
    34    12    32    1
    35    16    33    1
    36    16    34    1
    37    16    35    1
    38    19    36    1
    39    20    37    1
    40    23    38    1
    41    24    39    1
@<TRIPOS>MOLECULE
LIG03814512
 41 43 0 0 0
SMALL
GASTEIGER

@<TRIPOS>ATOM
      1 C          -0.7534    0.9501    0.8289 C.ar    1  UNL1       -0.0359
      2 C           0.6374    1.0698    0.8152 C.ar    1  UNL1       -0.0334
      3 C           1.4070    0.0836    0.1956 C.ar    1  UNL1        0.1051
      4 S           3.1472    0.3321    0.0051 S.O2    1  UNL1        0.0559
      5 O           3.6301   -0.5166   -1.0610 O.2     1  UNL1       -0.1533
      6 O           3.4290    1.7456    0.0537 O.2     1  UNL1       -0.1533
      7 N           3.7455   -0.3177    1.4274 N.3     1  UNL1       -0.2035
      8 C           0.8037   -1.0466   -0.3579 C.ar    1  UNL1       -0.0334
      9 C          -0.5891   -1.1560   -0.3601 C.ar    1  UNL1       -0.0359
     10 C          -1.3750   -0.1163    0.1656 C.ar    1  UNL1        0.0481
     11 N          -2.7833   -0.1193   -0.0651 N.ar    1  UNL1       -0.2989
     12 C          -3.5503   -1.2611   -0.1809 C.ar    1  UNL1        0.0418
     13 C          -4.8601   -0.8602   -0.3569 C.ar    1  UNL1        0.1623
     14 C          -6.0888   -1.7068   -0.5095 C.3     1  UNL1        0.4357
     15 F          -5.7908   -3.0370   -0.4688 F       1  UNL1       -0.1644
     16 F          -6.9986   -1.4849    0.4706 F       1  UNL1       -0.1644
     17 F          -6.7129   -1.4926   -1.6966 F       1  UNL1       -0.1644
     18 C          -3.6569    0.9592   -0.2823 C.ar    1  UNL1        0.1459
     19 N          -4.9025    0.5186   -0.3839 N.ar    1  UNL1       -0.2232
     20 C          -3.3224    2.3869   -0.4540 C.ar    1  UNL1        0.0192
     21 C          -4.2362    3.3557   -0.0203 C.ar    1  UNL1       -0.0317
     22 C          -3.9422    4.7246   -0.1112 C.ar    1  UNL1        0.0550
     23 CL         -5.1699    5.8185    0.4371 Cl      1  UNL1       -0.0824
     24 C          -2.7079    5.1654   -0.6254 C.ar    1  UNL1        0.0260
     25 C          -1.8224    4.1936   -1.1068 C.ar    1  UNL1       -0.0463
     26 C          -2.1495    2.8322   -1.0697 C.ar    1  UNL1       -0.0500
     27 S          -2.2547    6.9056   -0.6002 S.3     1  UNL1       -0.1271
     28 C          -1.0601    7.0439   -1.9563 C.3     1  UNL1       -0.0134
     29 H          -1.3312    1.7244    1.3299 H       1  UNL1        0.0639
     30 H           1.1078    1.9477    1.2551 H       1  UNL1        0.0638
     31 H           4.3521   -1.1112    1.2185 H       1  UNL1        0.1442
     32 H           4.1971    0.4121    1.9797 H       1  UNL1        0.1442
     33 H           1.4036   -1.8207   -0.8322 H       1  UNL1        0.0638
     34 H          -1.0301   -2.0162   -0.8569 H       1  UNL1        0.0639
     35 H          -3.1344   -2.2538   -0.0746 H       1  UNL1        0.0835
     36 H          -5.1925    3.0399    0.3958 H       1  UNL1        0.0639
     37 H          -0.8481    4.4595   -1.5055 H       1  UNL1        0.0629
     38 H          -1.4417    2.1287   -1.5032 H       1  UNL1        0.0625
     39 H          -0.8487    8.1022   -2.1320 H       1  UNL1        0.0344
     40 H          -1.4641    6.6147   -2.8769 H       1  UNL1        0.0344
     41 H          -0.1176    6.5544   -1.6968 H       1  UNL1        0.0344
@<TRIPOS>BOND
     1     1     2   ar
     2     2     3   ar
     3     3     4    1
     4     4     5    2
     5     4     6    2
     6     4     7    1
     7     3     8   ar
     8     8     9   ar
     9     9    10   ar
    10     1    10   ar
    11    10    11    1
    12    11    12   ar
    13    12    13   ar
    14    13    14    1
    15    14    15    1
    16    14    16    1
    17    14    17    1
    18    11    18   ar
    19    18    19   ar
    20    13    19   ar
    21    18    20    1
    22    20    21   ar
    23    21    22   ar
    24    22    23    1
    25    22    24   ar
    26    24    25   ar
    27    25    26   ar
    28    20    26   ar
    29    24    27    1
    30    27    28    1
    31     1    29    1
    32     2    30    1
    33     7    31    1
    34     7    32    1
    35     8    33    1
    36     9    34    1
    37    12    35    1
    38    21    36    1
    39    25    37    1
    40    26    38    1
    41    28    39    1
    42    28    40    1
    43    28    41    1
@<TRIPOS>MOLECULE
LIG03814512
 42 44 0 0 0
SMALL
GASTEIGER

@<TRIPOS>ATOM
      1 C          -0.6956    1.0963   -0.4031 C.ar    1  UNL1       -0.0358
      2 C           0.7014    1.1372   -0.3701 C.ar    1  UNL1       -0.0334
      3 C           1.4113    0.0892    0.2244 C.ar    1  UNL1        0.1051
      4 S           3.1708   -0.0228   -0.0203 S.O2    1  UNL1        0.0559
      5 O           3.5545   -1.4073    0.0977 O.2     1  UNL1       -0.1533
      6 O           3.5200    0.7889   -1.1576 O.2     1  UNL1       -0.1533
      7 N           3.7719    0.7584    1.3306 N.3     1  UNL1       -0.2035
      8 C           0.7340   -0.9504    0.8700 C.ar    1  UNL1       -0.0334
      9 C          -0.6647   -0.9737    0.8664 C.ar    1  UNL1       -0.0358
     10 C          -1.3596    0.0023    0.1558 C.ar    1  UNL1        0.0522
     11 N          -2.8007   -0.1485   -0.1033 N.ar    1  UNL1       -0.2573
     12 C          -3.6964    0.9209   -0.2104 C.ar    1  UNL1        0.0917
     13 C          -4.9584    0.4176   -0.3633 C.ar    1  UNL1        0.3052
     14 C          -6.2507    1.1298   -0.5438 C.3     1  UNL1        0.4799
     15 F          -6.0928    2.4727   -0.5338 F       1  UNL1       -0.1610
     16 F          -6.8227    0.7909   -1.7238 F       1  UNL1       -0.1610
     17 F          -7.1264    0.8062    0.4346 F       1  UNL1       -0.1610
     18 C          -3.4829   -1.3168   -0.2778 C.ar    1  UNL1        0.2963
     19 N          -4.7822   -0.9648   -0.3215 N.ar    1  UNL1       -0.1839
     20 H          -5.5388   -1.6326   -0.4544 H       1  UNL1        0.4550
     21 C          -3.0176   -2.7493   -0.4542 C.ar    1  UNL1        0.0672
     22 C          -1.7854   -3.0508   -1.0318 C.ar    1  UNL1       -0.0272
     23 C          -1.3170   -4.3731   -1.0609 C.ar    1  UNL1        0.0551
     24 CL          0.2806   -4.5995   -1.6891 Cl      1  UNL1       -0.0824
     25 C          -2.1048   -5.4327   -0.5733 C.ar    1  UNL1        0.0260
     26 C          -3.3792   -5.1216   -0.0753 C.ar    1  UNL1       -0.0461
     27 C          -3.8373   -3.7957   -0.0211 C.ar    1  UNL1       -0.0455
     28 S          -1.4556   -7.1041   -0.4885 S.3     1  UNL1       -0.1271
     29 C          -2.9203   -8.1415   -0.7424 C.3     1  UNL1       -0.0134
     30 H          -1.2157    1.8833   -0.9383 H       1  UNL1        0.0639
     31 H           1.2304    1.9544   -0.8607 H       1  UNL1        0.0638
     32 H           4.3334    0.1039    1.8801 H       1  UNL1        0.1442
     33 H           4.3110    1.5781    1.0395 H       1  UNL1        0.1442
     34 H           1.2884   -1.7657    1.3343 H       1  UNL1        0.0638
     35 H          -1.1698   -1.7836    1.3823 H       1  UNL1        0.0639
     36 H          -3.3345    1.9343   -0.1335 H       1  UNL1        0.0881
     37 H          -1.1585   -2.2713   -1.4583 H       1  UNL1        0.0641
     38 H          -4.0231   -5.9016    0.3268 H       1  UNL1        0.0629
     39 H          -4.8116   -3.6123    0.4266 H       1  UNL1        0.0626
     40 H          -2.5931   -9.1668   -0.9370 H       1  UNL1        0.0344
     41 H          -3.5026   -7.7960   -1.6004 H       1  UNL1        0.0344
     42 H          -3.5457   -8.1521    0.1540 H       1  UNL1        0.0344
@<TRIPOS>BOND
     1     1     2   ar
     2     2     3   ar
     3     3     4    1
     4     4     5    2
     5     4     6    2
     6     4     7    1
     7     3     8   ar
     8     8     9   ar
     9     9    10   ar
    10     1    10   ar
    11    10    11    1
    12    11    12   ar
    13    12    13   ar
    14    13    14    1
    15    14    15    1
    16    14    16    1
    17    14    17    1
    18    11    18   ar
    19    18    19   ar
    20    19    20    1
    21    13    19   ar
    22    18    21    1
    23    21    22   ar
    24    22    23   ar
    25    23    24    1
    26    23    25   ar
    27    25    26   ar
    28    26    27   ar
    29    21    27   ar
    30    25    28    1
    31    28    29    1
    32     1    30    1
    33     2    31    1
    34     7    32    1
    35     7    33    1
    36     8    34    1
    37     9    35    1
    38    12    36    1
    39    22    37    1
    40    26    38    1
    41    27    39    1
    42    29    40    1
    43    29    41    1
    44    29    42    1
@<TRIPOS>MOLECULE
LIG03814513
 49 51 0 0 0
SMALL
GASTEIGER

@<TRIPOS>ATOM
      1 C           3.4703   -1.0374    0.5309 C.3     1  UNL1        0.0788
      2 O           2.6435   -0.5118   -0.5025 O.3     1  UNL1       -0.4951
      3 C           3.0930    0.6510   -1.0656 C.ar    1  UNL1        0.1201
      4 C           4.4338    1.0340   -1.1461 C.ar    1  UNL1       -0.0194
      5 C           4.7843    2.2492   -1.7400 C.ar    1  UNL1       -0.0509
      6 C           2.1063    1.4687   -1.6171 C.ar    1  UNL1       -0.0194
      7 C           2.4545    2.6793   -2.2168 C.ar    1  UNL1       -0.0509
      8 C           3.7960    3.0773   -2.2714 C.ar    1  UNL1       -0.0213
      9 C           4.1476    4.3170   -2.9504 C.2     1  UNL1       -0.0360
     10 C           4.4592    4.2216   -4.4193 C.3     1  UNL1       -0.0214
     11 C           4.2596    5.6687   -4.8868 C.3     1  UNL1       -0.0269
     12 C           5.1623    6.0082   -6.0747 C.3     1  UNL1       -0.0592
     13 C           2.7876    5.8743   -5.2977 C.3     1  UNL1       -0.0592
     14 C           4.2924    5.5739   -2.4825 C.2     1  UNL1       -0.0360
     15 C           4.6194    6.5014   -3.6334 C.3     1  UNL1       -0.0214
     16 C           4.2890    6.0626   -1.0866 C.ar    1  UNL1       -0.0215
     17 C           5.1538    7.1066   -0.7092 C.ar    1  UNL1       -0.0525
     18 C           5.2897    7.4967    0.6294 C.ar    1  UNL1       -0.0363
     19 C           4.5358    6.8582    1.6125 C.ar    1  UNL1        0.0879
     20 C           3.6257    5.8627    1.2605 C.ar    1  UNL1       -0.0363
     21 C           3.4997    5.4815   -0.0828 C.ar    1  UNL1       -0.0525
     22 S           4.8570    7.2001    3.3290 S.O2    1  UNL1       -0.0059
     23 O           4.4416    6.0419    4.0922 O.2     1  UNL1       -0.1696
     24 O           6.2179    7.6991    3.4225 O.2     1  UNL1       -0.1696
     25 C           3.7625    8.5347    3.7231 C.3     1  UNL1        0.0596
     26 H           2.9241   -1.8510    1.0170 H       1  UNL1        0.0660
     27 H           3.6854   -0.2767    1.2899 H       1  UNL1        0.0660
     28 H           4.3946   -1.4578    0.1223 H       1  UNL1        0.0660
     29 H           5.2299    0.3983   -0.7749 H       1  UNL1        0.0654
     30 H           5.8314    2.5353   -1.7996 H       1  UNL1        0.0625
     31 H           1.0633    1.1661   -1.5740 H       1  UNL1        0.0654
     32 H           1.6761    3.3098   -2.6419 H       1  UNL1        0.0625
     33 H           3.8055    3.5215   -4.9499 H       1  UNL1        0.0319
     34 H           5.4969    3.8871   -4.5471 H       1  UNL1        0.0319
     35 H           4.9511    5.3552   -6.9289 H       1  UNL1        0.0235
     36 H           6.2210    5.8859   -5.8200 H       1  UNL1        0.0235
     37 H           5.0149    7.0448   -6.3962 H       1  UNL1        0.0235
     38 H           2.5361    5.2439   -6.1593 H       1  UNL1        0.0235
     39 H           2.5974    6.9150   -5.5781 H       1  UNL1        0.0235
     40 H           2.0947    5.6128   -4.4904 H       1  UNL1        0.0235
     41 H           5.6851    6.7587   -3.6194 H       1  UNL1        0.0319
     42 H           4.0328    7.4259   -3.5908 H       1  UNL1        0.0319
     43 H           5.7888    7.5954   -1.4446 H       1  UNL1        0.0624
     44 H           6.0197    8.2599    0.8922 H       1  UNL1        0.0637
     45 H           3.0419    5.3441    2.0179 H       1  UNL1        0.0637
     46 H           2.7923    4.6925   -0.3199 H       1  UNL1        0.0624
     47 H           2.7308    8.1953    3.6205 H       1  UNL1        0.0468
     48 H           3.9670    9.3763    3.0590 H       1  UNL1        0.0468
     49 H           3.9540    8.8280    4.7581 H       1  UNL1        0.0468
@<TRIPOS>BOND
     1     1     2    1
     2     2     3    1
     3     3     4   ar
     4     4     5   ar
     5     3     6   ar
     6     6     7   ar
     7     7     8   ar
     8     5     8   ar
     9     8     9    1
    10     9    10    1
    11    10    11    1
    12    11    12    1
    13    11    13    1
    14     9    14    2
    15    14    15    1
    16    11    15    1
    17    14    16    1
    18    16    17   ar
    19    17    18   ar
    20    18    19   ar
    21    19    20   ar
    22    20    21   ar
    23    16    21   ar
    24    19    22    1
    25    22    23    2
    26    22    24    2
    27    22    25    1
    28     1    26    1
    29     1    27    1
    30     1    28    1
    31     4    29    1
    32     5    30    1
    33     6    31    1
    34     7    32    1
    35    10    33    1
    36    10    34    1
    37    12    35    1
    38    12    36    1
    39    12    37    1
    40    13    38    1
    41    13    39    1
    42    13    40    1
    43    15    41    1
    44    15    42    1
    45    17    43    1
    46    18    44    1
    47    20    45    1
    48    21    46    1
    49    25    47    1
    50    25    48    1
    51    25    49    1
@<TRIPOS>MOLECULE
LIG03814514
 47 50 0 0 0
SMALL
GASTEIGER

@<TRIPOS>ATOM
      1 C           3.4823   -0.5015   -1.5961 C.3     1  UNL1        0.0789
      2 O           2.7831   -0.0877   -0.4291 O.3     1  UNL1       -0.4937
      3 C           3.4036    0.8387    0.3683 C.ar    1  UNL1        0.1384
      4 C           4.3656    1.7427   -0.0899 C.ar    1  UNL1       -0.0179
      5 C           4.8884    2.7139    0.7712 C.ar    1  UNL1       -0.0508
      6 C           2.9953    0.9094    1.7105 C.ar    1  UNL1        0.0831
      7 CL          1.8038   -0.1745    2.3431 Cl      1  UNL1       -0.0797
      8 C           3.5311    1.8699    2.5770 C.ar    1  UNL1       -0.0324
      9 C           4.4590    2.7976    2.1002 C.ar    1  UNL1       -0.0200
     10 C           4.9406    3.8929    2.9423 C.2     1  UNL1       -0.0359
     11 C           6.2098    3.6860    3.7357 C.3     1  UNL1       -0.0209
     12 C           6.6673    5.0887    4.0501 C.3     1  UNL1       -0.0212
     13 C           8.0530    5.5190    3.6062 C.3     1  UNL1       -0.0463
     14 C           7.7332    5.4063    5.0703 C.3     1  UNL1       -0.0463
     15 C           4.5106    5.1796    2.9908 C.2     1  UNL1       -0.0359
     16 C           5.4874    6.0088    3.8072 C.3     1  UNL1       -0.0209
     17 C           3.4026    5.8150    2.2380 C.ar    1  UNL1       -0.0215
     18 C           2.2645    5.0907    1.8503 C.ar    1  UNL1       -0.0525
     19 C           1.3381    5.6124    0.9422 C.ar    1  UNL1       -0.0363
     20 C           1.5099    6.9039    0.4552 C.ar    1  UNL1        0.0879
     21 C           2.5507    7.6992    0.9304 C.ar    1  UNL1       -0.0363
     22 C           3.4819    7.1557    1.8238 C.ar    1  UNL1       -0.0525
     23 S           0.5377    7.4504   -0.9323 S.O2    1  UNL1       -0.0059
     24 O           1.2802    8.5142   -1.5850 O.2     1  UNL1       -0.1696
     25 O           0.1371    6.2668   -1.6683 O.2     1  UNL1       -0.1696
     26 C          -0.9105    8.1662   -0.2140 C.3     1  UNL1        0.0596
     27 H           2.9134   -1.3174   -2.0527 H       1  UNL1        0.0660
     28 H           4.4749   -0.8861   -1.3398 H       1  UNL1        0.0660
     29 H           3.5480    0.3036   -2.3347 H       1  UNL1        0.0660
     30 H           4.7032    1.7463   -1.1211 H       1  UNL1        0.0655
     31 H           5.6157    3.4275    0.3875 H       1  UNL1        0.0625
     32 H           3.1881    1.9209    3.6072 H       1  UNL1        0.0639
     33 H           6.9614    3.1375    3.1568 H       1  UNL1        0.0319
     34 H           5.9954    3.1321    4.6581 H       1  UNL1        0.0319
     35 H           8.1797    6.5087    3.1808 H       1  UNL1        0.0271
     36 H           8.7175    4.7779    3.1744 H       1  UNL1        0.0271
     37 H           7.6542    6.3307    5.6324 H       1  UNL1        0.0271
     38 H           8.1835    4.5904    5.6224 H       1  UNL1        0.0271
     39 H           5.0283    6.3054    4.7568 H       1  UNL1        0.0319
     40 H           5.8255    6.9037    3.2793 H       1  UNL1        0.0319
     41 H           2.0999    4.0788    2.2042 H       1  UNL1        0.0624
     42 H           0.5307    4.9771    0.5833 H       1  UNL1        0.0637
     43 H           2.6923    8.7140    0.5658 H       1  UNL1        0.0637
     44 H           4.3093    7.7917    2.1238 H       1  UNL1        0.0624
     45 H          -0.6282    9.0487    0.3605 H       1  UNL1        0.0468
     46 H          -1.4008    7.4261    0.4169 H       1  UNL1        0.0468
     47 H          -1.5744    8.4521   -1.0327 H       1  UNL1        0.0468
@<TRIPOS>BOND
     1     1     2    1
     2     2     3    1
     3     3     4   ar
     4     4     5   ar
     5     3     6   ar
     6     6     7    1
     7     6     8   ar
     8     8     9   ar
     9     5     9   ar
    10     9    10    1
    11    10    11    1
    12    11    12    1
    13    12    13    1
    14    13    14    1
    15    12    14    1
    16    10    15    2
    17    15    16    1
    18    12    16    1
    19    15    17    1
    20    17    18   ar
    21    18    19   ar
    22    19    20   ar
    23    20    21   ar
    24    21    22   ar
    25    17    22   ar
    26    20    23    1
    27    23    24    2
    28    23    25    2
    29    23    26    1
    30     1    27    1
    31     1    28    1
    32     1    29    1
    33     4    30    1
    34     5    31    1
    35     8    32    1
    36    11    33    1
    37    11    34    1
    38    13    35    1
    39    13    36    1
    40    14    37    1
    41    14    38    1
    42    16    39    1
    43    16    40    1
    44    18    41    1
    45    19    42    1
    46    21    43    1
    47    22    44    1
    48    26    45    1
    49    26    46    1
    50    26    47    1
@<TRIPOS>MOLECULE
LIG03814515
 43 46 0 0 0
SMALL
GASTEIGER

@<TRIPOS>ATOM
      1 O          -1.7897    0.8992    0.1635 O.3     1  UNL1       -0.4523
      2 C          -2.3162   -0.3703    0.6025 C.3     1  UNL1        0.2332
      3 O          -1.3023   -1.2510    1.1266 O.3     1  UNL1       -0.4526
      4 C          -0.1779   -0.5796    0.7594 C.ar    1  UNL1        0.1671
      5 C          -0.4526    0.6486    0.2096 C.ar    1  UNL1        0.1691
      6 C           1.1089   -1.0603    0.8715 C.ar    1  UNL1       -0.0069
      7 C           2.1465   -0.3295    0.2740 C.ar    1  UNL1        0.0044
      8 C           1.8587    0.9633   -0.2327 C.ar    1  UNL1       -0.0459
      9 C           0.5523    1.4854   -0.2334 C.ar    1  UNL1       -0.0044
     10 C           0.2542    2.8744   -0.6989 C.3     1  UNL1       -0.0361
     11 C           3.5087   -0.8832    0.1566 C.ar    1  UNL1        0.0753
     12 C           4.7154   -0.1994    0.1294 C.ar    1  UNL1       -0.0039
     13 C           5.7382   -1.1738    0.1245 C.ar    1  UNL1        0.1662
     14 C           7.2225   -0.9356    0.0639 C.3     1  UNL1        0.4360
     15 F           7.5182    0.3939    0.0409 F       1  UNL1       -0.1644
     16 F           7.8842   -1.4594    1.1280 F       1  UNL1       -0.1644
     17 F           7.7831   -1.4676   -1.0561 F       1  UNL1       -0.1644
     18 N           3.8684   -2.2317    0.0297 N.ar    1  UNL1       -0.2316
     19 N           5.2079   -2.4034    0.2014 N.ar    1  UNL1       -0.1618
     20 C           3.0970   -3.3812   -0.3244 C.ar    1  UNL1        0.0661
     21 C           1.9328   -3.2808   -1.0982 C.ar    1  UNL1       -0.0344
     22 C           1.2379   -4.4336   -1.4762 C.ar    1  UNL1       -0.0334
     23 C           1.7344   -5.6878   -1.1129 C.ar    1  UNL1        0.1051
     24 C           2.8824   -5.8042   -0.3300 C.ar    1  UNL1       -0.0334
     25 C           3.5682   -4.6511    0.0542 C.ar    1  UNL1       -0.0344
     26 S           0.9330   -7.1471   -1.7062 S.O2    1  UNL1        0.0559
     27 O           1.3334   -8.2778   -0.9006 O.2     1  UNL1       -0.1533
     28 O          -0.4480   -6.8478   -1.9999 O.2     1  UNL1       -0.1533
     29 N           1.6969   -7.3419   -3.1900 N.3     1  UNL1       -0.2035
     30 H          -2.8016   -0.8645   -0.2502 H       1  UNL1        0.1166
     31 H          -3.0658   -0.1921    1.3790 H       1  UNL1        0.1166
     32 H           1.2736   -2.0192    1.3506 H       1  UNL1        0.0662
     33 H           2.6597    1.5726   -0.6481 H       1  UNL1        0.0628
     34 H           1.1718    3.4253   -0.9299 H       1  UNL1        0.0279
     35 H          -0.2647    3.4272    0.0927 H       1  UNL1        0.0279
     36 H          -0.3723    2.8581   -1.5950 H       1  UNL1        0.0279
     37 H           4.8530    0.8743    0.1409 H       1  UNL1        0.0660
     38 H           1.5665   -2.3261   -1.4661 H       1  UNL1        0.0639
     39 H           0.3387   -4.3455   -2.0819 H       1  UNL1        0.0638
     40 H           3.2651   -6.7799   -0.0395 H       1  UNL1        0.0638
     41 H           4.4730   -4.7562    0.6512 H       1  UNL1        0.0639
     42 H           2.2493   -8.1979   -3.1978 H       1  UNL1        0.1442
     43 H           1.0209   -7.2663   -3.9499 H       1  UNL1        0.1442
@<TRIPOS>BOND
     1     1     2    1
     2     2     3    1
     3     3     4    1
     4     4     5   ar
     5     1     5    1
     6     4     6   ar
     7     6     7   ar
     8     7     8   ar
     9     8     9   ar
    10     5     9   ar
    11     9    10    1
    12     7    11    1
    13    11    12   ar
    14    12    13   ar
    15    13    14    1
    16    14    15    1
    17    14    16    1
    18    14    17    1
    19    11    18   ar
    20    18    19   ar
    21    13    19   ar
    22    18    20    1
    23    20    21   ar
    24    21    22   ar
    25    22    23   ar
    26    23    24   ar
    27    24    25   ar
    28    20    25   ar
    29    23    26    1
    30    26    27    2
    31    26    28    2
    32    26    29    1
    33     2    30    1
    34     2    31    1
    35     6    32    1
    36     8    33    1
    37    10    34    1
    38    10    35    1
    39    10    36    1
    40    12    37    1
    41    21    38    1
    42    22    39    1
    43    24    40    1
    44    25    41    1
    45    29    42    1
    46    29    43    1
@<TRIPOS>MOLECULE
LIG03814517
 37 39 0 0 0
SMALL
GASTEIGER

@<TRIPOS>ATOM
      1 O           2.4496    1.1037   -3.1703 O.co2   1  UNL1       -0.5492
      2 C           2.5068    0.3278   -2.1688 C.2     1  UNL1        0.0489
      3 O           2.1171   -0.8731   -2.0762 O.co2   1  UNL1       -0.5492
      4 C           3.0893    0.9639   -0.8868 C.3     1  UNL1        0.0208
      5 H           2.8713    2.0394   -0.9488 H       1  UNL1        0.0406
      6 C           2.3793    0.4475    0.3650 C.3     1  UNL1       -0.0532
      7 C           4.5972    0.7775   -0.8143 C.ar    1  UNL1       -0.0391
      8 C           5.4403    1.8900   -0.7425 C.ar    1  UNL1       -0.0574
      9 C           6.8331    1.7373   -0.7091 C.ar    1  UNL1       -0.0538
     10 C           7.4432    0.4700   -0.7614 C.ar    1  UNL1       -0.0178
     11 C           6.5832   -0.6397   -0.8144 C.ar    1  UNL1       -0.0538
     12 C           5.1872   -0.4914   -0.8334 C.ar    1  UNL1       -0.0574
     13 C           8.9243    0.3247   -0.7499 C.ar    1  UNL1       -0.0172
     14 C           9.5499   -0.7647   -0.1044 C.ar    1  UNL1       -0.0449
     15 C           9.7572    1.2860   -1.3529 C.ar    1  UNL1       -0.0521
     16 C          11.1589    1.2282   -1.2916 C.ar    1  UNL1       -0.0372
     17 C          11.7251    0.1625   -0.5898 C.ar    1  UNL1        0.0467
     18 C          10.9585   -0.8391   -0.0097 C.ar    1  UNL1        0.0005
     19 N          13.0433   -0.1191   -0.3108 N.ar    1  UNL1       -0.3581
     20 H          13.8193    0.4601   -0.5954 H       1  UNL1        0.1656
     21 C          13.1358   -1.2368    0.4827 C.ar    1  UNL1        0.0139
     22 C          14.4179   -1.6972    1.0669 C.3     1  UNL1       -0.0244
     23 C          11.8579   -1.7442    0.6163 C.ar    1  UNL1       -0.0337
     24 H           1.2959    0.5857    0.2765 H       1  UNL1        0.0239
     25 H           2.7151    0.9903    1.2547 H       1  UNL1        0.0239
     26 H           2.5626   -0.6180    0.5390 H       1  UNL1        0.0239
     27 H           5.0146    2.8912   -0.7304 H       1  UNL1        0.0621
     28 H           7.4355    2.6389   -0.6421 H       1  UNL1        0.0624
     29 H           6.9808   -1.6501   -0.8702 H       1  UNL1        0.0624
     30 H           4.5555   -1.3763   -0.8978 H       1  UNL1        0.0621
     31 H           8.9570   -1.5351    0.3742 H       1  UNL1        0.0630
     32 H           9.3138    2.1212   -1.8933 H       1  UNL1        0.0624
     33 H          11.7656    1.9986   -1.7529 H       1  UNL1        0.0638
     34 H          15.2556   -1.0641    0.7564 H       1  UNL1        0.0292
     35 H          14.6351   -2.7266    0.7657 H       1  UNL1        0.0292
     36 H          14.3611   -1.6641    2.1601 H       1  UNL1        0.0292
     37 H          11.5882   -2.6367    1.1660 H       1  UNL1        0.0641
@<TRIPOS>BOND
     1     1     2   ar
     2     2     3   ar
     3     2     4    1
     4     4     5    1
     5     4     6    1
     6     4     7    1
     7     7     8   ar
     8     8     9   ar
     9     9    10   ar
    10    10    11   ar
    11    11    12   ar
    12     7    12   ar
    13    10    13    1
    14    13    14   ar
    15    13    15   ar
    16    15    16   ar
    17    16    17   ar
    18    17    18   ar
    19    14    18   ar
    20    17    19   ar
    21    19    20    1
    22    19    21   ar
    23    21    22    1
    24    21    23   ar
    25    18    23   ar
    26     6    24    1
    27     6    25    1
    28     6    26    1
    29     8    27    1
    30     9    28    1
    31    11    29    1
    32    12    30    1
    33    14    31    1
    34    15    32    1
    35    16    33    1
    36    22    34    1
    37    22    35    1
    38    22    36    1
    39    23    37    1
@<TRIPOS>MOLECULE
LIG03814518
 50 53 0 0 0
SMALL
GASTEIGER

@<TRIPOS>ATOM
      1 C          -2.6735   -4.9764   -4.7388 C.ar    1  UNL1        0.0231
      2 N          -1.8253   -4.9621   -5.8182 N.ar    1  UNL1       -0.3654
      3 H          -2.0677   -5.2450   -6.7591 H       1  UNL1        0.1648
      4 C          -0.5963   -4.5090   -5.4231 C.ar    1  UNL1        0.0034
      5 C          -0.6572   -4.2527   -4.0708 C.ar    1  UNL1       -0.0231
      6 C          -1.9690   -4.5599   -3.6298 C.ar    1  UNL1        0.0508
      7 N          -2.5281   -4.4843   -2.3657 N.am    1  UNL1       -0.2840
      8 C          -1.8201   -4.2271   -1.2088 C.2     1  UNL1        0.2216
      9 O          -0.5963   -4.0805   -1.1529 O.2     1  UNL1       -0.2751
     10 C          -2.6191   -4.1525    0.0900 C.3     1  UNL1        0.0517
     11 C          -4.1155   -4.2571   -0.0107 C.ar    1  UNL1       -0.0099
     12 C          -5.0245   -3.2113   -0.1183 C.ar    1  UNL1        0.0284
     13 C          -4.7552   -1.7418   -0.1852 C.3     1  UNL1       -0.0235
     14 N          -6.3200   -3.7375   -0.0408 N.ar    1  UNL1       -0.2801
     15 C          -6.2108   -5.1255   -0.1868 C.ar    1  UNL1        0.0574
     16 C          -4.8694   -5.4673   -0.0091 C.ar    1  UNL1        0.0076
     17 C          -7.1754   -6.1178   -0.4435 C.ar    1  UNL1       -0.0337
     18 C          -6.8049   -7.4636   -0.3513 C.ar    1  UNL1       -0.0180
     19 C          -5.4971   -7.8264   -0.0559 C.ar    1  UNL1        0.1208
     20 C          -4.5200   -6.8332    0.0816 C.ar    1  UNL1       -0.0105
     21 O          -5.0404   -9.1077    0.0950 O.3     1  UNL1       -0.4951
     22 C          -6.0151  -10.1438    0.0506 C.3     1  UNL1        0.0788
     23 C          -7.5186   -2.9927    0.1698 C.2     1  UNL1        0.2631
     24 O          -7.4965   -1.7873   -0.0714 O.2     1  UNL1       -0.2667
     25 C          -8.8034   -3.5414    0.6821 C.ar    1  UNL1        0.0399
     26 C          -8.8449   -4.5463    1.6566 C.ar    1  UNL1       -0.0480
     27 C         -10.0709   -5.0978    2.0406 C.ar    1  UNL1       -0.0427
     28 C         -11.2558   -4.6072    1.4925 C.ar    1  UNL1        0.0410
     29 CL        -12.7560   -5.3339    1.9140 Cl      1  UNL1       -0.0835
     30 C         -11.2292   -3.5410    0.5961 C.ar    1  UNL1       -0.0427
     31 C         -10.0033   -3.0054    0.1924 C.ar    1  UNL1       -0.0480
     32 H          -3.6964   -5.3052   -4.8583 H       1  UNL1        0.0826
     33 H           0.2169   -4.4104   -6.1294 H       1  UNL1        0.0807
     34 H           0.1637   -3.8781   -3.4727 H       1  UNL1        0.0651
     35 H          -3.5172   -4.6887   -2.3049 H       1  UNL1        0.1549
     36 H          -2.3533   -3.2046    0.5735 H       1  UNL1        0.0408
     37 H          -2.2467   -4.9518    0.7422 H       1  UNL1        0.0408
     38 H          -3.6922   -1.5369   -0.3427 H       1  UNL1        0.0292
     39 H          -5.0528   -1.2525    0.7478 H       1  UNL1        0.0292
     40 H          -5.2886   -1.2836   -1.0238 H       1  UNL1        0.0292
     41 H          -8.2037   -5.8697   -0.6891 H       1  UNL1        0.0640
     42 H          -7.5795   -8.2068   -0.5128 H       1  UNL1        0.0655
     43 H          -3.4873   -7.1251    0.2583 H       1  UNL1        0.0661
     44 H          -5.5009  -11.0976    0.2008 H       1  UNL1        0.0660
     45 H          -6.5031  -10.1824   -0.9287 H       1  UNL1        0.0660
     46 H          -6.7513  -10.0302    0.8544 H       1  UNL1        0.0660
     47 H          -7.9324   -4.9302    2.1084 H       1  UNL1        0.0626
     48 H         -10.0933   -5.9158    2.7566 H       1  UNL1        0.0632
     49 H         -12.1548   -3.1306    0.1989 H       1  UNL1        0.0632
     50 H          -9.9881   -2.1728   -0.5094 H       1  UNL1        0.0626
@<TRIPOS>BOND
     1     1     2   ar
     2     2     3    1
     3     2     4   ar
     4     4     5   ar
     5     5     6   ar
     6     1     6   ar
     7     6     7    1
     8     7     8   am
     9     8     9    2
    10     8    10    1
    11    10    11    1
    12    11    12   ar
    13    12    13    1
    14    12    14   ar
    15    14    15   ar
    16    15    16   ar
    17    11    16   ar
    18    15    17   ar
    19    17    18   ar
    20    18    19   ar
    21    19    20   ar
    22    16    20   ar
    23    19    21    1
    24    21    22    1
    25    14    23   am
    26    23    24    2
    27    23    25    1
    28    25    26   ar
    29    26    27   ar
    30    27    28   ar
    31    28    29    1
    32    28    30   ar
    33    30    31   ar
    34    25    31   ar
    35     1    32    1
    36     4    33    1
    37     5    34    1
    38     7    35    1
    39    10    36    1
    40    10    37    1
    41    13    38    1
    42    13    39    1
    43    13    40    1
    44    17    41    1
    45    18    42    1
    46    20    43    1
    47    22    44    1
    48    22    45    1
    49    22    46    1
    50    26    47    1
    51    27    48    1
    52    30    49    1
    53    31    50    1
@<TRIPOS>MOLECULE
LIG03814521
 39 41 0 0 0
SMALL
GASTEIGER

@<TRIPOS>ATOM
      1 C           9.5894    7.4521   -3.5663 C.3     1  UNL1       -0.0598
      2 C           8.9030    8.0481   -2.3488 C.3     1  UNL1       -0.0127
      3 C           7.5992    7.3759   -2.0653 C.ar    1  UNL1        0.0495
      4 C           6.3499    7.8404   -2.4294 C.ar    1  UNL1       -0.0005
      5 S           5.1454    6.7410   -1.9080 S.2     1  UNL1       -0.0688
      6 C           6.3598    5.7508   -1.1836 C.ar    1  UNL1        0.1395
      7 N           7.5940    6.1728   -1.3612 N.ar    1  UNL1       -0.2373
      8 S           5.9088    4.4141   -0.1297 S.3     1  UNL1       -0.0609
      9 C           7.2253    3.2203   -0.2822 C.ar    1  UNL1        0.0376
     10 C           8.5524    3.5742   -0.0498 C.ar    1  UNL1       -0.0353
     11 C           6.9318    1.8228   -0.3618 C.ar    1  UNL1        0.0617
     12 N           6.0925    1.2767    0.6894 N.pl3   1  UNL1       -0.2198
     13 S           4.5646    0.6664    0.3675 S.O2    1  UNL1        0.0403
     14 O           4.3270    0.6421   -1.0584 O.2     1  UNL1       -0.1555
     15 O           4.4518   -0.5157    1.1804 O.2     1  UNL1       -0.1555
     16 C           3.5429    1.9175    1.1154 C.3     1  UNL1        0.0736
     17 C           7.9137    0.9136   -0.8033 C.ar    1  UNL1       -0.0344
     18 C           9.2294    1.3281   -0.7349 C.ar    1  UNL1       -0.0346
     19 C           9.5019    2.5787   -0.1884 C.ar    1  UNL1        0.0217
     20 C          10.4848    0.5119   -0.7881 C.3     1  UNL1       -0.0199
     21 C          11.1047    0.9288    0.5436 C.3     1  UNL1        0.0145
     22 C          10.7188    2.3978    0.6208 C.2     1  UNL1        0.1638
     23 O          11.1923    3.2334    1.3616 O.2     1  UNL1       -0.2920
     24 H          10.5993    7.8583   -3.6753 H       1  UNL1        0.0233
     25 H           9.0304    7.6822   -4.4802 H       1  UNL1        0.0233
     26 H           9.6638    6.3625   -3.4849 H       1  UNL1        0.0233
     27 H           8.7506    9.1234   -2.5086 H       1  UNL1        0.0326
     28 H           9.5541    7.9519   -1.4727 H       1  UNL1        0.0326
     29 H           6.0965    8.7493   -2.9587 H       1  UNL1        0.0712
     30 H           8.8190    4.5484    0.3464 H       1  UNL1        0.0636
     31 H           6.5789    0.7338    1.3994 H       1  UNL1        0.1733
     32 H           3.8005    2.8901    0.7101 H       1  UNL1        0.0482
     33 H           3.6900    1.9046    2.1994 H       1  UNL1        0.0482
     34 H           2.5011    1.7027    0.8717 H       1  UNL1        0.0482
     35 H           7.6931   -0.1483   -0.9082 H       1  UNL1        0.0640
     36 H          11.1129    0.8694   -1.6180 H       1  UNL1        0.0318
     37 H          10.3244   -0.5614   -0.9010 H       1  UNL1        0.0318
     38 H          12.1838    0.7652    0.5864 H       1  UNL1        0.0348
     39 H          10.6107    0.3945    1.3661 H       1  UNL1        0.0348
@<TRIPOS>BOND
     1     1     2    1
     2     2     3    1
     3     3     4   ar
     4     4     5   ar
     5     5     6   ar
     6     6     7   ar
     7     3     7   ar
     8     6     8    1
     9     8     9    1
    10     9    10   ar
    11     9    11   ar
    12    11    12    1
    13    12    13    1
    14    13    14    2
    15    13    15    2
    16    13    16    1
    17    11    17   ar
    18    17    18   ar
    19    18    19   ar
    20    10    19   ar
    21    18    20    1
    22    20    21    1
    23    21    22    1
    24    19    22    1
    25    22    23    2
    26     1    24    1
    27     1    25    1
    28     1    26    1
    29     2    27    1
    30     2    28    1
    31     4    29    1
    32    10    30    1
    33    12    31    1
    34    16    32    1
    35    16    33    1
    36    16    34    1
    37    17    35    1
    38    20    36    1
    39    20    37    1
    40    21    38    1
    41    21    39    1
[truncated: 57,494,406 more chars]
