# Supplementary material for: A Practical Perspective: The Effect of Ligand Conformers on the Negative Image-Based Screening
Source: Int J Mol Sci. 2019 Jun 6;20(11):2779. doi: 10.3390/ijms20112779 (PMC6600450; doi:10.3390/ijms20112779)
Supplement: Supplementary file 1 [file ijms-20-02779-s001.zip › ijms-520765-supplementary-2/PDB_structures/3LN1.pdb]

HEADER    OXIDOREDUCTASE                          01-FEB-10   3LN1              
TITLE     STRUCTURE OF CELECOXIB BOUND AT THE COX-2 ACTIVE SITE                 
COMPND    MOL_ID: 1;                                                            
COMPND   2 MOLECULE: PROSTAGLANDIN G/H SYNTHASE 2;                              
COMPND   3 CHAIN: A, B, C, D;                                                   
COMPND   4 SYNONYM: CYCLOOXYGENASE-2, COX-2, PROSTAGLANDIN-ENDOPEROXIDE SYNTHASE
COMPND   5 2, PROSTAGLANDIN H2 SYNTHASE 2, PGH SYNTHASE 2, PGHS-2, PHS II,      
COMPND   6 GLUCOCORTICOID-REGULATED INFLAMMATORY CYCLOOXYGENASE, GRIPGHS, TIS10 
COMPND   7 PROTEIN, MACROPHAGE ACTIVATION-ASSOCIATED MARKER PROTEIN P71/73, PES-
COMPND   8 2;                                                                   
COMPND   9 EC: 1.14.99.1;                                                       
COMPND  10 ENGINEERED: YES                                                      
SOURCE    MOL_ID: 1;                                                            
SOURCE   2 ORGANISM_SCIENTIFIC: MUS MUSCULUS;                                   
SOURCE   3 ORGANISM_COMMON: MOUSE;                                              
SOURCE   4 ORGANISM_TAXID: 10090;                                               
SOURCE   5 GENE: COX-2, COX2, PGHS-B, PROSTAGLANDIN H2 SYNTHASE 2, PTGS2,       
SOURCE   6 TIS10;                                                               
SOURCE   7 EXPRESSION_SYSTEM: SPODOPTERA FRUGIPERDA;                            
SOURCE   8 EXPRESSION_SYSTEM_TAXID: 7108                                        
KEYWDS    COX2, COX-2, PGH2S-2, CYCLOOXYGENASE-2, DIOXYGENASE, DISULFIDE BOND,  
KEYWDS   2 ENDOPLASMIC RETICULUM, FATTY ACID BIOSYNTHESIS, GLYCOPROTEIN, HEME,  
KEYWDS   3 IRON, LIPID SYNTHESIS, MEMBRANE, METAL-BINDING, MICROSOME,           
KEYWDS   4 OXIDOREDUCTASE, PEROXIDASE, PHOSPHOPROTEIN, PROSTAGLANDIN            
KEYWDS   5 BIOSYNTHESIS                                                         
EXPDTA    X-RAY DIFFRACTION                                                     
AUTHOR    J.R.KIEFER,R.G.KURUMBAIL,W.C.STALLINGS,J.L.PAWLITZ                    
REVDAT   2   01-DEC-10 3LN1    1       JRNL                                     
REVDAT   1   27-OCT-10 3LN1    0                                                
JRNL        AUTH   J.L.WANG,D.LIMBURG,M.J.GRANETO,J.SPRINGER,J.R.HAMPER,S.LIAO, 
JRNL        AUTH 2 J.L.PAWLITZ,R.G.KURUMBAIL,T.MAZIASZ,J.J.TALLEY,J.R.KIEFER,   
JRNL        AUTH 3 J.CARTER                                                     
JRNL        TITL   THE NOVEL BENZOPYRAN CLASS OF SELECTIVE CYCLOOXYGENASE-2     
JRNL        TITL 2 INHIBITORS. PART 2: THE SECOND CLINICAL CANDIDATE HAVING A   
JRNL        TITL 3 SHORTER AND FAVORABLE HUMAN HALF-LIFE.                       
JRNL        REF    BIOORG.MED.CHEM.LETT.         V.  20  7159 2010              
JRNL        REFN                   ISSN 0960-894X                               
JRNL        PMID   20709553                                                     
JRNL        DOI    10.1016/J.BMCL.2010.07.054                                   
REMARK   2                                                                      
REMARK   2 RESOLUTION.    2.40 ANGSTROMS.                                       
REMARK   3                                                                      
REMARK   3 REFINEMENT.                                                          
REMARK   3   PROGRAM     : REFMAC 5.4.0067                                      
REMARK   3   AUTHORS     : MURSHUDOV,VAGIN,DODSON                               
REMARK   3                                                                      
REMARK   3    REFINEMENT TARGET : MAXIMUM LIKELIHOOD                            
REMARK   3                                                                      
REMARK   3  DATA USED IN REFINEMENT.                                            
REMARK   3   RESOLUTION RANGE HIGH (ANGSTROMS) : 2.40                           
REMARK   3   RESOLUTION RANGE LOW  (ANGSTROMS) : 26.77                          
REMARK   3   DATA CUTOFF            (SIGMA(F)) : NULL                           
REMARK   3   COMPLETENESS FOR RANGE        (%) : 74.2                           
REMARK   3   NUMBER OF REFLECTIONS             : 79630                          
REMARK   3                                                                      
REMARK   3  FIT TO DATA USED IN REFINEMENT.                                     
REMARK   3   CROSS-VALIDATION METHOD          : THROUGHOUT                      
REMARK   3   FREE R VALUE TEST SET SELECTION  : RANDOM                          
REMARK   3   R VALUE     (WORKING + TEST SET) : 0.235                           
REMARK   3   R VALUE            (WORKING SET) : 0.232                           
REMARK   3   FREE R VALUE                     : 0.264                           
REMARK   3   FREE R VALUE TEST SET SIZE   (%) : 10.100                          
REMARK   3   FREE R VALUE TEST SET COUNT      : 8910                            
REMARK   3                                                                      
REMARK   3  FIT IN THE HIGHEST RESOLUTION BIN.                                  
REMARK   3   TOTAL NUMBER OF BINS USED           : 20                           
REMARK   3   BIN RESOLUTION RANGE HIGH       (A) : 2.40                         
REMARK   3   BIN RESOLUTION RANGE LOW        (A) : 2.46                         
REMARK   3   REFLECTION IN BIN     (WORKING SET) : 2769                         
REMARK   3   BIN COMPLETENESS (WORKING+TEST) (%) : 35.79                        
REMARK   3   BIN R VALUE           (WORKING SET) : 0.4010                       
REMARK   3   BIN FREE R VALUE SET COUNT          : 335                          
REMARK   3   BIN FREE R VALUE                    : 0.4270                       
REMARK   3                                                                      
REMARK   3  NUMBER OF NON-HYDROGEN ATOMS USED IN REFINEMENT.                    
REMARK   3   PROTEIN ATOMS            : 17896                                   
REMARK   3   NUCLEIC ACID ATOMS       : 0                                       
REMARK   3   HETEROGEN ATOMS          : 596                                     
REMARK   3   SOLVENT ATOMS            : 111                                     
REMARK   3                                                                      
REMARK   3  B VALUES.                                                           
REMARK   3   FROM WILSON PLOT           (A**2) : NULL                           
REMARK   3   MEAN B VALUE      (OVERALL, A**2) : 40.35                          
REMARK   3   OVERALL ANISOTROPIC B VALUE.                                       
REMARK   3    B11 (A**2) : -4.72000                                             
REMARK   3    B22 (A**2) : 4.69000                                              
REMARK   3    B33 (A**2) : 0.02000                                              
REMARK   3    B12 (A**2) : 0.00000                                              
REMARK   3    B13 (A**2) : 0.00000                                              
REMARK   3    B23 (A**2) : 0.00000                                              
REMARK   3                                                                      
REMARK   3  ESTIMATED OVERALL COORDINATE ERROR.                                 
REMARK   3   ESU BASED ON R VALUE                            (A): 1.203         
REMARK   3   ESU BASED ON FREE R VALUE                       (A): 0.350         
REMARK   3   ESU BASED ON MAXIMUM LIKELIHOOD                 (A): 0.227         
REMARK   3   ESU FOR B VALUES BASED ON MAXIMUM LIKELIHOOD (A**2): 10.244        
REMARK   3                                                                      
REMARK   3 CORRELATION COEFFICIENTS.                                            
REMARK   3   CORRELATION COEFFICIENT FO-FC      : 0.946                         
REMARK   3   CORRELATION COEFFICIENT FO-FC FREE : 0.925                         
REMARK   3                                                                      
REMARK   3  RMS DEVIATIONS FROM IDEAL VALUES        COUNT    RMS    WEIGHT      
REMARK   3   BOND LENGTHS REFINED ATOMS        (A): 19080 ; 0.011 ; 0.022       
REMARK   3   BOND LENGTHS OTHERS               (A): 13050 ; 0.001 ; 0.020       
REMARK   3   BOND ANGLES REFINED ATOMS   (DEGREES): 25982 ; 1.261 ; 2.010       
REMARK   3   BOND ANGLES OTHERS          (DEGREES): 31602 ; 0.789 ; 3.003       
REMARK   3   TORSION ANGLES, PERIOD 1    (DEGREES):  2204 ; 5.546 ; 5.000       
REMARK   3   TORSION ANGLES, PERIOD 2    (DEGREES):   896 ;38.964 ;24.107       
REMARK   3   TORSION ANGLES, PERIOD 3    (DEGREES):  3104 ;18.215 ;15.000       
REMARK   3   TORSION ANGLES, PERIOD 4    (DEGREES):    92 ;17.638 ;15.000       
REMARK   3   CHIRAL-CENTER RESTRAINTS       (A**3):  2742 ; 0.064 ; 0.200       
REMARK   3   GENERAL PLANES REFINED ATOMS      (A): 20896 ; 0.005 ; 0.021       
REMARK   3   GENERAL PLANES OTHERS             (A):  3908 ; 0.002 ; 0.020       
REMARK   3   NON-BONDED CONTACTS REFINED ATOMS (A):  NULL ;  NULL ;  NULL       
REMARK   3   NON-BONDED CONTACTS OTHERS        (A):  NULL ;  NULL ;  NULL       
REMARK   3   NON-BONDED TORSION REFINED ATOMS  (A):  NULL ;  NULL ;  NULL       
REMARK   3   NON-BONDED TORSION OTHERS         (A):  NULL ;  NULL ;  NULL       
REMARK   3   H-BOND (X...Y) REFINED ATOMS      (A):  NULL ;  NULL ;  NULL       
REMARK   3   H-BOND (X...Y) OTHERS             (A):  NULL ;  NULL ;  NULL       
REMARK   3   POTENTIAL METAL-ION REFINED ATOMS (A):  NULL ;  NULL ;  NULL       
REMARK   3   POTENTIAL METAL-ION OTHERS        (A):  NULL ;  NULL ;  NULL       
REMARK   3   SYMMETRY VDW REFINED ATOMS        (A):  NULL ;  NULL ;  NULL       
REMARK   3   SYMMETRY VDW OTHERS               (A):  NULL ;  NULL ;  NULL       
REMARK   3   SYMMETRY H-BOND REFINED ATOMS     (A):  NULL ;  NULL ;  NULL       
REMARK   3   SYMMETRY H-BOND OTHERS            (A):  NULL ;  NULL ;  NULL       
REMARK   3   SYMMETRY METAL-ION REFINED ATOMS  (A):  NULL ;  NULL ;  NULL       
REMARK   3   SYMMETRY METAL-ION OTHERS         (A):  NULL ;  NULL ;  NULL       
REMARK   3                                                                      
REMARK   3  ISOTROPIC THERMAL FACTOR RESTRAINTS.     COUNT   RMS    WEIGHT      
REMARK   3   MAIN-CHAIN BOND REFINED ATOMS  (A**2): 11036 ; 0.400 ; 1.500       
REMARK   3   MAIN-CHAIN BOND OTHER ATOMS    (A**2):  4416 ; 0.077 ; 1.500       
REMARK   3   MAIN-CHAIN ANGLE REFINED ATOMS (A**2): 17936 ; 0.783 ; 2.000       
REMARK   3   SIDE-CHAIN BOND REFINED ATOMS  (A**2):  8044 ; 1.216 ; 3.000       
REMARK   3   SIDE-CHAIN ANGLE REFINED ATOMS (A**2):  8046 ; 2.103 ; 4.500       
REMARK   3                                                                      
REMARK   3 ANISOTROPIC THERMAL FACTOR RESTRAINTS.    COUNT   RMS   WEIGHT       
REMARK   3   RIGID-BOND RESTRAINTS          (A**2):  NULL ;  NULL ;  NULL       
REMARK   3   SPHERICITY; FREE ATOMS         (A**2):  NULL ;  NULL ;  NULL       
REMARK   3   SPHERICITY; BONDED ATOMS       (A**2):  NULL ;  NULL ;  NULL       
REMARK   3                                                                      
REMARK   3  NCS RESTRAINTS STATISTICS                                           
REMARK   3   NUMBER OF DIFFERENT NCS GROUPS : 1                                 
REMARK   3                                                                      
REMARK   3  NCS GROUP NUMBER               : 1                                  
REMARK   3     CHAIN NAMES                    : A B C D                         
REMARK   3     NUMBER OF COMPONENTS NCS GROUP : 1                               
REMARK   3       COMPONENT C  SSSEQI  TO  C   SSSEQI   CODE                     
REMARK   3           1     A     30       A     550      2                      
REMARK   3           1     B     30       B     550      2                      
REMARK   3           1     C     30       C     550      2                      
REMARK   3           1     D     30       D     550      2                      
REMARK   3                   GROUP CHAIN        COUNT   RMS     WEIGHT          
REMARK   3   TIGHT POSITIONAL   1    A    (A):   3057 ;  0.03 ;  0.05           
REMARK   3   TIGHT POSITIONAL   1    B    (A):   3057 ;  0.03 ;  0.05           
REMARK   3   TIGHT POSITIONAL   1    C    (A):   3057 ;  0.03 ;  0.05           
REMARK   3   TIGHT POSITIONAL   1    D    (A):   3057 ;  0.03 ;  0.05           
REMARK   3   MEDIUM POSITIONAL  1    A    (A):   4206 ;  0.03 ;  0.50           
REMARK   3   MEDIUM POSITIONAL  1    B    (A):   4206 ;  0.02 ;  0.50           
REMARK   3   MEDIUM POSITIONAL  1    C    (A):   4206 ;  0.03 ;  0.50           
REMARK   3   MEDIUM POSITIONAL  1    D    (A):   4206 ;  0.03 ;  0.50           
REMARK   3   TIGHT THERMAL      1    A (A**2):   3057 ;  0.06 ;  0.50           
REMARK   3   TIGHT THERMAL      1    B (A**2):   3057 ;  0.06 ;  0.50           
REMARK   3   TIGHT THERMAL      1    C (A**2):   3057 ;  0.06 ;  0.50           
REMARK   3   TIGHT THERMAL      1    D (A**2):   3057 ;  0.06 ;  0.50           
REMARK   3   MEDIUM THERMAL     1    A (A**2):   4206 ;  0.06 ;  2.00           
REMARK   3   MEDIUM THERMAL     1    B (A**2):   4206 ;  0.06 ;  2.00           
REMARK   3   MEDIUM THERMAL     1    C (A**2):   4206 ;  0.06 ;  2.00           
REMARK   3   MEDIUM THERMAL     1    D (A**2):   4206 ;  0.06 ;  2.00           
REMARK   3                                                                      
REMARK   3  TLS DETAILS                                                         
REMARK   3   NUMBER OF TLS GROUPS  : NULL                                       
REMARK   3                                                                      
REMARK   3  BULK SOLVENT MODELLING.                                             
REMARK   3   METHOD USED : BABINET MODEL WITH MASK                              
REMARK   3   PARAMETERS FOR MASK CALCULATION                                    
REMARK   3   VDW PROBE RADIUS   : 1.20                                          
REMARK   3   ION PROBE RADIUS   : 0.80                                          
REMARK   3   SHRINKAGE RADIUS   : 0.80                                          
REMARK   3                                                                      
REMARK   3  OTHER REFINEMENT REMARKS: HYDROGENS HAVE BEEN ADDED IN THE RIDING   
REMARK   3  POSITIONS                                                           
REMARK   4                                                                      
REMARK   4 3LN1 COMPLIES WITH FORMAT V. 3.20, 01-DEC-08                         
REMARK 100                                                                      
REMARK 100 THIS ENTRY HAS BEEN PROCESSED BY RCSB ON 22-FEB-10.                  
REMARK 100 THE RCSB ID CODE IS RCSB057479.                                      
REMARK 200                                                                      
REMARK 200 EXPERIMENTAL DETAILS                                                 
REMARK 200  EXPERIMENT TYPE                : X-RAY DIFFRACTION                  
REMARK 200  DATE OF DATA COLLECTION        : 11-APR-00                          
REMARK 200  TEMPERATURE           (KELVIN) : 100                                
REMARK 200  PH                             : NULL                               
REMARK 200  NUMBER OF CRYSTALS USED        : 1                                  
REMARK 200                                                                      
REMARK 200  SYNCHROTRON              (Y/N) : Y                                  
REMARK 200  RADIATION SOURCE               : APS                                
REMARK 200  BEAMLINE                       : 17-ID                              
REMARK 200  X-RAY GENERATOR MODEL          : NULL                               
REMARK 200  MONOCHROMATIC OR LAUE    (M/L) : M                                  
REMARK 200  WAVELENGTH OR RANGE        (A) : 1.0                                
REMARK 200  MONOCHROMATOR                  : NULL                               
REMARK 200  OPTICS                         : CRYSTAL MONOCHROMATOR              
REMARK 200                                                                      
REMARK 200  DETECTOR TYPE                  : CCD                                
REMARK 200  DETECTOR MANUFACTURER          : MAR CCD 165 MM                     
REMARK 200  INTENSITY-INTEGRATION SOFTWARE : HKL-2000                           
REMARK 200  DATA SCALING SOFTWARE          : HKL-2000                           
REMARK 200                                                                      
REMARK 200  NUMBER OF UNIQUE REFLECTIONS   : 115641                             
REMARK 200  RESOLUTION RANGE HIGH      (A) : 2.400                              
REMARK 200  RESOLUTION RANGE LOW       (A) : 40.000                             
REMARK 200  REJECTION CRITERIA  (SIGMA(I)) : -3.000                             
REMARK 200                                                                      
REMARK 200 OVERALL.                                                             
REMARK 200  COMPLETENESS FOR RANGE     (%) : 95.7                               
REMARK 200  DATA REDUNDANCY                : 3.600                              
REMARK 200  R MERGE                    (I) : NULL                               
REMARK 200  R SYM                      (I) : 0.09600                            
REMARK 200  <I/SIGMA(I)> FOR THE DATA SET  : 11.4000                            
REMARK 200                                                                      
REMARK 200 IN THE HIGHEST RESOLUTION SHELL.                                     
REMARK 200  HIGHEST RESOLUTION SHELL, RANGE HIGH (A) : 2.40                     
REMARK 200  HIGHEST RESOLUTION SHELL, RANGE LOW  (A) : 2.49                     
REMARK 200  COMPLETENESS FOR SHELL     (%) : 90.4                               
REMARK 200  DATA REDUNDANCY IN SHELL       : 2.20                               
REMARK 200  R MERGE FOR SHELL          (I) : NULL                               
REMARK 200  R SYM FOR SHELL            (I) : 0.35400                            
REMARK 200  <I/SIGMA(I)> FOR SHELL         : 1.200                              
REMARK 200                                                                      
REMARK 200 DIFFRACTION PROTOCOL: SINGLE WAVELENGTH                              
REMARK 200 METHOD USED TO DETERMINE THE STRUCTURE: MOLECULAR REPLACEMENT        
REMARK 200 SOFTWARE USED: PHASER                                                
REMARK 200 STARTING MODEL: NULL                                                 
REMARK 200                                                                      
REMARK 200 REMARK: NULL                                                         
REMARK 280                                                                      
REMARK 280 CRYSTAL                                                              
REMARK 280 SOLVENT CONTENT, VS   (%): 56.40                                     
REMARK 280 MATTHEWS COEFFICIENT, VM (ANGSTROMS**3/DA): 2.82                     
REMARK 280                                                                      
REMARK 280 CRYSTALLIZATION CONDITIONS: VAPOR DIFFUSION, HANGING DROP            
REMARK 290                                                                      
REMARK 290 CRYSTALLOGRAPHIC SYMMETRY                                            
REMARK 290 SYMMETRY OPERATORS FOR SPACE GROUP: P 21 21 2                        
REMARK 290                                                                      
REMARK 290      SYMOP   SYMMETRY                                                
REMARK 290     NNNMMM   OPERATOR                                                
REMARK 290       1555   X,Y,Z                                                   
REMARK 290       2555   -X,-Y,Z                                                 
REMARK 290       3555   -X+1/2,Y+1/2,-Z                                         
REMARK 290       4555   X+1/2,-Y+1/2,-Z                                         
REMARK 290                                                                      
REMARK 290     WHERE NNN -> OPERATOR NUMBER                                     
REMARK 290           MMM -> TRANSLATION VECTOR                                  
REMARK 290                                                                      
REMARK 290 CRYSTALLOGRAPHIC SYMMETRY TRANSFORMATIONS                            
REMARK 290 THE FOLLOWING TRANSFORMATIONS OPERATE ON THE ATOM/HETATM             
REMARK 290 RECORDS IN THIS ENTRY TO PRODUCE CRYSTALLOGRAPHICALLY                
REMARK 290 RELATED MOLECULES.                                                   
REMARK 290   SMTRY1   1  1.000000  0.000000  0.000000        0.00000            
REMARK 290   SMTRY2   1  0.000000  1.000000  0.000000        0.00000            
REMARK 290   SMTRY3   1  0.000000  0.000000  1.000000        0.00000            
REMARK 290   SMTRY1   2 -1.000000  0.000000  0.000000        0.00000            
REMARK 290   SMTRY2   2  0.000000 -1.000000  0.000000        0.00000            
REMARK 290   SMTRY3   2  0.000000  0.000000  1.000000        0.00000            
REMARK 290   SMTRY1   3 -1.000000  0.000000  0.000000       90.47100            
REMARK 290   SMTRY2   3  0.000000  1.000000  0.000000       67.68850            
REMARK 290   SMTRY3   3  0.000000  0.000000 -1.000000        0.00000            
REMARK 290   SMTRY1   4  1.000000  0.000000  0.000000       90.47100            
REMARK 290   SMTRY2   4  0.000000 -1.000000  0.000000       67.68850            
REMARK 290   SMTRY3   4  0.000000  0.000000 -1.000000        0.00000            
REMARK 290                                                                      
REMARK 290 REMARK: NULL                                                         
REMARK 300                                                                      
REMARK 300 BIOMOLECULE: 1, 2                                                    
REMARK 300 SEE REMARK 350 FOR THE AUTHOR PROVIDED AND/OR PROGRAM                
REMARK 300 GENERATED ASSEMBLY INFORMATION FOR THE STRUCTURE IN                  
REMARK 300 THIS ENTRY. THE REMARK MAY ALSO PROVIDE INFORMATION ON               
REMARK 300 BURIED SURFACE AREA.                                                 
REMARK 350                                                                      
REMARK 350 COORDINATES FOR A COMPLETE MULTIMER REPRESENTING THE KNOWN           
REMARK 350 BIOLOGICALLY SIGNIFICANT OLIGOMERIZATION STATE OF THE                
REMARK 350 MOLECULE CAN BE GENERATED BY APPLYING BIOMT TRANSFORMATIONS          
REMARK 350 GIVEN BELOW.  BOTH NON-CRYSTALLOGRAPHIC AND                          
REMARK 350 CRYSTALLOGRAPHIC OPERATIONS ARE GIVEN.                               
REMARK 350                                                                      
REMARK 350 BIOMOLECULE: 1                                                       
REMARK 350 AUTHOR DETERMINED BIOLOGICAL UNIT: DIMERIC                           
REMARK 350 SOFTWARE DETERMINED QUATERNARY STRUCTURE: DIMERIC                    
REMARK 350 SOFTWARE USED: PISA                                                  
REMARK 350 TOTAL BURIED SURFACE AREA: 12270 ANGSTROM**2                         
REMARK 350 SURFACE AREA OF THE COMPLEX: 42460 ANGSTROM**2                       
REMARK 350 CHANGE IN SOLVENT FREE ENERGY: -14.0 KCAL/MOL                        
REMARK 350 APPLY THE FOLLOWING TO CHAINS: A, B                                  
REMARK 350   BIOMT1   1  1.000000  0.000000  0.000000        0.00000            
REMARK 350   BIOMT2   1  0.000000  1.000000  0.000000        0.00000            
REMARK 350   BIOMT3   1  0.000000  0.000000  1.000000        0.00000            
REMARK 350                                                                      
REMARK 350 BIOMOLECULE: 2                                                       
REMARK 350 AUTHOR DETERMINED BIOLOGICAL UNIT: DIMERIC                           
REMARK 350 SOFTWARE DETERMINED QUATERNARY STRUCTURE: DIMERIC                    
REMARK 350 SOFTWARE USED: PISA                                                  
REMARK 350 TOTAL BURIED SURFACE AREA: 12270 ANGSTROM**2                         
REMARK 350 SURFACE AREA OF THE COMPLEX: 42520 ANGSTROM**2                       
REMARK 350 CHANGE IN SOLVENT FREE ENERGY: -13.0 KCAL/MOL                        
REMARK 350 APPLY THE FOLLOWING TO CHAINS: C, D                                  
REMARK 350   BIOMT1   1  1.000000  0.000000  0.000000        0.00000            
REMARK 350   BIOMT2   1  0.000000  1.000000  0.000000        0.00000            
REMARK 350   BIOMT3   1  0.000000  0.000000  1.000000        0.00000            
REMARK 465                                                                      
REMARK 465 MISSING RESIDUES                                                     
REMARK 465 THE FOLLOWING RESIDUES WERE NOT LOCATED IN THE                       
REMARK 465 EXPERIMENT. (M=MODEL NUMBER; RES=RESIDUE NAME; C=CHAIN               
REMARK 465 IDENTIFIER; SSSEQ=SEQUENCE NUMBER; I=INSERTION CODE.)                
REMARK 465                                                                      
REMARK 465   M RES C SSSEQI                                                     
REMARK 465     ASP A   570                                                      
REMARK 465     PRO A   571                                                      
REMARK 465     GLN A   572                                                      
REMARK 465     PRO A   573                                                      
REMARK 465     THR A   574                                                      
REMARK 465     LYS A   575                                                      
REMARK 465     THR A   576                                                      
REMARK 465     ALA A   577                                                      
REMARK 465     THR A   578                                                      
REMARK 465     ILE A   579                                                      
REMARK 465     ASN A   580                                                      
REMARK 465     ALA A   581                                                      
REMARK 465     SER A   582                                                      
REMARK 465     ALA A   583                                                      
REMARK 465     SER A   584                                                      
REMARK 465     HIS A   585                                                      
REMARK 465     SER A   586                                                      
REMARK 465     ARG A   587                                                      
REMARK 465     LEU A   588                                                      
REMARK 465     ASP A   589                                                      
REMARK 465     ASP A   590                                                      
REMARK 465     ILE A   591                                                      
REMARK 465     ASN A   592                                                      
REMARK 465     PRO A   593                                                      
REMARK 465     THR A   594                                                      
REMARK 465     VAL A   595                                                      
REMARK 465     LEU A   596                                                      
REMARK 465     ILE A   597                                                      
REMARK 465     LYS A   598                                                      
REMARK 465     ARG A   599                                                      
REMARK 465     ARG A   600                                                      
REMARK 465     SER A   601                                                      
REMARK 465     THR A   602                                                      
REMARK 465     GLU A   603                                                      
REMARK 465     LEU A   604                                                      
REMARK 465     ASP B   570                                                      
REMARK 465     PRO B   571                                                      
REMARK 465     GLN B   572                                                      
REMARK 465     PRO B   573                                                      
REMARK 465     THR B   574                                                      
REMARK 465     LYS B   575                                                      
REMARK 465     THR B   576                                                      
REMARK 465     ALA B   577                                                      
REMARK 465     THR B   578                                                      
REMARK 465     ILE B   579                                                      
REMARK 465     ASN B   580                                                      
REMARK 465     ALA B   581                                                      
REMARK 465     SER B   582                                                      
REMARK 465     ALA B   583                                                      
REMARK 465     SER B   584                                                      
REMARK 465     HIS B   585                                                      
REMARK 465     SER B   586                                                      
REMARK 465     ARG B   587                                                      
REMARK 465     LEU B   588                                                      
REMARK 465     ASP B   589                                                      
REMARK 465     ASP B   590                                                      
REMARK 465     ILE B   591                                                      
REMARK 465     ASN B   592                                                      
REMARK 465     PRO B   593                                                      
REMARK 465     THR B   594                                                      
REMARK 465     VAL B   595                                                      
REMARK 465     LEU B   596                                                      
REMARK 465     ILE B   597                                                      
REMARK 465     LYS B   598                                                      
REMARK 465     ARG B   599                                                      
REMARK 465     ARG B   600                                                      
REMARK 465     SER B   601                                                      
REMARK 465     THR B   602                                                      
REMARK 465     GLU B   603                                                      
REMARK 465     LEU B   604                                                      
REMARK 465     ASP C   570                                                      
REMARK 465     PRO C   571                                                      
REMARK 465     GLN C   572                                                      
REMARK 465     PRO C   573                                                      
REMARK 465     THR C   574                                                      
REMARK 465     LYS C   575                                                      
REMARK 465     THR C   576                                                      
REMARK 465     ALA C   577                                                      
REMARK 465     THR C   578                                                      
REMARK 465     ILE C   579                                                      
REMARK 465     ASN C   580                                                      
REMARK 465     ALA C   581                                                      
REMARK 465     SER C   582                                                      
REMARK 465     ALA C   583                                                      
REMARK 465     SER C   584                                                      
REMARK 465     HIS C   585                                                      
REMARK 465     SER C   586                                                      
REMARK 465     ARG C   587                                                      
REMARK 465     LEU C   588                                                      
REMARK 465     ASP C   589                                                      
REMARK 465     ASP C   590                                                      
REMARK 465     ILE C   591                                                      
REMARK 465     ASN C   592                                                      
REMARK 465     PRO C   593                                                      
REMARK 465     THR C   594                                                      
REMARK 465     VAL C   595                                                      
REMARK 465     LEU C   596                                                      
REMARK 465     ILE C   597                                                      
REMARK 465     LYS C   598                                                      
REMARK 465     ARG C   599                                                      
REMARK 465     ARG C   600                                                      
REMARK 465     SER C   601                                                      
REMARK 465     THR C   602                                                      
REMARK 465     GLU C   603                                                      
REMARK 465     LEU C   604                                                      
REMARK 465     ASP D   570                                                      
REMARK 465     PRO D   571                                                      
REMARK 465     GLN D   572                                                      
REMARK 465     PRO D   573                                                      
REMARK 465     THR D   574                                                      
REMARK 465     LYS D   575                                                      
REMARK 465     THR D   576                                                      
REMARK 465     ALA D   577                                                      
REMARK 465     THR D   578                                                      
REMARK 465     ILE D   579                                                      
REMARK 465     ASN D   580                                                      
REMARK 465     ALA D   581                                                      
REMARK 465     SER D   582                                                      
REMARK 465     ALA D   583                                                      
REMARK 465     SER D   584                                                      
REMARK 465     HIS D   585                                                      
REMARK 465     SER D   586                                                      
REMARK 465     ARG D   587                                                      
REMARK 465     LEU D   588                                                      
REMARK 465     ASP D   589                                                      
REMARK 465     ASP D   590                                                      
REMARK 465     ILE D   591                                                      
REMARK 465     ASN D   592                                                      
REMARK 465     PRO D   593                                                      
REMARK 465     THR D   594                                                      
REMARK 465     VAL D   595                                                      
REMARK 465     LEU D   596                                                      
REMARK 465     ILE D   597                                                      
REMARK 465     LYS D   598                                                      
REMARK 465     ARG D   599                                                      
REMARK 465     ARG D   600                                                      
REMARK 465     SER D   601                                                      
REMARK 465     THR D   602                                                      
REMARK 465     GLU D   603                                                      
REMARK 465     LEU D   604                                                      
REMARK 500                                                                      
REMARK 500 GEOMETRY AND STEREOCHEMISTRY                                         
REMARK 500 SUBTOPIC: CLOSE CONTACTS IN SAME ASYMMETRIC UNIT                     
REMARK 500                                                                      
REMARK 500 THE FOLLOWING ATOMS ARE IN CLOSE CONTACT.                            
REMARK 500                                                                      
REMARK 500  ATM1  RES C  SSEQI   ATM2  RES C  SSEQI           DISTANCE          
REMARK 500   O    PHE D   128     NH2  ARG D   362              2.00            
REMARK 500   O    PHE B   128     NH2  ARG B   362              2.00            
REMARK 500   O    PHE C   128     NH2  ARG C   362              2.03            
REMARK 500   O    PHE A   128     NH2  ARG A   362              2.03            
REMARK 500                                                                      
REMARK 500 REMARK: NULL                                                         
REMARK 500                                                                      
REMARK 500 GEOMETRY AND STEREOCHEMISTRY                                         
REMARK 500 SUBTOPIC: CLOSE CONTACTS                                             
REMARK 500                                                                      
REMARK 500 THE FOLLOWING ATOMS THAT ARE RELATED BY CRYSTALLOGRAPHIC             
REMARK 500 SYMMETRY ARE IN CLOSE CONTACT.  AN ATOM LOCATED WITHIN 0.15          
REMARK 500 ANGSTROMS OF A SYMMETRY RELATED ATOM IS ASSUMED TO BE ON A           
REMARK 500 SPECIAL POSITION AND IS, THEREFORE, LISTED IN REMARK 375             
REMARK 500 INSTEAD OF REMARK 500.  ATOMS WITH NON-BLANK ALTERNATE               
REMARK 500 LOCATION INDICATORS ARE NOT INCLUDED IN THE CALCULATIONS.            
REMARK 500                                                                      
REMARK 500 DISTANCE CUTOFF:                                                     
REMARK 500 2.2 ANGSTROMS FOR CONTACTS NOT INVOLVING HYDROGEN ATOMS              
REMARK 500 1.6 ANGSTROMS FOR CONTACTS INVOLVING HYDROGEN ATOMS                  
REMARK 500                                                                      
REMARK 500  ATM1  RES C  SSEQI   ATM2  RES C  SSEQI  SSYMOP   DISTANCE          
REMARK 500   OE1  GLU B   476     O2   BOG A   703     4545     2.02            
REMARK 500                                                                      
REMARK 500 REMARK: NULL                                                         
REMARK 500                                                                      
REMARK 500 GEOMETRY AND STEREOCHEMISTRY                                         
REMARK 500 SUBTOPIC: COVALENT BOND LENGTHS                                      
REMARK 500                                                                      
REMARK 500 THE STEREOCHEMICAL PARAMETERS OF THE FOLLOWING RESIDUES              
REMARK 500 HAVE VALUES WHICH DEVIATE FROM EXPECTED VALUES BY MORE               
REMARK 500 THAN 6*RMSD (M=MODEL NUMBER; RES=RESIDUE NAME; C=CHAIN               
REMARK 500 IDENTIFIER; SSEQ=SEQUENCE NUMBER; I=INSERTION CODE).                 
REMARK 500                                                                      
REMARK 500 STANDARD TABLE:                                                      
REMARK 500 FORMAT: (10X,I3,1X,2(A3,1X,A1,I4,A1,1X,A4,3X),1X,F6.3)               
REMARK 500                                                                      
REMARK 500 EXPECTED VALUES PROTEIN: ENGH AND HUBER, 1999                        
REMARK 500 EXPECTED VALUES NUCLEIC ACID: CLOWNEY ET AL 1996                     
REMARK 500                                                                      
REMARK 500  M RES CSSEQI ATM1   RES CSSEQI ATM2   DEVIATION                     
REMARK 500    CYS A 526   CB    CYS A 526   SG     -0.111                       
REMARK 500                                                                      
REMARK 500 REMARK: NULL                                                         
REMARK 500                                                                      
REMARK 500 GEOMETRY AND STEREOCHEMISTRY                                         
REMARK 500 SUBTOPIC: TORSION ANGLES                                             
REMARK 500                                                                      
REMARK 500 TORSION ANGLES OUTSIDE THE EXPECTED RAMACHANDRAN REGIONS:            
REMARK 500 (M=MODEL NUMBER; RES=RESIDUE NAME; C=CHAIN IDENTIFIER;               
REMARK 500 SSEQ=SEQUENCE NUMBER; I=INSERTION CODE).                             
REMARK 500                                                                      
REMARK 500 STANDARD TABLE:                                                      
REMARK 500 FORMAT:(10X,I3,1X,A3,1X,A1,I4,A1,4X,F7.2,3X,F7.2)                    
REMARK 500                                                                      
REMARK 500 EXPECTED VALUES: GJ KLEYWEGT AND TA JONES (1996). PHI/PSI-           
REMARK 500 CHOLOGY: RAMACHANDRAN REVISITED. STRUCTURE 4, 1395 - 1400            
REMARK 500                                                                      
REMARK 500  M RES CSSEQI        PSI       PHI                                   
REMARK 500    ARG A  29       12.15     82.61                                   
REMARK 500    THR A  35       66.10   -116.74                                   
REMARK 500    THR A  45      120.05    -34.65                                   
REMARK 500    HIS A  80     -169.34   -129.38                                   
REMARK 500    THR A 115      -80.99   -121.20                                   
REMARK 500    ASP A 159      119.21    -37.44                                   
REMARK 500    LYS A 239      154.55    -48.16                                   
REMARK 500    PRO A 250     -179.70    -67.30                                   
REMARK 500    TRP A 373       44.75    -89.36                                   
REMARK 500    GLU A 384     -114.33     53.27                                   
REMARK 500    ASN A 425       15.33   -145.06                                   
REMARK 500    SER A 482      -52.51     72.61                                   
REMARK 500    ARG A 499      158.40    -49.56                                   
REMARK 500    PRO B  20        0.08    -68.56                                   
REMARK 500    ARG B  29       -0.28     89.25                                   
REMARK 500    THR B  35       67.95   -117.68                                   
REMARK 500    THR B  45      122.91    -35.72                                   
REMARK 500    HIS B  80     -169.63   -127.14                                   
REMARK 500    THR B 115      -86.97   -119.70                                   
REMARK 500    ASP B 159      116.98    -37.15                                   
REMARK 500    ARG B 171      -72.77    -88.70                                   
REMARK 500    TRP B 373       43.65    -89.34                                   
REMARK 500    GLU B 384     -116.04     51.33                                   
REMARK 500    ASN B 425       14.33   -144.84                                   
REMARK 500    SER B 482      -52.49     71.81                                   
REMARK 500    CYS B 561       62.91     27.34                                   
REMARK 500    VAL B 568       98.44    -68.81                                   
REMARK 500    THR C  35       66.91   -118.93                                   
REMARK 500    THR C  45      119.03    -36.44                                   
REMARK 500    HIS C  80     -169.86   -128.42                                   
REMARK 500    THR C 115      -84.77   -119.41                                   
REMARK 500    ASP C 159      118.96    -39.76                                   
REMARK 500    ARG C 171      -70.04    -89.17                                   
REMARK 500    LYS C 239      155.75    -48.38                                   
REMARK 500    PRO C 250     -179.97    -69.97                                   
REMARK 500    TRP C 373       43.66    -91.50                                   
REMARK 500    GLU C 384     -115.29     52.98                                   
REMARK 500    ASN C 425       15.33   -144.50                                   
REMARK 500    SER C 482      -52.74     73.66                                   
REMARK 500    ARG C 499      158.44    -49.99                                   
REMARK 500    ASN D  24       39.21     73.27                                   
REMARK 500    ARG D  29        0.78     90.39                                   
REMARK 500    THR D  35       68.13   -116.98                                   
REMARK 500    THR D  45      121.58    -35.74                                   
REMARK 500    THR D 115      -83.61   -118.84                                   
REMARK 500    ASP D 159      117.45    -35.94                                   
REMARK 500    ARG D 171      -71.15    -90.26                                   
REMARK 500    TRP D 373       43.95    -89.09                                   
REMARK 500    GLU D 384     -114.35     50.75                                   
REMARK 500    ASN D 425       13.78   -144.91                                   
REMARK 500                                                                      
REMARK 500 THIS ENTRY HAS      53 RAMACHANDRAN OUTLIERS.                        
REMARK 500                                                                      
REMARK 500 REMARK: NULL                                                         
REMARK 525                                                                      
REMARK 525 SOLVENT                                                              
REMARK 525                                                                      
REMARK 525 THE SOLVENT MOLECULES HAVE CHAIN IDENTIFIERS THAT                    
REMARK 525 INDICATE THE POLYMER CHAIN WITH WHICH THEY ARE MOST                  
REMARK 525 CLOSELY ASSOCIATED. THE REMARK LISTS ALL THE SOLVENT                 
REMARK 525 MOLECULES WHICH ARE MORE THAN 5A AWAY FROM THE                       
REMARK 525 NEAREST POLYMER CHAIN (M = MODEL NUMBER;                             
REMARK 525 RES=RESIDUE NAME; C=CHAIN IDENTIFIER; SSEQ=SEQUENCE                  
REMARK 525 NUMBER; I=INSERTION CODE):                                           
REMARK 525                                                                      
REMARK 525  M RES CSSEQI                                                        
REMARK 525    HOH D 621        DISTANCE =  6.72 ANGSTROMS                       
REMARK 620                                                                      
REMARK 620 METAL COORDINATION                                                   
REMARK 620 (M=MODEL NUMBER; RES=RESIDUE NAME; C=CHAIN IDENTIFIER;               
REMARK 620 SSEQ=SEQUENCE NUMBER; I=INSERTION CODE):                             
REMARK 620                                                                      
REMARK 620 COORDINATION ANGLES FOR:  M RES CSSEQI METAL                         
REMARK 620                             HEM C 605  FE                            
REMARK 620 N RES CSSEQI ATOM                                                    
REMARK 620 1 HIS C 374   NE2                                                    
REMARK 620 2 HEM C 605   NA   94.6                                              
REMARK 620 3 HEM C 605   NB   97.1  86.7                                        
REMARK 620 4 HEM C 605   NC   96.6 166.8  85.0                                  
REMARK 620 5 HEM C 605   ND   89.4  93.3 173.5  93.9                            
REMARK 620 N                    1     2     3     4                             
REMARK 620                                                                      
REMARK 620 COORDINATION ANGLES FOR:  M RES CSSEQI METAL                         
REMARK 620                             HEM A 605  FE                            
REMARK 620 N RES CSSEQI ATOM                                                    
REMARK 620 1 HIS A 374   NE2                                                    
REMARK 620 2 HEM A 605   NA   92.6                                              
REMARK 620 3 HEM A 605   NB   94.7  86.9                                        
REMARK 620 4 HEM A 605   NC   96.4 168.9  85.8                                  
REMARK 620 5 HEM A 605   ND   89.4  92.8 175.9  93.8                            
REMARK 620 N                    1     2     3     4                             
REMARK 620                                                                      
REMARK 620 COORDINATION ANGLES FOR:  M RES CSSEQI METAL                         
REMARK 620                             HEM B 605  FE                            
REMARK 620 N RES CSSEQI ATOM                                                    
REMARK 620 1 HIS B 374   NE2                                                    
REMARK 620 2 HEM B 605   NA   85.1                                              
REMARK 620 3 HEM B 605   NB   86.7  85.1                                        
REMARK 620 4 HEM B 605   NC   94.5 175.3  90.2                                  
REMARK 620 5 HEM B 605   ND   92.1  96.1 178.3  88.6                            
REMARK 620 N                    1     2     3     4                             
REMARK 620                                                                      
REMARK 620 COORDINATION ANGLES FOR:  M RES CSSEQI METAL                         
REMARK 620                             HEM D 605  FE                            
REMARK 620 N RES CSSEQI ATOM                                                    
REMARK 620 1 HIS D 374   NE2                                                    
REMARK 620 2 HEM D 605   NA   90.1                                              
REMARK 620 3 HEM D 605   NB   85.0  87.6                                        
REMARK 620 4 HEM D 605   NC   90.9 172.5  85.1                                  
REMARK 620 5 HEM D 605   ND   94.6  91.2 178.7  96.1                            
REMARK 620 N                    1     2     3     4                             
REMARK 800                                                                      
REMARK 800 SITE                                                                 
REMARK 800 SITE_IDENTIFIER: AC1                                                 
REMARK 800 EVIDENCE_CODE: SOFTWARE                                              
REMARK 800 SITE_DESCRIPTION: BINDING SITE FOR RESIDUE NAG A 661                 
REMARK 800                                                                      
REMARK 800 SITE_IDENTIFIER: AC2                                                 
REMARK 800 EVIDENCE_CODE: SOFTWARE                                              
REMARK 800 SITE_DESCRIPTION: BINDING SITE FOR RESIDUE NAG A 671                 
REMARK 800                                                                      
REMARK 800 SITE_IDENTIFIER: AC3                                                 
REMARK 800 EVIDENCE_CODE: SOFTWARE                                              
REMARK 800 SITE_DESCRIPTION: BINDING SITE FOR RESIDUE NAG A 672                 
REMARK 800                                                                      
REMARK 800 SITE_IDENTIFIER: AC4                                                 
REMARK 800 EVIDENCE_CODE: SOFTWARE                                              
REMARK 800 SITE_DESCRIPTION: BINDING SITE FOR RESIDUE NAG A 673                 
REMARK 800                                                                      
REMARK 800 SITE_IDENTIFIER: AC5                                                 
REMARK 800 EVIDENCE_CODE: SOFTWARE                                              
REMARK 800 SITE_DESCRIPTION: BINDING SITE FOR RESIDUE NAG A 681                 
REMARK 800                                                                      
REMARK 800 SITE_IDENTIFIER: AC6                                                 
REMARK 800 EVIDENCE_CODE: SOFTWARE                                              
REMARK 800 SITE_DESCRIPTION: BINDING SITE FOR RESIDUE HEM A 605                 
REMARK 800                                                                      
REMARK 800 SITE_IDENTIFIER: AC7                                                 
REMARK 800 EVIDENCE_CODE: SOFTWARE                                              
REMARK 800 SITE_DESCRIPTION: BINDING SITE FOR RESIDUE CEL A 682                 
REMARK 800                                                                      
REMARK 800 SITE_IDENTIFIER: AC8                                                 
REMARK 800 EVIDENCE_CODE: SOFTWARE                                              
REMARK 800 SITE_DESCRIPTION: BINDING SITE FOR RESIDUE BOG A 703                 
REMARK 800                                                                      
REMARK 800 SITE_IDENTIFIER: AC9                                                 
REMARK 800 EVIDENCE_CODE: SOFTWARE                                              
REMARK 800 SITE_DESCRIPTION: BINDING SITE FOR RESIDUE NAG B 661                 
REMARK 800                                                                      
REMARK 800 SITE_IDENTIFIER: BC1                                                 
REMARK 800 EVIDENCE_CODE: SOFTWARE                                              
REMARK 800 SITE_DESCRIPTION: BINDING SITE FOR RESIDUE NAG B 671                 
REMARK 800                                                                      
REMARK 800 SITE_IDENTIFIER: BC2                                                 
REMARK 800 EVIDENCE_CODE: SOFTWARE                                              
REMARK 800 SITE_DESCRIPTION: BINDING SITE FOR RESIDUE NAG B 672                 
REMARK 800                                                                      
REMARK 800 SITE_IDENTIFIER: BC3                                                 
REMARK 800 EVIDENCE_CODE: SOFTWARE                                              
REMARK 800 SITE_DESCRIPTION: BINDING SITE FOR RESIDUE NAG B 673                 
REMARK 800                                                                      
REMARK 800 SITE_IDENTIFIER: BC4                                                 
REMARK 800 EVIDENCE_CODE: SOFTWARE                                              
REMARK 800 SITE_DESCRIPTION: BINDING SITE FOR RESIDUE NAG B 681                 
REMARK 800                                                                      
REMARK 800 SITE_IDENTIFIER: BC5                                                 
REMARK 800 EVIDENCE_CODE: SOFTWARE                                              
REMARK 800 SITE_DESCRIPTION: BINDING SITE FOR RESIDUE HEM B 605                 
REMARK 800                                                                      
REMARK 800 SITE_IDENTIFIER: BC6                                                 
REMARK 800 EVIDENCE_CODE: SOFTWARE                                              
REMARK 800 SITE_DESCRIPTION: BINDING SITE FOR RESIDUE CEL B 682                 
REMARK 800                                                                      
REMARK 800 SITE_IDENTIFIER: BC7                                                 
REMARK 800 EVIDENCE_CODE: SOFTWARE                                              
REMARK 800 SITE_DESCRIPTION: BINDING SITE FOR RESIDUE NAG C 661                 
REMARK 800                                                                      
REMARK 800 SITE_IDENTIFIER: BC8                                                 
REMARK 800 EVIDENCE_CODE: SOFTWARE                                              
REMARK 800 SITE_DESCRIPTION: BINDING SITE FOR RESIDUE NAG C 671                 
REMARK 800                                                                      
REMARK 800 SITE_IDENTIFIER: BC9                                                 
REMARK 800 EVIDENCE_CODE: SOFTWARE                                              
REMARK 800 SITE_DESCRIPTION: BINDING SITE FOR RESIDUE NAG C 672                 
REMARK 800                                                                      
REMARK 800 SITE_IDENTIFIER: CC1                                                 
REMARK 800 EVIDENCE_CODE: SOFTWARE                                              
REMARK 800 SITE_DESCRIPTION: BINDING SITE FOR RESIDUE NAG C 673                 
REMARK 800                                                                      
REMARK 800 SITE_IDENTIFIER: CC2                                                 
REMARK 800 EVIDENCE_CODE: SOFTWARE                                              
REMARK 800 SITE_DESCRIPTION: BINDING SITE FOR RESIDUE NAG C 681                 
REMARK 800                                                                      
REMARK 800 SITE_IDENTIFIER: CC3                                                 
REMARK 800 EVIDENCE_CODE: SOFTWARE                                              
REMARK 800 SITE_DESCRIPTION: BINDING SITE FOR RESIDUE HEM C 605                 
REMARK 800                                                                      
REMARK 800 SITE_IDENTIFIER: CC4                                                 
REMARK 800 EVIDENCE_CODE: SOFTWARE                                              
REMARK 800 SITE_DESCRIPTION: BINDING SITE FOR RESIDUE CEL C 682                 
REMARK 800                                                                      
REMARK 800 SITE_IDENTIFIER: CC5                                                 
REMARK 800 EVIDENCE_CODE: SOFTWARE                                              
REMARK 800 SITE_DESCRIPTION: BINDING SITE FOR RESIDUE NAG D 661                 
REMARK 800                                                                      
REMARK 800 SITE_IDENTIFIER: CC6                                                 
REMARK 800 EVIDENCE_CODE: SOFTWARE                                              
REMARK 800 SITE_DESCRIPTION: BINDING SITE FOR RESIDUE NAG D 671                 
REMARK 800                                                                      
REMARK 800 SITE_IDENTIFIER: CC7                                                 
REMARK 800 EVIDENCE_CODE: SOFTWARE                                              
REMARK 800 SITE_DESCRIPTION: BINDING SITE FOR RESIDUE NAG D 672                 
REMARK 800                                                                      
REMARK 800 SITE_IDENTIFIER: CC8                                                 
REMARK 800 EVIDENCE_CODE: SOFTWARE                                              
REMARK 800 SITE_DESCRIPTION: BINDING SITE FOR RESIDUE NAG D 673                 
REMARK 800                                                                      
REMARK 800 SITE_IDENTIFIER: CC9                                                 
REMARK 800 EVIDENCE_CODE: SOFTWARE                                              
REMARK 800 SITE_DESCRIPTION: BINDING SITE FOR RESIDUE NAG D 681                 
REMARK 800                                                                      
REMARK 800 SITE_IDENTIFIER: DC1                                                 
REMARK 800 EVIDENCE_CODE: SOFTWARE                                              
REMARK 800 SITE_DESCRIPTION: BINDING SITE FOR RESIDUE HEM D 605                 
REMARK 800                                                                      
REMARK 800 SITE_IDENTIFIER: DC2                                                 
REMARK 800 EVIDENCE_CODE: SOFTWARE                                              
REMARK 800 SITE_DESCRIPTION: BINDING SITE FOR RESIDUE CEL D 682                 
REMARK 800                                                                      
REMARK 800 SITE_IDENTIFIER: DC3                                                 
REMARK 800 EVIDENCE_CODE: SOFTWARE                                              
REMARK 800 SITE_DESCRIPTION: BINDING SITE FOR RESIDUE BOG D 703                 
REMARK 900                                                                      
REMARK 900 RELATED ENTRIES                                                      
REMARK 900 RELATED ID: 6COX   RELATED DB: PDB                                   
REMARK 900 STRUCTURE OF SC-558 BOUND AT THE COX-2 ACTIVE SITE                   
DBREF  3LN1 A   18   604  UNP    Q05769   PGH2_MOUSE      18    604             
DBREF  3LN1 B   18   604  UNP    Q05769   PGH2_MOUSE      18    604             
DBREF  3LN1 C   18   604  UNP    Q05769   PGH2_MOUSE      18    604             
DBREF  3LN1 D   18   604  UNP    Q05769   PGH2_MOUSE      18    604             
SEQRES   1 A  587  ALA ASN PRO CYS CYS SER ASN PRO CYS GLN ASN ARG GLY          
SEQRES   2 A  587  GLU CYS MET SER THR GLY PHE ASP GLN TYR LYS CYS ASP          
SEQRES   3 A  587  CYS THR ARG THR GLY PHE TYR GLY GLU ASN CYS THR THR          
SEQRES   4 A  587  PRO GLU PHE LEU THR ARG ILE LYS LEU LEU LEU LYS PRO          
SEQRES   5 A  587  THR PRO ASN THR VAL HIS TYR ILE LEU THR HIS PHE LYS          
SEQRES   6 A  587  GLY VAL TRP ASN ILE VAL ASN ASN ILE PRO PHE LEU ARG          
SEQRES   7 A  587  SER LEU ILE MET LYS TYR VAL LEU THR SER ARG SER TYR          
SEQRES   8 A  587  LEU ILE ASP SER PRO PRO THR TYR ASN VAL HIS TYR GLY          
SEQRES   9 A  587  TYR LYS SER TRP GLU ALA PHE SER ASN LEU SER TYR TYR          
SEQRES  10 A  587  THR ARG ALA LEU PRO PRO VAL ALA ASP ASP CYS PRO THR          
SEQRES  11 A  587  PRO MET GLY VAL LYS GLY ASN LYS GLU LEU PRO ASP SER          
SEQRES  12 A  587  LYS GLU VAL LEU GLU LYS VAL LEU LEU ARG ARG GLU PHE          
SEQRES  13 A  587  ILE PRO ASP PRO GLN GLY SER ASN MET MET PHE ALA PHE          
SEQRES  14 A  587  PHE ALA GLN HIS PHE THR HIS GLN PHE PHE LYS THR ASP          
SEQRES  15 A  587  HIS LYS ARG GLY PRO GLY PHE THR ARG GLY LEU GLY HIS          
SEQRES  16 A  587  GLY VAL ASP LEU ASN HIS ILE TYR GLY GLU THR LEU ASP          
SEQRES  17 A  587  ARG GLN HIS LYS LEU ARG LEU PHE LYS ASP GLY LYS LEU          
SEQRES  18 A  587  LYS TYR GLN VAL ILE GLY GLY GLU VAL TYR PRO PRO THR          
SEQRES  19 A  587  VAL LYS ASP THR GLN VAL GLU MET ILE TYR PRO PRO HIS          
SEQRES  20 A  587  ILE PRO GLU ASN LEU GLN PHE ALA VAL GLY GLN GLU VAL          
SEQRES  21 A  587  PHE GLY LEU VAL PRO GLY LEU MET MET TYR ALA THR ILE          
SEQRES  22 A  587  TRP LEU ARG GLU HIS ASN ARG VAL CYS ASP ILE LEU LYS          
SEQRES  23 A  587  GLN GLU HIS PRO GLU TRP GLY ASP GLU GLN LEU PHE GLN          
SEQRES  24 A  587  THR SER ARG LEU ILE LEU ILE GLY GLU THR ILE LYS ILE          
SEQRES  25 A  587  VAL ILE GLU ASP TYR VAL GLN HIS LEU SER GLY TYR HIS          
SEQRES  26 A  587  PHE LYS LEU LYS PHE ASP PRO GLU LEU LEU PHE ASN GLN          
SEQRES  27 A  587  GLN PHE GLN TYR GLN ASN ARG ILE ALA SER GLU PHE ASN          
SEQRES  28 A  587  THR LEU TYR HIS TRP HIS PRO LEU LEU PRO ASP THR PHE          
SEQRES  29 A  587  ASN ILE GLU ASP GLN GLU TYR SER PHE LYS GLN PHE LEU          
SEQRES  30 A  587  TYR ASN ASN SER ILE LEU LEU GLU HIS GLY LEU THR GLN          
SEQRES  31 A  587  PHE VAL GLU SER PHE THR ARG GLN ILE ALA GLY ARG VAL          
SEQRES  32 A  587  ALA GLY GLY ARG ASN VAL PRO ILE ALA VAL GLN ALA VAL          
SEQRES  33 A  587  ALA LYS ALA SER ILE ASP GLN SER ARG GLU MET LYS TYR          
SEQRES  34 A  587  GLN SER LEU ASN GLU TYR ARG LYS ARG PHE SER LEU LYS          
SEQRES  35 A  587  PRO TYR THR SER PHE GLU GLU LEU THR GLY GLU LYS GLU          
SEQRES  36 A  587  MET ALA ALA GLU LEU LYS ALA LEU TYR SER ASP ILE ASP          
SEQRES  37 A  587  VAL MET GLU LEU TYR PRO ALA LEU LEU VAL GLU LYS PRO          
SEQRES  38 A  587  ARG PRO ASP ALA ILE PHE GLY GLU THR MET VAL GLU LEU          
SEQRES  39 A  587  GLY ALA PRO PHE SER LEU LYS GLY LEU MET GLY ASN PRO          
SEQRES  40 A  587  ILE CYS SER PRO GLN TYR TRP LYS PRO SER THR PHE GLY          
SEQRES  41 A  587  GLY GLU VAL GLY PHE LYS ILE ILE ASN THR ALA SER ILE          
SEQRES  42 A  587  GLN SER LEU ILE CYS ASN ASN VAL LYS GLY CYS PRO PHE          
SEQRES  43 A  587  THR SER PHE ASN VAL GLN ASP PRO GLN PRO THR LYS THR          
SEQRES  44 A  587  ALA THR ILE ASN ALA SER ALA SER HIS SER ARG LEU ASP          
SEQRES  45 A  587  ASP ILE ASN PRO THR VAL LEU ILE LYS ARG ARG SER THR          
SEQRES  46 A  587  GLU LEU                                                      
SEQRES   1 B  587  ALA ASN PRO CYS CYS SER ASN PRO CYS GLN ASN ARG GLY          
SEQRES   2 B  587  GLU CYS MET SER THR GLY PHE ASP GLN TYR LYS CYS ASP          
SEQRES   3 B  587  CYS THR ARG THR GLY PHE TYR GLY GLU ASN CYS THR THR          
SEQRES   4 B  587  PRO GLU PHE LEU THR ARG ILE LYS LEU LEU LEU LYS PRO          
SEQRES   5 B  587  THR PRO ASN THR VAL HIS TYR ILE LEU THR HIS PHE LYS          
SEQRES   6 B  587  GLY VAL TRP ASN ILE VAL ASN ASN ILE PRO PHE LEU ARG          
SEQRES   7 B  587  SER LEU ILE MET LYS TYR VAL LEU THR SER ARG SER TYR          
SEQRES   8 B  587  LEU ILE ASP SER PRO PRO THR TYR ASN VAL HIS TYR GLY          
SEQRES   9 B  587  TYR LYS SER TRP GLU ALA PHE SER ASN LEU SER TYR TYR          
SEQRES  10 B  587  THR ARG ALA LEU PRO PRO VAL ALA ASP ASP CYS PRO THR          
SEQRES  11 B  587  PRO MET GLY VAL LYS GLY ASN LYS GLU LEU PRO ASP SER          
SEQRES  12 B  587  LYS GLU VAL LEU GLU LYS VAL LEU LEU ARG ARG GLU PHE          
SEQRES  13 B  587  ILE PRO ASP PRO GLN GLY SER ASN MET MET PHE ALA PHE          
SEQRES  14 B  587  PHE ALA GLN HIS PHE THR HIS GLN PHE PHE LYS THR ASP          
SEQRES  15 B  587  HIS LYS ARG GLY PRO GLY PHE THR ARG GLY LEU GLY HIS          
SEQRES  16 B  587  GLY VAL ASP LEU ASN HIS ILE TYR GLY GLU THR LEU ASP          
SEQRES  17 B  587  ARG GLN HIS LYS LEU ARG LEU PHE LYS ASP GLY LYS LEU          
SEQRES  18 B  587  LYS TYR GLN VAL ILE GLY GLY GLU VAL TYR PRO PRO THR          
SEQRES  19 B  587  VAL LYS ASP THR GLN VAL GLU MET ILE TYR PRO PRO HIS          
SEQRES  20 B  587  ILE PRO GLU ASN LEU GLN PHE ALA VAL GLY GLN GLU VAL          
SEQRES  21 B  587  PHE GLY LEU VAL PRO GLY LEU MET MET TYR ALA THR ILE          
SEQRES  22 B  587  TRP LEU ARG GLU HIS ASN ARG VAL CYS ASP ILE LEU LYS          
SEQRES  23 B  587  GLN GLU HIS PRO GLU TRP GLY ASP GLU GLN LEU PHE GLN          
SEQRES  24 B  587  THR SER ARG LEU ILE LEU ILE GLY GLU THR ILE LYS ILE          
SEQRES  25 B  587  VAL ILE GLU ASP TYR VAL GLN HIS LEU SER GLY TYR HIS          
SEQRES  26 B  587  PHE LYS LEU LYS PHE ASP PRO GLU LEU LEU PHE ASN GLN          
SEQRES  27 B  587  GLN PHE GLN TYR GLN ASN ARG ILE ALA SER GLU PHE ASN          
SEQRES  28 B  587  THR LEU TYR HIS TRP HIS PRO LEU LEU PRO ASP THR PHE          
SEQRES  29 B  587  ASN ILE GLU ASP GLN GLU TYR SER PHE LYS GLN PHE LEU          
SEQRES  30 B  587  TYR ASN ASN SER ILE LEU LEU GLU HIS GLY LEU THR GLN          
SEQRES  31 B  587  PHE VAL GLU SER PHE THR ARG GLN ILE ALA GLY ARG VAL          
SEQRES  32 B  587  ALA GLY GLY ARG ASN VAL PRO ILE ALA VAL GLN ALA VAL          
SEQRES  33 B  587  ALA LYS ALA SER ILE ASP GLN SER ARG GLU MET LYS TYR          
SEQRES  34 B  587  GLN SER LEU ASN GLU TYR ARG LYS ARG PHE SER LEU LYS          
SEQRES  35 B  587  PRO TYR THR SER PHE GLU GLU LEU THR GLY GLU LYS GLU          
SEQRES  36 B  587  MET ALA ALA GLU LEU LYS ALA LEU TYR SER ASP ILE ASP          
SEQRES  37 B  587  VAL MET GLU LEU TYR PRO ALA LEU LEU VAL GLU LYS PRO          
SEQRES  38 B  587  ARG PRO ASP ALA ILE PHE GLY GLU THR MET VAL GLU LEU          
SEQRES  39 B  587  GLY ALA PRO PHE SER LEU LYS GLY LEU MET GLY ASN PRO          
SEQRES  40 B  587  ILE CYS SER PRO GLN TYR TRP LYS PRO SER THR PHE GLY          
SEQRES  41 B  587  GLY GLU VAL GLY PHE LYS ILE ILE ASN THR ALA SER ILE          
SEQRES  42 B  587  GLN SER LEU ILE CYS ASN ASN VAL LYS GLY CYS PRO PHE          
SEQRES  43 B  587  THR SER PHE ASN VAL GLN ASP PRO GLN PRO THR LYS THR          
SEQRES  44 B  587  ALA THR ILE ASN ALA SER ALA SER HIS SER ARG LEU ASP          
SEQRES  45 B  587  ASP ILE ASN PRO THR VAL LEU ILE LYS ARG ARG SER THR          
SEQRES  46 B  587  GLU LEU                                                      
SEQRES   1 C  587  ALA ASN PRO CYS CYS SER ASN PRO CYS GLN ASN ARG GLY          
SEQRES   2 C  587  GLU CYS MET SER THR GLY PHE ASP GLN TYR LYS CYS ASP          
SEQRES   3 C  587  CYS THR ARG THR GLY PHE TYR GLY GLU ASN CYS THR THR          
SEQRES   4 C  587  PRO GLU PHE LEU THR ARG ILE LYS LEU LEU LEU LYS PRO          
SEQRES   5 C  587  THR PRO ASN THR VAL HIS TYR ILE LEU THR HIS PHE LYS          
SEQRES   6 C  587  GLY VAL TRP ASN ILE VAL ASN ASN ILE PRO PHE LEU ARG          
SEQRES   7 C  587  SER LEU ILE MET LYS TYR VAL LEU THR SER ARG SER TYR          
SEQRES   8 C  587  LEU ILE ASP SER PRO PRO THR TYR ASN VAL HIS TYR GLY          
SEQRES   9 C  587  TYR LYS SER TRP GLU ALA PHE SER ASN LEU SER TYR TYR          
SEQRES  10 C  587  THR ARG ALA LEU PRO PRO VAL ALA ASP ASP CYS PRO THR          
SEQRES  11 C  587  PRO MET GLY VAL LYS GLY ASN LYS GLU LEU PRO ASP SER          
SEQRES  12 C  587  LYS GLU VAL LEU GLU LYS VAL LEU LEU ARG ARG GLU PHE          
SEQRES  13 C  587  ILE PRO ASP PRO GLN GLY SER ASN MET MET PHE ALA PHE          
SEQRES  14 C  587  PHE ALA GLN HIS PHE THR HIS GLN PHE PHE LYS THR ASP          
SEQRES  15 C  587  HIS LYS ARG GLY PRO GLY PHE THR ARG GLY LEU GLY HIS          
SEQRES  16 C  587  GLY VAL ASP LEU ASN HIS ILE TYR GLY GLU THR LEU ASP          
SEQRES  17 C  587  ARG GLN HIS LYS LEU ARG LEU PHE LYS ASP GLY LYS LEU          
SEQRES  18 C  587  LYS TYR GLN VAL ILE GLY GLY GLU VAL TYR PRO PRO THR          
SEQRES  19 C  587  VAL LYS ASP THR GLN VAL GLU MET ILE TYR PRO PRO HIS          
SEQRES  20 C  587  ILE PRO GLU ASN LEU GLN PHE ALA VAL GLY GLN GLU VAL          
SEQRES  21 C  587  PHE GLY LEU VAL PRO GLY LEU MET MET TYR ALA THR ILE          
SEQRES  22 C  587  TRP LEU ARG GLU HIS ASN ARG VAL CYS ASP ILE LEU LYS          
SEQRES  23 C  587  GLN GLU HIS PRO GLU TRP GLY ASP GLU GLN LEU PHE GLN          
SEQRES  24 C  587  THR SER ARG LEU ILE LEU ILE GLY GLU THR ILE LYS ILE          
SEQRES  25 C  587  VAL ILE GLU ASP TYR VAL GLN HIS LEU SER GLY TYR HIS          
SEQRES  26 C  587  PHE LYS LEU LYS PHE ASP PRO GLU LEU LEU PHE ASN GLN          
SEQRES  27 C  587  GLN PHE GLN TYR GLN ASN ARG ILE ALA SER GLU PHE ASN          
SEQRES  28 C  587  THR LEU TYR HIS TRP HIS PRO LEU LEU PRO ASP THR PHE          
SEQRES  29 C  587  ASN ILE GLU ASP GLN GLU TYR SER PHE LYS GLN PHE LEU          
SEQRES  30 C  587  TYR ASN ASN SER ILE LEU LEU GLU HIS GLY LEU THR GLN          
SEQRES  31 C  587  PHE VAL GLU SER PHE THR ARG GLN ILE ALA GLY ARG VAL          
SEQRES  32 C  587  ALA GLY GLY ARG ASN VAL PRO ILE ALA VAL GLN ALA VAL          
SEQRES  33 C  587  ALA LYS ALA SER ILE ASP GLN SER ARG GLU MET LYS TYR          
SEQRES  34 C  587  GLN SER LEU ASN GLU TYR ARG LYS ARG PHE SER LEU LYS          
SEQRES  35 C  587  PRO TYR THR SER PHE GLU GLU LEU THR GLY GLU LYS GLU          
SEQRES  36 C  587  MET ALA ALA GLU LEU LYS ALA LEU TYR SER ASP ILE ASP          
SEQRES  37 C  587  VAL MET GLU LEU TYR PRO ALA LEU LEU VAL GLU LYS PRO          
SEQRES  38 C  587  ARG PRO ASP ALA ILE PHE GLY GLU THR MET VAL GLU LEU          
SEQRES  39 C  587  GLY ALA PRO PHE SER LEU LYS GLY LEU MET GLY ASN PRO          
SEQRES  40 C  587  ILE CYS SER PRO GLN TYR TRP LYS PRO SER THR PHE GLY          
SEQRES  41 C  587  GLY GLU VAL GLY PHE LYS ILE ILE ASN THR ALA SER ILE          
SEQRES  42 C  587  GLN SER LEU ILE CYS ASN ASN VAL LYS GLY CYS PRO PHE          
SEQRES  43 C  587  THR SER PHE ASN VAL GLN ASP PRO GLN PRO THR LYS THR          
SEQRES  44 C  587  ALA THR ILE ASN ALA SER ALA SER HIS SER ARG LEU ASP          
SEQRES  45 C  587  ASP ILE ASN PRO THR VAL LEU ILE LYS ARG ARG SER THR          
SEQRES  46 C  587  GLU LEU                                                      
SEQRES   1 D  587  ALA ASN PRO CYS CYS SER ASN PRO CYS GLN ASN ARG GLY          
SEQRES   2 D  587  GLU CYS MET SER THR GLY PHE ASP GLN TYR LYS CYS ASP          
SEQRES   3 D  587  CYS THR ARG THR GLY PHE TYR GLY GLU ASN CYS THR THR          
SEQRES   4 D  587  PRO GLU PHE LEU THR ARG ILE LYS LEU LEU LEU LYS PRO          
SEQRES   5 D  587  THR PRO ASN THR VAL HIS TYR ILE LEU THR HIS PHE LYS          
SEQRES   6 D  587  GLY VAL TRP ASN ILE VAL ASN ASN ILE PRO PHE LEU ARG          
SEQRES   7 D  587  SER LEU ILE MET LYS TYR VAL LEU THR SER ARG SER TYR          
SEQRES   8 D  587  LEU ILE ASP SER PRO PRO THR TYR ASN VAL HIS TYR GLY          
SEQRES   9 D  587  TYR LYS SER TRP GLU ALA PHE SER ASN LEU SER TYR TYR          
SEQRES  10 D  587  THR ARG ALA LEU PRO PRO VAL ALA ASP ASP CYS PRO THR          
SEQRES  11 D  587  PRO MET GLY VAL LYS GLY ASN LYS GLU LEU PRO ASP SER          
SEQRES  12 D  587  LYS GLU VAL LEU GLU LYS VAL LEU LEU ARG ARG GLU PHE          
SEQRES  13 D  587  ILE PRO ASP PRO GLN GLY SER ASN MET MET PHE ALA PHE          
SEQRES  14 D  587  PHE ALA GLN HIS PHE THR HIS GLN PHE PHE LYS THR ASP          
SEQRES  15 D  587  HIS LYS ARG GLY PRO GLY PHE THR ARG GLY LEU GLY HIS          
SEQRES  16 D  587  GLY VAL ASP LEU ASN HIS ILE TYR GLY GLU THR LEU ASP          
SEQRES  17 D  587  ARG GLN HIS LYS LEU ARG LEU PHE LYS ASP GLY LYS LEU          
SEQRES  18 D  587  LYS TYR GLN VAL ILE GLY GLY GLU VAL TYR PRO PRO THR          
SEQRES  19 D  587  VAL LYS ASP THR GLN VAL GLU MET ILE TYR PRO PRO HIS          
SEQRES  20 D  587  ILE PRO GLU ASN LEU GLN PHE ALA VAL GLY GLN GLU VAL          
SEQRES  21 D  587  PHE GLY LEU VAL PRO GLY LEU MET MET TYR ALA THR ILE          
SEQRES  22 D  587  TRP LEU ARG GLU HIS ASN ARG VAL CYS ASP ILE LEU LYS          
SEQRES  23 D  587  GLN GLU HIS PRO GLU TRP GLY ASP GLU GLN LEU PHE GLN          
SEQRES  24 D  587  THR SER ARG LEU ILE LEU ILE GLY GLU THR ILE LYS ILE          
SEQRES  25 D  587  VAL ILE GLU ASP TYR VAL GLN HIS LEU SER GLY TYR HIS          
SEQRES  26 D  587  PHE LYS LEU LYS PHE ASP PRO GLU LEU LEU PHE ASN GLN          
SEQRES  27 D  587  GLN PHE GLN TYR GLN ASN ARG ILE ALA SER GLU PHE ASN          
SEQRES  28 D  587  THR LEU TYR HIS TRP HIS PRO LEU LEU PRO ASP THR PHE          
SEQRES  29 D  587  ASN ILE GLU ASP GLN GLU TYR SER PHE LYS GLN PHE LEU          
SEQRES  30 D  587  TYR ASN ASN SER ILE LEU LEU GLU HIS GLY LEU THR GLN          
SEQRES  31 D  587  PHE VAL GLU SER PHE THR ARG GLN ILE ALA GLY ARG VAL          
SEQRES  32 D  587  ALA GLY GLY ARG ASN VAL PRO ILE ALA VAL GLN ALA VAL          
SEQRES  33 D  587  ALA LYS ALA SER ILE ASP GLN SER ARG GLU MET LYS TYR          
SEQRES  34 D  587  GLN SER LEU ASN GLU TYR ARG LYS ARG PHE SER LEU LYS          
SEQRES  35 D  587  PRO TYR THR SER PHE GLU GLU LEU THR GLY GLU LYS GLU          
SEQRES  36 D  587  MET ALA ALA GLU LEU LYS ALA LEU TYR SER ASP ILE ASP          
SEQRES  37 D  587  VAL MET GLU LEU TYR PRO ALA LEU LEU VAL GLU LYS PRO          
SEQRES  38 D  587  ARG PRO ASP ALA ILE PHE GLY GLU THR MET VAL GLU LEU          
SEQRES  39 D  587  GLY ALA PRO PHE SER LEU LYS GLY LEU MET GLY ASN PRO          
SEQRES  40 D  587  ILE CYS SER PRO GLN TYR TRP LYS PRO SER THR PHE GLY          
SEQRES  41 D  587  GLY GLU VAL GLY PHE LYS ILE ILE ASN THR ALA SER ILE          
SEQRES  42 D  587  GLN SER LEU ILE CYS ASN ASN VAL LYS GLY CYS PRO PHE          
SEQRES  43 D  587  THR SER PHE ASN VAL GLN ASP PRO GLN PRO THR LYS THR          
SEQRES  44 D  587  ALA THR ILE ASN ALA SER ALA SER HIS SER ARG LEU ASP          
SEQRES  45 D  587  ASP ILE ASN PRO THR VAL LEU ILE LYS ARG ARG SER THR          
SEQRES  46 D  587  GLU LEU                                                      
MODRES 3LN1 ASN D  396  ASN  GLYCOSYLATION SITE                                 
MODRES 3LN1 ASN A  130  ASN  GLYCOSYLATION SITE                                 
MODRES 3LN1 ASN C  130  ASN  GLYCOSYLATION SITE                                 
MODRES 3LN1 ASN A  396  ASN  GLYCOSYLATION SITE                                 
MODRES 3LN1 ASN B  396  ASN  GLYCOSYLATION SITE                                 
MODRES 3LN1 ASN C  396  ASN  GLYCOSYLATION SITE                                 
MODRES 3LN1 ASN C   53  ASN  GLYCOSYLATION SITE                                 
MODRES 3LN1 ASN D  130  ASN  GLYCOSYLATION SITE                                 
MODRES 3LN1 ASN B  130  ASN  GLYCOSYLATION SITE                                 
MODRES 3LN1 ASN D   53  ASN  GLYCOSYLATION SITE                                 
MODRES 3LN1 ASN A   53  ASN  GLYCOSYLATION SITE                                 
MODRES 3LN1 ASN B   53  ASN  GLYCOSYLATION SITE                                 
HET    NAG  A 661      14                                                       
HET    NAG  A 671      14                                                       
HET    NAG  A 672      14                                                       
HET    NAG  A 673      14                                                       
HET    NAG  A 681      14                                                       
HET    HEM  A 605      43                                                       
HET    CEL  A 682      26                                                       
HET    BOG  A 703      20                                                       
HET    NAG  B 661      14                                                       
HET    NAG  B 671      14                                                       
HET    NAG  B 672      14                                                       
HET    NAG  B 673      14                                                       
HET    NAG  B 681      14                                                       
HET    HEM  B 605      43                                                       
HET    CEL  B 682      26                                                       
HET    NAG  C 661      14                                                       
HET    NAG  C 671      14                                                       
HET    NAG  C 672      14                                                       
HET    NAG  C 673      14                                                       
HET    NAG  C 681      14                                                       
HET    HEM  C 605      43                                                       
HET    CEL  C 682      26                                                       
HET    NAG  D 661      14                                                       
HET    NAG  D 671      14                                                       
HET    NAG  D 672      14                                                       
HET    NAG  D 673      14                                                       
HET    NAG  D 681      14                                                       
HET    HEM  D 605      43                                                       
HET    CEL  D 682      26                                                       
HET    BOG  D 703      20                                                       
HETNAM     NAG N-ACETYL-D-GLUCOSAMINE                                           
HETNAM     HEM PROTOPORPHYRIN IX CONTAINING FE                                  
HETNAM     CEL 4-[5-(4-METHYLPHENYL)-3-(TRIFLUOROMETHYL)-1H-PYRAZOL-1-          
HETNAM   2 CEL  YL]BENZENESULFONAMIDE                                           
HETNAM     BOG B-OCTYLGLUCOSIDE                                                 
HETSYN     HEM HEME                                                             
HETSYN     CEL CELECOXIB                                                        
FORMUL   5  NAG    20(C8 H15 N O6)                                              
FORMUL   8  HEM    4(C34 H32 FE N4 O4)                                          
FORMUL   9  CEL    4(C17 H14 F3 N3 O2 S)                                        
FORMUL  10  BOG    2(C14 H28 O6)                                                
FORMUL  27  HOH   *111(H2 O)                                                    
HELIX    1   1 ASN A   19  ASN A   24  5                                   6    
HELIX    2   2 GLU A   58  LEU A   67  1                                  10    
HELIX    3   3 THR A   70  THR A   79  1                                  10    
HELIX    4   4 PHE A   81  ASN A   89  1                                   9    
HELIX    5   5 ILE A   91  TYR A  108  1                                  18    
HELIX    6   6 SER A  124  ASN A  130  1                                   7    
HELIX    7   7 ASP A  159  LEU A  168  1                                  10    
HELIX    8   8 ASN A  181  HIS A  193  1                                  13    
HELIX    9   9 LEU A  216  GLY A  221  1                                   6    
HELIX   10  10 THR A  223  ARG A  231  1                                   9    
HELIX   11  11 THR A  251  GLN A  256  1                                   6    
HELIX   12  12 VAL A  277  LEU A  280  5                                   4    
HELIX   13  13 VAL A  281  HIS A  306  1                                  26    
HELIX   14  14 GLY A  310  ASP A  333  1                                  24    
HELIX   15  15 ASP A  333  GLY A  340  1                                   8    
HELIX   16  16 ASP A  348  PHE A  353  5                                   6    
HELIX   17  17 ALA A  364  TYR A  371  1                                   8    
HELIX   18  18 HIS A  372  LEU A  377  5                                   6    
HELIX   19  19 SER A  389  LEU A  394  1                                   6    
HELIX   20  20 ASN A  397  GLN A  415  1                                  19    
HELIX   21  21 PRO A  427  ALA A  429  5                                   3    
HELIX   22  22 VAL A  430  MET A  444  1                                  15    
HELIX   23  23 SER A  448  PHE A  456  1                                   9    
HELIX   24  24 SER A  463  GLY A  469  1                                   7    
HELIX   25  25 LYS A  471  SER A  482  1                                  12    
HELIX   26  26 ASP A  483  MET A  487  5                                   5    
HELIX   27  27 GLU A  488  GLU A  496  1                                   9    
HELIX   28  28 GLY A  505  GLY A  522  1                                  18    
HELIX   29  29 ASN A  523  SER A  527  5                                   5    
HELIX   30  30 LYS A  532  GLY A  537  5                                   6    
HELIX   31  31 GLY A  538  ALA A  548  1                                  11    
HELIX   32  32 SER A  549  VAL A  558  1                                  10    
HELIX   33  33 GLU B   58  LEU B   67  1                                  10    
HELIX   34  34 THR B   70  THR B   79  1                                  10    
HELIX   35  35 PHE B   81  ASN B   89  1                                   9    
HELIX   36  36 ILE B   91  TYR B  108  1                                  18    
HELIX   37  37 SER B  124  ASN B  130  1                                   7    
HELIX   38  38 ASP B  159  LEU B  168  1                                  10    
HELIX   39  39 ASN B  181  HIS B  193  1                                  13    
HELIX   40  40 LEU B  216  GLY B  221  1                                   6    
HELIX   41  41 THR B  223  ARG B  231  1                                   9    
HELIX   42  42 THR B  251  GLN B  256  1                                   6    
HELIX   43  43 VAL B  277  LEU B  280  5                                   4    
HELIX   44  44 VAL B  281  HIS B  306  1                                  26    
HELIX   45  45 GLY B  310  ASP B  333  1                                  24    
HELIX   46  46 ASP B  333  GLY B  340  1                                   8    
HELIX   47  47 ASP B  348  PHE B  353  5                                   6    
HELIX   48  48 ALA B  364  TYR B  371  1                                   8    
HELIX   49  49 HIS B  372  LEU B  377  5                                   6    
HELIX   50  50 SER B  389  LEU B  394  1                                   6    
HELIX   51  51 ASN B  397  GLN B  415  1                                  19    
HELIX   52  52 PRO B  427  ALA B  429  5                                   3    
HELIX   53  53 VAL B  430  MET B  444  1                                  15    
HELIX   54  54 SER B  448  PHE B  456  1                                   9    
HELIX   55  55 SER B  463  GLY B  469  1                                   7    
HELIX   56  56 LYS B  471  SER B  482  1                                  12    
HELIX   57  57 ASP B  483  MET B  487  5                                   5    
HELIX   58  58 GLU B  488  GLU B  496  1                                   9    
HELIX   59  59 GLY B  505  GLY B  522  1                                  18    
HELIX   60  60 ASN B  523  SER B  527  5                                   5    
HELIX   61  61 LYS B  532  GLY B  537  5                                   6    
HELIX   62  62 GLY B  538  ALA B  548  1                                  11    
HELIX   63  63 SER B  549  VAL B  558  1                                  10    
HELIX   64  64 ASN C   19  ASN C   24  5                                   6    
HELIX   65  65 GLU C   58  LEU C   67  1                                  10    
HELIX   66  66 THR C   70  THR C   79  1                                  10    
HELIX   67  67 PHE C   81  ASN C   89  1                                   9    
HELIX   68  68 ILE C   91  TYR C  108  1                                  18    
HELIX   69  69 SER C  124  ASN C  130  1                                   7    
HELIX   70  70 ASP C  159  LEU C  168  1                                  10    
HELIX   71  71 ASN C  181  HIS C  193  1                                  13    
HELIX   72  72 LEU C  216  GLY C  221  1                                   6    
HELIX   73  73 THR C  223  ARG C  231  1                                   9    
HELIX   74  74 THR C  251  GLN C  256  1                                   6    
HELIX   75  75 VAL C  277  LEU C  280  5                                   4    
HELIX   76  76 VAL C  281  HIS C  306  1                                  26    
HELIX   77  77 GLY C  310  ASP C  333  1                                  24    
HELIX   78  78 ASP C  333  GLY C  340  1                                   8    
HELIX   79  79 ASP C  348  PHE C  353  5                                   6    
HELIX   80  80 ALA C  364  TYR C  371  1                                   8    
HELIX   81  81 HIS C  372  LEU C  377  5                                   6    
HELIX   82  82 SER C  389  LEU C  394  1                                   6    
HELIX   83  83 ASN C  397  GLN C  415  1                                  19    
HELIX   84  84 PRO C  427  ALA C  429  5                                   3    
HELIX   85  85 VAL C  430  MET C  444  1                                  15    
HELIX   86  86 SER C  448  PHE C  456  1                                   9    
HELIX   87  87 SER C  463  GLY C  469  1                                   7    
HELIX   88  88 LYS C  471  SER C  482  1                                  12    
HELIX   89  89 ASP C  483  MET C  487  5                                   5    
HELIX   90  90 GLU C  488  GLU C  496  1                                   9    
HELIX   91  91 GLY C  505  GLY C  522  1                                  18    
HELIX   92  92 ASN C  523  SER C  527  5                                   5    
HELIX   93  93 LYS C  532  GLY C  537  5                                   6    
HELIX   94  94 GLY C  538  ALA C  548  1                                  11    
HELIX   95  95 SER C  549  VAL C  558  1                                  10    
HELIX   96  96 GLU D   58  LEU D   67  1                                  10    
HELIX   97  97 THR D   70  THR D   79  1                                  10    
HELIX   98  98 PHE D   81  ASN D   89  1                                   9    
HELIX   99  99 ILE D   91  TYR D  108  1                                  18    
HELIX  100 100 SER D  124  ASN D  130  1                                   7    
HELIX  101 101 ASP D  159  LEU D  168  1                                  10    
HELIX  102 102 ASN D  181  HIS D  193  1                                  13    
HELIX  103 103 LEU D  216  GLY D  221  1                                   6    
HELIX  104 104 THR D  223  ARG D  231  1                                   9    
HELIX  105 105 THR D  251  GLN D  256  1                                   6    
HELIX  106 106 VAL D  277  LEU D  280  5                                   4    
HELIX  107 107 VAL D  281  HIS D  306  1                                  26    
HELIX  108 108 GLY D  310  ASP D  333  1                                  24    
HELIX  109 109 ASP D  333  GLY D  340  1                                   8    
HELIX  110 110 ASP D  348  PHE D  353  5                                   6    
HELIX  111 111 ALA D  364  TYR D  371  1                                   8    
HELIX  112 112 HIS D  372  LEU D  377  5                                   6    
HELIX  113 113 SER D  389  LEU D  394  1                                   6    
HELIX  114 114 ASN D  397  GLN D  415  1                                  19    
HELIX  115 115 PRO D  427  ALA D  429  5                                   3    
HELIX  116 116 VAL D  430  MET D  444  1                                  15    
HELIX  117 117 SER D  448  PHE D  456  1                                   9    
HELIX  118 118 SER D  463  GLY D  469  1                                   7    
HELIX  119 119 LYS D  471  SER D  482  1                                  12    
HELIX  120 120 ASP D  483  MET D  487  5                                   5    
HELIX  121 121 GLU D  488  GLU D  496  1                                   9    
HELIX  122 122 GLY D  505  GLY D  522  1                                  18    
HELIX  123 123 ASN D  523  SER D  527  5                                   5    
HELIX  124 124 LYS D  532  GLY D  537  5                                   6    
HELIX  125 125 GLY D  538  ALA D  548  1                                  11    
HELIX  126 126 SER D  549  ASN D  556  1                                   8    
SHEET    1   A 2 GLU A  31  SER A  34  0                                        
SHEET    2   A 2 TYR A  40  ASP A  43 -1  O  LYS A  41   N  MET A  33           
SHEET    1   B 2 PHE A  49  TYR A  50  0                                        
SHEET    2   B 2 THR A  56  PRO A  57 -1  O  THR A  56   N  TYR A  50           
SHEET    1   C 2 TYR A 116  ASN A 117  0                                        
SHEET    2   C 2 THR A 135  ARG A 136 -1  O  ARG A 136   N  TYR A 116           
SHEET    1   D 2 GLN A 241  ILE A 243  0                                        
SHEET    2   D 2 GLU A 246  TYR A 248 -1  O  TYR A 248   N  GLN A 241           
SHEET    1   E 2 PHE A 381  ILE A 383  0                                        
SHEET    2   E 2 GLN A 386  TYR A 388 -1  O  TYR A 388   N  PHE A 381           
SHEET    1   F 2 GLU B  31  SER B  34  0                                        
SHEET    2   F 2 TYR B  40  ASP B  43 -1  O  LYS B  41   N  MET B  33           
SHEET    1   G 2 PHE B  49  TYR B  50  0                                        
SHEET    2   G 2 THR B  56  PRO B  57 -1  O  THR B  56   N  TYR B  50           
SHEET    1   H 2 TYR B 116  ASN B 117  0                                        
SHEET    2   H 2 THR B 135  ARG B 136 -1  O  ARG B 136   N  TYR B 116           
SHEET    1   I 2 GLN B 241  ILE B 243  0                                        
SHEET    2   I 2 GLU B 246  TYR B 248 -1  O  TYR B 248   N  GLN B 241           
SHEET    1   J 2 PHE B 381  ILE B 383  0                                        
SHEET    2   J 2 GLN B 386  TYR B 388 -1  O  TYR B 388   N  PHE B 381           
SHEET    1   K 2 GLU C  31  SER C  34  0                                        
SHEET    2   K 2 TYR C  40  ASP C  43 -1  O  LYS C  41   N  MET C  33           
SHEET    1   L 2 PHE C  49  TYR C  50  0                                        
SHEET    2   L 2 THR C  56  PRO C  57 -1  O  THR C  56   N  TYR C  50           
SHEET    1   M 2 TYR C 116  ASN C 117  0                                        
SHEET    2   M 2 THR C 135  ARG C 136 -1  O  ARG C 136   N  TYR C 116           
SHEET    1   N 2 GLN C 241  ILE C 243  0                                        
SHEET    2   N 2 GLU C 246  TYR C 248 -1  O  TYR C 248   N  GLN C 241           
SHEET    1   O 2 PHE C 381  ILE C 383  0                                        
SHEET    2   O 2 GLN C 386  TYR C 388 -1  O  TYR C 388   N  PHE C 381           
SHEET    1   P 2 GLU D  31  SER D  34  0                                        
SHEET    2   P 2 TYR D  40  ASP D  43 -1  O  LYS D  41   N  MET D  33           
SHEET    1   Q 2 PHE D  49  TYR D  50  0                                        
SHEET    2   Q 2 THR D  56  PRO D  57 -1  O  THR D  56   N  TYR D  50           
SHEET    1   R 2 TYR D 116  ASN D 117  0                                        
SHEET    2   R 2 THR D 135  ARG D 136 -1  O  ARG D 136   N  TYR D 116           
SHEET    1   S 2 GLN D 241  ILE D 243  0                                        
SHEET    2   S 2 GLU D 246  TYR D 248 -1  O  TYR D 248   N  GLN D 241           
SHEET    1   T 2 PHE D 381  ILE D 383  0                                        
SHEET    2   T 2 GLN D 386  TYR D 388 -1  O  TYR D 388   N  PHE D 381           
SSBOND   1 CYS A   21    CYS A   32                          1555   1555  2.02  
SSBOND   2 CYS A   22    CYS A  145                          1555   1555  2.05  
SSBOND   3 CYS A   26    CYS A   42                          1555   1555  2.07  
SSBOND   4 CYS A   44    CYS A   54                          1555   1555  2.04  
SSBOND   5 CYS A  555    CYS A  561                          1555   1555  2.04  
SSBOND   6 CYS B   21    CYS B   32                          1555   1555  2.02  
SSBOND   7 CYS B   22    CYS B  145                          1555   1555  2.05  
SSBOND   8 CYS B   26    CYS B   42                          1555   1555  2.05  
SSBOND   9 CYS B   44    CYS B   54                          1555   1555  2.06  
SSBOND  10 CYS B  555    CYS B  561                          1555   1555  2.06  
SSBOND  11 CYS C   21    CYS C   32                          1555   1555  2.03  
SSBOND  12 CYS C   22    CYS C  145                          1555   1555  2.05  
SSBOND  13 CYS C   26    CYS C   42                          1555   1555  2.03  
SSBOND  14 CYS C   44    CYS C   54                          1555   1555  2.04  
SSBOND  15 CYS C  555    CYS C  561                          1555   1555  2.03  
SSBOND  16 CYS D   21    CYS D   32                          1555   1555  2.02  
SSBOND  17 CYS D   22    CYS D  145                          1555   1555  2.06  
SSBOND  18 CYS D   26    CYS D   42                          1555   1555  2.04  
SSBOND  19 CYS D   44    CYS D   54                          1555   1555  2.07  
SSBOND  20 CYS D  555    CYS D  561                          1555   1555  2.05  
LINK         O4  NAG C 671                 C1  NAG C 672     1555   1555  1.44  
LINK         O4  NAG A 671                 C1  NAG A 672     1555   1555  1.44  
LINK         ND2 ASN D 396                 C1  NAG D 681     1555   1555  1.44  
LINK         O4  NAG B 671                 C1  NAG B 672     1555   1555  1.44  
LINK         ND2 ASN A 130                 C1  NAG A 671     1555   1555  1.44  
LINK         ND2 ASN C 130                 C1  NAG C 671     1555   1555  1.44  
LINK         ND2 ASN A 396                 C1  NAG A 681     1555   1555  1.45  
LINK         ND2 ASN B 396                 C1  NAG B 681     1555   1555  1.45  
LINK         O4  NAG D 671                 C1  NAG D 672     1555   1555  1.45  
LINK         ND2 ASN C 396                 C1  NAG C 681     1555   1555  1.45  
LINK         ND2 ASN C  53                 C1  NAG C 661     1555   1555  1.45  
LINK         ND2 ASN D 130                 C1  NAG D 671     1555   1555  1.45  
LINK         ND2 ASN B 130                 C1  NAG B 671     1555   1555  1.46  
LINK         O4  NAG C 672                 C1  NAG C 673     1555   1555  1.46  
LINK         ND2 ASN D  53                 C1  NAG D 661     1555   1555  1.46  
LINK         ND2 ASN A  53                 C1  NAG A 661     1555   1555  1.47  
LINK         O4  NAG D 672                 C1  NAG D 673     1555   1555  1.47  
LINK         ND2 ASN B  53                 C1  NAG B 661     1555   1555  1.47  
LINK         O4  NAG A 672                 C1  NAG A 673     1555   1555  1.47  
LINK         O4  NAG B 672                 C1  NAG B 673     1555   1555  1.48  
LINK         NE2 HIS C 374                FE   HEM C 605     1555   1555  1.99  
LINK         NE2 HIS A 374                FE   HEM A 605     1555   1555  2.05  
LINK         NE2 HIS B 374                FE   HEM B 605     1555   1555  2.15  
LINK         NE2 HIS D 374                FE   HEM D 605     1555   1555  2.23  
CISPEP   1 SER A  112    PRO A  113          0         1.85                     
CISPEP   2 SER B  112    PRO B  113          0        -0.98                     
CISPEP   3 SER C  112    PRO C  113          0         3.16                     
CISPEP   4 SER D  112    PRO D  113          0         2.21                     
SITE     1 AC1  3 TYR A  40  GLU A  52  ASN A  53                               
SITE     1 AC2  6 GLU A 126  ASN A 130  TYR A 133  ARG A 202                    
SITE     2 AC2  6 HOH A 613  NAG A 672                                          
SITE     1 AC3  4 ARG A 202  NAG A 671  NAG A 673  ASP B 225                    
SITE     1 AC4  1 NAG A 672                                                     
SITE     1 AC5  3 GLN A 392  ASN A 396  ILE A 399                               
SITE     1 AC6 16 HOH A   7  ALA A 185  PHE A 186  GLN A 189                    
SITE     2 AC6 16 HIS A 193  PHE A 196  LYS A 197  THR A 198                    
SITE     3 AC6 16 HIS A 200  VAL A 281  ASN A 368  TYR A 371                    
SITE     4 AC6 16 HIS A 372  HIS A 374  LEU A 394  VAL A 433                    
SITE     1 AC7 16 HIS A  75  ARG A 106  GLN A 178  VAL A 335                    
SITE     2 AC7 16 LEU A 338  SER A 339  TYR A 341  LEU A 345                    
SITE     3 AC7 16 TYR A 371  TRP A 373  ARG A 499  PHE A 504                    
SITE     4 AC7 16 VAL A 509  GLY A 512  ALA A 513  LEU A 517                    
SITE     1 AC8 11 GLU A 165  ARG A 170  ARG A 171  ILE A 428                    
SITE     2 AC8 11 GLN A 431  HOH A 628  LYS B 166  ARG B 171                    
SITE     3 AC8 11 ARG B 424  GLU B 472  GLU B 476                               
SITE     1 AC9  3 TYR B  40  GLU B  52  ASN B  53                               
SITE     1 BC1  5 ASN B 130  TYR B 133  ARG B 202  HOH B 624                    
SITE     2 BC1  5 NAG B 672                                                     
SITE     1 BC2  4 ASP A 225  ARG B 202  NAG B 671  NAG B 673                    
SITE     1 BC3  1 NAG B 672                                                     
SITE     1 BC4  3 GLN B 392  ASN B 396  ILE B 399                               
SITE     1 BC5 14 ALA B 185  PHE B 186  ALA B 188  GLN B 189                    
SITE     2 BC5 14 HIS B 193  PHE B 196  LYS B 197  THR B 198                    
SITE     3 BC5 14 VAL B 281  ASN B 368  TYR B 371  HIS B 372                    
SITE     4 BC5 14 HIS B 374  LEU B 377                                          
SITE     1 BC6 13 HIS B  75  GLN B 178  VAL B 335  LEU B 338                    
SITE     2 BC6 13 SER B 339  TYR B 341  TYR B 371  TRP B 373                    
SITE     3 BC6 13 ARG B 499  PHE B 504  VAL B 509  SER B 516                    
SITE     4 BC6 13 LEU B 517                                                     
SITE     1 BC7  4 SER C  23  TYR C  40  GLU C  52  ASN C  53                    
SITE     1 BC8  5 GLU C 126  ASN C 130  ARG C 202  HOH C 615                    
SITE     2 BC8  5 NAG C 672                                                     
SITE     1 BC9  4 ARG C 202  NAG C 671  NAG C 673  ASP D 225                    
SITE     1 CC1  1 NAG C 672                                                     
SITE     1 CC2  4 GLN C 392  ASN C 396  SER C 398  ILE C 399                    
SITE     1 CC3 14 ALA C 185  PHE C 186  GLN C 189  HIS C 193                    
SITE     2 CC3 14 PHE C 196  LYS C 197  THR C 198  HIS C 200                    
SITE     3 CC3 14 VAL C 281  ASN C 368  TYR C 371  HIS C 372                    
SITE     4 CC3 14 HIS C 374  VAL C 433                                          
SITE     1 CC4 15 HIS C  75  ARG C 106  GLN C 178  VAL C 335                    
SITE     2 CC4 15 LEU C 338  SER C 339  TYR C 341  LEU C 345                    
SITE     3 CC4 15 TYR C 371  TRP C 373  ARG C 499  PHE C 504                    
SITE     4 CC4 15 VAL C 509  ALA C 513  LEU C 517                               
SITE     1 CC5  4 SER D  23  TYR D  40  GLU D  52  ASN D  53                    
SITE     1 CC6  5 ASN D 130  TYR D 133  ARG D 202  HOH D 618                    
SITE     2 CC6  5 NAG D 672                                                     
SITE     1 CC7  4 ASP C 225  ARG D 202  NAG D 671  NAG D 673                    
SITE     1 CC8  1 NAG D 672                                                     
SITE     1 CC9  4 TYR D 388  GLN D 392  ASN D 396  ILE D 399                    
SITE     1 DC1 14 TYR D 134  ALA D 185  ALA D 188  GLN D 189                    
SITE     2 DC1 14 HIS D 193  PHE D 196  LYS D 197  THR D 198                    
SITE     3 DC1 14 HIS D 200  ASN D 368  HIS D 372  HIS D 374                    
SITE     4 DC1 14 LEU D 377  VAL D 433                                          
SITE     1 DC2 15 HIS D  75  ARG D 106  GLN D 178  VAL D 335                    
SITE     2 DC2 15 LEU D 338  SER D 339  TYR D 341  LEU D 345                    
SITE     3 DC2 15 TRP D 373  ARG D 499  PHE D 504  VAL D 509                    
SITE     4 DC2 15 GLY D 512  ALA D 513  LEU D 517                               
SITE     1 DC3  9 GLU C 165  ARG C 170  ILE C 428  GLN C 431                    
SITE     2 DC3  9 LYS D 166  ARG D 171  ARG D 424  GLU D 472                    
SITE     3 DC3  9 GLU D 476                                                     
CRYST1  180.942  135.377  124.079  90.00  90.00  90.00 P 21 21 2    16          
ORIGX1      1.000000  0.000000  0.000000        0.00000                         
ORIGX2      0.000000  1.000000  0.000000        0.00000                         
ORIGX3      0.000000  0.000000  1.000000        0.00000                         
SCALE1      0.005527  0.000000  0.000000        0.00000                         
SCALE2      0.000000  0.007387  0.000000        0.00000                         
SCALE3      0.000000  0.000000  0.008059        0.00000                         
ATOM      1  N   ALA A  18      34.643  -8.077  18.760  1.00 56.79           N  
ATOM      2  CA  ALA A  18      35.899  -7.624  19.431  1.00 57.29           C  
ATOM      3  C   ALA A  18      36.846  -7.080  18.371  1.00 57.37           C  
ATOM      4  O   ALA A  18      37.248  -5.904  18.391  1.00 57.89           O  
ATOM      5  CB  ALA A  18      36.549  -8.777  20.182  1.00 57.01           C  
ATOM      6  N   ASN A  19      37.186  -7.958  17.436  1.00 56.90           N  
ATOM      7  CA  ASN A  19      38.040  -7.609  16.307  1.00 56.35           C  
ATOM      8  C   ASN A  19      37.389  -6.509  15.488  1.00 55.72           C  
ATOM      9  O   ASN A  19      36.271  -6.687  14.998  1.00 55.94           O  
ATOM     10  CB  ASN A  19      38.255  -8.853  15.422  1.00 56.28           C  
ATOM     11  CG  ASN A  19      39.508  -8.772  14.580  1.00 56.29           C  
ATOM     12  OD1 ASN A  19      39.889  -7.704  14.092  1.00 56.50           O  
ATOM     13  ND2 ASN A  19      40.149  -9.915  14.385  1.00 55.75           N  
ATOM     14  N   PRO A  20      38.087  -5.373  15.321  1.00 54.79           N  
ATOM     15  CA  PRO A  20      37.633  -4.271  14.462  1.00 54.03           C  
ATOM     16  C   PRO A  20      37.361  -4.702  13.030  1.00 53.38           C  
ATOM     17  O   PRO A  20      36.500  -4.126  12.353  1.00 53.51           O  
ATOM     18  CB  PRO A  20      38.823  -3.309  14.469  1.00 54.44           C  
ATOM     19  CG  PRO A  20      39.989  -4.098  15.023  1.00 54.22           C  
ATOM     20  CD  PRO A  20      39.390  -5.089  15.942  1.00 54.55           C  
ATOM     21  N   CYS A  21      38.097  -5.724  12.588  1.00 52.63           N  
ATOM     22  CA  CYS A  21      38.047  -6.237  11.197  1.00 51.03           C  
ATOM     23  C   CYS A  21      36.862  -7.173  10.936  1.00 50.44           C  
ATOM     24  O   CYS A  21      36.701  -7.726   9.833  1.00 50.07           O  
ATOM     25  CB  CYS A  21      39.356  -6.952  10.858  1.00 50.66           C  
ATOM     26  SG  CYS A  21      40.703  -5.836  10.449  1.00 48.67           S  
ATOM     27  N   CYS A  22      36.019  -7.316  11.951  1.00 49.78           N  
ATOM     28  CA  CYS A  22      34.869  -8.219  11.897  1.00 49.53           C  
ATOM     29  C   CYS A  22      33.792  -7.799  10.916  1.00 48.89           C  
ATOM     30  O   CYS A  22      33.084  -8.622  10.389  1.00 48.56           O  
ATOM     31  CB  CYS A  22      34.229  -8.356  13.279  1.00 49.59           C  
ATOM     32  SG  CYS A  22      35.164  -9.373  14.437  1.00 50.78           S  
ATOM     33  N   SER A  23      33.649  -6.508  10.690  1.00 48.84           N  
ATOM     34  CA  SER A  23      32.564  -6.027   9.851  1.00 48.43           C  
ATOM     35  C   SER A  23      32.900  -6.174   8.368  1.00 47.74           C  
ATOM     36  O   SER A  23      32.029  -5.991   7.521  1.00 47.17           O  
ATOM     37  CB  SER A  23      32.239  -4.568  10.198  1.00 48.48           C  
ATOM     38  OG  SER A  23      33.243  -3.704   9.709  1.00 48.72           O  
ATOM     39  N   ASN A  24      34.152  -6.540   8.081  1.00 47.39           N  
ATOM     40  CA  ASN A  24      34.659  -6.713   6.703  1.00 47.28           C  
ATOM     41  C   ASN A  24      34.738  -5.355   6.017  1.00 47.38           C  
ATOM     42  O   ASN A  24      34.376  -5.189   4.858  1.00 47.78           O  
ATOM     43  CB  ASN A  24      33.799  -7.699   5.885  1.00 46.97           C  
ATOM     44  CG  ASN A  24      33.769  -9.112   6.484  1.00 46.60           C  
ATOM     45  OD1 ASN A  24      34.772  -9.834   6.481  1.00 47.18           O  
ATOM     46  ND2 ASN A  24      32.609  -9.512   6.987  1.00 43.57           N  
ATOM     47  N   PRO A  25      35.240  -4.370   6.746  1.00 47.41           N  
ATOM     48  CA  PRO A  25      35.183  -2.964   6.382  1.00 47.15           C  
ATOM     49  C   PRO A  25      35.818  -2.671   5.040  1.00 46.94           C  
ATOM     50  O   PRO A  25      35.337  -1.784   4.318  1.00 46.75           O  
ATOM     51  CB  PRO A  25      35.981  -2.270   7.481  1.00 47.43           C  
ATOM     52  CG  PRO A  25      36.293  -3.299   8.506  1.00 47.48           C  
ATOM     53  CD  PRO A  25      36.047  -4.638   7.943  1.00 47.47           C  
ATOM     54  N   CYS A  26      36.888  -3.409   4.718  1.00 46.47           N  
ATOM     55  CA  CYS A  26      37.707  -3.099   3.542  1.00 45.86           C  
ATOM     56  C   CYS A  26      37.086  -3.670   2.304  1.00 45.49           C  
ATOM     57  O   CYS A  26      36.702  -4.829   2.291  1.00 45.26           O  
ATOM     58  CB  CYS A  26      39.136  -3.636   3.660  1.00 45.72           C  
ATOM     59  SG  CYS A  26      40.079  -3.167   5.115  1.00 45.25           S  
ATOM     60  N   GLN A  27      37.019  -2.844   1.261  1.00 45.56           N  
ATOM     61  CA  GLN A  27      36.396  -3.204  -0.007  1.00 45.59           C  
ATOM     62  C   GLN A  27      37.436  -3.412  -1.099  1.00 46.06           C  
ATOM     63  O   GLN A  27      38.623  -3.146  -0.911  1.00 46.59           O  
ATOM     64  CB  GLN A  27      35.412  -2.122  -0.454  1.00 45.35           C  
ATOM     65  CG  GLN A  27      34.441  -1.685   0.617  1.00 45.21           C  
ATOM     66  CD  GLN A  27      33.694  -2.849   1.226  1.00 44.82           C  
ATOM     67  OE1 GLN A  27      32.921  -3.511   0.555  1.00 44.36           O  
ATOM     68  NE2 GLN A  27      33.909  -3.091   2.511  1.00 45.29           N  
ATOM     69  N   ASN A  28      36.960  -3.890  -2.240  1.00 46.38           N  
ATOM     70  CA  ASN A  28      37.769  -4.114  -3.435  1.00 46.76           C  
ATOM     71  C   ASN A  28      39.086  -4.831  -3.224  1.00 46.85           C  
ATOM     72  O   ASN A  28      40.066  -4.555  -3.942  1.00 46.92           O  
ATOM     73  CB  ASN A  28      38.002  -2.807  -4.146  1.00 47.05           C  
ATOM     74  CG  ASN A  28      36.723  -2.197  -4.604  1.00 47.81           C  
ATOM     75  OD1 ASN A  28      35.900  -2.861  -5.237  1.00 47.27           O  
ATOM     76  ND2 ASN A  28      36.522  -0.935  -4.265  1.00 49.76           N  
ATOM     77  N   ARG A  29      39.071  -5.751  -2.246  1.00 46.71           N  
ATOM     78  CA  ARG A  29      40.172  -6.674  -1.960  1.00 46.20           C  
ATOM     79  C   ARG A  29      41.263  -6.064  -1.104  1.00 46.60           C  
ATOM     80  O   ARG A  29      42.340  -6.617  -0.984  1.00 46.65           O  
ATOM     81  CB  ARG A  29      40.755  -7.229  -3.255  1.00 45.84           C  
ATOM     82  CG  ARG A  29      39.737  -8.008  -4.046  1.00 44.51           C  
ATOM     83  CD  ARG A  29      39.892  -9.489  -3.878  1.00 42.49           C  
ATOM     84  NE  ARG A  29      40.529 -10.012  -5.075  1.00 41.74           N  
ATOM     85  CZ  ARG A  29      41.601 -10.787  -5.083  1.00 40.40           C  
ATOM     86  NH1 ARG A  29      42.153 -11.187  -3.932  1.00 37.69           N  
ATOM     87  NH2 ARG A  29      42.084 -11.191  -6.261  1.00 40.74           N  
ATOM     88  N   GLY A  30      40.989  -4.906  -0.525  1.00 47.17           N  
ATOM     89  CA  GLY A  30      41.846  -4.371   0.516  1.00 47.50           C  
ATOM     90  C   GLY A  30      41.914  -5.320   1.696  1.00 47.88           C  
ATOM     91  O   GLY A  30      40.940  -5.998   2.020  1.00 47.31           O  
ATOM     92  N   GLU A  31      43.065  -5.354   2.352  1.00 48.46           N  
ATOM     93  CA  GLU A  31      43.223  -6.216   3.497  1.00 49.28           C  
ATOM     94  C   GLU A  31      43.046  -5.483   4.804  1.00 49.50           C  
ATOM     95  O   GLU A  31      43.581  -4.384   5.005  1.00 49.79           O  
ATOM     96  CB  GLU A  31      44.568  -6.908   3.444  1.00 49.67           C  
ATOM     97  CG  GLU A  31      44.669  -7.846   2.259  1.00 51.13           C  
ATOM     98  CD  GLU A  31      45.986  -8.562   2.221  1.00 52.67           C  
ATOM     99  OE1 GLU A  31      46.587  -8.733   3.323  1.00 52.13           O  
ATOM    100  OE2 GLU A  31      46.401  -8.935   1.093  1.00 51.48           O  
ATOM    101  N   CYS A  32      42.256  -6.087   5.683  1.00 49.41           N  
ATOM    102  CA  CYS A  32      41.957  -5.483   6.948  1.00 49.46           C  
ATOM    103  C   CYS A  32      42.968  -5.949   7.976  1.00 49.72           C  
ATOM    104  O   CYS A  32      43.220  -7.143   8.113  1.00 49.51           O  
ATOM    105  CB  CYS A  32      40.540  -5.824   7.410  1.00 49.44           C  
ATOM    106  SG  CYS A  32      39.987  -4.811   8.858  1.00 49.31           S  
ATOM    107  N   MET A  33      43.546  -4.976   8.678  1.00 50.16           N  
ATOM    108  CA  MET A  33      44.517  -5.220   9.733  1.00 50.30           C  
ATOM    109  C   MET A  33      44.138  -4.367  10.925  1.00 50.49           C  
ATOM    110  O   MET A  33      43.834  -3.181  10.771  1.00 50.47           O  
ATOM    111  CB  MET A  33      45.934  -4.847   9.273  1.00 50.27           C  
ATOM    112  CG  MET A  33      47.012  -5.011  10.356  1.00 50.37           C  
ATOM    113  SD  MET A  33      48.684  -4.438   9.897  1.00 50.70           S  
ATOM    114  CE  MET A  33      48.429  -2.658   9.867  1.00 49.26           C  
ATOM    115  N   SER A  34      44.171  -4.978  12.107  1.00 50.62           N  
ATOM    116  CA  SER A  34      43.839  -4.295  13.340  1.00 50.95           C  
ATOM    117  C   SER A  34      44.999  -3.446  13.827  1.00 51.73           C  
ATOM    118  O   SER A  34      46.101  -3.929  13.976  1.00 52.32           O  
ATOM    119  CB  SER A  34      43.465  -5.311  14.416  1.00 50.84           C  
ATOM    120  OG  SER A  34      44.556  -6.141  14.739  1.00 49.82           O  
ATOM    121  N   THR A  35      44.751  -2.176  14.094  1.00 52.50           N  
ATOM    122  CA  THR A  35      45.800  -1.308  14.620  1.00 53.16           C  
ATOM    123  C   THR A  35      45.456  -0.799  16.022  1.00 53.46           C  
ATOM    124  O   THR A  35      45.263   0.379  16.210  1.00 54.04           O  
ATOM    125  CB  THR A  35      46.001  -0.096  13.708  1.00 53.03           C  
ATOM    126  OG1 THR A  35      44.759   0.599  13.594  1.00 53.59           O  
ATOM    127  CG2 THR A  35      46.447  -0.527  12.328  1.00 52.85           C  
ATOM    128  N   GLY A  36      45.397  -1.682  17.004  1.00 54.13           N  
ATOM    129  CA  GLY A  36      44.848  -1.332  18.318  1.00 54.62           C  
ATOM    130  C   GLY A  36      43.508  -2.041  18.503  1.00 55.29           C  
ATOM    131  O   GLY A  36      42.907  -2.502  17.523  1.00 55.53           O  
ATOM    132  N   PHE A  37      43.041  -2.145  19.747  1.00 55.69           N  
ATOM    133  CA  PHE A  37      41.877  -2.979  20.078  1.00 56.02           C  
ATOM    134  C   PHE A  37      40.626  -2.564  19.329  1.00 56.74           C  
ATOM    135  O   PHE A  37      39.720  -3.373  19.105  1.00 56.99           O  
ATOM    136  CB  PHE A  37      41.575  -2.908  21.577  1.00 55.85           C  
ATOM    137  CG  PHE A  37      42.596  -3.579  22.430  1.00 55.48           C  
ATOM    138  CD1 PHE A  37      43.617  -2.849  23.014  1.00 54.25           C  
ATOM    139  CD2 PHE A  37      42.541  -4.951  22.642  1.00 54.79           C  
ATOM    140  CE1 PHE A  37      44.562  -3.477  23.792  1.00 54.27           C  
ATOM    141  CE2 PHE A  37      43.483  -5.582  23.421  1.00 54.32           C  
ATOM    142  CZ  PHE A  37      44.494  -4.845  24.002  1.00 54.32           C  
ATOM    143  N   ASP A  38      40.570  -1.293  18.955  1.00 57.37           N  
ATOM    144  CA  ASP A  38      39.331  -0.701  18.478  1.00 57.93           C  
ATOM    145  C   ASP A  38      39.470  -0.052  17.119  1.00 57.94           C  
ATOM    146  O   ASP A  38      38.468   0.396  16.566  1.00 58.26           O  
ATOM    147  CB  ASP A  38      38.822   0.356  19.467  1.00 58.27           C  
ATOM    148  CG  ASP A  38      38.364  -0.240  20.783  1.00 59.70           C  
ATOM    149  OD1 ASP A  38      37.987  -1.444  20.805  1.00 61.20           O  
ATOM    150  OD2 ASP A  38      38.375   0.512  21.794  1.00 60.93           O  
ATOM    151  N   GLN A  39      40.690   0.041  16.589  1.00 57.69           N  
ATOM    152  CA  GLN A  39      40.869   0.614  15.252  1.00 57.42           C  
ATOM    153  C   GLN A  39      41.391  -0.413  14.259  1.00 56.35           C  
ATOM    154  O   GLN A  39      41.875  -1.488  14.621  1.00 56.22           O  
ATOM    155  CB  GLN A  39      41.780   1.850  15.263  1.00 58.01           C  
ATOM    156  CG  GLN A  39      41.303   3.028  16.153  1.00 60.06           C  
ATOM    157  CD  GLN A  39      42.173   3.221  17.405  1.00 63.26           C  
ATOM    158  OE1 GLN A  39      42.324   2.303  18.226  1.00 65.01           O  
ATOM    159  NE2 GLN A  39      42.742   4.417  17.555  1.00 64.38           N  
ATOM    160  N   TYR A  40      41.263  -0.067  12.991  1.00 55.08           N  
ATOM    161  CA  TYR A  40      41.704  -0.932  11.926  1.00 54.07           C  
ATOM    162  C   TYR A  40      42.263  -0.097  10.809  1.00 53.49           C  
ATOM    163  O   TYR A  40      42.093   1.121  10.773  1.00 53.65           O  
ATOM    164  CB  TYR A  40      40.544  -1.754  11.390  1.00 53.96           C  
ATOM    165  CG  TYR A  40      39.557  -0.963  10.564  1.00 53.02           C  
ATOM    166  CD1 TYR A  40      39.762  -0.759   9.214  1.00 52.36           C  
ATOM    167  CD2 TYR A  40      38.407  -0.427  11.138  1.00 52.22           C  
ATOM    168  CE1 TYR A  40      38.858  -0.046   8.456  1.00 52.11           C  
ATOM    169  CE2 TYR A  40      37.497   0.295  10.382  1.00 51.70           C  
ATOM    170  CZ  TYR A  40      37.732   0.479   9.044  1.00 52.19           C  
ATOM    171  OH  TYR A  40      36.840   1.190   8.285  1.00 52.53           O  
ATOM    172  N   LYS A  41      42.939  -0.762   9.893  1.00 52.61           N  
ATOM    173  CA  LYS A  41      43.462  -0.098   8.729  1.00 51.83           C  
ATOM    174  C   LYS A  41      43.377  -1.041   7.529  1.00 51.09           C  
ATOM    175  O   LYS A  41      43.533  -2.261   7.661  1.00 50.84           O  
ATOM    176  CB  LYS A  41      44.895   0.373   9.005  1.00 51.81           C  
ATOM    177  CG  LYS A  41      45.774   0.386   7.789  1.00 52.38           C  
ATOM    178  CD  LYS A  41      46.438   1.743   7.570  1.00 52.98           C  
ATOM    179  CE  LYS A  41      47.085   1.794   6.177  1.00 53.07           C  
ATOM    180  NZ  LYS A  41      46.762   3.056   5.464  1.00 53.85           N  
ATOM    181  N   CYS A  42      43.100  -0.464   6.368  1.00 50.02           N  
ATOM    182  CA  CYS A  42      43.037  -1.216   5.144  1.00 49.51           C  
ATOM    183  C   CYS A  42      44.289  -1.006   4.318  1.00 49.43           C  
ATOM    184  O   CYS A  42      44.719   0.131   4.079  1.00 49.39           O  
ATOM    185  CB  CYS A  42      41.836  -0.797   4.308  1.00 49.22           C  
ATOM    186  SG  CYS A  42      40.252  -1.105   5.046  1.00 49.34           S  
ATOM    187  N   ASP A  43      44.870  -2.110   3.859  1.00 48.94           N  
ATOM    188  CA  ASP A  43      45.970  -2.024   2.923  1.00 48.42           C  
ATOM    189  C   ASP A  43      45.411  -2.141   1.523  1.00 48.23           C  
ATOM    190  O   ASP A  43      44.844  -3.158   1.166  1.00 48.23           O  
ATOM    191  CB  ASP A  43      46.975  -3.118   3.209  1.00 48.31           C  
ATOM    192  CG  ASP A  43      48.163  -3.064   2.292  1.00 48.43           C  
ATOM    193  OD1 ASP A  43      48.061  -2.432   1.213  1.00 47.41           O  
ATOM    194  OD2 ASP A  43      49.203  -3.658   2.654  1.00 48.70           O  
ATOM    195  N   CYS A  44      45.540  -1.084   0.732  1.00 48.47           N  
ATOM    196  CA  CYS A  44      44.885  -1.023  -0.572  1.00 48.41           C  
ATOM    197  C   CYS A  44      45.885  -1.249  -1.690  1.00 47.90           C  
ATOM    198  O   CYS A  44      45.535  -1.205  -2.864  1.00 47.42           O  
ATOM    199  CB  CYS A  44      44.184   0.331  -0.782  1.00 48.94           C  
ATOM    200  SG  CYS A  44      42.968   0.869   0.488  1.00 50.12           S  
ATOM    201  N   THR A  45      47.128  -1.518  -1.322  1.00 47.64           N  
ATOM    202  CA  THR A  45      48.155  -1.811  -2.305  1.00 47.49           C  
ATOM    203  C   THR A  45      47.600  -2.574  -3.503  1.00 47.86           C  
ATOM    204  O   THR A  45      47.072  -3.665  -3.371  1.00 48.14           O  
ATOM    205  CB  THR A  45      49.285  -2.651  -1.703  1.00 47.53           C  
ATOM    206  OG1 THR A  45      49.705  -2.070  -0.456  1.00 46.75           O  
ATOM    207  CG2 THR A  45      50.468  -2.750  -2.688  1.00 46.45           C  
ATOM    208  N   ARG A  46      47.735  -1.975  -4.677  1.00 48.23           N  
ATOM    209  CA  ARG A  46      47.456  -2.647  -5.929  1.00 48.45           C  
ATOM    210  C   ARG A  46      45.998  -3.043  -6.138  1.00 48.73           C  
ATOM    211  O   ARG A  46      45.688  -3.794  -7.079  1.00 48.63           O  
ATOM    212  CB  ARG A  46      48.327  -3.883  -6.054  1.00 48.60           C  
ATOM    213  CG  ARG A  46      49.526  -3.692  -6.940  1.00 48.85           C  
ATOM    214  CD  ARG A  46      50.426  -4.923  -6.903  1.00 49.60           C  
ATOM    215  NE  ARG A  46      51.567  -4.683  -6.041  1.00 49.98           N  
ATOM    216  CZ  ARG A  46      51.707  -5.192  -4.833  1.00 49.84           C  
ATOM    217  NH1 ARG A  46      50.800  -5.998  -4.352  1.00 50.06           N  
ATOM    218  NH2 ARG A  46      52.774  -4.911  -4.119  1.00 51.51           N  
ATOM    219  N   THR A  47      45.107  -2.539  -5.293  1.00 48.95           N  
ATOM    220  CA  THR A  47      43.692  -2.806  -5.468  1.00 49.29           C  
ATOM    221  C   THR A  47      43.074  -1.933  -6.536  1.00 49.90           C  
ATOM    222  O   THR A  47      42.073  -2.296  -7.119  1.00 50.10           O  
ATOM    223  CB  THR A  47      42.912  -2.543  -4.199  1.00 49.41           C  
ATOM    224  OG1 THR A  47      43.093  -1.167  -3.815  1.00 48.68           O  
ATOM    225  CG2 THR A  47      43.364  -3.495  -3.101  1.00 48.22           C  
ATOM    226  N   GLY A  48      43.655  -0.772  -6.785  1.00 50.88           N  
ATOM    227  CA  GLY A  48      43.065   0.178  -7.733  1.00 51.33           C  
ATOM    228  C   GLY A  48      42.230   1.243  -7.033  1.00 51.73           C  
ATOM    229  O   GLY A  48      41.684   2.133  -7.688  1.00 52.18           O  
ATOM    230  N   PHE A  49      42.132   1.152  -5.707  1.00 51.83           N  
ATOM    231  CA  PHE A  49      41.369   2.110  -4.918  1.00 51.98           C  
ATOM    232  C   PHE A  49      42.193   2.614  -3.756  1.00 52.37           C  
ATOM    233  O   PHE A  49      43.163   1.986  -3.357  1.00 52.47           O  
ATOM    234  CB  PHE A  49      40.109   1.466  -4.344  1.00 51.93           C  
ATOM    235  CG  PHE A  49      39.142   0.966  -5.377  1.00 52.27           C  
ATOM    236  CD1 PHE A  49      39.447  -0.134  -6.174  1.00 53.11           C  
ATOM    237  CD2 PHE A  49      37.907   1.559  -5.521  1.00 52.12           C  
ATOM    238  CE1 PHE A  49      38.540  -0.602  -7.120  1.00 52.07           C  
ATOM    239  CE2 PHE A  49      37.001   1.084  -6.456  1.00 52.34           C  
ATOM    240  CZ  PHE A  49      37.318  -0.002  -7.250  1.00 51.81           C  
ATOM    241  N   TYR A  50      41.787   3.750  -3.199  1.00 52.83           N  
ATOM    242  CA  TYR A  50      42.365   4.247  -1.959  1.00 53.15           C  
ATOM    243  C   TYR A  50      41.267   4.732  -1.029  1.00 53.10           C  
ATOM    244  O   TYR A  50      40.088   4.580  -1.329  1.00 52.86           O  
ATOM    245  CB  TYR A  50      43.366   5.364  -2.217  1.00 53.51           C  
ATOM    246  CG  TYR A  50      42.864   6.487  -3.090  1.00 54.61           C  
ATOM    247  CD1 TYR A  50      42.354   7.665  -2.534  1.00 55.95           C  
ATOM    248  CD2 TYR A  50      42.937   6.396  -4.471  1.00 55.49           C  
ATOM    249  CE1 TYR A  50      41.916   8.711  -3.343  1.00 56.50           C  
ATOM    250  CE2 TYR A  50      42.503   7.430  -5.283  1.00 56.17           C  
ATOM    251  CZ  TYR A  50      41.995   8.581  -4.721  1.00 56.96           C  
ATOM    252  OH  TYR A  50      41.575   9.585  -5.560  1.00 57.94           O  
ATOM    253  N   GLY A  51      41.657   5.322   0.100  1.00 53.37           N  
ATOM    254  CA  GLY A  51      40.696   5.755   1.130  1.00 53.58           C  
ATOM    255  C   GLY A  51      40.691   4.841   2.339  1.00 53.69           C  
ATOM    256  O   GLY A  51      41.282   3.791   2.315  1.00 53.69           O  
ATOM    257  N   GLU A  52      40.028   5.239   3.408  1.00 54.17           N  
ATOM    258  CA  GLU A  52      40.062   4.463   4.640  1.00 54.68           C  
ATOM    259  C   GLU A  52      39.653   2.995   4.402  1.00 54.88           C  
ATOM    260  O   GLU A  52      40.132   2.094   5.096  1.00 54.36           O  
ATOM    261  CB  GLU A  52      39.173   5.106   5.712  1.00 54.80           C  
ATOM    262  CG  GLU A  52      39.354   4.507   7.127  1.00 56.71           C  
ATOM    263  CD  GLU A  52      38.256   4.920   8.113  1.00 58.65           C  
ATOM    264  OE1 GLU A  52      37.363   5.708   7.722  1.00 60.55           O  
ATOM    265  OE2 GLU A  52      38.283   4.437   9.267  1.00 57.89           O  
ATOM    266  N   ASN A  53      38.789   2.774   3.408  1.00 55.04           N  
ATOM    267  CA  ASN A  53      38.146   1.482   3.183  1.00 55.26           C  
ATOM    268  C   ASN A  53      38.365   0.963   1.754  1.00 54.96           C  
ATOM    269  O   ASN A  53      37.671   0.070   1.298  1.00 54.74           O  
ATOM    270  CB  ASN A  53      36.630   1.580   3.451  1.00 55.43           C  
ATOM    271  CG  ASN A  53      36.291   1.871   4.920  1.00 57.50           C  
ATOM    272  OD1 ASN A  53      36.724   1.155   5.815  1.00 59.44           O  
ATOM    273  ND2 ASN A  53      35.529   2.943   5.163  1.00 60.92           N  
ATOM    274  N   CYS A  54      39.324   1.543   1.049  1.00 55.03           N  
ATOM    275  CA  CYS A  54      39.612   1.182  -0.345  1.00 55.18           C  
ATOM    276  C   CYS A  54      38.363   1.255  -1.222  1.00 55.79           C  
ATOM    277  O   CYS A  54      38.105   0.335  -1.996  1.00 55.90           O  
ATOM    278  CB  CYS A  54      40.207  -0.232  -0.452  1.00 54.98           C  
ATOM    279  SG  CYS A  54      41.595  -0.634   0.659  1.00 54.02           S  
ATOM    280  N   THR A  55      37.609   2.351  -1.114  1.00 56.47           N  
ATOM    281  CA  THR A  55      36.370   2.536  -1.882  1.00 56.84           C  
ATOM    282  C   THR A  55      36.443   3.667  -2.913  1.00 57.36           C  
ATOM    283  O   THR A  55      35.598   3.774  -3.784  1.00 57.65           O  
ATOM    284  CB  THR A  55      35.203   2.808  -0.946  1.00 56.85           C  
ATOM    285  OG1 THR A  55      35.607   3.752   0.048  1.00 56.91           O  
ATOM    286  CG2 THR A  55      34.766   1.513  -0.250  1.00 56.99           C  
ATOM    287  N   THR A  56      37.460   4.508  -2.823  1.00 57.89           N  
ATOM    288  CA  THR A  56      37.637   5.578  -3.781  1.00 58.07           C  
ATOM    289  C   THR A  56      38.529   5.080  -4.906  1.00 58.59           C  
ATOM    290  O   THR A  56      39.683   4.746  -4.670  1.00 58.45           O  
ATOM    291  CB  THR A  56      38.282   6.818  -3.114  1.00 58.22           C  
ATOM    292  OG1 THR A  56      37.541   7.169  -1.939  1.00 57.23           O  
ATOM    293  CG2 THR A  56      38.311   8.017  -4.083  1.00 58.05           C  
ATOM    294  N   PRO A  57      38.003   5.045  -6.140  1.00 59.35           N  
ATOM    295  CA  PRO A  57      38.735   4.553  -7.300  1.00 60.12           C  
ATOM    296  C   PRO A  57      39.794   5.508  -7.823  1.00 61.17           C  
ATOM    297  O   PRO A  57      39.638   6.713  -7.752  1.00 61.54           O  
ATOM    298  CB  PRO A  57      37.643   4.382  -8.358  1.00 59.84           C  
ATOM    299  CG  PRO A  57      36.629   5.358  -8.010  1.00 59.35           C  
ATOM    300  CD  PRO A  57      36.640   5.460  -6.499  1.00 59.54           C  
ATOM    301  N   GLU A  58      40.880   4.956  -8.336  1.00 62.33           N  
ATOM    302  CA  GLU A  58      41.879   5.761  -9.009  1.00 63.20           C  
ATOM    303  C   GLU A  58      41.382   6.028 -10.410  1.00 63.89           C  
ATOM    304  O   GLU A  58      40.600   5.252 -10.955  1.00 64.09           O  
ATOM    305  CB  GLU A  58      43.235   5.043  -9.055  1.00 63.33           C  
ATOM    306  CG  GLU A  58      43.887   4.895  -7.683  1.00 64.07           C  
ATOM    307  CD  GLU A  58      45.014   3.850  -7.642  1.00 65.15           C  
ATOM    308  OE1 GLU A  58      45.041   2.931  -8.497  1.00 64.70           O  
ATOM    309  OE2 GLU A  58      45.867   3.949  -6.730  1.00 66.01           O  
ATOM    310  N   PHE A  59      41.840   7.129 -10.988  1.00 64.74           N  
ATOM    311  CA  PHE A  59      41.374   7.549 -12.301  1.00 65.45           C  
ATOM    312  C   PHE A  59      41.375   6.369 -13.292  1.00 65.64           C  
ATOM    313  O   PHE A  59      40.346   6.058 -13.909  1.00 65.48           O  
ATOM    314  CB  PHE A  59      42.226   8.725 -12.823  1.00 65.62           C  
ATOM    315  CG  PHE A  59      41.873   9.160 -14.222  1.00 66.68           C  
ATOM    316  CD1 PHE A  59      40.602   9.667 -14.506  1.00 67.50           C  
ATOM    317  CD2 PHE A  59      42.809   9.059 -15.256  1.00 67.19           C  
ATOM    318  CE1 PHE A  59      40.267  10.061 -15.799  1.00 67.98           C  
ATOM    319  CE2 PHE A  59      42.488   9.450 -16.549  1.00 67.92           C  
ATOM    320  CZ  PHE A  59      41.213   9.953 -16.825  1.00 68.47           C  
ATOM    321  N   LEU A  60      42.519   5.711 -13.448  1.00 65.98           N  
ATOM    322  CA  LEU A  60      42.593   4.610 -14.396  1.00 66.63           C  
ATOM    323  C   LEU A  60      41.542   3.530 -14.067  1.00 66.71           C  
ATOM    324  O   LEU A  60      41.055   2.834 -14.956  1.00 66.72           O  
ATOM    325  CB  LEU A  60      44.000   4.004 -14.416  1.00 66.86           C  
ATOM    326  CG  LEU A  60      44.095   2.647 -15.136  1.00 68.08           C  
ATOM    327  CD1 LEU A  60      43.632   2.751 -16.620  1.00 68.32           C  
ATOM    328  CD2 LEU A  60      45.513   2.033 -15.026  1.00 68.34           C  
ATOM    329  N   THR A  61      41.189   3.411 -12.789  1.00 66.86           N  
ATOM    330  CA  THR A  61      40.252   2.387 -12.335  1.00 66.84           C  
ATOM    331  C   THR A  61      38.835   2.706 -12.776  1.00 67.60           C  
ATOM    332  O   THR A  61      38.050   1.796 -13.007  1.00 67.48           O  
ATOM    333  CB  THR A  61      40.264   2.235 -10.792  1.00 66.73           C  
ATOM    334  OG1 THR A  61      41.542   1.768 -10.361  1.00 65.15           O  
ATOM    335  CG2 THR A  61      39.215   1.247 -10.336  1.00 65.81           C  
ATOM    336  N   ARG A  62      38.510   3.996 -12.888  1.00 68.60           N  
ATOM    337  CA  ARG A  62      37.149   4.431 -13.259  1.00 69.47           C  
ATOM    338  C   ARG A  62      36.854   4.140 -14.713  1.00 69.65           C  
ATOM    339  O   ARG A  62      35.727   3.807 -15.061  1.00 69.57           O  
ATOM    340  CB  ARG A  62      36.942   5.929 -13.050  1.00 69.76           C  
ATOM    341  CG  ARG A  62      37.780   6.553 -11.967  1.00 71.66           C  
ATOM    342  CD  ARG A  62      37.357   7.998 -11.721  1.00 73.92           C  
ATOM    343  NE  ARG A  62      36.395   8.100 -10.621  1.00 76.21           N  
ATOM    344  CZ  ARG A  62      35.904   9.246 -10.156  1.00 78.11           C  
ATOM    345  NH1 ARG A  62      36.263  10.404 -10.712  1.00 78.75           N  
ATOM    346  NH2 ARG A  62      35.045   9.234  -9.144  1.00 78.44           N  
ATOM    347  N   ILE A  63      37.860   4.316 -15.564  1.00 70.11           N  
ATOM    348  CA  ILE A  63      37.727   3.963 -16.966  1.00 70.59           C  
ATOM    349  C   ILE A  63      37.309   2.507 -17.034  1.00 70.99           C  
ATOM    350  O   ILE A  63      36.260   2.167 -17.601  1.00 71.02           O  
ATOM    351  CB  ILE A  63      39.059   4.125 -17.735  1.00 70.68           C  
ATOM    352  CG1 ILE A  63      39.378   5.603 -17.948  1.00 70.80           C  
ATOM    353  CG2 ILE A  63      39.008   3.397 -19.087  1.00 70.75           C  
ATOM    354  CD1 ILE A  63      39.971   6.267 -16.738  1.00 71.48           C  
ATOM    355  N   LYS A  64      38.152   1.658 -16.444  1.00 71.34           N  
ATOM    356  CA  LYS A  64      37.950   0.206 -16.436  1.00 71.52           C  
ATOM    357  C   LYS A  64      36.560  -0.144 -15.922  1.00 71.31           C  
ATOM    358  O   LYS A  64      35.863  -0.973 -16.498  1.00 71.52           O  
ATOM    359  CB  LYS A  64      39.016  -0.482 -15.571  1.00 71.74           C  
ATOM    360  CG  LYS A  64      40.456  -0.322 -16.090  1.00 72.93           C  
ATOM    361  CD  LYS A  64      41.492  -0.979 -15.145  1.00 74.19           C  
ATOM    362  CE  LYS A  64      42.938  -0.800 -15.664  1.00 74.79           C  
ATOM    363  NZ  LYS A  64      43.967  -1.363 -14.733  1.00 74.67           N  
ATOM    364  N   LEU A  65      36.145   0.515 -14.852  1.00 71.08           N  
ATOM    365  CA  LEU A  65      34.841   0.243 -14.265  1.00 71.07           C  
ATOM    366  C   LEU A  65      33.661   0.674 -15.165  1.00 71.19           C  
ATOM    367  O   LEU A  65      32.519   0.279 -14.917  1.00 71.49           O  
ATOM    368  CB  LEU A  65      34.723   0.895 -12.881  1.00 70.93           C  
ATOM    369  CG  LEU A  65      35.564   0.262 -11.762  1.00 71.06           C  
ATOM    370  CD1 LEU A  65      35.113   0.803 -10.396  1.00 70.30           C  
ATOM    371  CD2 LEU A  65      35.513  -1.274 -11.791  1.00 69.73           C  
ATOM    372  N   LEU A  66      33.925   1.491 -16.188  1.00 71.03           N  
ATOM    373  CA  LEU A  66      32.884   1.912 -17.140  1.00 70.74           C  
ATOM    374  C   LEU A  66      32.956   1.116 -18.452  1.00 70.32           C  
ATOM    375  O   LEU A  66      31.943   0.929 -19.121  1.00 70.14           O  
ATOM    376  CB  LEU A  66      32.968   3.426 -17.418  1.00 70.84           C  
ATOM    377  CG  LEU A  66      32.014   4.324 -16.608  1.00 71.09           C  
ATOM    378  CD1 LEU A  66      32.065   4.035 -15.090  1.00 70.81           C  
ATOM    379  CD2 LEU A  66      32.292   5.801 -16.889  1.00 70.70           C  
ATOM    380  N   LEU A  67      34.153   0.647 -18.807  1.00 69.89           N  
ATOM    381  CA  LEU A  67      34.352  -0.155 -20.024  1.00 69.51           C  
ATOM    382  C   LEU A  67      34.290  -1.655 -19.710  1.00 69.10           C  
ATOM    383  O   LEU A  67      34.745  -2.483 -20.502  1.00 69.02           O  
ATOM    384  CB  LEU A  67      35.696   0.178 -20.701  1.00 69.53           C  
ATOM    385  CG  LEU A  67      35.781   1.510 -21.464  1.00 69.59           C  
ATOM    386  CD1 LEU A  67      34.978   2.604 -20.747  1.00 69.28           C  
ATOM    387  CD2 LEU A  67      37.243   1.932 -21.680  1.00 69.03           C  
ATOM    388  N   LYS A  68      33.730  -1.993 -18.550  1.00 68.46           N  
ATOM    389  CA  LYS A  68      33.629  -3.391 -18.125  1.00 67.83           C  
ATOM    390  C   LYS A  68      32.180  -3.862 -18.153  1.00 67.00           C  
ATOM    391  O   LYS A  68      31.352  -3.405 -17.371  1.00 66.68           O  
ATOM    392  CB  LYS A  68      34.201  -3.582 -16.714  1.00 67.98           C  
ATOM    393  CG  LYS A  68      34.157  -5.033 -16.205  1.00 68.46           C  
ATOM    394  CD  LYS A  68      34.254  -5.111 -14.674  1.00 69.14           C  
ATOM    395  CE  LYS A  68      34.286  -6.558 -14.170  1.00 69.52           C  
ATOM    396  NZ  LYS A  68      35.452  -7.297 -14.727  1.00 69.68           N  
ATOM    397  N   PRO A  69      31.872  -4.791 -19.062  1.00 66.01           N  
ATOM    398  CA  PRO A  69      30.531  -5.351 -19.138  1.00 65.31           C  
ATOM    399  C   PRO A  69      30.274  -6.252 -17.945  1.00 64.47           C  
ATOM    400  O   PRO A  69      31.212  -6.838 -17.409  1.00 64.21           O  
ATOM    401  CB  PRO A  69      30.571  -6.163 -20.431  1.00 65.40           C  
ATOM    402  CG  PRO A  69      32.011  -6.524 -20.609  1.00 65.52           C  
ATOM    403  CD  PRO A  69      32.806  -5.416 -20.015  1.00 65.82           C  
ATOM    404  N   THR A  70      29.021  -6.356 -17.523  1.00 63.49           N  
ATOM    405  CA  THR A  70      28.680  -7.276 -16.456  1.00 62.96           C  
ATOM    406  C   THR A  70      28.803  -8.722 -16.938  1.00 62.48           C  
ATOM    407  O   THR A  70      28.735  -8.994 -18.134  1.00 62.64           O  
ATOM    408  CB  THR A  70      27.256  -7.049 -15.939  1.00 62.98           C  
ATOM    409  OG1 THR A  70      26.315  -7.457 -16.939  1.00 62.84           O  
ATOM    410  CG2 THR A  70      27.047  -5.580 -15.559  1.00 62.69           C  
ATOM    411  N   PRO A  71      29.000  -9.660 -16.005  1.00 61.96           N  
ATOM    412  CA  PRO A  71      29.129 -11.058 -16.393  1.00 61.45           C  
ATOM    413  C   PRO A  71      27.888 -11.539 -17.111  1.00 61.08           C  
ATOM    414  O   PRO A  71      27.984 -12.355 -18.036  1.00 60.96           O  
ATOM    415  CB  PRO A  71      29.303 -11.783 -15.051  1.00 61.45           C  
ATOM    416  CG  PRO A  71      29.891 -10.756 -14.140  1.00 61.77           C  
ATOM    417  CD  PRO A  71      29.255  -9.455 -14.563  1.00 61.97           C  
ATOM    418  N   ASN A  72      26.735 -11.022 -16.689  1.00 60.83           N  
ATOM    419  CA  ASN A  72      25.448 -11.396 -17.293  1.00 60.60           C  
ATOM    420  C   ASN A  72      25.339 -10.909 -18.747  1.00 60.44           C  
ATOM    421  O   ASN A  72      24.698 -11.552 -19.582  1.00 60.57           O  
ATOM    422  CB  ASN A  72      24.265 -10.881 -16.456  1.00 60.58           C  
ATOM    423  CG  ASN A  72      24.046 -11.693 -15.166  1.00 60.53           C  
ATOM    424  OD1 ASN A  72      24.157 -12.923 -15.151  1.00 59.33           O  
ATOM    425  ND2 ASN A  72      23.729 -10.992 -14.079  1.00 60.96           N  
ATOM    426  N   THR A  73      25.978  -9.782 -19.053  1.00 60.08           N  
ATOM    427  CA  THR A  73      26.087  -9.314 -20.437  1.00 59.54           C  
ATOM    428  C   THR A  73      26.983 -10.257 -21.236  1.00 59.26           C  
ATOM    429  O   THR A  73      26.606 -10.762 -22.300  1.00 59.44           O  
ATOM    430  CB  THR A  73      26.681  -7.886 -20.509  1.00 59.53           C  
ATOM    431  OG1 THR A  73      25.777  -6.961 -19.898  1.00 59.11           O  
ATOM    432  CG2 THR A  73      26.936  -7.467 -21.962  1.00 58.94           C  
ATOM    433  N   VAL A  74      28.181 -10.488 -20.718  1.00 58.80           N  
ATOM    434  CA  VAL A  74      29.144 -11.339 -21.403  1.00 58.46           C  
ATOM    435  C   VAL A  74      28.537 -12.728 -21.674  1.00 58.31           C  
ATOM    436  O   VAL A  74      28.638 -13.240 -22.784  1.00 58.45           O  
ATOM    437  CB  VAL A  74      30.448 -11.473 -20.594  1.00 58.42           C  
ATOM    438  CG1 VAL A  74      31.347 -12.543 -21.192  1.00 57.85           C  
ATOM    439  CG2 VAL A  74      31.162 -10.146 -20.546  1.00 57.88           C  
ATOM    440  N   HIS A  75      27.892 -13.320 -20.672  1.00 57.90           N  
ATOM    441  CA  HIS A  75      27.267 -14.626 -20.855  1.00 57.73           C  
ATOM    442  C   HIS A  75      26.267 -14.585 -22.003  1.00 57.60           C  
ATOM    443  O   HIS A  75      26.184 -15.513 -22.818  1.00 57.16           O  
ATOM    444  CB  HIS A  75      26.549 -15.091 -19.581  1.00 57.69           C  
ATOM    445  CG  HIS A  75      25.962 -16.465 -19.700  1.00 57.01           C  
ATOM    446  ND1 HIS A  75      24.604 -16.693 -19.793  1.00 55.93           N  
ATOM    447  CD2 HIS A  75      26.554 -17.682 -19.770  1.00 56.35           C  
ATOM    448  CE1 HIS A  75      24.385 -17.989 -19.907  1.00 55.81           C  
ATOM    449  NE2 HIS A  75      25.551 -18.612 -19.891  1.00 56.09           N  
ATOM    450  N   TYR A  76      25.507 -13.496 -22.052  1.00 57.47           N  
ATOM    451  CA  TYR A  76      24.511 -13.317 -23.094  1.00 57.42           C  
ATOM    452  C   TYR A  76      25.173 -13.362 -24.467  1.00 56.77           C  
ATOM    453  O   TYR A  76      24.652 -13.973 -25.395  1.00 56.30           O  
ATOM    454  CB  TYR A  76      23.774 -11.982 -22.920  1.00 57.79           C  
ATOM    455  CG  TYR A  76      22.768 -11.722 -24.019  1.00 58.53           C  
ATOM    456  CD1 TYR A  76      21.452 -12.165 -23.897  1.00 59.41           C  
ATOM    457  CD2 TYR A  76      23.139 -11.067 -25.187  1.00 58.57           C  
ATOM    458  CE1 TYR A  76      20.524 -11.949 -24.907  1.00 59.90           C  
ATOM    459  CE2 TYR A  76      22.225 -10.844 -26.203  1.00 59.23           C  
ATOM    460  CZ  TYR A  76      20.918 -11.285 -26.059  1.00 59.85           C  
ATOM    461  OH  TYR A  76      20.012 -11.062 -27.069  1.00 59.84           O  
ATOM    462  N   ILE A  77      26.330 -12.723 -24.591  1.00 56.27           N  
ATOM    463  CA  ILE A  77      27.018 -12.677 -25.884  1.00 56.05           C  
ATOM    464  C   ILE A  77      27.609 -14.041 -26.254  1.00 55.96           C  
ATOM    465  O   ILE A  77      27.702 -14.383 -27.440  1.00 55.98           O  
ATOM    466  CB  ILE A  77      28.146 -11.620 -25.918  1.00 56.06           C  
ATOM    467  CG1 ILE A  77      27.608 -10.218 -25.608  1.00 55.86           C  
ATOM    468  CG2 ILE A  77      28.828 -11.633 -27.271  1.00 55.59           C  
ATOM    469  CD1 ILE A  77      28.681  -9.143 -25.667  1.00 55.20           C  
ATOM    470  N   LEU A  78      28.010 -14.815 -25.240  1.00 55.86           N  
ATOM    471  CA  LEU A  78      28.584 -16.148 -25.467  1.00 55.45           C  
ATOM    472  C   LEU A  78      27.498 -17.150 -25.884  1.00 55.40           C  
ATOM    473  O   LEU A  78      27.794 -18.171 -26.510  1.00 55.15           O  
ATOM    474  CB  LEU A  78      29.321 -16.673 -24.214  1.00 55.42           C  
ATOM    475  CG  LEU A  78      30.831 -16.474 -24.003  1.00 54.64           C  
ATOM    476  CD1 LEU A  78      31.533 -16.075 -25.280  1.00 53.48           C  
ATOM    477  CD2 LEU A  78      31.093 -15.477 -22.898  1.00 52.94           C  
ATOM    478  N   THR A  79      26.246 -16.854 -25.535  1.00 55.62           N  
ATOM    479  CA  THR A  79      25.156 -17.808 -25.736  1.00 55.96           C  
ATOM    480  C   THR A  79      24.150 -17.332 -26.767  1.00 56.57           C  
ATOM    481  O   THR A  79      23.072 -17.914 -26.906  1.00 56.86           O  
ATOM    482  CB  THR A  79      24.385 -18.134 -24.424  1.00 55.89           C  
ATOM    483  OG1 THR A  79      23.801 -16.945 -23.889  1.00 55.54           O  
ATOM    484  CG2 THR A  79      25.307 -18.792 -23.383  1.00 55.51           C  
ATOM    485  N   HIS A  80      24.499 -16.276 -27.490  1.00 57.20           N  
ATOM    486  CA  HIS A  80      23.707 -15.857 -28.644  1.00 57.70           C  
ATOM    487  C   HIS A  80      24.594 -15.660 -29.887  1.00 57.89           C  
ATOM    488  O   HIS A  80      25.771 -16.041 -29.891  1.00 57.73           O  
ATOM    489  CB  HIS A  80      22.921 -14.574 -28.327  1.00 57.88           C  
ATOM    490  CG  HIS A  80      21.905 -14.739 -27.237  1.00 58.65           C  
ATOM    491  ND1 HIS A  80      22.250 -14.815 -25.902  1.00 59.22           N  
ATOM    492  CD2 HIS A  80      20.555 -14.844 -27.281  1.00 58.98           C  
ATOM    493  CE1 HIS A  80      21.158 -14.957 -25.172  1.00 58.82           C  
ATOM    494  NE2 HIS A  80      20.115 -14.970 -25.983  1.00 59.41           N  
ATOM    495  N   PHE A  81      24.013 -15.069 -30.932  1.00 58.10           N  
ATOM    496  CA  PHE A  81      24.709 -14.846 -32.193  1.00 58.19           C  
ATOM    497  C   PHE A  81      25.359 -16.127 -32.700  1.00 58.63           C  
ATOM    498  O   PHE A  81      26.512 -16.135 -33.130  1.00 58.52           O  
ATOM    499  CB  PHE A  81      25.748 -13.759 -32.006  1.00 58.19           C  
ATOM    500  CG  PHE A  81      25.224 -12.545 -31.285  1.00 58.49           C  
ATOM    501  CD1 PHE A  81      25.411 -12.404 -29.922  1.00 58.61           C  
ATOM    502  CD2 PHE A  81      24.533 -11.558 -31.964  1.00 58.98           C  
ATOM    503  CE1 PHE A  81      24.931 -11.300 -29.251  1.00 58.71           C  
ATOM    504  CE2 PHE A  81      24.055 -10.445 -31.297  1.00 59.01           C  
ATOM    505  CZ  PHE A  81      24.254 -10.318 -29.938  1.00 58.97           C  
ATOM    506  N   LYS A  82      24.595 -17.211 -32.649  1.00 59.23           N  
ATOM    507  CA  LYS A  82      25.077 -18.529 -33.042  1.00 59.90           C  
ATOM    508  C   LYS A  82      25.794 -18.503 -34.384  1.00 60.09           C  
ATOM    509  O   LYS A  82      26.751 -19.249 -34.608  1.00 60.20           O  
ATOM    510  CB  LYS A  82      23.904 -19.515 -33.096  1.00 60.05           C  
ATOM    511  CG  LYS A  82      24.304 -20.920 -33.509  1.00 61.24           C  
ATOM    512  CD  LYS A  82      23.401 -21.971 -32.855  1.00 62.63           C  
ATOM    513  CE  LYS A  82      23.948 -23.380 -33.054  1.00 63.49           C  
ATOM    514  NZ  LYS A  82      23.396 -24.334 -32.035  1.00 64.30           N  
ATOM    515  N   GLY A  83      25.321 -17.637 -35.277  1.00 60.44           N  
ATOM    516  CA  GLY A  83      25.893 -17.522 -36.622  1.00 60.26           C  
ATOM    517  C   GLY A  83      27.317 -16.977 -36.607  1.00 60.17           C  
ATOM    518  O   GLY A  83      28.205 -17.508 -37.285  1.00 60.14           O  
ATOM    519  N   VAL A  84      27.534 -15.923 -35.817  1.00 59.68           N  
ATOM    520  CA  VAL A  84      28.852 -15.309 -35.705  1.00 59.33           C  
ATOM    521  C   VAL A  84      29.874 -16.276 -35.091  1.00 59.12           C  
ATOM    522  O   VAL A  84      30.992 -16.434 -35.597  1.00 59.28           O  
ATOM    523  CB  VAL A  84      28.797 -14.032 -34.851  1.00 59.46           C  
ATOM    524  CG1 VAL A  84      30.181 -13.392 -34.764  1.00 58.96           C  
ATOM    525  CG2 VAL A  84      27.778 -13.052 -35.423  1.00 59.42           C  
ATOM    526  N   TRP A  85      29.487 -16.924 -33.999  1.00 58.58           N  
ATOM    527  CA  TRP A  85      30.383 -17.856 -33.317  1.00 58.06           C  
ATOM    528  C   TRP A  85      30.745 -18.987 -34.268  1.00 58.57           C  
ATOM    529  O   TRP A  85      31.853 -19.515 -34.252  1.00 58.49           O  
ATOM    530  CB  TRP A  85      29.744 -18.403 -32.024  1.00 57.42           C  
ATOM    531  CG  TRP A  85      29.625 -17.358 -30.965  1.00 54.54           C  
ATOM    532  CD1 TRP A  85      28.477 -16.834 -30.462  1.00 52.65           C  
ATOM    533  CD2 TRP A  85      30.702 -16.681 -30.302  1.00 50.83           C  
ATOM    534  NE1 TRP A  85      28.769 -15.885 -29.516  1.00 51.46           N  
ATOM    535  CE2 TRP A  85      30.130 -15.769 -29.408  1.00 50.86           C  
ATOM    536  CE3 TRP A  85      32.092 -16.763 -30.380  1.00 49.72           C  
ATOM    537  CZ2 TRP A  85      30.899 -14.943 -28.594  1.00 51.01           C  
ATOM    538  CZ3 TRP A  85      32.853 -15.946 -29.569  1.00 50.08           C  
ATOM    539  CH2 TRP A  85      32.258 -15.049 -28.690  1.00 50.28           C  
ATOM    540  N   ASN A  86      29.802 -19.335 -35.125  1.00 59.15           N  
ATOM    541  CA  ASN A  86      30.034 -20.390 -36.084  1.00 59.68           C  
ATOM    542  C   ASN A  86      31.201 -20.052 -36.996  1.00 59.73           C  
ATOM    543  O   ASN A  86      31.932 -20.947 -37.427  1.00 59.71           O  
ATOM    544  CB  ASN A  86      28.785 -20.617 -36.917  1.00 59.86           C  
ATOM    545  CG  ASN A  86      28.579 -22.071 -37.235  1.00 61.79           C  
ATOM    546  OD1 ASN A  86      27.898 -22.797 -36.478  1.00 63.49           O  
ATOM    547  ND2 ASN A  86      29.191 -22.532 -38.337  1.00 62.89           N  
ATOM    548  N   ILE A  87      31.362 -18.756 -37.289  1.00 59.91           N  
ATOM    549  CA  ILE A  87      32.458 -18.264 -38.133  1.00 60.03           C  
ATOM    550  C   ILE A  87      33.743 -18.190 -37.326  1.00 60.25           C  
ATOM    551  O   ILE A  87      34.809 -18.603 -37.801  1.00 60.08           O  
ATOM    552  CB  ILE A  87      32.169 -16.845 -38.694  1.00 60.19           C  
ATOM    553  CG1 ILE A  87      31.071 -16.891 -39.769  1.00 60.28           C  
ATOM    554  CG2 ILE A  87      33.457 -16.209 -39.259  1.00 59.75           C  
ATOM    555  CD1 ILE A  87      30.546 -15.503 -40.172  1.00 59.11           C  
ATOM    556  N   VAL A  88      33.638 -17.645 -36.112  1.00 60.42           N  
ATOM    557  CA  VAL A  88      34.795 -17.535 -35.224  1.00 60.50           C  
ATOM    558  C   VAL A  88      35.375 -18.908 -34.903  1.00 60.47           C  
ATOM    559  O   VAL A  88      36.579 -19.095 -34.904  1.00 60.42           O  
ATOM    560  CB  VAL A  88      34.447 -16.835 -33.917  1.00 60.53           C  
ATOM    561  CG1 VAL A  88      35.558 -17.055 -32.906  1.00 60.72           C  
ATOM    562  CG2 VAL A  88      34.218 -15.347 -34.163  1.00 60.49           C  
ATOM    563  N   ASN A  89      34.511 -19.876 -34.654  1.00 60.55           N  
ATOM    564  CA  ASN A  89      34.972 -21.213 -34.325  1.00 60.66           C  
ATOM    565  C   ASN A  89      35.780 -21.841 -35.426  1.00 61.24           C  
ATOM    566  O   ASN A  89      36.454 -22.840 -35.193  1.00 61.50           O  
ATOM    567  CB  ASN A  89      33.800 -22.116 -33.979  1.00 60.33           C  
ATOM    568  CG  ASN A  89      33.204 -21.767 -32.659  1.00 59.66           C  
ATOM    569  OD1 ASN A  89      33.862 -21.157 -31.816  1.00 58.93           O  
ATOM    570  ND2 ASN A  89      31.949 -22.111 -32.469  1.00 58.57           N  
ATOM    571  N   ASN A  90      35.717 -21.269 -36.627  1.00 61.90           N  
ATOM    572  CA  ASN A  90      36.387 -21.872 -37.797  1.00 62.29           C  
ATOM    573  C   ASN A  90      37.569 -21.054 -38.308  1.00 62.31           C  
ATOM    574  O   ASN A  90      38.192 -21.422 -39.300  1.00 62.49           O  
ATOM    575  CB  ASN A  90      35.395 -22.121 -38.937  1.00 62.43           C  
ATOM    576  CG  ASN A  90      34.410 -23.220 -38.620  1.00 63.11           C  
ATOM    577  OD1 ASN A  90      34.796 -24.313 -38.198  1.00 63.22           O  
ATOM    578  ND2 ASN A  90      33.123 -22.935 -38.814  1.00 63.86           N  
ATOM    579  N   ILE A  91      37.858 -19.947 -37.624  1.00 62.40           N  
ATOM    580  CA  ILE A  91      39.062 -19.156 -37.870  1.00 62.47           C  
ATOM    581  C   ILE A  91      40.036 -19.366 -36.716  1.00 62.33           C  
ATOM    582  O   ILE A  91      39.991 -18.645 -35.714  1.00 62.18           O  
ATOM    583  CB  ILE A  91      38.746 -17.650 -37.984  1.00 62.77           C  
ATOM    584  CG1 ILE A  91      37.868 -17.375 -39.209  1.00 63.17           C  
ATOM    585  CG2 ILE A  91      40.037 -16.838 -38.072  1.00 62.63           C  
ATOM    586  CD1 ILE A  91      37.448 -15.925 -39.345  1.00 64.18           C  
ATOM    587  N   PRO A  92      40.918 -20.368 -36.857  1.00 62.22           N  
ATOM    588  CA  PRO A  92      41.801 -20.831 -35.785  1.00 62.10           C  
ATOM    589  C   PRO A  92      42.475 -19.728 -34.978  1.00 62.02           C  
ATOM    590  O   PRO A  92      42.636 -19.860 -33.756  1.00 62.31           O  
ATOM    591  CB  PRO A  92      42.836 -21.673 -36.536  1.00 62.06           C  
ATOM    592  CG  PRO A  92      42.049 -22.278 -37.662  1.00 62.18           C  
ATOM    593  CD  PRO A  92      41.034 -21.217 -38.060  1.00 62.18           C  
ATOM    594  N   PHE A  93      42.851 -18.646 -35.635  1.00 61.80           N  
ATOM    595  CA  PHE A  93      43.530 -17.563 -34.938  1.00 62.03           C  
ATOM    596  C   PHE A  93      42.577 -16.708 -34.071  1.00 61.33           C  
ATOM    597  O   PHE A  93      42.985 -16.126 -33.061  1.00 61.33           O  
ATOM    598  CB  PHE A  93      44.303 -16.712 -35.950  1.00 62.52           C  
ATOM    599  CG  PHE A  93      44.165 -15.231 -35.741  1.00 64.62           C  
ATOM    600  CD1 PHE A  93      44.931 -14.568 -34.783  1.00 65.75           C  
ATOM    601  CD2 PHE A  93      43.284 -14.494 -36.533  1.00 66.92           C  
ATOM    602  CE1 PHE A  93      44.805 -13.196 -34.606  1.00 67.02           C  
ATOM    603  CE2 PHE A  93      43.152 -13.115 -36.364  1.00 67.82           C  
ATOM    604  CZ  PHE A  93      43.910 -12.465 -35.401  1.00 67.79           C  
ATOM    605  N   LEU A  94      41.305 -16.658 -34.454  1.00 60.64           N  
ATOM    606  CA  LEU A  94      40.294 -15.957 -33.658  1.00 60.05           C  
ATOM    607  C   LEU A  94      39.858 -16.831 -32.485  1.00 59.52           C  
ATOM    608  O   LEU A  94      39.739 -16.375 -31.339  1.00 59.59           O  
ATOM    609  CB  LEU A  94      39.071 -15.612 -34.507  1.00 60.14           C  
ATOM    610  CG  LEU A  94      38.975 -14.151 -34.963  1.00 60.41           C  
ATOM    611  CD1 LEU A  94      37.920 -13.998 -36.053  1.00 59.93           C  
ATOM    612  CD2 LEU A  94      38.687 -13.229 -33.768  1.00 59.86           C  
ATOM    613  N   ARG A  95      39.611 -18.097 -32.776  1.00 58.49           N  
ATOM    614  CA  ARG A  95      39.290 -19.026 -31.726  1.00 57.80           C  
ATOM    615  C   ARG A  95      40.375 -18.984 -30.665  1.00 57.54           C  
ATOM    616  O   ARG A  95      40.086 -19.008 -29.467  1.00 57.49           O  
ATOM    617  CB  ARG A  95      39.172 -20.429 -32.280  1.00 57.63           C  
ATOM    618  CG  ARG A  95      38.649 -21.392 -31.275  1.00 56.92           C  
ATOM    619  CD  ARG A  95      38.540 -22.774 -31.837  1.00 55.69           C  
ATOM    620  NE  ARG A  95      38.185 -23.687 -30.769  1.00 55.41           N  
ATOM    621  CZ  ARG A  95      38.417 -24.989 -30.790  1.00 54.28           C  
ATOM    622  NH1 ARG A  95      39.016 -25.524 -31.828  1.00 54.64           N  
ATOM    623  NH2 ARG A  95      38.055 -25.742 -29.764  1.00 54.25           N  
ATOM    624  N   SER A  96      41.626 -18.901 -31.102  1.00 57.14           N  
ATOM    625  CA  SER A  96      42.748 -18.847 -30.166  1.00 57.00           C  
ATOM    626  C   SER A  96      42.752 -17.538 -29.357  1.00 57.03           C  
ATOM    627  O   SER A  96      42.985 -17.535 -28.139  1.00 57.38           O  
ATOM    628  CB  SER A  96      44.084 -19.020 -30.897  1.00 56.94           C  
ATOM    629  OG  SER A  96      44.342 -20.381 -31.205  1.00 56.72           O  
ATOM    630  N   LEU A  97      42.470 -16.427 -30.028  1.00 56.74           N  
ATOM    631  CA  LEU A  97      42.452 -15.118 -29.365  1.00 56.33           C  
ATOM    632  C   LEU A  97      41.341 -15.045 -28.305  1.00 55.86           C  
ATOM    633  O   LEU A  97      41.511 -14.407 -27.262  1.00 55.59           O  
ATOM    634  CB  LEU A  97      42.273 -14.013 -30.413  1.00 56.49           C  
ATOM    635  CG  LEU A  97      42.712 -12.581 -30.064  1.00 56.44           C  
ATOM    636  CD1 LEU A  97      42.528 -11.677 -31.295  1.00 55.74           C  
ATOM    637  CD2 LEU A  97      41.966 -12.026 -28.842  1.00 55.78           C  
ATOM    638  N   ILE A  98      40.213 -15.706 -28.574  1.00 55.58           N  
ATOM    639  CA  ILE A  98      39.055 -15.681 -27.668  1.00 55.52           C  
ATOM    640  C   ILE A  98      39.272 -16.553 -26.417  1.00 55.50           C  
ATOM    641  O   ILE A  98      38.986 -16.132 -25.285  1.00 55.25           O  
ATOM    642  CB  ILE A  98      37.774 -16.149 -28.396  1.00 55.50           C  
ATOM    643  CG1 ILE A  98      37.487 -15.251 -29.612  1.00 56.29           C  
ATOM    644  CG2 ILE A  98      36.601 -16.161 -27.444  1.00 55.15           C  
ATOM    645  CD1 ILE A  98      37.165 -13.801 -29.255  1.00 56.66           C  
ATOM    646  N   MET A  99      39.774 -17.768 -26.633  1.00 55.39           N  
ATOM    647  CA  MET A  99      40.005 -18.713 -25.551  1.00 55.25           C  
ATOM    648  C   MET A  99      41.060 -18.133 -24.626  1.00 55.62           C  
ATOM    649  O   MET A  99      41.017 -18.312 -23.415  1.00 55.43           O  
ATOM    650  CB  MET A  99      40.484 -20.061 -26.111  1.00 55.10           C  
ATOM    651  CG  MET A  99      40.558 -21.143 -25.071  1.00 53.96           C  
ATOM    652  SD  MET A  99      38.914 -21.413 -24.425  1.00 53.39           S  
ATOM    653  CE  MET A  99      39.264 -22.237 -22.886  1.00 51.84           C  
ATOM    654  N   LYS A 100      42.024 -17.448 -25.224  1.00 56.38           N  
ATOM    655  CA  LYS A 100      43.102 -16.820 -24.474  1.00 56.92           C  
ATOM    656  C   LYS A 100      42.505 -15.794 -23.548  1.00 57.07           C  
ATOM    657  O   LYS A 100      42.944 -15.632 -22.416  1.00 56.86           O  
ATOM    658  CB  LYS A 100      44.122 -16.176 -25.426  1.00 57.20           C  
ATOM    659  CG  LYS A 100      45.029 -15.091 -24.804  1.00 58.31           C  
ATOM    660  CD  LYS A 100      46.151 -14.647 -25.782  1.00 59.22           C  
ATOM    661  CE  LYS A 100      47.220 -15.750 -25.933  1.00 60.25           C  
ATOM    662  NZ  LYS A 100      48.129 -15.628 -27.101  1.00 60.22           N  
ATOM    663  N   TYR A 101      41.477 -15.109 -24.022  1.00 57.57           N  
ATOM    664  CA  TYR A 101      40.844 -14.091 -23.198  1.00 58.07           C  
ATOM    665  C   TYR A 101      40.054 -14.761 -22.086  1.00 57.62           C  
ATOM    666  O   TYR A 101      40.058 -14.286 -20.956  1.00 57.63           O  
ATOM    667  CB  TYR A 101      39.945 -13.164 -24.031  1.00 58.45           C  
ATOM    668  CG  TYR A 101      38.844 -12.507 -23.216  1.00 61.17           C  
ATOM    669  CD1 TYR A 101      39.101 -11.379 -22.416  1.00 62.40           C  
ATOM    670  CD2 TYR A 101      37.537 -13.031 -23.230  1.00 63.40           C  
ATOM    671  CE1 TYR A 101      38.084 -10.790 -21.656  1.00 63.45           C  
ATOM    672  CE2 TYR A 101      36.506 -12.450 -22.472  1.00 64.03           C  
ATOM    673  CZ  TYR A 101      36.783 -11.331 -21.689  1.00 64.61           C  
ATOM    674  OH  TYR A 101      35.757 -10.768 -20.942  1.00 65.70           O  
ATOM    675  N   VAL A 102      39.382 -15.868 -22.390  1.00 57.38           N  
ATOM    676  CA  VAL A 102      38.546 -16.517 -21.377  1.00 57.24           C  
ATOM    677  C   VAL A 102      39.453 -17.062 -20.290  1.00 57.04           C  
ATOM    678  O   VAL A 102      39.121 -16.995 -19.103  1.00 57.02           O  
ATOM    679  CB  VAL A 102      37.604 -17.630 -21.945  1.00 57.13           C  
ATOM    680  CG1 VAL A 102      37.226 -17.324 -23.384  1.00 57.13           C  
ATOM    681  CG2 VAL A 102      38.230 -19.001 -21.829  1.00 56.73           C  
ATOM    682  N   LEU A 103      40.615 -17.553 -20.709  1.00 56.75           N  
ATOM    683  CA  LEU A 103      41.621 -18.067 -19.778  1.00 56.76           C  
ATOM    684  C   LEU A 103      42.113 -16.947 -18.850  1.00 57.01           C  
ATOM    685  O   LEU A 103      42.013 -17.047 -17.616  1.00 57.12           O  
ATOM    686  CB  LEU A 103      42.802 -18.698 -20.532  1.00 56.53           C  
ATOM    687  CG  LEU A 103      42.822 -20.225 -20.662  1.00 55.95           C  
ATOM    688  CD1 LEU A 103      41.436 -20.795 -20.763  1.00 55.86           C  
ATOM    689  CD2 LEU A 103      43.645 -20.660 -21.841  1.00 55.03           C  
ATOM    690  N   THR A 104      42.603 -15.867 -19.448  1.00 57.15           N  
ATOM    691  CA  THR A 104      43.317 -14.835 -18.693  1.00 57.43           C  
ATOM    692  C   THR A 104      42.412 -13.873 -17.914  1.00 57.88           C  
ATOM    693  O   THR A 104      42.809 -13.360 -16.865  1.00 57.93           O  
ATOM    694  CB  THR A 104      44.213 -13.995 -19.622  1.00 57.32           C  
ATOM    695  OG1 THR A 104      43.445 -13.533 -20.738  1.00 56.87           O  
ATOM    696  CG2 THR A 104      45.380 -14.812 -20.120  1.00 56.83           C  
ATOM    697  N   SER A 105      41.205 -13.618 -18.414  1.00 58.30           N  
ATOM    698  CA  SER A 105      40.337 -12.621 -17.781  1.00 58.61           C  
ATOM    699  C   SER A 105      40.063 -12.986 -16.342  1.00 59.06           C  
ATOM    700  O   SER A 105      39.931 -12.117 -15.474  1.00 59.37           O  
ATOM    701  CB  SER A 105      39.012 -12.503 -18.523  1.00 58.49           C  
ATOM    702  OG  SER A 105      38.333 -13.740 -18.526  1.00 58.21           O  
ATOM    703  N   ARG A 106      39.990 -14.284 -16.105  1.00 59.47           N  
ATOM    704  CA  ARG A 106      39.637 -14.817 -14.799  1.00 59.85           C  
ATOM    705  C   ARG A 106      40.825 -14.895 -13.829  1.00 59.89           C  
ATOM    706  O   ARG A 106      40.643 -14.817 -12.611  1.00 60.00           O  
ATOM    707  CB  ARG A 106      39.028 -16.209 -14.969  1.00 59.93           C  
ATOM    708  CG  ARG A 106      37.558 -16.265 -14.630  1.00 60.17           C  
ATOM    709  CD  ARG A 106      36.672 -16.329 -15.846  1.00 59.95           C  
ATOM    710  NE  ARG A 106      35.274 -16.203 -15.455  1.00 59.56           N  
ATOM    711  CZ  ARG A 106      34.258 -16.347 -16.289  1.00 59.03           C  
ATOM    712  NH1 ARG A 106      34.500 -16.636 -17.556  1.00 58.70           N  
ATOM    713  NH2 ARG A 106      33.012 -16.207 -15.857  1.00 59.24           N  
ATOM    714  N   SER A 107      42.031 -15.058 -14.374  1.00 59.74           N  
ATOM    715  CA  SER A 107      43.230 -15.342 -13.562  1.00 59.42           C  
ATOM    716  C   SER A 107      43.323 -14.506 -12.315  1.00 58.51           C  
ATOM    717  O   SER A 107      43.610 -15.021 -11.247  1.00 58.88           O  
ATOM    718  CB  SER A 107      44.518 -15.131 -14.372  1.00 59.62           C  
ATOM    719  OG  SER A 107      45.119 -16.386 -14.677  1.00 60.48           O  
ATOM    720  N   TYR A 108      43.082 -13.214 -12.473  1.00 57.37           N  
ATOM    721  CA  TYR A 108      43.292 -12.248 -11.412  1.00 56.46           C  
ATOM    722  C   TYR A 108      42.378 -12.489 -10.212  1.00 54.97           C  
ATOM    723  O   TYR A 108      42.542 -11.853  -9.175  1.00 55.12           O  
ATOM    724  CB  TYR A 108      43.095 -10.817 -11.959  1.00 56.97           C  
ATOM    725  CG  TYR A 108      41.642 -10.360 -11.972  1.00 58.54           C  
ATOM    726  CD1 TYR A 108      41.117  -9.600 -10.918  1.00 59.56           C  
ATOM    727  CD2 TYR A 108      40.788 -10.717 -13.013  1.00 59.71           C  
ATOM    728  CE1 TYR A 108      39.781  -9.203 -10.917  1.00 59.92           C  
ATOM    729  CE2 TYR A 108      39.454 -10.334 -13.015  1.00 60.19           C  
ATOM    730  CZ  TYR A 108      38.954  -9.582 -11.978  1.00 60.66           C  
ATOM    731  OH  TYR A 108      37.625  -9.221 -12.018  1.00 61.06           O  
ATOM    732  N   LEU A 109      41.431 -13.417 -10.331  1.00 53.17           N  
ATOM    733  CA  LEU A 109      40.453 -13.641  -9.246  1.00 51.70           C  
ATOM    734  C   LEU A 109      40.937 -14.658  -8.219  1.00 50.30           C  
ATOM    735  O   LEU A 109      40.295 -14.856  -7.205  1.00 49.86           O  
ATOM    736  CB  LEU A 109      39.091 -14.115  -9.777  1.00 51.57           C  
ATOM    737  CG  LEU A 109      37.978 -13.117 -10.118  1.00 50.95           C  
ATOM    738  CD1 LEU A 109      38.002 -11.855  -9.229  1.00 49.79           C  
ATOM    739  CD2 LEU A 109      38.050 -12.743 -11.572  1.00 50.34           C  
ATOM    740  N   ILE A 110      42.059 -15.311  -8.493  1.00 48.83           N  
ATOM    741  CA  ILE A 110      42.553 -16.349  -7.592  1.00 47.49           C  
ATOM    742  C   ILE A 110      43.911 -15.984  -7.035  1.00 46.51           C  
ATOM    743  O   ILE A 110      44.806 -15.620  -7.778  1.00 46.05           O  
ATOM    744  CB  ILE A 110      42.673 -17.732  -8.288  1.00 47.45           C  
ATOM    745  CG1 ILE A 110      41.342 -18.133  -8.911  1.00 47.15           C  
ATOM    746  CG2 ILE A 110      43.125 -18.782  -7.276  1.00 45.92           C  
ATOM    747  CD1 ILE A 110      40.274 -18.370  -7.867  1.00 47.23           C  
ATOM    748  N   ASP A 111      44.060 -16.097  -5.721  1.00 45.65           N  
ATOM    749  CA  ASP A 111      45.352 -15.859  -5.094  1.00 45.15           C  
ATOM    750  C   ASP A 111      46.275 -17.048  -5.367  1.00 44.48           C  
ATOM    751  O   ASP A 111      45.964 -18.193  -5.051  1.00 44.19           O  
ATOM    752  CB  ASP A 111      45.221 -15.664  -3.587  1.00 45.23           C  
ATOM    753  CG  ASP A 111      44.386 -14.437  -3.205  1.00 46.07           C  
ATOM    754  OD1 ASP A 111      44.175 -13.534  -4.059  1.00 46.12           O  
ATOM    755  OD2 ASP A 111      43.960 -14.388  -2.022  1.00 45.85           O  
ATOM    756  N   SER A 112      47.414 -16.782  -5.975  1.00 43.71           N  
ATOM    757  CA  SER A 112      48.341 -17.845  -6.281  1.00 43.34           C  
ATOM    758  C   SER A 112      49.711 -17.223  -6.339  1.00 42.75           C  
ATOM    759  O   SER A 112      49.983 -16.418  -7.202  1.00 43.09           O  
ATOM    760  CB  SER A 112      47.976 -18.515  -7.622  1.00 43.30           C  
ATOM    761  OG  SER A 112      48.841 -19.599  -7.909  1.00 43.59           O  
ATOM    762  N   PRO A 113      50.583 -17.579  -5.400  1.00 42.54           N  
ATOM    763  CA  PRO A 113      50.400 -18.547  -4.308  1.00 42.00           C  
ATOM    764  C   PRO A 113      49.160 -18.291  -3.456  1.00 41.15           C  
ATOM    765  O   PRO A 113      48.720 -17.162  -3.319  1.00 41.05           O  
ATOM    766  CB  PRO A 113      51.658 -18.358  -3.463  1.00 42.18           C  
ATOM    767  CG  PRO A 113      52.698 -17.874  -4.424  1.00 42.65           C  
ATOM    768  CD  PRO A 113      51.956 -17.046  -5.453  1.00 42.64           C  
ATOM    769  N   PRO A 114      48.613 -19.360  -2.865  1.00 40.27           N  
ATOM    770  CA  PRO A 114      47.451 -19.291  -1.988  1.00 39.48           C  
ATOM    771  C   PRO A 114      47.739 -18.521  -0.709  1.00 38.59           C  
ATOM    772  O   PRO A 114      48.884 -18.325  -0.317  1.00 37.71           O  
ATOM    773  CB  PRO A 114      47.169 -20.766  -1.683  1.00 39.50           C  
ATOM    774  CG  PRO A 114      48.484 -21.437  -1.837  1.00 39.72           C  
ATOM    775  CD  PRO A 114      49.163 -20.726  -2.947  1.00 40.02           C  
ATOM    776  N   THR A 115      46.679 -18.092  -0.059  1.00 38.13           N  
ATOM    777  CA  THR A 115      46.828 -17.260   1.106  1.00 37.70           C  
ATOM    778  C   THR A 115      46.190 -17.881   2.349  1.00 37.55           C  
ATOM    779  O   THR A 115      46.861 -18.460   3.173  1.00 36.77           O  
ATOM    780  CB  THR A 115      46.220 -15.884   0.858  1.00 37.50           C  
ATOM    781  OG1 THR A 115      44.851 -16.035   0.512  1.00 37.68           O  
ATOM    782  CG2 THR A 115      46.908 -15.210  -0.271  1.00 37.17           C  
ATOM    783  N   TYR A 116      44.889 -17.742   2.488  1.00 37.68           N  
ATOM    784  CA  TYR A 116      44.277 -18.029   3.765  1.00 38.39           C  
ATOM    785  C   TYR A 116      43.840 -19.493   3.879  1.00 37.98           C  
ATOM    786  O   TYR A 116      43.875 -20.227   2.900  1.00 37.84           O  
ATOM    787  CB  TYR A 116      43.075 -17.086   4.010  1.00 38.54           C  
ATOM    788  CG  TYR A 116      43.353 -15.603   3.842  1.00 40.54           C  
ATOM    789  CD1 TYR A 116      42.889 -14.907   2.724  1.00 42.84           C  
ATOM    790  CD2 TYR A 116      44.042 -14.892   4.802  1.00 42.37           C  
ATOM    791  CE1 TYR A 116      43.124 -13.552   2.564  1.00 43.10           C  
ATOM    792  CE2 TYR A 116      44.288 -13.526   4.651  1.00 42.92           C  
ATOM    793  CZ  TYR A 116      43.822 -12.862   3.528  1.00 43.29           C  
ATOM    794  OH  TYR A 116      44.053 -11.509   3.339  1.00 43.06           O  
ATOM    795  N   ASN A 117      43.427 -19.892   5.084  1.00 37.73           N  
ATOM    796  CA  ASN A 117      42.704 -21.166   5.280  1.00 37.86           C  
ATOM    797  C   ASN A 117      41.810 -21.128   6.526  1.00 37.59           C  
ATOM    798  O   ASN A 117      41.721 -20.090   7.190  1.00 37.55           O  
ATOM    799  CB  ASN A 117      43.677 -22.349   5.299  1.00 37.74           C  
ATOM    800  CG  ASN A 117      44.554 -22.381   6.534  1.00 38.24           C  
ATOM    801  OD1 ASN A 117      44.163 -21.933   7.621  1.00 38.69           O  
ATOM    802  ND2 ASN A 117      45.754 -22.933   6.373  1.00 37.93           N  
ATOM    803  N   VAL A 118      41.152 -22.240   6.845  1.00 37.32           N  
ATOM    804  CA  VAL A 118      40.170 -22.260   7.934  1.00 37.21           C  
ATOM    805  C   VAL A 118      40.692 -21.675   9.261  1.00 37.70           C  
ATOM    806  O   VAL A 118      39.905 -21.147  10.052  1.00 37.42           O  
ATOM    807  CB  VAL A 118      39.652 -23.681   8.239  1.00 37.46           C  
ATOM    808  CG1 VAL A 118      40.768 -24.569   8.792  1.00 37.13           C  
ATOM    809  CG2 VAL A 118      38.486 -23.624   9.234  1.00 35.80           C  
ATOM    810  N   HIS A 119      42.003 -21.782   9.510  1.00 38.01           N  
ATOM    811  CA  HIS A 119      42.588 -21.333  10.779  1.00 38.14           C  
ATOM    812  C   HIS A 119      43.337 -20.007  10.709  1.00 38.36           C  
ATOM    813  O   HIS A 119      43.740 -19.492  11.741  1.00 38.72           O  
ATOM    814  CB  HIS A 119      43.553 -22.374  11.345  1.00 38.30           C  
ATOM    815  CG  HIS A 119      42.877 -23.608  11.859  1.00 39.19           C  
ATOM    816  ND1 HIS A 119      43.546 -24.796  12.046  1.00 39.21           N  
ATOM    817  CD2 HIS A 119      41.587 -23.845  12.193  1.00 39.37           C  
ATOM    818  CE1 HIS A 119      42.698 -25.712  12.480  1.00 39.00           C  
ATOM    819  NE2 HIS A 119      41.504 -25.161  12.581  1.00 39.55           N  
ATOM    820  N   TYR A 120      43.527 -19.457   9.510  1.00 38.11           N  
ATOM    821  CA  TYR A 120      44.336 -18.263   9.346  1.00 37.56           C  
ATOM    822  C   TYR A 120      43.635 -17.199   8.510  1.00 37.67           C  
ATOM    823  O   TYR A 120      43.380 -17.383   7.326  1.00 37.16           O  
ATOM    824  CB  TYR A 120      45.714 -18.624   8.747  1.00 37.57           C  
ATOM    825  CG  TYR A 120      46.568 -19.382   9.729  1.00 37.28           C  
ATOM    826  CD1 TYR A 120      46.576 -20.780   9.750  1.00 37.22           C  
ATOM    827  CD2 TYR A 120      47.313 -18.709  10.678  1.00 37.53           C  
ATOM    828  CE1 TYR A 120      47.314 -21.481  10.697  1.00 37.59           C  
ATOM    829  CE2 TYR A 120      48.060 -19.391  11.631  1.00 37.17           C  
ATOM    830  CZ  TYR A 120      48.054 -20.773  11.646  1.00 37.05           C  
ATOM    831  OH  TYR A 120      48.810 -21.436  12.594  1.00 33.38           O  
ATOM    832  N   GLY A 121      43.355 -16.068   9.157  1.00 37.88           N  
ATOM    833  CA  GLY A 121      42.652 -14.943   8.537  1.00 37.90           C  
ATOM    834  C   GLY A 121      43.641 -13.872   8.130  1.00 37.92           C  
ATOM    835  O   GLY A 121      43.280 -12.796   7.687  1.00 37.51           O  
ATOM    836  N   TYR A 122      44.910 -14.192   8.321  1.00 38.11           N  
ATOM    837  CA  TYR A 122      46.003 -13.343   7.903  1.00 37.94           C  
ATOM    838  C   TYR A 122      47.033 -14.296   7.338  1.00 37.96           C  
ATOM    839  O   TYR A 122      47.123 -15.432   7.793  1.00 37.97           O  
ATOM    840  CB  TYR A 122      46.596 -12.609   9.102  1.00 37.95           C  
ATOM    841  CG  TYR A 122      46.987 -13.535  10.236  1.00 37.89           C  
ATOM    842  CD1 TYR A 122      48.245 -14.087  10.308  1.00 37.62           C  
ATOM    843  CD2 TYR A 122      46.083 -13.868  11.213  1.00 37.64           C  
ATOM    844  CE1 TYR A 122      48.586 -14.944  11.338  1.00 37.50           C  
ATOM    845  CE2 TYR A 122      46.415 -14.715  12.246  1.00 37.87           C  
ATOM    846  CZ  TYR A 122      47.667 -15.265  12.305  1.00 37.32           C  
ATOM    847  OH  TYR A 122      48.004 -16.134  13.331  1.00 36.66           O  
ATOM    848  N   LYS A 123      47.811 -13.853   6.359  1.00 37.89           N  
ATOM    849  CA  LYS A 123      48.826 -14.717   5.779  1.00 37.93           C  
ATOM    850  C   LYS A 123      49.846 -15.130   6.795  1.00 37.87           C  
ATOM    851  O   LYS A 123      50.293 -14.324   7.600  1.00 38.10           O  
ATOM    852  CB  LYS A 123      49.548 -14.034   4.641  1.00 38.24           C  
ATOM    853  CG  LYS A 123      48.674 -13.836   3.430  1.00 39.71           C  
ATOM    854  CD  LYS A 123      49.224 -12.768   2.499  1.00 40.44           C  
ATOM    855  CE  LYS A 123      48.133 -11.792   2.091  1.00 41.67           C  
ATOM    856  NZ  LYS A 123      48.324 -10.435   2.705  1.00 43.22           N  
ATOM    857  N   SER A 124      50.204 -16.409   6.743  1.00 37.81           N  
ATOM    858  CA  SER A 124      51.231 -16.963   7.606  1.00 37.58           C  
ATOM    859  C   SER A 124      51.958 -18.018   6.810  1.00 37.16           C  
ATOM    860  O   SER A 124      51.452 -18.479   5.794  1.00 36.88           O  
ATOM    861  CB  SER A 124      50.601 -17.617   8.816  1.00 37.78           C  
ATOM    862  OG  SER A 124      49.750 -18.675   8.404  1.00 38.94           O  
ATOM    863  N   TRP A 125      53.144 -18.393   7.269  1.00 36.64           N  
ATOM    864  CA  TRP A 125      53.892 -19.436   6.607  1.00 36.15           C  
ATOM    865  C   TRP A 125      53.213 -20.785   6.798  1.00 36.29           C  
ATOM    866  O   TRP A 125      53.351 -21.701   5.975  1.00 35.96           O  
ATOM    867  CB  TRP A 125      55.331 -19.528   7.119  1.00 35.91           C  
ATOM    868  CG  TRP A 125      56.058 -20.456   6.266  1.00 35.17           C  
ATOM    869  CD1 TRP A 125      56.243 -21.793   6.476  1.00 33.41           C  
ATOM    870  CD2 TRP A 125      56.594 -20.162   4.980  1.00 33.77           C  
ATOM    871  NE1 TRP A 125      56.903 -22.342   5.406  1.00 33.12           N  
ATOM    872  CE2 TRP A 125      57.134 -21.364   4.472  1.00 33.32           C  
ATOM    873  CE3 TRP A 125      56.684 -18.988   4.209  1.00 33.95           C  
ATOM    874  CZ2 TRP A 125      57.758 -21.439   3.224  1.00 31.94           C  
ATOM    875  CZ3 TRP A 125      57.310 -19.047   2.972  1.00 34.06           C  
ATOM    876  CH2 TRP A 125      57.847 -20.282   2.487  1.00 33.55           C  
ATOM    877  N   GLU A 126      52.503 -20.915   7.907  1.00 36.41           N  
ATOM    878  CA  GLU A 126      51.778 -22.135   8.180  1.00 36.55           C  
ATOM    879  C   GLU A 126      50.703 -22.250   7.082  1.00 36.68           C  
ATOM    880  O   GLU A 126      50.556 -23.290   6.439  1.00 36.83           O  
ATOM    881  CB  GLU A 126      51.181 -22.087   9.590  1.00 36.45           C  
ATOM    882  CG  GLU A 126      50.372 -23.314   9.981  1.00 36.92           C  
ATOM    883  CD  GLU A 126      51.196 -24.575  10.032  1.00 36.92           C  
ATOM    884  OE1 GLU A 126      50.581 -25.636   9.945  1.00 37.59           O  
ATOM    885  OE2 GLU A 126      52.438 -24.505  10.153  1.00 37.32           O  
ATOM    886  N   ALA A 127      49.992 -21.159   6.824  1.00 36.47           N  
ATOM    887  CA  ALA A 127      48.889 -21.211   5.875  1.00 36.60           C  
ATOM    888  C   ALA A 127      49.421 -21.545   4.508  1.00 36.88           C  
ATOM    889  O   ALA A 127      48.899 -22.441   3.809  1.00 36.75           O  
ATOM    890  CB  ALA A 127      48.157 -19.939   5.826  1.00 36.02           C  
ATOM    891  N   PHE A 128      50.484 -20.852   4.123  1.00 37.09           N  
ATOM    892  CA  PHE A 128      51.077 -21.160   2.847  1.00 37.23           C  
ATOM    893  C   PHE A 128      51.633 -22.581   2.783  1.00 37.33           C  
ATOM    894  O   PHE A 128      51.432 -23.240   1.814  1.00 37.82           O  
ATOM    895  CB  PHE A 128      52.186 -20.205   2.480  1.00 36.79           C  
ATOM    896  CG  PHE A 128      53.050 -20.737   1.395  1.00 36.85           C  
ATOM    897  CD1 PHE A 128      52.617 -20.717   0.088  1.00 37.28           C  
ATOM    898  CD2 PHE A 128      54.263 -21.348   1.688  1.00 37.45           C  
ATOM    899  CE1 PHE A 128      53.407 -21.250  -0.927  1.00 37.28           C  
ATOM    900  CE2 PHE A 128      55.049 -21.885   0.695  1.00 37.21           C  
ATOM    901  CZ  PHE A 128      54.617 -21.845  -0.621  1.00 36.52           C  
ATOM    902  N   SER A 129      52.336 -23.054   3.798  1.00 37.90           N  
ATOM    903  CA  SER A 129      53.117 -24.286   3.634  1.00 38.21           C  
ATOM    904  C   SER A 129      52.359 -25.584   3.890  1.00 38.11           C  
ATOM    905  O   SER A 129      52.758 -26.615   3.393  1.00 38.15           O  
ATOM    906  CB  SER A 129      54.391 -24.262   4.495  1.00 38.39           C  
ATOM    907  OG  SER A 129      54.101 -24.332   5.883  1.00 38.86           O  
ATOM    908  N   ASN A 130      51.282 -25.546   4.663  1.00 38.51           N  
ATOM    909  CA  ASN A 130      50.622 -26.784   5.093  1.00 38.46           C  
ATOM    910  C   ASN A 130      49.675 -27.265   4.030  1.00 38.13           C  
ATOM    911  O   ASN A 130      48.619 -26.671   3.789  1.00 38.02           O  
ATOM    912  CB  ASN A 130      49.904 -26.608   6.438  1.00 38.66           C  
ATOM    913  CG  ASN A 130      49.606 -27.931   7.109  1.00 38.46           C  
ATOM    914  OD1 ASN A 130      49.362 -28.936   6.438  1.00 33.87           O  
ATOM    915  ND2 ASN A 130      49.653 -27.932   8.459  1.00 40.76           N  
ATOM    916  N   LEU A 131      50.080 -28.354   3.389  1.00 38.06           N  
ATOM    917  CA  LEU A 131      49.380 -28.863   2.224  1.00 37.47           C  
ATOM    918  C   LEU A 131      48.087 -29.626   2.549  1.00 37.36           C  
ATOM    919  O   LEU A 131      47.300 -29.939   1.642  1.00 36.99           O  
ATOM    920  CB  LEU A 131      50.336 -29.718   1.397  1.00 37.24           C  
ATOM    921  CG  LEU A 131      51.428 -28.902   0.682  1.00 36.62           C  
ATOM    922  CD1 LEU A 131      52.327 -29.836  -0.133  1.00 34.33           C  
ATOM    923  CD2 LEU A 131      50.825 -27.749  -0.187  1.00 35.08           C  
ATOM    924  N   SER A 132      47.843 -29.863   3.835  1.00 37.28           N  
ATOM    925  CA  SER A 132      46.666 -30.611   4.294  1.00 37.54           C  
ATOM    926  C   SER A 132      45.397 -29.771   4.369  1.00 37.62           C  
ATOM    927  O   SER A 132      44.300 -30.310   4.578  1.00 37.69           O  
ATOM    928  CB  SER A 132      46.916 -31.187   5.682  1.00 37.71           C  
ATOM    929  OG  SER A 132      47.877 -32.220   5.627  1.00 39.27           O  
ATOM    930  N   TYR A 133      45.555 -28.456   4.234  1.00 37.38           N  
ATOM    931  CA  TYR A 133      44.437 -27.531   4.318  1.00 37.15           C  
ATOM    932  C   TYR A 133      43.837 -27.285   2.923  1.00 36.77           C  
ATOM    933  O   TYR A 133      44.557 -27.145   1.945  1.00 36.32           O  
ATOM    934  CB  TYR A 133      44.918 -26.165   4.851  1.00 37.30           C  
ATOM    935  CG  TYR A 133      45.124 -26.000   6.340  1.00 37.79           C  
ATOM    936  CD1 TYR A 133      46.394 -26.000   6.880  1.00 38.03           C  
ATOM    937  CD2 TYR A 133      44.056 -25.773   7.193  1.00 37.94           C  
ATOM    938  CE1 TYR A 133      46.586 -25.806   8.224  1.00 38.82           C  
ATOM    939  CE2 TYR A 133      44.245 -25.605   8.537  1.00 37.79           C  
ATOM    940  CZ  TYR A 133      45.513 -25.609   9.047  1.00 38.29           C  
ATOM    941  OH  TYR A 133      45.722 -25.412  10.400  1.00 39.77           O  
ATOM    942  N   TYR A 134      42.524 -27.179   2.836  1.00 36.31           N  
ATOM    943  CA  TYR A 134      41.970 -26.507   1.706  1.00 36.15           C  
ATOM    944  C   TYR A 134      42.315 -25.025   1.911  1.00 36.88           C  
ATOM    945  O   TYR A 134      42.278 -24.505   3.051  1.00 36.84           O  
ATOM    946  CB  TYR A 134      40.462 -26.662   1.666  1.00 36.29           C  
ATOM    947  CG  TYR A 134      39.934 -28.033   1.304  1.00 35.75           C  
ATOM    948  CD1 TYR A 134      40.097 -28.547   0.035  1.00 35.68           C  
ATOM    949  CD2 TYR A 134      39.234 -28.778   2.218  1.00 35.97           C  
ATOM    950  CE1 TYR A 134      39.597 -29.799  -0.312  1.00 36.45           C  
ATOM    951  CE2 TYR A 134      38.726 -30.017   1.890  1.00 37.12           C  
ATOM    952  CZ  TYR A 134      38.913 -30.529   0.622  1.00 36.68           C  
ATOM    953  OH  TYR A 134      38.410 -31.746   0.286  1.00 33.90           O  
ATOM    954  N   THR A 135      42.632 -24.323   0.830  1.00 36.89           N  
ATOM    955  CA  THR A 135      42.873 -22.892   0.949  1.00 36.80           C  
ATOM    956  C   THR A 135      41.532 -22.202   0.990  1.00 37.31           C  
ATOM    957  O   THR A 135      40.491 -22.853   0.867  1.00 36.95           O  
ATOM    958  CB  THR A 135      43.767 -22.313  -0.199  1.00 37.02           C  
ATOM    959  OG1 THR A 135      44.273 -21.041   0.212  1.00 36.86           O  
ATOM    960  CG2 THR A 135      43.019 -22.205  -1.545  1.00 34.43           C  
ATOM    961  N   ARG A 136      41.565 -20.888   1.175  1.00 37.74           N  
ATOM    962  CA  ARG A 136      40.346 -20.106   1.276  1.00 37.97           C  
ATOM    963  C   ARG A 136      40.374 -18.839   0.374  1.00 38.40           C  
ATOM    964  O   ARG A 136      41.344 -18.076   0.372  1.00 38.29           O  
ATOM    965  CB  ARG A 136      40.125 -19.746   2.737  1.00 37.73           C  
ATOM    966  CG  ARG A 136      39.511 -20.862   3.552  1.00 37.00           C  
ATOM    967  CD  ARG A 136      38.025 -20.973   3.301  1.00 35.90           C  
ATOM    968  NE  ARG A 136      37.257 -20.010   4.078  1.00 34.32           N  
ATOM    969  CZ  ARG A 136      36.831 -20.224   5.305  1.00 33.73           C  
ATOM    970  NH1 ARG A 136      37.117 -21.351   5.920  1.00 35.79           N  
ATOM    971  NH2 ARG A 136      36.123 -19.316   5.926  1.00 34.95           N  
ATOM    972  N   ALA A 137      39.312 -18.638  -0.400  1.00 38.67           N  
ATOM    973  CA  ALA A 137      39.213 -17.471  -1.260  1.00 39.13           C  
ATOM    974  C   ALA A 137      38.927 -16.205  -0.429  1.00 39.48           C  
ATOM    975  O   ALA A 137      39.385 -15.110  -0.755  1.00 39.22           O  
ATOM    976  CB  ALA A 137      38.149 -17.695  -2.321  1.00 39.07           C  
ATOM    977  N   LEU A 138      38.201 -16.385   0.661  1.00 39.92           N  
ATOM    978  CA  LEU A 138      37.991 -15.338   1.647  1.00 40.37           C  
ATOM    979  C   LEU A 138      38.337 -15.886   3.022  1.00 40.66           C  
ATOM    980  O   LEU A 138      38.016 -17.032   3.342  1.00 40.54           O  
ATOM    981  CB  LEU A 138      36.535 -14.865   1.648  1.00 40.53           C  
ATOM    982  CG  LEU A 138      36.151 -13.753   0.650  1.00 41.16           C  
ATOM    983  CD1 LEU A 138      34.679 -13.396   0.830  1.00 41.45           C  
ATOM    984  CD2 LEU A 138      37.021 -12.510   0.802  1.00 39.18           C  
ATOM    985  N   PRO A 139      38.968 -15.054   3.855  1.00 40.93           N  
ATOM    986  CA  PRO A 139      39.357 -15.471   5.184  1.00 41.31           C  
ATOM    987  C   PRO A 139      38.158 -15.753   6.048  1.00 41.25           C  
ATOM    988  O   PRO A 139      37.110 -15.163   5.847  1.00 41.20           O  
ATOM    989  CB  PRO A 139      40.104 -14.261   5.730  1.00 41.10           C  
ATOM    990  CG  PRO A 139      39.482 -13.127   5.042  1.00 40.77           C  
ATOM    991  CD  PRO A 139      39.204 -13.623   3.653  1.00 41.07           C  
ATOM    992  N   PRO A 140      38.313 -16.677   6.993  1.00 41.65           N  
ATOM    993  CA  PRO A 140      37.244 -16.926   7.939  1.00 42.20           C  
ATOM    994  C   PRO A 140      36.875 -15.668   8.728  1.00 42.90           C  
ATOM    995  O   PRO A 140      37.664 -14.740   8.829  1.00 42.95           O  
ATOM    996  CB  PRO A 140      37.839 -17.992   8.874  1.00 41.87           C  
ATOM    997  CG  PRO A 140      39.308 -17.966   8.663  1.00 41.65           C  
ATOM    998  CD  PRO A 140      39.487 -17.538   7.236  1.00 41.59           C  
ATOM    999  N   VAL A 141      35.659 -15.648   9.245  1.00 43.59           N  
ATOM   1000  CA  VAL A 141      35.243 -14.691  10.238  1.00 44.04           C  
ATOM   1001  C   VAL A 141      35.943 -15.027  11.560  1.00 45.04           C  
ATOM   1002  O   VAL A 141      35.867 -16.163  12.067  1.00 45.19           O  
ATOM   1003  CB  VAL A 141      33.723 -14.779  10.429  1.00 44.16           C  
ATOM   1004  CG1 VAL A 141      33.263 -13.838  11.557  1.00 43.44           C  
ATOM   1005  CG2 VAL A 141      32.997 -14.516   9.087  1.00 43.03           C  
ATOM   1006  N   ALA A 142      36.629 -14.041  12.119  1.00 45.82           N  
ATOM   1007  CA  ALA A 142      37.377 -14.233  13.360  1.00 46.63           C  
ATOM   1008  C   ALA A 142      36.542 -14.889  14.435  1.00 47.49           C  
ATOM   1009  O   ALA A 142      35.354 -14.660  14.544  1.00 47.29           O  
ATOM   1010  CB  ALA A 142      37.903 -12.900  13.870  1.00 46.66           C  
ATOM   1011  N   ASP A 143      37.186 -15.692  15.257  1.00 48.95           N  
ATOM   1012  CA  ASP A 143      36.467 -16.444  16.275  1.00 50.19           C  
ATOM   1013  C   ASP A 143      35.761 -15.551  17.272  1.00 50.96           C  
ATOM   1014  O   ASP A 143      34.816 -15.985  17.919  1.00 51.26           O  
ATOM   1015  CB  ASP A 143      37.407 -17.383  17.036  1.00 50.18           C  
ATOM   1016  CG  ASP A 143      37.626 -18.694  16.315  1.00 50.70           C  
ATOM   1017  OD1 ASP A 143      37.039 -18.889  15.232  1.00 49.48           O  
ATOM   1018  OD2 ASP A 143      38.396 -19.530  16.834  1.00 51.79           O  
ATOM   1019  N   ASP A 144      36.215 -14.318  17.426  1.00 51.92           N  
ATOM   1020  CA  ASP A 144      35.639 -13.475  18.470  1.00 52.75           C  
ATOM   1021  C   ASP A 144      34.813 -12.328  17.892  1.00 52.81           C  
ATOM   1022  O   ASP A 144      34.641 -11.286  18.532  1.00 53.58           O  
ATOM   1023  CB  ASP A 144      36.724 -12.939  19.407  1.00 52.86           C  
ATOM   1024  CG  ASP A 144      37.474 -11.799  18.808  1.00 53.59           C  
ATOM   1025  OD1 ASP A 144      37.599 -11.768  17.569  1.00 53.95           O  
ATOM   1026  OD2 ASP A 144      37.909 -10.920  19.573  1.00 55.61           O  
ATOM   1027  N   CYS A 145      34.293 -12.527  16.693  1.00 52.50           N  
ATOM   1028  CA  CYS A 145      33.316 -11.600  16.156  1.00 52.22           C  
ATOM   1029  C   CYS A 145      31.972 -11.877  16.836  1.00 52.25           C  
ATOM   1030  O   CYS A 145      31.686 -13.006  17.226  1.00 51.87           O  
ATOM   1031  CB  CYS A 145      33.230 -11.752  14.645  1.00 52.07           C  
ATOM   1032  SG  CYS A 145      34.789 -11.282  13.808  1.00 51.22           S  
ATOM   1033  N   PRO A 146      31.154 -10.828  17.019  1.00 52.35           N  
ATOM   1034  CA  PRO A 146      29.892 -10.984  17.755  1.00 52.22           C  
ATOM   1035  C   PRO A 146      28.835 -11.830  17.025  1.00 51.94           C  
ATOM   1036  O   PRO A 146      27.943 -12.364  17.659  1.00 51.74           O  
ATOM   1037  CB  PRO A 146      29.410  -9.534  17.937  1.00 52.11           C  
ATOM   1038  CG  PRO A 146      30.046  -8.768  16.826  1.00 52.05           C  
ATOM   1039  CD  PRO A 146      31.359  -9.444  16.545  1.00 52.18           C  
ATOM   1040  N   THR A 147      28.929 -11.933  15.706  1.00 51.89           N  
ATOM   1041  CA  THR A 147      27.983 -12.748  14.945  1.00 51.77           C  
ATOM   1042  C   THR A 147      28.685 -13.676  13.982  1.00 51.50           C  
ATOM   1043  O   THR A 147      29.850 -13.501  13.678  1.00 51.35           O  
ATOM   1044  CB  THR A 147      27.001 -11.890  14.125  1.00 51.87           C  
ATOM   1045  OG1 THR A 147      27.696 -11.239  13.055  1.00 51.21           O  
ATOM   1046  CG2 THR A 147      26.317 -10.850  15.034  1.00 51.86           C  
ATOM   1047  N   PRO A 148      27.964 -14.678  13.497  1.00 51.64           N  
ATOM   1048  CA  PRO A 148      28.562 -15.669  12.618  1.00 51.57           C  
ATOM   1049  C   PRO A 148      29.036 -15.069  11.327  1.00 51.25           C  
ATOM   1050  O   PRO A 148      30.060 -15.483  10.827  1.00 51.22           O  
ATOM   1051  CB  PRO A 148      27.425 -16.651  12.369  1.00 51.62           C  
ATOM   1052  CG  PRO A 148      26.563 -16.518  13.576  1.00 51.76           C  
ATOM   1053  CD  PRO A 148      26.612 -15.061  13.917  1.00 51.77           C  
ATOM   1054  N   MET A 149      28.316 -14.075  10.822  1.00 51.30           N  
ATOM   1055  CA  MET A 149      28.684 -13.428   9.558  1.00 51.39           C  
ATOM   1056  C   MET A 149      29.593 -12.232   9.762  1.00 51.18           C  
ATOM   1057  O   MET A 149      29.962 -11.564   8.801  1.00 50.70           O  
ATOM   1058  CB  MET A 149      27.435 -13.007   8.768  1.00 51.45           C  
ATOM   1059  CG  MET A 149      26.681 -14.183   8.154  1.00 51.58           C  
ATOM   1060  SD  MET A 149      27.748 -15.156   7.085  1.00 52.18           S  
ATOM   1061  CE  MET A 149      26.866 -16.689   6.874  1.00 50.19           C  
ATOM   1062  N   GLY A 150      29.950 -11.972  11.017  1.00 51.44           N  
ATOM   1063  CA  GLY A 150      30.776 -10.811  11.376  1.00 51.79           C  
ATOM   1064  C   GLY A 150      30.140  -9.938  12.448  1.00 51.89           C  
ATOM   1065  O   GLY A 150      30.261 -10.230  13.627  1.00 51.90           O  
ATOM   1066  N   VAL A 151      29.457  -8.871  12.029  1.00 52.12           N  
ATOM   1067  CA  VAL A 151      28.684  -8.016  12.940  1.00 52.17           C  
ATOM   1068  C   VAL A 151      27.182  -8.024  12.612  1.00 52.75           C  
ATOM   1069  O   VAL A 151      26.368  -7.636  13.445  1.00 52.98           O  
ATOM   1070  CB  VAL A 151      29.168  -6.554  12.908  1.00 52.01           C  
ATOM   1071  CG1 VAL A 151      30.620  -6.470  13.312  1.00 51.66           C  
ATOM   1072  CG2 VAL A 151      28.939  -5.923  11.529  1.00 51.55           C  
ATOM   1073  N   LYS A 152      26.815  -8.456  11.405  1.00 53.32           N  
ATOM   1074  CA  LYS A 152      25.419  -8.430  10.965  1.00 53.53           C  
ATOM   1075  C   LYS A 152      24.710  -9.700  11.353  1.00 53.80           C  
ATOM   1076  O   LYS A 152      25.349 -10.717  11.583  1.00 53.73           O  
ATOM   1077  CB  LYS A 152      25.331  -8.269   9.448  1.00 53.82           C  
ATOM   1078  CG  LYS A 152      26.112  -7.104   8.892  1.00 54.04           C  
ATOM   1079  CD  LYS A 152      25.708  -6.804   7.471  1.00 54.51           C  
ATOM   1080  CE  LYS A 152      25.794  -5.307   7.185  1.00 55.11           C  
ATOM   1081  NZ  LYS A 152      25.416  -4.987   5.786  1.00 55.73           N  
ATOM   1082  N   GLY A 153      23.384  -9.636  11.416  1.00 54.27           N  
ATOM   1083  CA  GLY A 153      22.556 -10.796  11.736  1.00 54.69           C  
ATOM   1084  C   GLY A 153      22.372 -11.077  13.213  1.00 55.22           C  
ATOM   1085  O   GLY A 153      22.687 -10.243  14.049  1.00 55.88           O  
ATOM   1086  N   ASN A 154      21.850 -12.256  13.536  1.00 55.83           N  
ATOM   1087  CA  ASN A 154      21.575 -12.634  14.919  1.00 56.33           C  
ATOM   1088  C   ASN A 154      22.698 -13.503  15.450  1.00 56.47           C  
ATOM   1089  O   ASN A 154      23.515 -13.984  14.682  1.00 56.35           O  
ATOM   1090  CB  ASN A 154      20.232 -13.386  15.016  1.00 56.65           C  
ATOM   1091  CG  ASN A 154      19.035 -12.556  14.499  1.00 57.43           C  
ATOM   1092  OD1 ASN A 154      18.979 -11.320  14.657  1.00 58.66           O  
ATOM   1093  ND2 ASN A 154      18.070 -13.238  13.896  1.00 56.60           N  
ATOM   1094  N   LYS A 155      22.725 -13.710  16.761  1.00 57.03           N  
ATOM   1095  CA  LYS A 155      23.819 -14.427  17.424  1.00 57.57           C  
ATOM   1096  C   LYS A 155      24.037 -15.798  16.800  1.00 57.14           C  
ATOM   1097  O   LYS A 155      25.115 -16.379  16.884  1.00 56.91           O  
ATOM   1098  CB  LYS A 155      23.541 -14.565  18.930  1.00 58.21           C  
ATOM   1099  CG  LYS A 155      23.408 -13.200  19.687  1.00 60.98           C  
ATOM   1100  CD  LYS A 155      24.589 -12.235  19.373  1.00 63.53           C  
ATOM   1101  CE  LYS A 155      24.193 -10.766  19.475  1.00 64.41           C  
ATOM   1102  NZ  LYS A 155      23.907 -10.400  20.895  1.00 65.93           N  
ATOM   1103  N   GLU A 156      22.996 -16.311  16.162  1.00 56.77           N  
ATOM   1104  CA  GLU A 156      23.086 -17.579  15.446  1.00 56.35           C  
ATOM   1105  C   GLU A 156      22.325 -17.540  14.132  1.00 54.80           C  
ATOM   1106  O   GLU A 156      21.335 -16.842  13.976  1.00 54.21           O  
ATOM   1107  CB  GLU A 156      22.563 -18.725  16.306  1.00 56.98           C  
ATOM   1108  CG  GLU A 156      23.470 -19.056  17.476  1.00 59.77           C  
ATOM   1109  CD  GLU A 156      22.679 -19.464  18.719  1.00 63.74           C  
ATOM   1110  OE1 GLU A 156      22.946 -18.898  19.811  1.00 66.09           O  
ATOM   1111  OE2 GLU A 156      21.777 -20.332  18.590  1.00 65.84           O  
ATOM   1112  N   LEU A 157      22.825 -18.301  13.178  1.00 53.22           N  
ATOM   1113  CA  LEU A 157      22.166 -18.441  11.915  1.00 51.99           C  
ATOM   1114  C   LEU A 157      20.907 -19.277  12.092  1.00 50.99           C  
ATOM   1115  O   LEU A 157      20.749 -19.970  13.086  1.00 50.62           O  
ATOM   1116  CB  LEU A 157      23.125 -19.084  10.916  1.00 52.02           C  
ATOM   1117  CG  LEU A 157      23.858 -18.118   9.971  1.00 51.93           C  
ATOM   1118  CD1 LEU A 157      23.645 -16.646  10.356  1.00 52.22           C  
ATOM   1119  CD2 LEU A 157      25.348 -18.466   9.898  1.00 50.77           C  
ATOM   1120  N   PRO A 158      19.992 -19.198  11.128  1.00 50.09           N  
ATOM   1121  CA  PRO A 158      18.784 -19.995  11.130  1.00 49.54           C  
ATOM   1122  C   PRO A 158      19.035 -21.492  11.175  1.00 49.24           C  
ATOM   1123  O   PRO A 158      20.009 -21.990  10.626  1.00 48.98           O  
ATOM   1124  CB  PRO A 158      18.103 -19.628   9.810  1.00 49.60           C  
ATOM   1125  CG  PRO A 158      19.039 -18.755   9.076  1.00 49.89           C  
ATOM   1126  CD  PRO A 158      19.990 -18.195  10.056  1.00 50.01           C  
ATOM   1127  N   ASP A 159      18.142 -22.186  11.868  1.00 48.83           N  
ATOM   1128  CA  ASP A 159      18.116 -23.631  11.900  1.00 48.68           C  
ATOM   1129  C   ASP A 159      18.480 -24.158  10.517  1.00 48.19           C  
ATOM   1130  O   ASP A 159      17.798 -23.860   9.530  1.00 47.66           O  
ATOM   1131  CB  ASP A 159      16.706 -24.094  12.293  1.00 48.73           C  
ATOM   1132  CG  ASP A 159      16.674 -25.496  12.818  1.00 49.60           C  
ATOM   1133  OD1 ASP A 159      16.245 -25.656  13.962  1.00 53.66           O  
ATOM   1134  OD2 ASP A 159      17.068 -26.442  12.117  1.00 51.26           O  
ATOM   1135  N   SER A 160      19.564 -24.919  10.435  1.00 47.68           N  
ATOM   1136  CA  SER A 160      19.997 -25.417   9.133  1.00 47.78           C  
ATOM   1137  C   SER A 160      18.930 -26.366   8.527  1.00 48.03           C  
ATOM   1138  O   SER A 160      18.679 -26.374   7.322  1.00 47.89           O  
ATOM   1139  CB  SER A 160      21.371 -26.089   9.228  1.00 47.31           C  
ATOM   1140  OG  SER A 160      21.314 -27.260  10.012  1.00 46.35           O  
ATOM   1141  N   LYS A 161      18.288 -27.136   9.391  1.00 48.50           N  
ATOM   1142  CA  LYS A 161      17.217 -28.037   8.992  1.00 48.67           C  
ATOM   1143  C   LYS A 161      16.072 -27.257   8.382  1.00 48.14           C  
ATOM   1144  O   LYS A 161      15.450 -27.683   7.416  1.00 47.69           O  
ATOM   1145  CB  LYS A 161      16.718 -28.822  10.216  1.00 49.11           C  
ATOM   1146  CG  LYS A 161      15.459 -29.681   9.978  1.00 50.71           C  
ATOM   1147  CD  LYS A 161      15.320 -30.780  11.062  1.00 52.55           C  
ATOM   1148  CE  LYS A 161      13.899 -30.876  11.651  1.00 53.24           C  
ATOM   1149  NZ  LYS A 161      12.860 -31.173  10.649  1.00 53.21           N  
ATOM   1150  N   GLU A 162      15.803 -26.096   8.942  1.00 48.00           N  
ATOM   1151  CA  GLU A 162      14.687 -25.293   8.459  1.00 48.16           C  
ATOM   1152  C   GLU A 162      14.925 -24.818   7.041  1.00 47.01           C  
ATOM   1153  O   GLU A 162      14.004 -24.734   6.232  1.00 46.91           O  
ATOM   1154  CB  GLU A 162      14.500 -24.063   9.340  1.00 49.10           C  
ATOM   1155  CG  GLU A 162      13.050 -23.712   9.583  1.00 51.42           C  
ATOM   1156  CD  GLU A 162      12.521 -24.486  10.754  1.00 54.61           C  
ATOM   1157  OE1 GLU A 162      11.943 -25.581  10.557  1.00 55.88           O  
ATOM   1158  OE2 GLU A 162      12.746 -24.002  11.883  1.00 57.52           O  
ATOM   1159  N   VAL A 163      16.170 -24.459   6.768  1.00 46.11           N  
ATOM   1160  CA  VAL A 163      16.556 -23.933   5.465  1.00 45.48           C  
ATOM   1161  C   VAL A 163      16.528 -25.091   4.483  1.00 44.95           C  
ATOM   1162  O   VAL A 163      16.057 -24.973   3.361  1.00 44.40           O  
ATOM   1163  CB  VAL A 163      17.978 -23.321   5.493  1.00 45.39           C  
ATOM   1164  CG1 VAL A 163      18.342 -22.805   4.142  1.00 44.27           C  
ATOM   1165  CG2 VAL A 163      18.071 -22.213   6.538  1.00 45.14           C  
ATOM   1166  N   LEU A 164      17.048 -26.217   4.946  1.00 44.58           N  
ATOM   1167  CA  LEU A 164      17.060 -27.447   4.179  1.00 44.31           C  
ATOM   1168  C   LEU A 164      15.666 -27.727   3.668  1.00 44.30           C  
ATOM   1169  O   LEU A 164      15.420 -27.834   2.461  1.00 44.26           O  
ATOM   1170  CB  LEU A 164      17.468 -28.606   5.091  1.00 44.19           C  
ATOM   1171  CG  LEU A 164      18.117 -29.844   4.502  1.00 43.78           C  
ATOM   1172  CD1 LEU A 164      17.643 -31.038   5.290  1.00 42.87           C  
ATOM   1173  CD2 LEU A 164      17.797 -29.995   3.049  1.00 42.95           C  
ATOM   1174  N   GLU A 165      14.756 -27.856   4.617  1.00 44.46           N  
ATOM   1175  CA  GLU A 165      13.414 -28.301   4.319  1.00 44.85           C  
ATOM   1176  C   GLU A 165      12.642 -27.270   3.535  1.00 44.92           C  
ATOM   1177  O   GLU A 165      11.867 -27.616   2.664  1.00 44.75           O  
ATOM   1178  CB  GLU A 165      12.671 -28.694   5.612  1.00 44.82           C  
ATOM   1179  CG  GLU A 165      13.193 -30.005   6.194  1.00 45.45           C  
ATOM   1180  CD  GLU A 165      12.491 -30.433   7.463  1.00 47.40           C  
ATOM   1181  OE1 GLU A 165      11.689 -29.632   7.995  1.00 48.20           O  
ATOM   1182  OE2 GLU A 165      12.744 -31.575   7.930  1.00 48.59           O  
ATOM   1183  N   LYS A 166      12.861 -26.001   3.830  1.00 45.19           N  
ATOM   1184  CA  LYS A 166      12.005 -24.972   3.257  1.00 45.68           C  
ATOM   1185  C   LYS A 166      12.359 -24.638   1.808  1.00 45.35           C  
ATOM   1186  O   LYS A 166      11.455 -24.460   0.977  1.00 45.47           O  
ATOM   1187  CB  LYS A 166      11.976 -23.709   4.139  1.00 45.98           C  
ATOM   1188  CG  LYS A 166      11.184 -23.900   5.430  1.00 47.45           C  
ATOM   1189  CD  LYS A 166      10.325 -22.677   5.757  1.00 49.70           C  
ATOM   1190  CE  LYS A 166       9.353 -22.945   6.922  1.00 50.45           C  
ATOM   1191  NZ  LYS A 166      10.005 -22.860   8.264  1.00 50.68           N  
ATOM   1192  N   VAL A 167      13.647 -24.552   1.487  1.00 44.97           N  
ATOM   1193  CA  VAL A 167      14.020 -24.127   0.145  1.00 44.77           C  
ATOM   1194  C   VAL A 167      14.974 -25.057  -0.561  1.00 44.69           C  
ATOM   1195  O   VAL A 167      15.297 -24.815  -1.707  1.00 44.69           O  
ATOM   1196  CB  VAL A 167      14.587 -22.681   0.115  1.00 44.63           C  
ATOM   1197  CG1 VAL A 167      13.554 -21.720   0.639  1.00 44.29           C  
ATOM   1198  CG2 VAL A 167      15.883 -22.561   0.907  1.00 44.52           C  
ATOM   1199  N   LEU A 168      15.409 -26.133   0.080  1.00 44.84           N  
ATOM   1200  CA  LEU A 168      16.358 -27.048  -0.595  1.00 45.09           C  
ATOM   1201  C   LEU A 168      15.803 -28.410  -1.041  1.00 44.87           C  
ATOM   1202  O   LEU A 168      16.200 -28.922  -2.083  1.00 44.75           O  
ATOM   1203  CB  LEU A 168      17.613 -27.251   0.260  1.00 44.99           C  
ATOM   1204  CG  LEU A 168      18.451 -25.982   0.439  1.00 44.92           C  
ATOM   1205  CD1 LEU A 168      19.855 -26.331   0.880  1.00 44.20           C  
ATOM   1206  CD2 LEU A 168      18.495 -25.205  -0.855  1.00 44.49           C  
ATOM   1207  N   LEU A 169      14.914 -29.001  -0.251  1.00 44.90           N  
ATOM   1208  CA  LEU A 169      14.398 -30.337  -0.564  1.00 44.97           C  
ATOM   1209  C   LEU A 169      13.464 -30.383  -1.765  1.00 45.34           C  
ATOM   1210  O   LEU A 169      12.616 -29.529  -1.963  1.00 45.28           O  
ATOM   1211  CB  LEU A 169      13.700 -30.962   0.639  1.00 44.69           C  
ATOM   1212  CG  LEU A 169      14.599 -31.252   1.843  1.00 44.26           C  
ATOM   1213  CD1 LEU A 169      13.854 -32.054   2.920  1.00 43.90           C  
ATOM   1214  CD2 LEU A 169      15.857 -31.978   1.382  1.00 43.59           C  
ATOM   1215  N   ARG A 170      13.648 -31.423  -2.564  1.00 46.07           N  
ATOM   1216  CA  ARG A 170      12.898 -31.626  -3.791  1.00 46.43           C  
ATOM   1217  C   ARG A 170      11.489 -32.067  -3.502  1.00 46.90           C  
ATOM   1218  O   ARG A 170      11.293 -33.045  -2.780  1.00 47.22           O  
ATOM   1219  CB  ARG A 170      13.601 -32.708  -4.596  1.00 46.42           C  
ATOM   1220  CG  ARG A 170      12.826 -33.271  -5.756  1.00 46.42           C  
ATOM   1221  CD  ARG A 170      13.701 -34.289  -6.515  1.00 46.07           C  
ATOM   1222  NE  ARG A 170      14.901 -33.685  -7.108  1.00 45.77           N  
ATOM   1223  CZ  ARG A 170      15.983 -34.363  -7.488  1.00 44.90           C  
ATOM   1224  NH1 ARG A 170      16.030 -35.679  -7.351  1.00 45.05           N  
ATOM   1225  NH2 ARG A 170      17.016 -33.734  -8.012  1.00 44.54           N  
ATOM   1226  N   ARG A 171      10.505 -31.347  -4.044  1.00 47.37           N  
ATOM   1227  CA  ARG A 171       9.127 -31.854  -4.070  1.00 47.92           C  
ATOM   1228  C   ARG A 171       8.995 -32.650  -5.363  1.00 47.91           C  
ATOM   1229  O   ARG A 171       8.891 -33.872  -5.380  1.00 48.11           O  
ATOM   1230  CB  ARG A 171       8.079 -30.738  -4.035  1.00 47.96           C  
ATOM   1231  CG  ARG A 171       8.570 -29.414  -3.457  1.00 49.90           C  
ATOM   1232  CD  ARG A 171       8.610 -29.387  -1.933  1.00 51.73           C  
ATOM   1233  NE  ARG A 171       9.704 -28.543  -1.455  1.00 53.87           N  
ATOM   1234  CZ  ARG A 171       9.777 -27.982  -0.249  1.00 55.52           C  
ATOM   1235  NH1 ARG A 171       8.796 -28.127   0.636  1.00 56.34           N  
ATOM   1236  NH2 ARG A 171      10.834 -27.247   0.057  1.00 56.55           N  
ATOM   1237  N   GLU A 172       9.018 -31.941  -6.465  1.00 48.20           N  
ATOM   1238  CA  GLU A 172       8.986 -32.590  -7.738  1.00 48.68           C  
ATOM   1239  C   GLU A 172      10.359 -32.485  -8.390  1.00 47.99           C  
ATOM   1240  O   GLU A 172      11.073 -31.495  -8.203  1.00 48.13           O  
ATOM   1241  CB  GLU A 172       7.919 -31.954  -8.616  1.00 49.19           C  
ATOM   1242  CG  GLU A 172       7.033 -32.972  -9.272  1.00 52.63           C  
ATOM   1243  CD  GLU A 172       5.883 -32.349 -10.036  1.00 57.96           C  
ATOM   1244  OE1 GLU A 172       5.508 -31.193  -9.708  1.00 60.18           O  
ATOM   1245  OE2 GLU A 172       5.360 -33.020 -10.969  1.00 60.49           O  
ATOM   1246  N   PHE A 173      10.732 -33.516  -9.140  1.00 46.99           N  
ATOM   1247  CA  PHE A 173      12.011 -33.531  -9.827  1.00 46.26           C  
ATOM   1248  C   PHE A 173      12.037 -32.410 -10.874  1.00 45.92           C  
ATOM   1249  O   PHE A 173      11.172 -32.314 -11.725  1.00 46.06           O  
ATOM   1250  CB  PHE A 173      12.252 -34.926 -10.443  1.00 46.29           C  
ATOM   1251  CG  PHE A 173      13.437 -35.002 -11.381  1.00 45.76           C  
ATOM   1252  CD1 PHE A 173      13.250 -35.030 -12.748  1.00 44.28           C  
ATOM   1253  CD2 PHE A 173      14.731 -35.044 -10.892  1.00 45.77           C  
ATOM   1254  CE1 PHE A 173      14.310 -35.094 -13.604  1.00 44.42           C  
ATOM   1255  CE2 PHE A 173      15.808 -35.100 -11.758  1.00 45.40           C  
ATOM   1256  CZ  PHE A 173      15.588 -35.141 -13.118  1.00 45.18           C  
ATOM   1257  N   ILE A 174      13.005 -31.522 -10.775  1.00 45.49           N  
ATOM   1258  CA  ILE A 174      13.121 -30.438 -11.730  1.00 45.33           C  
ATOM   1259  C   ILE A 174      14.281 -30.748 -12.671  1.00 45.47           C  
ATOM   1260  O   ILE A 174      15.451 -30.742 -12.275  1.00 45.49           O  
ATOM   1261  CB  ILE A 174      13.365 -29.047 -11.024  1.00 45.27           C  
ATOM   1262  CG1 ILE A 174      12.258 -28.758  -9.991  1.00 44.44           C  
ATOM   1263  CG2 ILE A 174      13.492 -27.923 -12.060  1.00 43.36           C  
ATOM   1264  CD1 ILE A 174      12.513 -27.543  -9.130  1.00 42.81           C  
ATOM   1265  N   PRO A 175      13.970 -31.026 -13.932  1.00 45.51           N  
ATOM   1266  CA  PRO A 175      15.055 -31.455 -14.807  1.00 45.44           C  
ATOM   1267  C   PRO A 175      15.896 -30.279 -15.252  1.00 45.13           C  
ATOM   1268  O   PRO A 175      15.390 -29.176 -15.366  1.00 44.90           O  
ATOM   1269  CB  PRO A 175      14.321 -32.058 -16.009  1.00 45.53           C  
ATOM   1270  CG  PRO A 175      13.025 -31.296 -16.065  1.00 45.83           C  
ATOM   1271  CD  PRO A 175      12.662 -31.036 -14.607  1.00 45.73           C  
ATOM   1272  N   ASP A 176      17.168 -30.539 -15.521  1.00 44.86           N  
ATOM   1273  CA  ASP A 176      18.066 -29.521 -16.030  1.00 44.54           C  
ATOM   1274  C   ASP A 176      17.664 -29.137 -17.442  1.00 44.38           C  
ATOM   1275  O   ASP A 176      17.561 -29.990 -18.317  1.00 44.61           O  
ATOM   1276  CB  ASP A 176      19.506 -30.028 -16.017  1.00 44.55           C  
ATOM   1277  CG  ASP A 176      20.442 -29.149 -16.821  1.00 44.53           C  
ATOM   1278  OD1 ASP A 176      20.335 -27.907 -16.723  1.00 43.92           O  
ATOM   1279  OD2 ASP A 176      21.293 -29.712 -17.536  1.00 44.18           O  
ATOM   1280  N   PRO A 177      17.417 -27.847 -17.667  1.00 43.95           N  
ATOM   1281  CA  PRO A 177      17.010 -27.369 -18.972  1.00 43.64           C  
ATOM   1282  C   PRO A 177      18.113 -27.459 -20.014  1.00 43.56           C  
ATOM   1283  O   PRO A 177      17.822 -27.373 -21.198  1.00 43.86           O  
ATOM   1284  CB  PRO A 177      16.634 -25.916 -18.712  1.00 43.48           C  
ATOM   1285  CG  PRO A 177      17.355 -25.553 -17.490  1.00 44.15           C  
ATOM   1286  CD  PRO A 177      17.422 -26.781 -16.659  1.00 43.98           C  
ATOM   1287  N   GLN A 178      19.363 -27.628 -19.587  1.00 43.56           N  
ATOM   1288  CA  GLN A 178      20.496 -27.818 -20.515  1.00 43.15           C  
ATOM   1289  C   GLN A 178      20.623 -29.295 -20.941  1.00 42.97           C  
ATOM   1290  O   GLN A 178      21.471 -29.660 -21.744  1.00 43.00           O  
ATOM   1291  CB  GLN A 178      21.809 -27.347 -19.887  1.00 43.05           C  
ATOM   1292  CG  GLN A 178      21.842 -25.863 -19.577  1.00 43.22           C  
ATOM   1293  CD  GLN A 178      23.214 -25.363 -19.195  1.00 42.86           C  
ATOM   1294  OE1 GLN A 178      23.351 -24.530 -18.312  1.00 43.66           O  
ATOM   1295  NE2 GLN A 178      24.233 -25.863 -19.857  1.00 42.63           N  
ATOM   1296  N   GLY A 179      19.773 -30.151 -20.399  1.00 42.63           N  
ATOM   1297  CA  GLY A 179      19.743 -31.550 -20.833  1.00 42.40           C  
ATOM   1298  C   GLY A 179      20.945 -32.361 -20.384  1.00 42.14           C  
ATOM   1299  O   GLY A 179      21.253 -33.417 -20.942  1.00 41.82           O  
ATOM   1300  N   SER A 180      21.627 -31.858 -19.363  1.00 42.17           N  
ATOM   1301  CA  SER A 180      22.660 -32.623 -18.690  1.00 41.93           C  
ATOM   1302  C   SER A 180      22.108 -33.984 -18.385  1.00 41.57           C  
ATOM   1303  O   SER A 180      20.934 -34.101 -18.059  1.00 41.40           O  
ATOM   1304  CB  SER A 180      23.049 -31.938 -17.393  1.00 41.90           C  
ATOM   1305  OG  SER A 180      23.518 -30.649 -17.667  1.00 41.68           O  
ATOM   1306  N   ASN A 181      22.943 -35.007 -18.487  1.00 41.44           N  
ATOM   1307  CA  ASN A 181      22.503 -36.373 -18.194  1.00 41.70           C  
ATOM   1308  C   ASN A 181      23.337 -37.030 -17.110  1.00 41.59           C  
ATOM   1309  O   ASN A 181      24.218 -36.416 -16.537  1.00 41.63           O  
ATOM   1310  CB  ASN A 181      22.557 -37.207 -19.458  1.00 41.50           C  
ATOM   1311  CG  ASN A 181      23.920 -37.197 -20.086  1.00 41.83           C  
ATOM   1312  OD1 ASN A 181      24.914 -36.990 -19.397  1.00 42.67           O  
ATOM   1313  ND2 ASN A 181      23.987 -37.430 -21.396  1.00 41.91           N  
ATOM   1314  N   MET A 182      23.070 -38.300 -16.847  1.00 41.86           N  
ATOM   1315  CA  MET A 182      23.800 -39.029 -15.803  1.00 41.74           C  
ATOM   1316  C   MET A 182      25.267 -39.283 -16.174  1.00 41.54           C  
ATOM   1317  O   MET A 182      26.125 -39.346 -15.308  1.00 41.84           O  
ATOM   1318  CB  MET A 182      23.093 -40.338 -15.492  1.00 41.93           C  
ATOM   1319  CG  MET A 182      21.754 -40.142 -14.810  1.00 42.63           C  
ATOM   1320  SD  MET A 182      21.844 -38.940 -13.470  1.00 45.16           S  
ATOM   1321  CE  MET A 182      22.909 -39.780 -12.273  1.00 42.50           C  
ATOM   1322  N   MET A 183      25.571 -39.396 -17.458  1.00 41.27           N  
ATOM   1323  CA  MET A 183      26.965 -39.521 -17.874  1.00 41.20           C  
ATOM   1324  C   MET A 183      27.704 -38.285 -17.411  1.00 41.24           C  
ATOM   1325  O   MET A 183      28.882 -38.347 -17.020  1.00 41.23           O  
ATOM   1326  CB  MET A 183      27.107 -39.653 -19.385  1.00 41.06           C  
ATOM   1327  CG  MET A 183      26.740 -41.041 -19.930  1.00 41.61           C  
ATOM   1328  SD  MET A 183      27.843 -42.392 -19.407  1.00 41.45           S  
ATOM   1329  CE  MET A 183      29.402 -41.858 -20.125  1.00 39.76           C  
ATOM   1330  N   PHE A 184      27.005 -37.150 -17.446  1.00 40.86           N  
ATOM   1331  CA  PHE A 184      27.594 -35.913 -16.963  1.00 40.51           C  
ATOM   1332  C   PHE A 184      27.686 -35.923 -15.455  1.00 40.15           C  
ATOM   1333  O   PHE A 184      28.758 -35.671 -14.908  1.00 40.27           O  
ATOM   1334  CB  PHE A 184      26.799 -34.699 -17.410  1.00 40.45           C  
ATOM   1335  CG  PHE A 184      27.231 -33.439 -16.752  1.00 41.02           C  
ATOM   1336  CD1 PHE A 184      28.276 -32.692 -17.269  1.00 41.56           C  
ATOM   1337  CD2 PHE A 184      26.614 -33.007 -15.587  1.00 41.19           C  
ATOM   1338  CE1 PHE A 184      28.676 -31.515 -16.642  1.00 41.58           C  
ATOM   1339  CE2 PHE A 184      27.008 -31.835 -14.952  1.00 40.85           C  
ATOM   1340  CZ  PHE A 184      28.038 -31.094 -15.474  1.00 41.38           C  
ATOM   1341  N   ALA A 185      26.576 -36.231 -14.780  1.00 39.90           N  
ATOM   1342  CA  ALA A 185      26.544 -36.165 -13.308  1.00 39.58           C  
ATOM   1343  C   ALA A 185      27.701 -36.985 -12.735  1.00 39.04           C  
ATOM   1344  O   ALA A 185      28.491 -36.479 -11.936  1.00 38.83           O  
ATOM   1345  CB  ALA A 185      25.195 -36.628 -12.745  1.00 39.47           C  
ATOM   1346  N   PHE A 186      27.830 -38.224 -13.191  1.00 38.27           N  
ATOM   1347  CA  PHE A 186      28.813 -39.138 -12.626  1.00 38.19           C  
ATOM   1348  C   PHE A 186      30.230 -38.810 -13.047  1.00 37.57           C  
ATOM   1349  O   PHE A 186      31.194 -39.178 -12.371  1.00 36.83           O  
ATOM   1350  CB  PHE A 186      28.474 -40.595 -12.980  1.00 38.54           C  
ATOM   1351  CG  PHE A 186      27.310 -41.128 -12.211  1.00 39.32           C  
ATOM   1352  CD1 PHE A 186      27.325 -41.103 -10.834  1.00 39.41           C  
ATOM   1353  CD2 PHE A 186      26.198 -41.633 -12.858  1.00 40.01           C  
ATOM   1354  CE1 PHE A 186      26.261 -41.579 -10.116  1.00 40.00           C  
ATOM   1355  CE2 PHE A 186      25.126 -42.115 -12.136  1.00 40.43           C  
ATOM   1356  CZ  PHE A 186      25.161 -42.083 -10.766  1.00 40.32           C  
ATOM   1357  N   PHE A 187      30.360 -38.118 -14.164  1.00 37.11           N  
ATOM   1358  CA  PHE A 187      31.657 -37.663 -14.581  1.00 37.18           C  
ATOM   1359  C   PHE A 187      32.136 -36.551 -13.628  1.00 37.58           C  
ATOM   1360  O   PHE A 187      33.323 -36.484 -13.286  1.00 37.34           O  
ATOM   1361  CB  PHE A 187      31.636 -37.129 -16.016  1.00 37.61           C  
ATOM   1362  CG  PHE A 187      33.018 -36.770 -16.540  1.00 37.42           C  
ATOM   1363  CD1 PHE A 187      33.715 -37.651 -17.342  1.00 35.98           C  
ATOM   1364  CD2 PHE A 187      33.631 -35.573 -16.166  1.00 37.39           C  
ATOM   1365  CE1 PHE A 187      34.962 -37.345 -17.780  1.00 36.18           C  
ATOM   1366  CE2 PHE A 187      34.893 -35.271 -16.602  1.00 37.34           C  
ATOM   1367  CZ  PHE A 187      35.559 -36.161 -17.414  1.00 36.84           C  
ATOM   1368  N   ALA A 188      31.217 -35.684 -13.194  1.00 37.70           N  
ATOM   1369  CA  ALA A 188      31.592 -34.568 -12.319  1.00 37.76           C  
ATOM   1370  C   ALA A 188      31.959 -35.138 -10.946  1.00 37.91           C  
ATOM   1371  O   ALA A 188      32.937 -34.691 -10.304  1.00 37.76           O  
ATOM   1372  CB  ALA A 188      30.469 -33.536 -12.208  1.00 37.34           C  
ATOM   1373  N   GLN A 189      31.191 -36.126 -10.494  1.00 37.93           N  
ATOM   1374  CA  GLN A 189      31.475 -36.754  -9.197  1.00 38.19           C  
ATOM   1375  C   GLN A 189      32.845 -37.450  -9.226  1.00 37.89           C  
ATOM   1376  O   GLN A 189      33.687 -37.284  -8.332  1.00 37.80           O  
ATOM   1377  CB  GLN A 189      30.383 -37.770  -8.833  1.00 38.40           C  
ATOM   1378  CG  GLN A 189      30.415 -38.239  -7.376  1.00 39.28           C  
ATOM   1379  CD  GLN A 189      29.400 -39.341  -7.092  1.00 40.28           C  
ATOM   1380  OE1 GLN A 189      28.874 -39.968  -8.018  1.00 42.19           O  
ATOM   1381  NE2 GLN A 189      29.118 -39.578  -5.813  1.00 37.57           N  
ATOM   1382  N   HIS A 190      33.043 -38.228 -10.278  1.00 37.55           N  
ATOM   1383  CA  HIS A 190      34.248 -38.999 -10.463  1.00 37.26           C  
ATOM   1384  C   HIS A 190      35.455 -38.098 -10.560  1.00 36.75           C  
ATOM   1385  O   HIS A 190      36.428 -38.272  -9.836  1.00 37.07           O  
ATOM   1386  CB  HIS A 190      34.158 -39.817 -11.759  1.00 37.39           C  
ATOM   1387  CG  HIS A 190      35.302 -40.767 -11.940  1.00 37.55           C  
ATOM   1388  ND1 HIS A 190      36.368 -40.496 -12.767  1.00 36.96           N  
ATOM   1389  CD2 HIS A 190      35.561 -41.966 -11.362  1.00 37.92           C  
ATOM   1390  CE1 HIS A 190      37.226 -41.496 -12.707  1.00 38.28           C  
ATOM   1391  NE2 HIS A 190      36.760 -42.401 -11.861  1.00 38.14           N  
ATOM   1392  N   PHE A 191      35.390 -37.152 -11.490  1.00 36.11           N  
ATOM   1393  CA  PHE A 191      36.484 -36.224 -11.739  1.00 35.95           C  
ATOM   1394  C   PHE A 191      36.785 -35.369 -10.509  1.00 35.82           C  
ATOM   1395  O   PHE A 191      37.944 -35.262 -10.103  1.00 35.31           O  
ATOM   1396  CB  PHE A 191      36.152 -35.342 -12.948  1.00 36.13           C  
ATOM   1397  CG  PHE A 191      37.023 -34.124 -13.089  1.00 36.55           C  
ATOM   1398  CD1 PHE A 191      38.342 -34.238 -13.467  1.00 37.25           C  
ATOM   1399  CD2 PHE A 191      36.500 -32.858 -12.875  1.00 37.65           C  
ATOM   1400  CE1 PHE A 191      39.133 -33.117 -13.615  1.00 38.80           C  
ATOM   1401  CE2 PHE A 191      37.279 -31.723 -13.029  1.00 38.75           C  
ATOM   1402  CZ  PHE A 191      38.601 -31.849 -13.400  1.00 38.65           C  
ATOM   1403  N   THR A 192      35.751 -34.770  -9.920  1.00 35.79           N  
ATOM   1404  CA  THR A 192      35.969 -33.829  -8.840  1.00 36.02           C  
ATOM   1405  C   THR A 192      36.502 -34.568  -7.655  1.00 36.28           C  
ATOM   1406  O   THR A 192      37.236 -33.991  -6.845  1.00 36.24           O  
ATOM   1407  CB  THR A 192      34.671 -33.065  -8.408  1.00 36.16           C  
ATOM   1408  OG1 THR A 192      33.666 -34.000  -8.001  1.00 36.06           O  
ATOM   1409  CG2 THR A 192      34.110 -32.177  -9.540  1.00 35.22           C  
ATOM   1410  N   HIS A 193      36.161 -35.850  -7.526  1.00 36.69           N  
ATOM   1411  CA  HIS A 193      36.520 -36.574  -6.276  1.00 36.88           C  
ATOM   1412  C   HIS A 193      37.975 -37.028  -6.195  1.00 36.61           C  
ATOM   1413  O   HIS A 193      38.368 -37.743  -5.279  1.00 36.31           O  
ATOM   1414  CB  HIS A 193      35.574 -37.725  -6.012  1.00 36.89           C  
ATOM   1415  CG  HIS A 193      34.288 -37.297  -5.378  1.00 38.14           C  
ATOM   1416  ND1 HIS A 193      33.596 -36.178  -5.795  1.00 38.75           N  
ATOM   1417  CD2 HIS A 193      33.570 -37.829  -4.357  1.00 38.22           C  
ATOM   1418  CE1 HIS A 193      32.504 -36.046  -5.063  1.00 39.06           C  
ATOM   1419  NE2 HIS A 193      32.465 -37.033  -4.186  1.00 38.91           N  
ATOM   1420  N   GLN A 194      38.776 -36.568  -7.146  1.00 36.71           N  
ATOM   1421  CA  GLN A 194      40.211 -36.739  -7.068  1.00 36.55           C  
ATOM   1422  C   GLN A 194      40.802 -35.596  -6.291  1.00 36.84           C  
ATOM   1423  O   GLN A 194      41.814 -35.776  -5.637  1.00 37.08           O  
ATOM   1424  CB  GLN A 194      40.864 -36.797  -8.444  1.00 36.40           C  
ATOM   1425  CG  GLN A 194      40.930 -35.488  -9.184  1.00 35.66           C  
ATOM   1426  CD  GLN A 194      41.379 -35.681 -10.590  1.00 35.13           C  
ATOM   1427  OE1 GLN A 194      42.572 -35.813 -10.849  1.00 34.99           O  
ATOM   1428  NE2 GLN A 194      40.427 -35.709 -11.517  1.00 33.43           N  
ATOM   1429  N   PHE A 195      40.186 -34.417  -6.355  1.00 36.92           N  
ATOM   1430  CA  PHE A 195      40.735 -33.279  -5.603  1.00 37.18           C  
ATOM   1431  C   PHE A 195      39.876 -32.766  -4.433  1.00 37.26           C  
ATOM   1432  O   PHE A 195      40.323 -31.930  -3.655  1.00 37.74           O  
ATOM   1433  CB  PHE A 195      41.179 -32.127  -6.525  1.00 37.23           C  
ATOM   1434  CG  PHE A 195      40.184 -31.719  -7.570  1.00 36.92           C  
ATOM   1435  CD1 PHE A 195      40.449 -31.922  -8.902  1.00 38.05           C  
ATOM   1436  CD2 PHE A 195      39.034 -31.061  -7.229  1.00 37.32           C  
ATOM   1437  CE1 PHE A 195      39.548 -31.531  -9.862  1.00 39.16           C  
ATOM   1438  CE2 PHE A 195      38.136 -30.652  -8.183  1.00 37.70           C  
ATOM   1439  CZ  PHE A 195      38.386 -30.884  -9.492  1.00 39.09           C  
ATOM   1440  N   PHE A 196      38.653 -33.268  -4.313  1.00 37.46           N  
ATOM   1441  CA  PHE A 196      37.840 -33.064  -3.119  1.00 37.17           C  
ATOM   1442  C   PHE A 196      37.856 -34.367  -2.324  1.00 37.19           C  
ATOM   1443  O   PHE A 196      37.200 -35.332  -2.690  1.00 37.24           O  
ATOM   1444  CB  PHE A 196      36.401 -32.696  -3.489  1.00 36.98           C  
ATOM   1445  CG  PHE A 196      36.275 -31.432  -4.281  1.00 37.01           C  
ATOM   1446  CD1 PHE A 196      37.084 -30.350  -4.010  1.00 36.39           C  
ATOM   1447  CD2 PHE A 196      35.330 -31.314  -5.291  1.00 36.86           C  
ATOM   1448  CE1 PHE A 196      36.977 -29.199  -4.731  1.00 34.73           C  
ATOM   1449  CE2 PHE A 196      35.212 -30.160  -5.999  1.00 36.86           C  
ATOM   1450  CZ  PHE A 196      36.041 -29.097  -5.719  1.00 36.72           C  
ATOM   1451  N   LYS A 197      38.641 -34.401  -1.262  1.00 37.47           N  
ATOM   1452  CA  LYS A 197      38.770 -35.596  -0.441  1.00 37.91           C  
ATOM   1453  C   LYS A 197      38.964 -35.143   0.974  1.00 38.36           C  
ATOM   1454  O   LYS A 197      40.063 -35.182   1.511  1.00 37.78           O  
ATOM   1455  CB  LYS A 197      39.959 -36.457  -0.878  1.00 37.91           C  
ATOM   1456  CG  LYS A 197      39.995 -36.740  -2.353  1.00 38.15           C  
ATOM   1457  CD  LYS A 197      40.930 -37.892  -2.680  1.00 38.70           C  
ATOM   1458  CE  LYS A 197      42.375 -37.535  -2.445  1.00 38.49           C  
ATOM   1459  NZ  LYS A 197      43.313 -38.588  -2.914  1.00 36.83           N  
ATOM   1460  N   THR A 198      37.885 -34.685   1.575  1.00 39.45           N  
ATOM   1461  CA  THR A 198      37.973 -34.082   2.870  1.00 40.74           C  
ATOM   1462  C   THR A 198      38.441 -35.095   3.909  1.00 42.14           C  
ATOM   1463  O   THR A 198      37.972 -36.220   3.972  1.00 42.27           O  
ATOM   1464  CB  THR A 198      36.632 -33.449   3.257  1.00 40.80           C  
ATOM   1465  OG1 THR A 198      36.291 -32.468   2.273  1.00 40.20           O  
ATOM   1466  CG2 THR A 198      36.718 -32.791   4.624  1.00 40.30           C  
ATOM   1467  N   ASP A 199      39.410 -34.689   4.708  1.00 43.99           N  
ATOM   1468  CA  ASP A 199      39.920 -35.530   5.777  1.00 45.46           C  
ATOM   1469  C   ASP A 199      39.103 -35.285   7.034  1.00 46.56           C  
ATOM   1470  O   ASP A 199      39.434 -34.428   7.859  1.00 46.48           O  
ATOM   1471  CB  ASP A 199      41.399 -35.213   6.020  1.00 45.76           C  
ATOM   1472  CG  ASP A 199      42.047 -36.169   6.968  1.00 46.33           C  
ATOM   1473  OD1 ASP A 199      41.362 -37.130   7.368  1.00 47.50           O  
ATOM   1474  OD2 ASP A 199      43.238 -35.961   7.296  1.00 47.68           O  
ATOM   1475  N   HIS A 200      38.025 -36.051   7.171  1.00 48.28           N  
ATOM   1476  CA  HIS A 200      37.057 -35.816   8.247  1.00 49.62           C  
ATOM   1477  C   HIS A 200      37.630 -36.066   9.654  1.00 50.18           C  
ATOM   1478  O   HIS A 200      37.060 -35.592  10.636  1.00 50.12           O  
ATOM   1479  CB  HIS A 200      35.787 -36.637   8.020  1.00 49.90           C  
ATOM   1480  CG  HIS A 200      35.098 -36.340   6.718  1.00 51.38           C  
ATOM   1481  ND1 HIS A 200      34.324 -35.212   6.515  1.00 52.76           N  
ATOM   1482  CD2 HIS A 200      35.068 -37.030   5.551  1.00 52.05           C  
ATOM   1483  CE1 HIS A 200      33.845 -35.223   5.282  1.00 52.33           C  
ATOM   1484  NE2 HIS A 200      34.287 -36.310   4.673  1.00 52.64           N  
ATOM   1485  N   LYS A 201      38.757 -36.772   9.764  1.00 50.77           N  
ATOM   1486  CA  LYS A 201      39.368 -36.976  11.097  1.00 51.47           C  
ATOM   1487  C   LYS A 201      39.877 -35.630  11.615  1.00 50.90           C  
ATOM   1488  O   LYS A 201      39.770 -35.333  12.812  1.00 50.90           O  
ATOM   1489  CB  LYS A 201      40.515 -38.007  11.089  1.00 51.91           C  
ATOM   1490  CG  LYS A 201      40.582 -38.850   9.828  1.00 54.60           C  
ATOM   1491  CD  LYS A 201      40.701 -40.346  10.092  1.00 56.54           C  
ATOM   1492  CE  LYS A 201      40.220 -41.112   8.857  1.00 57.44           C  
ATOM   1493  NZ  LYS A 201      40.111 -42.563   9.089  1.00 58.61           N  
ATOM   1494  N   ARG A 202      40.421 -34.821  10.706  1.00 50.16           N  
ATOM   1495  CA  ARG A 202      40.938 -33.502  11.075  1.00 49.59           C  
ATOM   1496  C   ARG A 202      39.834 -32.456  11.119  1.00 48.39           C  
ATOM   1497  O   ARG A 202      39.788 -31.626  12.007  1.00 48.12           O  
ATOM   1498  CB  ARG A 202      42.017 -33.039  10.093  1.00 49.96           C  
ATOM   1499  CG  ARG A 202      43.269 -33.935  10.020  1.00 51.31           C  
ATOM   1500  CD  ARG A 202      44.346 -33.279   9.132  1.00 52.61           C  
ATOM   1501  NE  ARG A 202      45.523 -34.122   8.966  1.00 53.19           N  
ATOM   1502  CZ  ARG A 202      46.544 -34.144   9.812  1.00 54.85           C  
ATOM   1503  NH1 ARG A 202      46.538 -33.377  10.888  1.00 55.64           N  
ATOM   1504  NH2 ARG A 202      47.571 -34.947   9.592  1.00 56.12           N  
ATOM   1505  N   GLY A 203      38.946 -32.498  10.139  1.00 47.44           N  
ATOM   1506  CA  GLY A 203      37.910 -31.475  10.011  1.00 46.44           C  
ATOM   1507  C   GLY A 203      37.647 -31.096   8.564  1.00 45.55           C  
ATOM   1508  O   GLY A 203      38.458 -31.352   7.686  1.00 45.16           O  
ATOM   1509  N   PRO A 204      36.504 -30.464   8.322  1.00 44.66           N  
ATOM   1510  CA  PRO A 204      35.940 -30.109   7.004  1.00 44.01           C  
ATOM   1511  C   PRO A 204      36.853 -29.213   6.147  1.00 43.25           C  
ATOM   1512  O   PRO A 204      36.750 -29.196   4.905  1.00 42.92           O  
ATOM   1513  CB  PRO A 204      34.670 -29.343   7.368  1.00 43.87           C  
ATOM   1514  CG  PRO A 204      34.946 -28.834   8.763  1.00 44.66           C  
ATOM   1515  CD  PRO A 204      35.744 -29.880   9.434  1.00 44.31           C  
ATOM   1516  N   GLY A 205      37.744 -28.483   6.806  1.00 42.37           N  
ATOM   1517  CA  GLY A 205      38.637 -27.573   6.099  1.00 41.89           C  
ATOM   1518  C   GLY A 205      39.974 -28.202   5.735  1.00 41.34           C  
ATOM   1519  O   GLY A 205      40.913 -27.499   5.323  1.00 40.94           O  
ATOM   1520  N   PHE A 206      40.054 -29.533   5.875  1.00 40.66           N  
ATOM   1521  CA  PHE A 206      41.268 -30.281   5.541  1.00 40.22           C  
ATOM   1522  C   PHE A 206      41.051 -31.305   4.447  1.00 39.67           C  
ATOM   1523  O   PHE A 206      39.956 -31.853   4.312  1.00 39.57           O  
ATOM   1524  CB  PHE A 206      41.784 -31.014   6.757  1.00 40.73           C  
ATOM   1525  CG  PHE A 206      42.226 -30.121   7.861  1.00 40.99           C  
ATOM   1526  CD1 PHE A 206      41.336 -29.701   8.810  1.00 41.52           C  
ATOM   1527  CD2 PHE A 206      43.545 -29.729   7.953  1.00 41.44           C  
ATOM   1528  CE1 PHE A 206      41.746 -28.885   9.835  1.00 42.28           C  
ATOM   1529  CE2 PHE A 206      43.968 -28.925   8.968  1.00 41.68           C  
ATOM   1530  CZ  PHE A 206      43.070 -28.494   9.912  1.00 42.28           C  
ATOM   1531  N   THR A 207      42.125 -31.593   3.709  1.00 39.18           N  
ATOM   1532  CA  THR A 207      42.055 -32.450   2.528  1.00 38.60           C  
ATOM   1533  C   THR A 207      43.074 -33.606   2.532  1.00 38.78           C  
ATOM   1534  O   THR A 207      44.162 -33.505   3.090  1.00 38.16           O  
ATOM   1535  CB  THR A 207      42.269 -31.618   1.263  1.00 38.38           C  
ATOM   1536  OG1 THR A 207      42.012 -32.431   0.112  1.00 37.23           O  
ATOM   1537  CG2 THR A 207      43.695 -31.068   1.220  1.00 37.55           C  
ATOM   1538  N   ARG A 208      42.707 -34.703   1.880  1.00 39.20           N  
ATOM   1539  CA  ARG A 208      43.624 -35.818   1.688  1.00 39.74           C  
ATOM   1540  C   ARG A 208      44.220 -35.797   0.299  1.00 39.02           C  
ATOM   1541  O   ARG A 208      45.025 -36.666  -0.040  1.00 38.83           O  
ATOM   1542  CB  ARG A 208      42.914 -37.152   1.884  1.00 40.25           C  
ATOM   1543  CG  ARG A 208      42.302 -37.358   3.255  1.00 43.31           C  
ATOM   1544  CD  ARG A 208      41.536 -38.656   3.287  1.00 47.57           C  
ATOM   1545  NE  ARG A 208      42.451 -39.787   3.163  1.00 52.26           N  
ATOM   1546  CZ  ARG A 208      42.073 -41.064   3.213  1.00 55.70           C  
ATOM   1547  NH1 ARG A 208      40.787 -41.367   3.384  1.00 57.32           N  
ATOM   1548  NH2 ARG A 208      42.970 -42.040   3.080  1.00 55.73           N  
ATOM   1549  N   GLY A 209      43.801 -34.823  -0.505  1.00 38.42           N  
ATOM   1550  CA  GLY A 209      44.280 -34.676  -1.895  1.00 37.87           C  
ATOM   1551  C   GLY A 209      45.474 -33.737  -1.987  1.00 37.56           C  
ATOM   1552  O   GLY A 209      45.366 -32.561  -2.431  1.00 36.89           O  
ATOM   1553  N   LEU A 210      46.621 -34.251  -1.555  1.00 37.07           N  
ATOM   1554  CA  LEU A 210      47.791 -33.410  -1.396  1.00 36.84           C  
ATOM   1555  C   LEU A 210      48.299 -32.945  -2.757  1.00 36.76           C  
ATOM   1556  O   LEU A 210      49.137 -32.054  -2.824  1.00 36.27           O  
ATOM   1557  CB  LEU A 210      48.875 -34.139  -0.593  1.00 36.65           C  
ATOM   1558  CG  LEU A 210      48.537 -34.438   0.886  1.00 36.66           C  
ATOM   1559  CD1 LEU A 210      49.682 -35.127   1.628  1.00 32.97           C  
ATOM   1560  CD2 LEU A 210      48.139 -33.149   1.608  1.00 35.30           C  
ATOM   1561  N   GLY A 211      47.778 -33.542  -3.836  1.00 36.58           N  
ATOM   1562  CA  GLY A 211      48.113 -33.091  -5.200  1.00 36.06           C  
ATOM   1563  C   GLY A 211      47.466 -31.749  -5.515  1.00 35.75           C  
ATOM   1564  O   GLY A 211      47.876 -31.012  -6.417  1.00 35.18           O  
ATOM   1565  N   HIS A 212      46.428 -31.428  -4.763  1.00 35.65           N  
ATOM   1566  CA  HIS A 212      45.706 -30.174  -4.996  1.00 35.66           C  
ATOM   1567  C   HIS A 212      45.471 -29.910  -6.474  1.00 35.81           C  
ATOM   1568  O   HIS A 212      45.646 -28.764  -6.941  1.00 36.39           O  
ATOM   1569  CB  HIS A 212      46.458 -29.004  -4.401  1.00 35.41           C  
ATOM   1570  CG  HIS A 212      46.311 -28.901  -2.925  1.00 34.83           C  
ATOM   1571  ND1 HIS A 212      45.194 -28.361  -2.333  1.00 34.31           N  
ATOM   1572  CD2 HIS A 212      47.130 -29.274  -1.920  1.00 34.32           C  
ATOM   1573  CE1 HIS A 212      45.335 -28.393  -1.024  1.00 35.04           C  
ATOM   1574  NE2 HIS A 212      46.497 -28.952  -0.745  1.00 35.51           N  
ATOM   1575  N   GLY A 213      45.021 -30.942  -7.186  1.00 35.31           N  
ATOM   1576  CA  GLY A 213      44.573 -30.771  -8.549  1.00 35.47           C  
ATOM   1577  C   GLY A 213      44.310 -32.033  -9.327  1.00 35.60           C  
ATOM   1578  O   GLY A 213      44.036 -33.090  -8.761  1.00 36.04           O  
ATOM   1579  N   VAL A 214      44.407 -31.917 -10.644  1.00 35.47           N  
ATOM   1580  CA  VAL A 214      44.132 -33.032 -11.526  1.00 35.32           C  
ATOM   1581  C   VAL A 214      45.364 -33.909 -11.636  1.00 35.27           C  
ATOM   1582  O   VAL A 214      46.150 -33.744 -12.564  1.00 35.40           O  
ATOM   1583  CB  VAL A 214      43.770 -32.536 -12.936  1.00 35.31           C  
ATOM   1584  CG1 VAL A 214      43.397 -33.672 -13.815  1.00 34.06           C  
ATOM   1585  CG2 VAL A 214      42.632 -31.506 -12.872  1.00 35.73           C  
ATOM   1586  N   ASP A 215      45.540 -34.842 -10.711  1.00 34.59           N  
ATOM   1587  CA  ASP A 215      46.701 -35.696 -10.774  1.00 34.69           C  
ATOM   1588  C   ASP A 215      46.306 -37.140 -10.990  1.00 35.29           C  
ATOM   1589  O   ASP A 215      47.169 -37.997 -11.106  1.00 35.25           O  
ATOM   1590  CB  ASP A 215      47.602 -35.543  -9.536  1.00 34.74           C  
ATOM   1591  CG  ASP A 215      46.944 -36.002  -8.218  1.00 33.85           C  
ATOM   1592  OD1 ASP A 215      45.872 -36.642  -8.230  1.00 32.01           O  
ATOM   1593  OD2 ASP A 215      47.534 -35.726  -7.154  1.00 33.12           O  
ATOM   1594  N   LEU A 216      44.994 -37.373 -11.081  1.00 35.80           N  
ATOM   1595  CA  LEU A 216      44.393 -38.695 -11.297  1.00 36.09           C  
ATOM   1596  C   LEU A 216      44.761 -39.688 -10.203  1.00 36.52           C  
ATOM   1597  O   LEU A 216      44.765 -40.915 -10.428  1.00 36.67           O  
ATOM   1598  CB  LEU A 216      44.729 -39.288 -12.678  1.00 35.74           C  
ATOM   1599  CG  LEU A 216      44.398 -38.483 -13.942  1.00 36.47           C  
ATOM   1600  CD1 LEU A 216      44.036 -39.448 -15.081  1.00 35.49           C  
ATOM   1601  CD2 LEU A 216      43.308 -37.417 -13.758  1.00 34.88           C  
ATOM   1602  N   ASN A 217      45.045 -39.165  -9.020  1.00 36.65           N  
ATOM   1603  CA  ASN A 217      45.201 -40.044  -7.871  1.00 37.35           C  
ATOM   1604  C   ASN A 217      43.982 -40.928  -7.659  1.00 37.27           C  
ATOM   1605  O   ASN A 217      44.040 -41.868  -6.917  1.00 37.23           O  
ATOM   1606  CB  ASN A 217      45.478 -39.246  -6.590  1.00 37.44           C  
ATOM   1607  CG  ASN A 217      44.271 -38.516  -6.106  1.00 37.76           C  
ATOM   1608  OD1 ASN A 217      43.348 -39.119  -5.547  1.00 37.20           O  
ATOM   1609  ND2 ASN A 217      44.259 -37.188  -6.323  1.00 38.59           N  
ATOM   1610  N   HIS A 218      42.858 -40.595  -8.269  1.00 37.60           N  
ATOM   1611  CA  HIS A 218      41.655 -41.415  -8.078  1.00 37.76           C  
ATOM   1612  C   HIS A 218      41.687 -42.658  -8.941  1.00 37.65           C  
ATOM   1613  O   HIS A 218      40.799 -43.508  -8.879  1.00 37.42           O  
ATOM   1614  CB  HIS A 218      40.383 -40.607  -8.351  1.00 37.91           C  
ATOM   1615  CG  HIS A 218      40.301 -40.018  -9.721  1.00 38.62           C  
ATOM   1616  ND1 HIS A 218      41.402 -39.531 -10.389  1.00 40.38           N  
ATOM   1617  CD2 HIS A 218      39.234 -39.768 -10.521  1.00 39.43           C  
ATOM   1618  CE1 HIS A 218      41.023 -39.030 -11.554  1.00 40.19           C  
ATOM   1619  NE2 HIS A 218      39.714 -39.165 -11.659  1.00 39.67           N  
ATOM   1620  N   ILE A 219      42.718 -42.745  -9.768  1.00 37.45           N  
ATOM   1621  CA  ILE A 219      42.920 -43.929 -10.564  1.00 37.08           C  
ATOM   1622  C   ILE A 219      44.151 -44.639 -10.055  1.00 37.19           C  
ATOM   1623  O   ILE A 219      44.186 -45.850  -9.963  1.00 37.06           O  
ATOM   1624  CB  ILE A 219      43.131 -43.598 -12.046  1.00 37.09           C  
ATOM   1625  CG1 ILE A 219      41.877 -42.968 -12.644  1.00 37.14           C  
ATOM   1626  CG2 ILE A 219      43.465 -44.867 -12.837  1.00 36.55           C  
ATOM   1627  CD1 ILE A 219      42.119 -42.287 -13.945  1.00 36.56           C  
ATOM   1628  N   TYR A 220      45.162 -43.867  -9.699  1.00 37.62           N  
ATOM   1629  CA  TYR A 220      46.489 -44.413  -9.442  1.00 37.73           C  
ATOM   1630  C   TYR A 220      46.876 -44.452  -7.971  1.00 38.24           C  
ATOM   1631  O   TYR A 220      47.880 -45.061  -7.623  1.00 37.95           O  
ATOM   1632  CB  TYR A 220      47.520 -43.572 -10.176  1.00 37.43           C  
ATOM   1633  CG  TYR A 220      47.376 -43.580 -11.664  1.00 37.39           C  
ATOM   1634  CD1 TYR A 220      47.522 -44.751 -12.386  1.00 37.46           C  
ATOM   1635  CD2 TYR A 220      47.131 -42.408 -12.357  1.00 38.65           C  
ATOM   1636  CE1 TYR A 220      47.419 -44.756 -13.776  1.00 38.73           C  
ATOM   1637  CE2 TYR A 220      47.010 -42.396 -13.748  1.00 38.98           C  
ATOM   1638  CZ  TYR A 220      47.161 -43.567 -14.460  1.00 38.92           C  
ATOM   1639  OH  TYR A 220      47.051 -43.569 -15.847  1.00 38.08           O  
ATOM   1640  N   GLY A 221      46.097 -43.778  -7.126  1.00 39.20           N  
ATOM   1641  CA  GLY A 221      46.352 -43.690  -5.674  1.00 39.70           C  
ATOM   1642  C   GLY A 221      47.134 -42.453  -5.258  1.00 40.05           C  
ATOM   1643  O   GLY A 221      47.980 -41.978  -6.020  1.00 40.78           O  
ATOM   1644  N   GLU A 222      46.848 -41.941  -4.061  1.00 40.32           N  
ATOM   1645  CA  GLU A 222      47.609 -40.843  -3.456  1.00 40.80           C  
ATOM   1646  C   GLU A 222      49.059 -41.187  -3.251  1.00 41.06           C  
ATOM   1647  O   GLU A 222      49.933 -40.360  -3.482  1.00 41.15           O  
ATOM   1648  CB  GLU A 222      47.100 -40.519  -2.067  1.00 41.10           C  
ATOM   1649  CG  GLU A 222      46.122 -39.389  -1.982  1.00 42.73           C  
ATOM   1650  CD  GLU A 222      46.643 -38.060  -2.524  1.00 42.13           C  
ATOM   1651  OE1 GLU A 222      47.657 -37.500  -2.036  1.00 40.58           O  
ATOM   1652  OE2 GLU A 222      45.977 -37.555  -3.430  1.00 44.12           O  
ATOM   1653  N   THR A 223      49.323 -42.387  -2.750  1.00 41.24           N  
ATOM   1654  CA  THR A 223      50.647 -42.700  -2.276  1.00 41.34           C  
ATOM   1655  C   THR A 223      51.279 -43.747  -3.185  1.00 41.85           C  
ATOM   1656  O   THR A 223      50.574 -44.486  -3.868  1.00 41.14           O  
ATOM   1657  CB  THR A 223      50.596 -43.199  -0.813  1.00 41.87           C  
ATOM   1658  OG1 THR A 223      49.859 -44.439  -0.738  1.00 41.83           O  
ATOM   1659  CG2 THR A 223      49.957 -42.158   0.117  1.00 40.90           C  
ATOM   1660  N   LEU A 224      52.613 -43.791  -3.189  1.00 42.43           N  
ATOM   1661  CA  LEU A 224      53.362 -44.750  -3.992  1.00 43.01           C  
ATOM   1662  C   LEU A 224      52.957 -46.168  -3.562  1.00 43.36           C  
ATOM   1663  O   LEU A 224      52.862 -47.070  -4.361  1.00 43.42           O  
ATOM   1664  CB  LEU A 224      54.881 -44.550  -3.807  1.00 42.87           C  
ATOM   1665  CG  LEU A 224      55.800 -44.605  -5.042  1.00 43.44           C  
ATOM   1666  CD1 LEU A 224      57.046 -45.410  -4.732  1.00 43.18           C  
ATOM   1667  CD2 LEU A 224      55.122 -45.175  -6.250  1.00 43.41           C  
ATOM   1668  N   ASP A 225      52.716 -46.330  -2.279  1.00 44.12           N  
ATOM   1669  CA  ASP A 225      52.406 -47.628  -1.695  1.00 44.95           C  
ATOM   1670  C   ASP A 225      51.154 -48.214  -2.318  1.00 44.16           C  
ATOM   1671  O   ASP A 225      51.117 -49.387  -2.678  1.00 44.14           O  
ATOM   1672  CB  ASP A 225      52.168 -47.455  -0.206  1.00 45.76           C  
ATOM   1673  CG  ASP A 225      52.909 -48.461   0.622  1.00 49.41           C  
ATOM   1674  OD1 ASP A 225      53.615 -48.030   1.581  1.00 53.79           O  
ATOM   1675  OD2 ASP A 225      52.767 -49.685   0.328  1.00 53.93           O  
ATOM   1676  N   ARG A 226      50.127 -47.387  -2.439  1.00 43.36           N  
ATOM   1677  CA  ARG A 226      48.858 -47.814  -3.002  1.00 42.86           C  
ATOM   1678  C   ARG A 226      48.988 -48.002  -4.508  1.00 42.62           C  
ATOM   1679  O   ARG A 226      48.546 -49.014  -5.069  1.00 42.65           O  
ATOM   1680  CB  ARG A 226      47.803 -46.771  -2.686  1.00 42.79           C  
ATOM   1681  CG  ARG A 226      46.405 -47.100  -3.157  1.00 43.08           C  
ATOM   1682  CD  ARG A 226      45.420 -46.054  -2.640  1.00 42.97           C  
ATOM   1683  NE  ARG A 226      44.029 -46.259  -3.046  1.00 42.25           N  
ATOM   1684  CZ  ARG A 226      43.113 -46.828  -2.284  1.00 41.79           C  
ATOM   1685  NH1 ARG A 226      43.451 -47.290  -1.096  1.00 41.76           N  
ATOM   1686  NH2 ARG A 226      41.874 -46.959  -2.717  1.00 42.84           N  
ATOM   1687  N   GLN A 227      49.648 -47.048  -5.155  1.00 42.19           N  
ATOM   1688  CA  GLN A 227      49.876 -47.123  -6.587  1.00 41.99           C  
ATOM   1689  C   GLN A 227      50.447 -48.483  -6.925  1.00 41.80           C  
ATOM   1690  O   GLN A 227      50.046 -49.120  -7.891  1.00 41.69           O  
ATOM   1691  CB  GLN A 227      50.860 -46.039  -7.040  1.00 41.83           C  
ATOM   1692  CG  GLN A 227      51.065 -45.975  -8.539  1.00 41.09           C  
ATOM   1693  CD  GLN A 227      52.393 -45.333  -8.898  1.00 41.93           C  
ATOM   1694  OE1 GLN A 227      53.342 -46.028  -9.261  1.00 42.50           O  
ATOM   1695  NE2 GLN A 227      52.477 -43.998  -8.774  1.00 40.07           N  
ATOM   1696  N   HIS A 228      51.396 -48.910  -6.115  1.00 41.92           N  
ATOM   1697  CA  HIS A 228      52.155 -50.098  -6.409  1.00 42.54           C  
ATOM   1698  C   HIS A 228      51.312 -51.348  -6.252  1.00 42.32           C  
ATOM   1699  O   HIS A 228      51.451 -52.293  -7.013  1.00 42.04           O  
ATOM   1700  CB  HIS A 228      53.453 -50.125  -5.594  1.00 42.54           C  
ATOM   1701  CG  HIS A 228      54.537 -49.278  -6.195  1.00 43.48           C  
ATOM   1702  ND1 HIS A 228      55.829 -49.249  -5.715  1.00 44.23           N  
ATOM   1703  CD2 HIS A 228      54.522 -48.460  -7.274  1.00 44.53           C  
ATOM   1704  CE1 HIS A 228      56.557 -48.434  -6.456  1.00 44.27           C  
ATOM   1705  NE2 HIS A 228      55.788 -47.946  -7.413  1.00 45.36           N  
ATOM   1706  N   LYS A 229      50.383 -51.327  -5.313  1.00 42.47           N  
ATOM   1707  CA  LYS A 229      49.493 -52.461  -5.174  1.00 42.55           C  
ATOM   1708  C   LYS A 229      48.548 -52.508  -6.353  1.00 42.46           C  
ATOM   1709  O   LYS A 229      48.041 -53.570  -6.675  1.00 43.03           O  
ATOM   1710  CB  LYS A 229      48.678 -52.371  -3.896  1.00 42.49           C  
ATOM   1711  CG  LYS A 229      49.482 -52.465  -2.624  1.00 43.23           C  
ATOM   1712  CD  LYS A 229      48.554 -52.445  -1.425  1.00 43.77           C  
ATOM   1713  CE  LYS A 229      49.267 -52.131  -0.173  1.00 44.31           C  
ATOM   1714  NZ  LYS A 229      48.324 -52.335   0.956  1.00 45.35           N  
ATOM   1715  N   LEU A 230      48.298 -51.356  -6.976  1.00 42.29           N  
ATOM   1716  CA  LEU A 230      47.323 -51.267  -8.076  1.00 42.21           C  
ATOM   1717  C   LEU A 230      47.929 -51.643  -9.409  1.00 41.94           C  
ATOM   1718  O   LEU A 230      47.201 -51.840 -10.363  1.00 42.39           O  
ATOM   1719  CB  LEU A 230      46.703 -49.865  -8.180  1.00 41.95           C  
ATOM   1720  CG  LEU A 230      45.586 -49.617  -7.153  1.00 42.50           C  
ATOM   1721  CD1 LEU A 230      45.080 -48.172  -7.112  1.00 41.08           C  
ATOM   1722  CD2 LEU A 230      44.427 -50.585  -7.410  1.00 41.94           C  
ATOM   1723  N   ARG A 231      49.250 -51.763  -9.463  1.00 41.81           N  
ATOM   1724  CA  ARG A 231      49.963 -51.953 -10.722  1.00 41.97           C  
ATOM   1725  C   ARG A 231      50.373 -53.416 -11.003  1.00 42.66           C  
ATOM   1726  O   ARG A 231      50.576 -54.219 -10.090  1.00 42.16           O  
ATOM   1727  CB  ARG A 231      51.200 -51.052 -10.756  1.00 42.06           C  
ATOM   1728  CG  ARG A 231      50.895 -49.560 -10.955  1.00 41.25           C  
ATOM   1729  CD  ARG A 231      52.148 -48.710 -10.870  1.00 39.62           C  
ATOM   1730  NE  ARG A 231      53.206 -49.185 -11.762  1.00 39.25           N  
ATOM   1731  CZ  ARG A 231      54.448 -48.716 -11.771  1.00 38.03           C  
ATOM   1732  NH1 ARG A 231      54.778 -47.748 -10.943  1.00 38.28           N  
ATOM   1733  NH2 ARG A 231      55.353 -49.184 -12.618  1.00 37.51           N  
ATOM   1734  N   LEU A 232      50.507 -53.730 -12.291  1.00 43.36           N  
ATOM   1735  CA  LEU A 232      50.785 -55.077 -12.745  1.00 44.01           C  
ATOM   1736  C   LEU A 232      52.286 -55.281 -12.835  1.00 44.53           C  
ATOM   1737  O   LEU A 232      52.777 -56.376 -12.631  1.00 44.54           O  
ATOM   1738  CB  LEU A 232      50.101 -55.313 -14.101  1.00 44.06           C  
ATOM   1739  CG  LEU A 232      50.165 -56.726 -14.700  1.00 44.50           C  
ATOM   1740  CD1 LEU A 232      49.611 -57.756 -13.735  1.00 42.70           C  
ATOM   1741  CD2 LEU A 232      49.455 -56.774 -16.077  1.00 43.63           C  
ATOM   1742  N   PHE A 233      52.996 -54.195 -13.114  1.00 45.44           N  
ATOM   1743  CA  PHE A 233      54.448 -54.189 -13.255  1.00 45.72           C  
ATOM   1744  C   PHE A 233      54.938 -54.903 -14.480  1.00 46.25           C  
ATOM   1745  O   PHE A 233      56.116 -55.247 -14.557  1.00 46.59           O  
ATOM   1746  CB  PHE A 233      55.120 -54.729 -12.006  1.00 45.76           C  
ATOM   1747  CG  PHE A 233      55.104 -53.755 -10.879  1.00 45.70           C  
ATOM   1748  CD1 PHE A 233      54.289 -53.951  -9.788  1.00 44.37           C  
ATOM   1749  CD2 PHE A 233      55.867 -52.597 -10.950  1.00 45.37           C  
ATOM   1750  CE1 PHE A 233      54.258 -53.039  -8.770  1.00 45.24           C  
ATOM   1751  CE2 PHE A 233      55.837 -51.683  -9.932  1.00 44.64           C  
ATOM   1752  CZ  PHE A 233      55.032 -51.905  -8.837  1.00 45.05           C  
ATOM   1753  N   LYS A 234      54.049 -55.094 -15.449  1.00 46.69           N  
ATOM   1754  CA  LYS A 234      54.484 -55.374 -16.823  1.00 47.34           C  
ATOM   1755  C   LYS A 234      53.784 -54.427 -17.789  1.00 46.75           C  
ATOM   1756  O   LYS A 234      52.574 -54.200 -17.698  1.00 46.53           O  
ATOM   1757  CB  LYS A 234      54.241 -56.848 -17.229  1.00 47.93           C  
ATOM   1758  CG  LYS A 234      55.130 -57.824 -16.442  1.00 51.22           C  
ATOM   1759  CD  LYS A 234      54.881 -59.303 -16.788  1.00 54.67           C  
ATOM   1760  CE  LYS A 234      55.304 -60.210 -15.614  1.00 56.23           C  
ATOM   1761  NZ  LYS A 234      54.996 -61.648 -15.896  1.00 58.26           N  
ATOM   1762  N   ASP A 235      54.557 -53.878 -18.714  1.00 46.46           N  
ATOM   1763  CA  ASP A 235      53.994 -53.059 -19.778  1.00 46.48           C  
ATOM   1764  C   ASP A 235      53.286 -51.825 -19.224  1.00 46.00           C  
ATOM   1765  O   ASP A 235      52.493 -51.208 -19.936  1.00 46.04           O  
ATOM   1766  CB  ASP A 235      53.014 -53.903 -20.595  1.00 46.87           C  
ATOM   1767  CG  ASP A 235      53.654 -55.195 -21.171  1.00 47.45           C  
ATOM   1768  OD1 ASP A 235      52.943 -56.229 -21.205  1.00 47.91           O  
ATOM   1769  OD2 ASP A 235      54.841 -55.169 -21.599  1.00 47.37           O  
ATOM   1770  N   GLY A 236      53.558 -51.492 -17.952  1.00 45.20           N  
ATOM   1771  CA  GLY A 236      53.145 -50.216 -17.353  1.00 44.50           C  
ATOM   1772  C   GLY A 236      51.671 -50.211 -17.004  1.00 44.19           C  
ATOM   1773  O   GLY A 236      51.064 -49.158 -16.766  1.00 43.42           O  
ATOM   1774  N   LYS A 237      51.101 -51.408 -16.965  1.00 43.69           N  
ATOM   1775  CA  LYS A 237      49.661 -51.567 -16.818  1.00 43.55           C  
ATOM   1776  C   LYS A 237      49.207 -51.599 -15.364  1.00 43.12           C  
ATOM   1777  O   LYS A 237      49.996 -51.779 -14.452  1.00 42.57           O  
ATOM   1778  CB  LYS A 237      49.187 -52.828 -17.558  1.00 43.70           C  
ATOM   1779  CG  LYS A 237      49.189 -52.672 -19.078  1.00 44.21           C  
ATOM   1780  CD  LYS A 237      48.861 -53.970 -19.843  1.00 43.50           C  
ATOM   1781  CE  LYS A 237      48.914 -53.709 -21.347  1.00 43.84           C  
ATOM   1782  NZ  LYS A 237      48.310 -54.773 -22.147  1.00 43.88           N  
ATOM   1783  N   LEU A 238      47.919 -51.355 -15.186  1.00 43.21           N  
ATOM   1784  CA  LEU A 238      47.236 -51.508 -13.904  1.00 43.41           C  
ATOM   1785  C   LEU A 238      46.640 -52.904 -13.835  1.00 43.50           C  
ATOM   1786  O   LEU A 238      46.065 -53.385 -14.813  1.00 43.20           O  
ATOM   1787  CB  LEU A 238      46.081 -50.490 -13.787  1.00 43.76           C  
ATOM   1788  CG  LEU A 238      46.229 -49.156 -13.029  1.00 43.82           C  
ATOM   1789  CD1 LEU A 238      47.662 -48.778 -12.765  1.00 44.73           C  
ATOM   1790  CD2 LEU A 238      45.520 -48.082 -13.812  1.00 42.97           C  
ATOM   1791  N   LYS A 239      46.757 -53.551 -12.688  1.00 43.25           N  
ATOM   1792  CA  LYS A 239      46.078 -54.815 -12.516  1.00 43.62           C  
ATOM   1793  C   LYS A 239      44.626 -54.695 -12.964  1.00 43.65           C  
ATOM   1794  O   LYS A 239      44.043 -53.620 -12.985  1.00 43.81           O  
ATOM   1795  CB  LYS A 239      46.155 -55.290 -11.072  1.00 43.61           C  
ATOM   1796  CG  LYS A 239      47.518 -55.848 -10.676  1.00 45.07           C  
ATOM   1797  CD  LYS A 239      47.586 -56.086  -9.174  1.00 47.65           C  
ATOM   1798  CE  LYS A 239      48.602 -57.142  -8.795  1.00 49.00           C  
ATOM   1799  NZ  LYS A 239      48.424 -57.538  -7.356  1.00 50.83           N  
ATOM   1800  N   TYR A 240      44.051 -55.819 -13.355  1.00 44.02           N  
ATOM   1801  CA  TYR A 240      42.641 -55.869 -13.715  1.00 43.81           C  
ATOM   1802  C   TYR A 240      42.182 -57.322 -13.654  1.00 44.00           C  
ATOM   1803  O   TYR A 240      43.015 -58.219 -13.536  1.00 43.68           O  
ATOM   1804  CB  TYR A 240      42.443 -55.292 -15.109  1.00 43.73           C  
ATOM   1805  CG  TYR A 240      43.123 -56.077 -16.199  1.00 42.91           C  
ATOM   1806  CD1 TYR A 240      42.440 -57.052 -16.912  1.00 43.10           C  
ATOM   1807  CD2 TYR A 240      44.455 -55.862 -16.508  1.00 42.00           C  
ATOM   1808  CE1 TYR A 240      43.066 -57.777 -17.916  1.00 41.72           C  
ATOM   1809  CE2 TYR A 240      45.081 -56.574 -17.508  1.00 41.78           C  
ATOM   1810  CZ  TYR A 240      44.385 -57.529 -18.199  1.00 41.66           C  
ATOM   1811  OH  TYR A 240      45.028 -58.220 -19.180  1.00 41.28           O  
ATOM   1812  N   GLN A 241      40.870 -57.544 -13.707  1.00 44.38           N  
ATOM   1813  CA  GLN A 241      40.319 -58.905 -13.822  1.00 44.67           C  
ATOM   1814  C   GLN A 241      39.350 -58.987 -15.012  1.00 45.11           C  
ATOM   1815  O   GLN A 241      38.869 -57.959 -15.504  1.00 44.91           O  
ATOM   1816  CB  GLN A 241      39.632 -59.332 -12.521  1.00 44.50           C  
ATOM   1817  CG  GLN A 241      38.291 -58.671 -12.254  1.00 44.48           C  
ATOM   1818  CD  GLN A 241      37.723 -58.989 -10.872  1.00 44.43           C  
ATOM   1819  OE1 GLN A 241      37.644 -60.153 -10.478  1.00 45.39           O  
ATOM   1820  NE2 GLN A 241      37.304 -57.957 -10.144  1.00 44.48           N  
ATOM   1821  N   VAL A 242      39.103 -60.203 -15.499  1.00 45.30           N  
ATOM   1822  CA  VAL A 242      38.147 -60.417 -16.588  1.00 45.34           C  
ATOM   1823  C   VAL A 242      36.950 -61.162 -16.023  1.00 45.87           C  
ATOM   1824  O   VAL A 242      37.100 -62.165 -15.340  1.00 46.21           O  
ATOM   1825  CB  VAL A 242      38.761 -61.204 -17.765  1.00 45.32           C  
ATOM   1826  CG1 VAL A 242      37.713 -61.436 -18.864  1.00 44.95           C  
ATOM   1827  CG2 VAL A 242      39.987 -60.470 -18.321  1.00 44.58           C  
ATOM   1828  N   ILE A 243      35.765 -60.612 -16.250  1.00 46.48           N  
ATOM   1829  CA  ILE A 243      34.519 -61.209 -15.785  1.00 46.48           C  
ATOM   1830  C   ILE A 243      33.555 -61.236 -16.951  1.00 46.99           C  
ATOM   1831  O   ILE A 243      33.244 -60.187 -17.567  1.00 47.29           O  
ATOM   1832  CB  ILE A 243      33.880 -60.425 -14.652  1.00 46.50           C  
ATOM   1833  CG1 ILE A 243      34.891 -60.160 -13.530  1.00 45.97           C  
ATOM   1834  CG2 ILE A 243      32.705 -61.194 -14.074  1.00 46.67           C  
ATOM   1835  CD1 ILE A 243      34.271 -59.453 -12.327  1.00 44.10           C  
ATOM   1836  N   GLY A 244      33.111 -62.443 -17.290  1.00 47.00           N  
ATOM   1837  CA  GLY A 244      32.284 -62.635 -18.473  1.00 47.05           C  
ATOM   1838  C   GLY A 244      32.874 -61.945 -19.689  1.00 47.07           C  
ATOM   1839  O   GLY A 244      32.155 -61.280 -20.434  1.00 47.22           O  
ATOM   1840  N   GLY A 245      34.187 -62.076 -19.867  1.00 47.04           N  
ATOM   1841  CA  GLY A 245      34.873 -61.543 -21.048  1.00 46.81           C  
ATOM   1842  C   GLY A 245      35.087 -60.031 -21.018  1.00 46.90           C  
ATOM   1843  O   GLY A 245      35.598 -59.430 -21.971  1.00 46.92           O  
ATOM   1844  N   GLU A 246      34.689 -59.402 -19.922  1.00 46.54           N  
ATOM   1845  CA  GLU A 246      34.804 -57.959 -19.814  1.00 46.27           C  
ATOM   1846  C   GLU A 246      35.885 -57.600 -18.803  1.00 45.67           C  
ATOM   1847  O   GLU A 246      36.074 -58.322 -17.814  1.00 45.45           O  
ATOM   1848  CB  GLU A 246      33.458 -57.378 -19.401  1.00 46.57           C  
ATOM   1849  CG  GLU A 246      32.434 -57.407 -20.526  1.00 47.28           C  
ATOM   1850  CD  GLU A 246      32.593 -56.225 -21.451  1.00 48.65           C  
ATOM   1851  OE1 GLU A 246      32.582 -55.095 -20.935  1.00 50.44           O  
ATOM   1852  OE2 GLU A 246      32.733 -56.407 -22.685  1.00 49.30           O  
ATOM   1853  N   VAL A 247      36.598 -56.500 -19.062  1.00 44.99           N  
ATOM   1854  CA  VAL A 247      37.679 -56.049 -18.169  1.00 44.30           C  
ATOM   1855  C   VAL A 247      37.191 -55.128 -17.048  1.00 44.22           C  
ATOM   1856  O   VAL A 247      36.479 -54.161 -17.278  1.00 43.88           O  
ATOM   1857  CB  VAL A 247      38.811 -55.339 -18.935  1.00 44.41           C  
ATOM   1858  CG1 VAL A 247      39.742 -54.595 -17.946  1.00 43.51           C  
ATOM   1859  CG2 VAL A 247      39.593 -56.356 -19.792  1.00 42.18           C  
ATOM   1860  N   TYR A 248      37.600 -55.450 -15.826  1.00 44.43           N  
ATOM   1861  CA  TYR A 248      37.190 -54.708 -14.646  1.00 44.51           C  
ATOM   1862  C   TYR A 248      38.352 -54.573 -13.685  1.00 44.30           C  
ATOM   1863  O   TYR A 248      39.310 -55.358 -13.747  1.00 43.78           O  
ATOM   1864  CB  TYR A 248      36.054 -55.429 -13.923  1.00 44.58           C  
ATOM   1865  CG  TYR A 248      34.717 -55.401 -14.634  1.00 45.52           C  
ATOM   1866  CD1 TYR A 248      34.312 -56.474 -15.427  1.00 46.94           C  
ATOM   1867  CD2 TYR A 248      33.854 -54.321 -14.497  1.00 46.26           C  
ATOM   1868  CE1 TYR A 248      33.085 -56.476 -16.078  1.00 47.38           C  
ATOM   1869  CE2 TYR A 248      32.618 -54.316 -15.133  1.00 47.46           C  
ATOM   1870  CZ  TYR A 248      32.241 -55.403 -15.927  1.00 47.76           C  
ATOM   1871  OH  TYR A 248      31.026 -55.421 -16.570  1.00 48.54           O  
ATOM   1872  N   PRO A 249      38.255 -53.593 -12.774  1.00 44.49           N  
ATOM   1873  CA  PRO A 249      39.253 -53.410 -11.728  1.00 44.67           C  
ATOM   1874  C   PRO A 249      39.446 -54.676 -10.916  1.00 44.67           C  
ATOM   1875  O   PRO A 249      38.537 -55.475 -10.801  1.00 44.21           O  
ATOM   1876  CB  PRO A 249      38.650 -52.317 -10.848  1.00 44.50           C  
ATOM   1877  CG  PRO A 249      37.724 -51.595 -11.738  1.00 45.06           C  
ATOM   1878  CD  PRO A 249      37.156 -52.626 -12.654  1.00 44.42           C  
ATOM   1879  N   PRO A 250      40.644 -54.861 -10.373  1.00 45.02           N  
ATOM   1880  CA  PRO A 250      40.973 -56.009  -9.574  1.00 45.42           C  
ATOM   1881  C   PRO A 250      40.194 -55.980  -8.277  1.00 45.92           C  
ATOM   1882  O   PRO A 250      39.423 -55.054  -8.059  1.00 45.90           O  
ATOM   1883  CB  PRO A 250      42.460 -55.814  -9.292  1.00 45.59           C  
ATOM   1884  CG  PRO A 250      42.675 -54.349  -9.416  1.00 45.19           C  
ATOM   1885  CD  PRO A 250      41.778 -53.933 -10.504  1.00 44.98           C  
ATOM   1886  N   THR A 251      40.394 -56.978  -7.421  1.00 46.32           N  
ATOM   1887  CA  THR A 251      39.665 -57.041  -6.165  1.00 46.78           C  
ATOM   1888  C   THR A 251      40.546 -56.631  -5.011  1.00 47.20           C  
ATOM   1889  O   THR A 251      41.779 -56.678  -5.106  1.00 47.21           O  
ATOM   1890  CB  THR A 251      39.233 -58.473  -5.851  1.00 47.05           C  
ATOM   1891  OG1 THR A 251      40.406 -59.283  -5.692  1.00 47.19           O  
ATOM   1892  CG2 THR A 251      38.334 -59.048  -6.955  1.00 46.79           C  
ATOM   1893  N   VAL A 252      39.913 -56.267  -3.903  1.00 47.84           N  
ATOM   1894  CA  VAL A 252      40.637 -56.007  -2.662  1.00 48.30           C  
ATOM   1895  C   VAL A 252      41.439 -57.228  -2.200  1.00 49.33           C  
ATOM   1896  O   VAL A 252      42.562 -57.096  -1.724  1.00 49.23           O  
ATOM   1897  CB  VAL A 252      39.684 -55.591  -1.544  1.00 48.28           C  
ATOM   1898  CG1 VAL A 252      40.372 -55.705  -0.176  1.00 47.34           C  
ATOM   1899  CG2 VAL A 252      39.177 -54.172  -1.805  1.00 48.00           C  
ATOM   1900  N   LYS A 253      40.875 -58.422  -2.362  1.00 50.80           N  
ATOM   1901  CA  LYS A 253      41.593 -59.639  -1.979  1.00 51.84           C  
ATOM   1902  C   LYS A 253      42.886 -59.840  -2.771  1.00 52.35           C  
ATOM   1903  O   LYS A 253      43.911 -60.210  -2.192  1.00 52.42           O  
ATOM   1904  CB  LYS A 253      40.727 -60.876  -2.147  1.00 52.25           C  
ATOM   1905  CG  LYS A 253      41.514 -62.181  -1.962  1.00 53.99           C  
ATOM   1906  CD  LYS A 253      40.629 -63.443  -2.113  1.00 55.99           C  
ATOM   1907  CE  LYS A 253      41.289 -64.693  -1.502  1.00 57.25           C  
ATOM   1908  NZ  LYS A 253      40.358 -65.884  -1.471  1.00 57.93           N  
ATOM   1909  N   ASP A 254      42.839 -59.597  -4.082  1.00 52.91           N  
ATOM   1910  CA  ASP A 254      44.020 -59.736  -4.940  1.00 53.31           C  
ATOM   1911  C   ASP A 254      45.067 -58.628  -4.678  1.00 53.04           C  
ATOM   1912  O   ASP A 254      46.259 -58.865  -4.824  1.00 53.30           O  
ATOM   1913  CB  ASP A 254      43.591 -59.765  -6.433  1.00 53.79           C  
ATOM   1914  CG  ASP A 254      44.787 -59.836  -7.408  1.00 55.76           C  
ATOM   1915  OD1 ASP A 254      45.686 -60.692  -7.207  1.00 59.61           O  
ATOM   1916  OD2 ASP A 254      44.821 -59.045  -8.397  1.00 56.80           O  
ATOM   1917  N   THR A 255      44.634 -57.428  -4.294  1.00 52.68           N  
ATOM   1918  CA  THR A 255      45.549 -56.275  -4.281  1.00 52.39           C  
ATOM   1919  C   THR A 255      45.969 -55.832  -2.892  1.00 52.28           C  
ATOM   1920  O   THR A 255      47.102 -55.395  -2.703  1.00 51.97           O  
ATOM   1921  CB  THR A 255      44.926 -55.075  -4.985  1.00 52.17           C  
ATOM   1922  OG1 THR A 255      43.760 -54.656  -4.266  1.00 51.16           O  
ATOM   1923  CG2 THR A 255      44.556 -55.462  -6.409  1.00 52.20           C  
ATOM   1924  N   GLN A 256      45.053 -55.957  -1.939  1.00 52.22           N  
ATOM   1925  CA  GLN A 256      45.238 -55.455  -0.587  1.00 52.46           C  
ATOM   1926  C   GLN A 256      45.020 -53.969  -0.467  1.00 51.88           C  
ATOM   1927  O   GLN A 256      45.268 -53.398   0.589  1.00 51.87           O  
ATOM   1928  CB  GLN A 256      46.638 -55.776  -0.048  1.00 53.01           C  
ATOM   1929  CG  GLN A 256      46.663 -56.976   0.859  1.00 54.51           C  
ATOM   1930  CD  GLN A 256      46.472 -58.233   0.066  1.00 56.55           C  
ATOM   1931  OE1 GLN A 256      47.230 -58.501  -0.871  1.00 58.38           O  
ATOM   1932  NE2 GLN A 256      45.444 -59.007   0.410  1.00 57.02           N  
ATOM   1933  N   VAL A 257      44.602 -53.314  -1.539  1.00 51.26           N  
ATOM   1934  CA  VAL A 257      44.390 -51.881  -1.424  1.00 50.68           C  
ATOM   1935  C   VAL A 257      43.137 -51.686  -0.596  1.00 50.45           C  
ATOM   1936  O   VAL A 257      42.150 -52.395  -0.772  1.00 50.48           O  
ATOM   1937  CB  VAL A 257      44.271 -51.158  -2.789  1.00 50.55           C  
ATOM   1938  CG1 VAL A 257      44.882 -51.997  -3.898  1.00 49.26           C  
ATOM   1939  CG2 VAL A 257      42.831 -50.811  -3.083  1.00 50.10           C  
ATOM   1940  N   GLU A 258      43.190 -50.739   0.331  1.00 50.22           N  
ATOM   1941  CA  GLU A 258      42.041 -50.468   1.192  1.00 50.13           C  
ATOM   1942  C   GLU A 258      40.952 -49.756   0.401  1.00 49.03           C  
ATOM   1943  O   GLU A 258      41.217 -48.832  -0.350  1.00 48.55           O  
ATOM   1944  CB  GLU A 258      42.456 -49.654   2.424  1.00 50.50           C  
ATOM   1945  CG  GLU A 258      43.805 -50.090   2.999  1.00 52.87           C  
ATOM   1946  CD  GLU A 258      43.970 -49.774   4.487  1.00 56.21           C  
ATOM   1947  OE1 GLU A 258      43.806 -48.594   4.880  1.00 56.87           O  
ATOM   1948  OE2 GLU A 258      44.283 -50.712   5.266  1.00 58.83           O  
ATOM   1949  N   MET A 259      39.734 -50.256   0.542  1.00 48.22           N  
ATOM   1950  CA  MET A 259      38.562 -49.647  -0.061  1.00 47.67           C  
ATOM   1951  C   MET A 259      37.491 -49.490   1.011  1.00 47.79           C  
ATOM   1952  O   MET A 259      37.560 -50.128   2.045  1.00 48.03           O  
ATOM   1953  CB  MET A 259      38.023 -50.522  -1.197  1.00 47.38           C  
ATOM   1954  CG  MET A 259      38.890 -50.555  -2.442  1.00 45.85           C  
ATOM   1955  SD  MET A 259      39.019 -48.941  -3.209  1.00 42.79           S  
ATOM   1956  CE  MET A 259      37.323 -48.629  -3.720  1.00 41.95           C  
ATOM   1957  N   ILE A 260      36.514 -48.620   0.785  1.00 48.02           N  
ATOM   1958  CA  ILE A 260      35.399 -48.495   1.717  1.00 48.20           C  
ATOM   1959  C   ILE A 260      34.174 -49.241   1.201  1.00 48.45           C  
ATOM   1960  O   ILE A 260      33.487 -48.806   0.271  1.00 48.22           O  
ATOM   1961  CB  ILE A 260      35.024 -47.030   2.008  1.00 48.22           C  
ATOM   1962  CG1 ILE A 260      36.133 -46.339   2.817  1.00 48.72           C  
ATOM   1963  CG2 ILE A 260      33.703 -46.976   2.758  1.00 47.32           C  
ATOM   1964  CD1 ILE A 260      36.057 -44.801   2.774  1.00 49.60           C  
ATOM   1965  N   TYR A 261      33.933 -50.395   1.811  1.00 48.78           N  
ATOM   1966  CA  TYR A 261      32.764 -51.194   1.503  1.00 48.98           C  
ATOM   1967  C   TYR A 261      32.062 -51.582   2.778  1.00 49.75           C  
ATOM   1968  O   TYR A 261      32.693 -51.899   3.775  1.00 50.44           O  
ATOM   1969  CB  TYR A 261      33.150 -52.456   0.751  1.00 48.63           C  
ATOM   1970  CG  TYR A 261      33.505 -52.229  -0.694  1.00 47.27           C  
ATOM   1971  CD1 TYR A 261      34.816 -52.343  -1.121  1.00 46.36           C  
ATOM   1972  CD2 TYR A 261      32.535 -51.922  -1.638  1.00 45.95           C  
ATOM   1973  CE1 TYR A 261      35.161 -52.142  -2.455  1.00 45.50           C  
ATOM   1974  CE2 TYR A 261      32.873 -51.719  -2.975  1.00 45.44           C  
ATOM   1975  CZ  TYR A 261      34.193 -51.834  -3.374  1.00 44.60           C  
ATOM   1976  OH  TYR A 261      34.577 -51.662  -4.686  1.00 44.68           O  
ATOM   1977  N   PRO A 262      30.741 -51.546   2.766  1.00 50.54           N  
ATOM   1978  CA  PRO A 262      30.034 -52.099   3.903  1.00 51.19           C  
ATOM   1979  C   PRO A 262      30.348 -53.593   4.018  1.00 51.97           C  
ATOM   1980  O   PRO A 262      30.610 -54.237   3.003  1.00 51.67           O  
ATOM   1981  CB  PRO A 262      28.568 -51.846   3.553  1.00 51.20           C  
ATOM   1982  CG  PRO A 262      28.553 -51.690   2.061  1.00 50.92           C  
ATOM   1983  CD  PRO A 262      29.845 -51.050   1.716  1.00 50.40           C  
ATOM   1984  N   PRO A 263      30.322 -54.131   5.245  1.00 53.15           N  
ATOM   1985  CA  PRO A 263      30.796 -55.484   5.580  1.00 54.00           C  
ATOM   1986  C   PRO A 263      30.101 -56.596   4.827  1.00 54.54           C  
ATOM   1987  O   PRO A 263      30.689 -57.646   4.630  1.00 54.61           O  
ATOM   1988  CB  PRO A 263      30.495 -55.621   7.085  1.00 54.07           C  
ATOM   1989  CG  PRO A 263      29.458 -54.586   7.383  1.00 53.91           C  
ATOM   1990  CD  PRO A 263      29.728 -53.455   6.414  1.00 53.50           C  
ATOM   1991  N   HIS A 264      28.874 -56.355   4.386  1.00 55.46           N  
ATOM   1992  CA  HIS A 264      28.091 -57.386   3.706  1.00 56.17           C  
ATOM   1993  C   HIS A 264      28.460 -57.573   2.224  1.00 56.75           C  
ATOM   1994  O   HIS A 264      27.893 -58.451   1.539  1.00 56.96           O  
ATOM   1995  CB  HIS A 264      26.588 -57.088   3.838  1.00 56.46           C  
ATOM   1996  CG  HIS A 264      26.075 -56.046   2.887  1.00 56.92           C  
ATOM   1997  ND1 HIS A 264      25.889 -54.729   3.258  1.00 58.35           N  
ATOM   1998  CD2 HIS A 264      25.680 -56.129   1.590  1.00 58.04           C  
ATOM   1999  CE1 HIS A 264      25.423 -54.040   2.227  1.00 58.56           C  
ATOM   2000  NE2 HIS A 264      25.287 -54.866   1.201  1.00 58.81           N  
ATOM   2001  N   ILE A 265      29.393 -56.755   1.722  1.00 57.00           N  
ATOM   2002  CA  ILE A 265      29.840 -56.881   0.336  1.00 57.01           C  
ATOM   2003  C   ILE A 265      30.835 -58.036   0.218  1.00 57.33           C  
ATOM   2004  O   ILE A 265      31.854 -58.068   0.925  1.00 56.87           O  
ATOM   2005  CB  ILE A 265      30.482 -55.603  -0.201  1.00 57.02           C  
ATOM   2006  CG1 ILE A 265      29.478 -54.463  -0.150  1.00 57.00           C  
ATOM   2007  CG2 ILE A 265      30.940 -55.824  -1.628  1.00 56.60           C  
ATOM   2008  CD1 ILE A 265      28.276 -54.709  -1.052  1.00 56.73           C  
ATOM   2009  N   PRO A 266      30.524 -58.998  -0.676  1.00 57.77           N  
ATOM   2010  CA  PRO A 266      31.350 -60.191  -0.916  1.00 58.00           C  
ATOM   2011  C   PRO A 266      32.702 -59.865  -1.570  1.00 58.32           C  
ATOM   2012  O   PRO A 266      32.783 -59.051  -2.520  1.00 58.28           O  
ATOM   2013  CB  PRO A 266      30.492 -61.031  -1.879  1.00 58.02           C  
ATOM   2014  CG  PRO A 266      29.586 -60.037  -2.556  1.00 58.06           C  
ATOM   2015  CD  PRO A 266      29.313 -58.977  -1.525  1.00 57.67           C  
ATOM   2016  N   GLU A 267      33.740 -60.546  -1.091  1.00 58.45           N  
ATOM   2017  CA  GLU A 267      35.127 -60.252  -1.498  1.00 58.36           C  
ATOM   2018  C   GLU A 267      35.339 -60.065  -3.008  1.00 57.75           C  
ATOM   2019  O   GLU A 267      36.250 -59.351  -3.418  1.00 57.52           O  
ATOM   2020  CB  GLU A 267      36.063 -61.346  -0.988  1.00 58.55           C  
ATOM   2021  CG  GLU A 267      36.635 -61.012   0.372  1.00 59.96           C  
ATOM   2022  CD  GLU A 267      37.305 -62.213   1.033  1.00 61.94           C  
ATOM   2023  OE1 GLU A 267      37.424 -63.278   0.353  1.00 62.57           O  
ATOM   2024  OE2 GLU A 267      37.687 -62.083   2.233  1.00 62.22           O  
ATOM   2025  N   ASN A 268      34.513 -60.728  -3.815  1.00 57.11           N  
ATOM   2026  CA  ASN A 268      34.667 -60.706  -5.260  1.00 56.51           C  
ATOM   2027  C   ASN A 268      33.985 -59.489  -5.872  1.00 56.08           C  
ATOM   2028  O   ASN A 268      34.051 -59.277  -7.105  1.00 55.77           O  
ATOM   2029  CB  ASN A 268      34.082 -61.981  -5.897  1.00 56.81           C  
ATOM   2030  CG  ASN A 268      32.538 -61.917  -6.060  1.00 57.29           C  
ATOM   2031  OD1 ASN A 268      31.779 -61.934  -5.078  1.00 57.89           O  
ATOM   2032  ND2 ASN A 268      32.083 -61.851  -7.309  1.00 58.43           N  
ATOM   2033  N   LEU A 269      33.316 -58.694  -5.031  1.00 55.05           N  
ATOM   2034  CA  LEU A 269      32.642 -57.501  -5.550  1.00 54.44           C  
ATOM   2035  C   LEU A 269      33.323 -56.261  -5.028  1.00 53.54           C  
ATOM   2036  O   LEU A 269      32.964 -55.126  -5.411  1.00 53.80           O  
ATOM   2037  CB  LEU A 269      31.147 -57.484  -5.191  1.00 54.66           C  
ATOM   2038  CG  LEU A 269      30.196 -58.259  -6.138  1.00 55.67           C  
ATOM   2039  CD1 LEU A 269      28.713 -57.942  -5.781  1.00 55.83           C  
ATOM   2040  CD2 LEU A 269      30.464 -57.954  -7.637  1.00 54.31           C  
ATOM   2041  N   GLN A 270      34.309 -56.479  -4.165  1.00 52.11           N  
ATOM   2042  CA  GLN A 270      35.096 -55.383  -3.629  1.00 51.10           C  
ATOM   2043  C   GLN A 270      36.175 -55.024  -4.622  1.00 50.06           C  
ATOM   2044  O   GLN A 270      37.288 -55.545  -4.564  1.00 49.86           O  
ATOM   2045  CB  GLN A 270      35.721 -55.758  -2.295  1.00 51.27           C  
ATOM   2046  CG  GLN A 270      34.692 -56.073  -1.217  1.00 51.92           C  
ATOM   2047  CD  GLN A 270      35.333 -56.473   0.069  1.00 51.89           C  
ATOM   2048  OE1 GLN A 270      36.270 -55.826   0.518  1.00 52.31           O  
ATOM   2049  NE2 GLN A 270      34.857 -57.558   0.661  1.00 53.32           N  
ATOM   2050  N   PHE A 271      35.829 -54.127  -5.535  1.00 48.88           N  
ATOM   2051  CA  PHE A 271      36.765 -53.629  -6.525  1.00 48.35           C  
ATOM   2052  C   PHE A 271      37.742 -52.629  -5.937  1.00 46.95           C  
ATOM   2053  O   PHE A 271      37.367 -51.767  -5.161  1.00 46.47           O  
ATOM   2054  CB  PHE A 271      36.010 -52.955  -7.661  1.00 48.86           C  
ATOM   2055  CG  PHE A 271      35.192 -53.898  -8.472  1.00 50.78           C  
ATOM   2056  CD1 PHE A 271      33.818 -53.853  -8.437  1.00 52.46           C  
ATOM   2057  CD2 PHE A 271      35.807 -54.857  -9.254  1.00 53.18           C  
ATOM   2058  CE1 PHE A 271      33.076 -54.730  -9.200  1.00 53.23           C  
ATOM   2059  CE2 PHE A 271      35.071 -55.731 -10.027  1.00 53.56           C  
ATOM   2060  CZ  PHE A 271      33.707 -55.669  -9.999  1.00 53.43           C  
ATOM   2061  N   ALA A 272      38.994 -52.749  -6.342  1.00 45.44           N  
ATOM   2062  CA  ALA A 272      40.021 -51.875  -5.869  1.00 44.75           C  
ATOM   2063  C   ALA A 272      40.334 -50.867  -6.959  1.00 44.25           C  
ATOM   2064  O   ALA A 272      40.599 -51.235  -8.111  1.00 44.30           O  
ATOM   2065  CB  ALA A 272      41.261 -52.685  -5.486  1.00 44.53           C  
ATOM   2066  N   VAL A 273      40.285 -49.594  -6.598  1.00 43.50           N  
ATOM   2067  CA  VAL A 273      40.639 -48.525  -7.525  1.00 43.23           C  
ATOM   2068  C   VAL A 273      41.387 -47.419  -6.795  1.00 43.03           C  
ATOM   2069  O   VAL A 273      41.541 -47.461  -5.576  1.00 42.90           O  
ATOM   2070  CB  VAL A 273      39.401 -47.913  -8.185  1.00 43.21           C  
ATOM   2071  CG1 VAL A 273      38.708 -48.930  -9.088  1.00 42.92           C  
ATOM   2072  CG2 VAL A 273      38.443 -47.409  -7.135  1.00 42.84           C  
ATOM   2073  N   GLY A 274      41.823 -46.412  -7.538  1.00 42.72           N  
ATOM   2074  CA  GLY A 274      42.641 -45.331  -6.960  1.00 42.48           C  
ATOM   2075  C   GLY A 274      42.038 -44.686  -5.734  1.00 42.19           C  
ATOM   2076  O   GLY A 274      42.731 -44.414  -4.766  1.00 41.84           O  
ATOM   2077  N   GLN A 275      40.723 -44.477  -5.790  1.00 42.41           N  
ATOM   2078  CA  GLN A 275      39.967 -43.711  -4.787  1.00 42.43           C  
ATOM   2079  C   GLN A 275      39.123 -44.650  -3.956  1.00 42.94           C  
ATOM   2080  O   GLN A 275      38.232 -45.329  -4.459  1.00 42.39           O  
ATOM   2081  CB  GLN A 275      39.045 -42.683  -5.467  1.00 42.30           C  
ATOM   2082  CG  GLN A 275      39.174 -41.275  -4.937  1.00 41.50           C  
ATOM   2083  CD  GLN A 275      38.394 -41.038  -3.658  1.00 40.92           C  
ATOM   2084  OE1 GLN A 275      38.021 -41.979  -2.964  1.00 40.11           O  
ATOM   2085  NE2 GLN A 275      38.139 -39.772  -3.350  1.00 38.30           N  
ATOM   2086  N   GLU A 276      39.391 -44.643  -2.661  1.00 43.85           N  
ATOM   2087  CA  GLU A 276      38.846 -45.638  -1.753  1.00 44.57           C  
ATOM   2088  C   GLU A 276      37.321 -45.629  -1.690  1.00 44.31           C  
ATOM   2089  O   GLU A 276      36.708 -46.609  -1.271  1.00 44.29           O  
ATOM   2090  CB  GLU A 276      39.446 -45.451  -0.362  1.00 45.15           C  
ATOM   2091  CG  GLU A 276      39.257 -44.078   0.228  1.00 48.09           C  
ATOM   2092  CD  GLU A 276      39.808 -43.986   1.635  1.00 52.08           C  
ATOM   2093  OE1 GLU A 276      40.785 -44.711   1.924  1.00 55.34           O  
ATOM   2094  OE2 GLU A 276      39.273 -43.179   2.440  1.00 54.27           O  
ATOM   2095  N   VAL A 277      36.701 -44.562  -2.171  1.00 44.12           N  
ATOM   2096  CA  VAL A 277      35.272 -44.381  -1.950  1.00 44.11           C  
ATOM   2097  C   VAL A 277      34.450 -44.741  -3.177  1.00 43.97           C  
ATOM   2098  O   VAL A 277      33.217 -44.741  -3.141  1.00 43.98           O  
ATOM   2099  CB  VAL A 277      34.971 -42.919  -1.505  1.00 44.32           C  
ATOM   2100  CG1 VAL A 277      34.729 -41.992  -2.722  1.00 43.21           C  
ATOM   2101  CG2 VAL A 277      33.807 -42.899  -0.533  1.00 44.79           C  
ATOM   2102  N   PHE A 278      35.136 -45.053  -4.270  1.00 43.97           N  
ATOM   2103  CA  PHE A 278      34.465 -45.195  -5.562  1.00 43.94           C  
ATOM   2104  C   PHE A 278      33.606 -46.441  -5.659  1.00 44.31           C  
ATOM   2105  O   PHE A 278      32.818 -46.557  -6.595  1.00 44.28           O  
ATOM   2106  CB  PHE A 278      35.489 -45.150  -6.710  1.00 43.76           C  
ATOM   2107  CG  PHE A 278      35.935 -43.763  -7.051  1.00 42.80           C  
ATOM   2108  CD1 PHE A 278      35.569 -42.701  -6.253  1.00 42.48           C  
ATOM   2109  CD2 PHE A 278      36.733 -43.522  -8.147  1.00 42.00           C  
ATOM   2110  CE1 PHE A 278      35.977 -41.404  -6.571  1.00 42.63           C  
ATOM   2111  CE2 PHE A 278      37.146 -42.234  -8.469  1.00 41.82           C  
ATOM   2112  CZ  PHE A 278      36.768 -41.180  -7.685  1.00 42.16           C  
ATOM   2113  N   GLY A 279      33.766 -47.370  -4.716  1.00 45.10           N  
ATOM   2114  CA  GLY A 279      33.045 -48.633  -4.763  1.00 45.62           C  
ATOM   2115  C   GLY A 279      31.623 -48.393  -4.300  1.00 46.27           C  
ATOM   2116  O   GLY A 279      30.754 -49.248  -4.368  1.00 46.54           O  
ATOM   2117  N   LEU A 280      31.396 -47.186  -3.831  1.00 47.03           N  
ATOM   2118  CA  LEU A 280      30.159 -46.849  -3.142  1.00 47.52           C  
ATOM   2119  C   LEU A 280      29.021 -46.485  -4.114  1.00 46.97           C  
ATOM   2120  O   LEU A 280      27.839 -46.536  -3.770  1.00 47.32           O  
ATOM   2121  CB  LEU A 280      30.452 -45.700  -2.184  1.00 48.16           C  
ATOM   2122  CG  LEU A 280      30.646 -45.959  -0.664  1.00 50.31           C  
ATOM   2123  CD1 LEU A 280      29.575 -45.209   0.137  1.00 52.82           C  
ATOM   2124  CD2 LEU A 280      30.696 -47.447  -0.265  1.00 50.23           C  
ATOM   2125  N   VAL A 281      29.377 -46.108  -5.333  1.00 45.92           N  
ATOM   2126  CA  VAL A 281      28.379 -45.773  -6.337  1.00 44.84           C  
ATOM   2127  C   VAL A 281      28.777 -46.387  -7.670  1.00 43.85           C  
ATOM   2128  O   VAL A 281      29.887 -46.187  -8.115  1.00 43.33           O  
ATOM   2129  CB  VAL A 281      28.261 -44.270  -6.481  1.00 44.90           C  
ATOM   2130  CG1 VAL A 281      26.971 -43.914  -7.173  1.00 44.52           C  
ATOM   2131  CG2 VAL A 281      28.327 -43.618  -5.093  1.00 44.88           C  
ATOM   2132  N   PRO A 282      27.888 -47.187  -8.271  1.00 42.97           N  
ATOM   2133  CA  PRO A 282      28.149 -47.846  -9.537  1.00 42.61           C  
ATOM   2134  C   PRO A 282      28.462 -46.885 -10.677  1.00 42.10           C  
ATOM   2135  O   PRO A 282      29.105 -47.271 -11.641  1.00 41.47           O  
ATOM   2136  CB  PRO A 282      26.843 -48.589  -9.801  1.00 42.63           C  
ATOM   2137  CG  PRO A 282      26.352 -48.932  -8.476  1.00 42.65           C  
ATOM   2138  CD  PRO A 282      26.709 -47.766  -7.606  1.00 43.03           C  
ATOM   2139  N   GLY A 283      28.007 -45.641 -10.560  1.00 41.97           N  
ATOM   2140  CA  GLY A 283      28.352 -44.597 -11.530  1.00 41.43           C  
ATOM   2141  C   GLY A 283      29.842 -44.296 -11.489  1.00 40.92           C  
ATOM   2142  O   GLY A 283      30.472 -44.063 -12.511  1.00 40.80           O  
ATOM   2143  N   LEU A 284      30.396 -44.302 -10.289  1.00 40.37           N  
ATOM   2144  CA  LEU A 284      31.803 -44.048 -10.084  1.00 40.26           C  
ATOM   2145  C   LEU A 284      32.598 -45.206 -10.607  1.00 40.08           C  
ATOM   2146  O   LEU A 284      33.581 -45.031 -11.305  1.00 40.32           O  
ATOM   2147  CB  LEU A 284      32.107 -43.861  -8.592  1.00 40.45           C  
ATOM   2148  CG  LEU A 284      32.150 -42.442  -7.994  1.00 40.69           C  
ATOM   2149  CD1 LEU A 284      31.250 -41.495  -8.735  1.00 40.00           C  
ATOM   2150  CD2 LEU A 284      31.825 -42.455  -6.517  1.00 40.44           C  
ATOM   2151  N   MET A 285      32.172 -46.410 -10.262  1.00 40.22           N  
ATOM   2152  CA  MET A 285      32.887 -47.618 -10.668  1.00 40.19           C  
ATOM   2153  C   MET A 285      32.864 -47.747 -12.202  1.00 39.67           C  
ATOM   2154  O   MET A 285      33.795 -48.263 -12.828  1.00 39.53           O  
ATOM   2155  CB  MET A 285      32.264 -48.858 -10.004  1.00 40.43           C  
ATOM   2156  CG  MET A 285      33.207 -50.026  -9.971  1.00 41.41           C  
ATOM   2157  SD  MET A 285      34.710 -49.588  -9.087  1.00 43.47           S  
ATOM   2158  CE  MET A 285      34.048 -49.097  -7.514  1.00 40.30           C  
ATOM   2159  N   MET A 286      31.798 -47.255 -12.810  1.00 39.25           N  
ATOM   2160  CA  MET A 286      31.711 -47.233 -14.258  1.00 39.09           C  
ATOM   2161  C   MET A 286      32.894 -46.461 -14.835  1.00 38.65           C  
ATOM   2162  O   MET A 286      33.655 -47.002 -15.642  1.00 38.67           O  
ATOM   2163  CB  MET A 286      30.386 -46.621 -14.712  1.00 39.09           C  
ATOM   2164  CG  MET A 286      30.224 -46.595 -16.227  1.00 39.89           C  
ATOM   2165  SD  MET A 286      29.028 -45.388 -16.759  1.00 40.63           S  
ATOM   2166  CE  MET A 286      29.637 -45.073 -18.386  1.00 46.55           C  
ATOM   2167  N   TYR A 287      33.059 -45.205 -14.412  1.00 37.97           N  
ATOM   2168  CA  TYR A 287      34.162 -44.375 -14.905  1.00 37.43           C  
ATOM   2169  C   TYR A 287      35.502 -44.910 -14.442  1.00 36.95           C  
ATOM   2170  O   TYR A 287      36.474 -44.870 -15.169  1.00 36.89           O  
ATOM   2171  CB  TYR A 287      34.013 -42.909 -14.468  1.00 37.61           C  
ATOM   2172  CG  TYR A 287      33.130 -42.101 -15.404  1.00 37.45           C  
ATOM   2173  CD1 TYR A 287      33.525 -41.837 -16.702  1.00 37.01           C  
ATOM   2174  CD2 TYR A 287      31.901 -41.631 -14.993  1.00 36.63           C  
ATOM   2175  CE1 TYR A 287      32.725 -41.109 -17.552  1.00 37.41           C  
ATOM   2176  CE2 TYR A 287      31.100 -40.921 -15.831  1.00 36.53           C  
ATOM   2177  CZ  TYR A 287      31.507 -40.643 -17.103  1.00 37.18           C  
ATOM   2178  OH  TYR A 287      30.674 -39.913 -17.932  1.00 37.48           O  
ATOM   2179  N   ALA A 288      35.556 -45.418 -13.227  1.00 36.65           N  
ATOM   2180  CA  ALA A 288      36.801 -46.003 -12.730  1.00 36.73           C  
ATOM   2181  C   ALA A 288      37.259 -47.138 -13.668  1.00 36.53           C  
ATOM   2182  O   ALA A 288      38.452 -47.301 -13.931  1.00 36.11           O  
ATOM   2183  CB  ALA A 288      36.624 -46.501 -11.284  1.00 36.45           C  
ATOM   2184  N   THR A 289      36.295 -47.895 -14.183  1.00 36.50           N  
ATOM   2185  CA  THR A 289      36.583 -49.003 -15.103  1.00 36.89           C  
ATOM   2186  C   THR A 289      36.964 -48.477 -16.495  1.00 36.92           C  
ATOM   2187  O   THR A 289      37.913 -48.944 -17.135  1.00 36.59           O  
ATOM   2188  CB  THR A 289      35.366 -49.989 -15.216  1.00 36.87           C  
ATOM   2189  OG1 THR A 289      35.118 -50.612 -13.942  1.00 35.03           O  
ATOM   2190  CG2 THR A 289      35.628 -51.027 -16.245  1.00 36.36           C  
ATOM   2191  N   ILE A 290      36.238 -47.475 -16.955  1.00 37.25           N  
ATOM   2192  CA  ILE A 290      36.570 -46.877 -18.247  1.00 37.60           C  
ATOM   2193  C   ILE A 290      38.014 -46.316 -18.267  1.00 38.02           C  
ATOM   2194  O   ILE A 290      38.757 -46.492 -19.231  1.00 38.51           O  
ATOM   2195  CB  ILE A 290      35.578 -45.777 -18.646  1.00 37.37           C  
ATOM   2196  CG1 ILE A 290      34.191 -46.382 -18.915  1.00 37.00           C  
ATOM   2197  CG2 ILE A 290      36.091 -45.048 -19.882  1.00 36.19           C  
ATOM   2198  CD1 ILE A 290      33.104 -45.336 -19.256  1.00 36.51           C  
ATOM   2199  N   TRP A 291      38.419 -45.641 -17.205  1.00 38.07           N  
ATOM   2200  CA  TRP A 291      39.736 -45.013 -17.193  1.00 38.26           C  
ATOM   2201  C   TRP A 291      40.826 -46.052 -16.966  1.00 38.15           C  
ATOM   2202  O   TRP A 291      41.918 -45.946 -17.496  1.00 37.70           O  
ATOM   2203  CB  TRP A 291      39.824 -43.905 -16.132  1.00 38.40           C  
ATOM   2204  CG  TRP A 291      39.222 -42.571 -16.535  1.00 38.37           C  
ATOM   2205  CD1 TRP A 291      38.076 -41.998 -16.033  1.00 38.29           C  
ATOM   2206  CD2 TRP A 291      39.757 -41.624 -17.470  1.00 38.61           C  
ATOM   2207  NE1 TRP A 291      37.858 -40.783 -16.622  1.00 37.92           N  
ATOM   2208  CE2 TRP A 291      38.874 -40.524 -17.502  1.00 38.02           C  
ATOM   2209  CE3 TRP A 291      40.881 -41.611 -18.300  1.00 38.76           C  
ATOM   2210  CZ2 TRP A 291      39.083 -39.422 -18.325  1.00 37.38           C  
ATOM   2211  CZ3 TRP A 291      41.079 -40.517 -19.133  1.00 37.42           C  
ATOM   2212  CH2 TRP A 291      40.186 -39.438 -19.136  1.00 36.70           C  
ATOM   2213  N   LEU A 292      40.540 -47.062 -16.165  1.00 38.75           N  
ATOM   2214  CA  LEU A 292      41.475 -48.195 -16.058  1.00 39.13           C  
ATOM   2215  C   LEU A 292      41.723 -48.804 -17.437  1.00 38.96           C  
ATOM   2216  O   LEU A 292      42.855 -48.992 -17.838  1.00 38.95           O  
ATOM   2217  CB  LEU A 292      40.982 -49.262 -15.072  1.00 39.19           C  
ATOM   2218  CG  LEU A 292      41.973 -50.419 -14.835  1.00 39.57           C  
ATOM   2219  CD1 LEU A 292      41.685 -51.184 -13.520  1.00 39.47           C  
ATOM   2220  CD2 LEU A 292      41.947 -51.356 -16.021  1.00 39.31           C  
ATOM   2221  N   ARG A 293      40.669 -49.074 -18.185  1.00 39.12           N  
ATOM   2222  CA  ARG A 293      40.861 -49.616 -19.528  1.00 39.60           C  
ATOM   2223  C   ARG A 293      41.707 -48.661 -20.368  1.00 39.37           C  
ATOM   2224  O   ARG A 293      42.627 -49.073 -21.082  1.00 39.26           O  
ATOM   2225  CB  ARG A 293      39.516 -49.901 -20.216  1.00 39.66           C  
ATOM   2226  CG  ARG A 293      39.014 -51.291 -19.949  1.00 41.37           C  
ATOM   2227  CD  ARG A 293      37.613 -51.302 -19.356  1.00 43.56           C  
ATOM   2228  NE  ARG A 293      36.568 -51.501 -20.358  1.00 45.18           N  
ATOM   2229  CZ  ARG A 293      35.663 -52.476 -20.322  1.00 44.95           C  
ATOM   2230  NH1 ARG A 293      35.649 -53.350 -19.327  1.00 43.55           N  
ATOM   2231  NH2 ARG A 293      34.755 -52.543 -21.280  1.00 46.66           N  
ATOM   2232  N   GLU A 294      41.378 -47.377 -20.291  1.00 39.32           N  
ATOM   2233  CA  GLU A 294      42.063 -46.374 -21.086  1.00 38.97           C  
ATOM   2234  C   GLU A 294      43.558 -46.375 -20.780  1.00 39.07           C  
ATOM   2235  O   GLU A 294      44.392 -46.292 -21.681  1.00 39.25           O  
ATOM   2236  CB  GLU A 294      41.450 -44.996 -20.837  1.00 38.89           C  
ATOM   2237  CG  GLU A 294      42.194 -43.845 -21.489  1.00 38.84           C  
ATOM   2238  CD  GLU A 294      42.233 -43.932 -23.001  1.00 37.86           C  
ATOM   2239  OE1 GLU A 294      43.047 -43.202 -23.607  1.00 35.51           O  
ATOM   2240  OE2 GLU A 294      41.467 -44.736 -23.589  1.00 37.17           O  
ATOM   2241  N   HIS A 295      43.913 -46.467 -19.510  1.00 39.02           N  
ATOM   2242  CA  HIS A 295      45.311 -46.448 -19.161  1.00 39.07           C  
ATOM   2243  C   HIS A 295      46.040 -47.641 -19.797  1.00 39.83           C  
ATOM   2244  O   HIS A 295      47.100 -47.488 -20.396  1.00 40.27           O  
ATOM   2245  CB  HIS A 295      45.493 -46.482 -17.656  1.00 39.01           C  
ATOM   2246  CG  HIS A 295      46.891 -46.779 -17.256  1.00 38.35           C  
ATOM   2247  ND1 HIS A 295      47.815 -45.792 -17.003  1.00 38.34           N  
ATOM   2248  CD2 HIS A 295      47.547 -47.960 -17.135  1.00 39.01           C  
ATOM   2249  CE1 HIS A 295      48.978 -46.351 -16.719  1.00 39.78           C  
ATOM   2250  NE2 HIS A 295      48.843 -47.668 -16.793  1.00 39.32           N  
ATOM   2251  N   ASN A 296      45.479 -48.836 -19.673  1.00 40.03           N  
ATOM   2252  CA  ASN A 296      46.127 -50.024 -20.243  1.00 40.44           C  
ATOM   2253  C   ASN A 296      46.140 -49.983 -21.762  1.00 40.52           C  
ATOM   2254  O   ASN A 296      47.060 -50.499 -22.408  1.00 40.08           O  
ATOM   2255  CB  ASN A 296      45.447 -51.301 -19.763  1.00 40.00           C  
ATOM   2256  CG  ASN A 296      45.719 -51.563 -18.317  1.00 40.48           C  
ATOM   2257  OD1 ASN A 296      46.596 -50.942 -17.721  1.00 39.14           O  
ATOM   2258  ND2 ASN A 296      44.972 -52.486 -17.731  1.00 41.01           N  
ATOM   2259  N   ARG A 297      45.112 -49.358 -22.317  1.00 40.92           N  
ATOM   2260  CA  ARG A 297      45.055 -49.124 -23.748  1.00 41.51           C  
ATOM   2261  C   ARG A 297      46.240 -48.240 -24.213  1.00 41.71           C  
ATOM   2262  O   ARG A 297      46.971 -48.591 -25.159  1.00 42.40           O  
ATOM   2263  CB  ARG A 297      43.722 -48.474 -24.100  1.00 41.64           C  
ATOM   2264  CG  ARG A 297      43.456 -48.378 -25.580  1.00 42.05           C  
ATOM   2265  CD  ARG A 297      42.395 -47.366 -25.849  1.00 42.86           C  
ATOM   2266  NE  ARG A 297      42.756 -46.611 -27.026  1.00 45.01           N  
ATOM   2267  CZ  ARG A 297      42.998 -45.310 -27.045  1.00 45.82           C  
ATOM   2268  NH1 ARG A 297      42.891 -44.598 -25.943  1.00 46.20           N  
ATOM   2269  NH2 ARG A 297      43.317 -44.724 -28.182  1.00 46.87           N  
ATOM   2270  N   VAL A 298      46.446 -47.112 -23.542  1.00 41.51           N  
ATOM   2271  CA  VAL A 298      47.539 -46.229 -23.898  1.00 41.46           C  
ATOM   2272  C   VAL A 298      48.881 -46.940 -23.717  1.00 41.91           C  
ATOM   2273  O   VAL A 298      49.843 -46.634 -24.420  1.00 42.33           O  
ATOM   2274  CB  VAL A 298      47.519 -44.907 -23.092  1.00 41.54           C  
ATOM   2275  CG1 VAL A 298      48.816 -44.149 -23.307  1.00 40.44           C  
ATOM   2276  CG2 VAL A 298      46.319 -44.044 -23.473  1.00 40.44           C  
ATOM   2277  N   CYS A 299      48.951 -47.884 -22.784  1.00 42.39           N  
ATOM   2278  CA  CYS A 299      50.164 -48.686 -22.593  1.00 42.96           C  
ATOM   2279  C   CYS A 299      50.486 -49.494 -23.822  1.00 42.97           C  
ATOM   2280  O   CYS A 299      51.631 -49.558 -24.238  1.00 43.07           O  
ATOM   2281  CB  CYS A 299      50.027 -49.647 -21.414  1.00 43.22           C  
ATOM   2282  SG  CYS A 299      50.190 -48.829 -19.826  1.00 43.98           S  
ATOM   2283  N   ASP A 300      49.483 -50.131 -24.398  1.00 43.24           N  
ATOM   2284  CA  ASP A 300      49.720 -50.966 -25.576  1.00 43.45           C  
ATOM   2285  C   ASP A 300      50.230 -50.082 -26.689  1.00 43.73           C  
ATOM   2286  O   ASP A 300      51.115 -50.462 -27.434  1.00 43.57           O  
ATOM   2287  CB  ASP A 300      48.446 -51.678 -26.007  1.00 43.17           C  
ATOM   2288  CG  ASP A 300      48.042 -52.755 -25.041  1.00 43.11           C  
ATOM   2289  OD1 ASP A 300      48.944 -53.384 -24.444  1.00 43.13           O  
ATOM   2290  OD2 ASP A 300      46.827 -52.974 -24.854  1.00 43.33           O  
ATOM   2291  N   ILE A 301      49.675 -48.880 -26.774  1.00 44.05           N  
ATOM   2292  CA  ILE A 301      50.053 -47.970 -27.827  1.00 44.10           C  
ATOM   2293  C   ILE A 301      51.495 -47.573 -27.627  1.00 44.60           C  
ATOM   2294  O   ILE A 301      52.295 -47.595 -28.571  1.00 45.05           O  
ATOM   2295  CB  ILE A 301      49.169 -46.732 -27.858  1.00 44.13           C  
ATOM   2296  CG1 ILE A 301      47.780 -47.110 -28.381  1.00 43.89           C  
ATOM   2297  CG2 ILE A 301      49.796 -45.656 -28.743  1.00 43.21           C  
ATOM   2298  CD1 ILE A 301      46.705 -46.074 -28.060  1.00 44.76           C  
ATOM   2299  N   LEU A 302      51.835 -47.216 -26.397  1.00 44.97           N  
ATOM   2300  CA  LEU A 302      53.197 -46.783 -26.099  1.00 45.18           C  
ATOM   2301  C   LEU A 302      54.230 -47.908 -26.289  1.00 45.61           C  
ATOM   2302  O   LEU A 302      55.339 -47.656 -26.732  1.00 45.45           O  
ATOM   2303  CB  LEU A 302      53.285 -46.201 -24.685  1.00 44.88           C  
ATOM   2304  CG  LEU A 302      52.739 -44.779 -24.558  1.00 44.43           C  
ATOM   2305  CD1 LEU A 302      52.802 -44.266 -23.100  1.00 42.75           C  
ATOM   2306  CD2 LEU A 302      53.483 -43.850 -25.496  1.00 42.63           C  
ATOM   2307  N   LYS A 303      53.882 -49.141 -25.938  1.00 46.66           N  
ATOM   2308  CA  LYS A 303      54.811 -50.272 -26.129  1.00 47.45           C  
ATOM   2309  C   LYS A 303      55.088 -50.484 -27.617  1.00 47.77           C  
ATOM   2310  O   LYS A 303      56.216 -50.728 -28.031  1.00 47.69           O  
ATOM   2311  CB  LYS A 303      54.238 -51.557 -25.537  1.00 47.71           C  
ATOM   2312  CG  LYS A 303      55.161 -52.760 -25.690  1.00 48.60           C  
ATOM   2313  CD  LYS A 303      54.622 -53.983 -24.945  1.00 49.68           C  
ATOM   2314  CE  LYS A 303      55.742 -54.927 -24.501  1.00 50.33           C  
ATOM   2315  NZ  LYS A 303      56.606 -54.275 -23.477  1.00 50.27           N  
ATOM   2316  N   GLN A 304      54.028 -50.376 -28.408  1.00 48.21           N  
ATOM   2317  CA  GLN A 304      54.115 -50.485 -29.843  1.00 48.67           C  
ATOM   2318  C   GLN A 304      55.117 -49.469 -30.365  1.00 48.26           C  
ATOM   2319  O   GLN A 304      55.948 -49.783 -31.208  1.00 48.11           O  
ATOM   2320  CB  GLN A 304      52.736 -50.243 -30.463  1.00 49.27           C  
ATOM   2321  CG  GLN A 304      52.701 -50.366 -31.988  1.00 52.03           C  
ATOM   2322  CD  GLN A 304      52.415 -51.819 -32.487  1.00 56.01           C  
ATOM   2323  OE1 GLN A 304      51.325 -52.372 -32.276  1.00 58.80           O  
ATOM   2324  NE2 GLN A 304      53.398 -52.424 -33.159  1.00 56.66           N  
ATOM   2325  N   GLU A 305      55.047 -48.245 -29.845  1.00 47.95           N  
ATOM   2326  CA  GLU A 305      55.963 -47.185 -30.261  1.00 47.77           C  
ATOM   2327  C   GLU A 305      57.341 -47.339 -29.617  1.00 47.50           C  
ATOM   2328  O   GLU A 305      58.337 -46.863 -30.159  1.00 47.31           O  
ATOM   2329  CB  GLU A 305      55.410 -45.804 -29.887  1.00 47.93           C  
ATOM   2330  CG  GLU A 305      54.128 -45.419 -30.594  1.00 48.42           C  
ATOM   2331  CD  GLU A 305      54.339 -45.249 -32.075  1.00 49.23           C  
ATOM   2332  OE1 GLU A 305      55.016 -44.253 -32.427  1.00 50.65           O  
ATOM   2333  OE2 GLU A 305      53.852 -46.103 -32.870  1.00 47.12           O  
ATOM   2334  N   HIS A 306      57.396 -48.006 -28.466  1.00 46.95           N  
ATOM   2335  CA  HIS A 306      58.617 -48.055 -27.673  1.00 46.46           C  
ATOM   2336  C   HIS A 306      58.911 -49.449 -27.135  1.00 46.50           C  
ATOM   2337  O   HIS A 306      58.792 -49.723 -25.935  1.00 46.65           O  
ATOM   2338  CB  HIS A 306      58.532 -47.055 -26.536  1.00 46.25           C  
ATOM   2339  CG  HIS A 306      58.440 -45.638 -26.994  1.00 45.82           C  
ATOM   2340  ND1 HIS A 306      59.526 -44.935 -27.465  1.00 45.14           N  
ATOM   2341  CD2 HIS A 306      57.388 -44.792 -27.056  1.00 45.67           C  
ATOM   2342  CE1 HIS A 306      59.150 -43.710 -27.785  1.00 45.13           C  
ATOM   2343  NE2 HIS A 306      57.859 -43.595 -27.542  1.00 45.13           N  
ATOM   2344  N   PRO A 307      59.294 -50.355 -28.036  1.00 46.27           N  
ATOM   2345  CA  PRO A 307      59.597 -51.698 -27.548  1.00 45.73           C  
ATOM   2346  C   PRO A 307      60.809 -51.679 -26.612  1.00 45.40           C  
ATOM   2347  O   PRO A 307      61.047 -52.653 -25.893  1.00 44.83           O  
ATOM   2348  CB  PRO A 307      59.866 -52.496 -28.837  1.00 45.82           C  
ATOM   2349  CG  PRO A 307      60.033 -51.476 -29.945  1.00 45.78           C  
ATOM   2350  CD  PRO A 307      59.307 -50.246 -29.511  1.00 46.21           C  
ATOM   2351  N   GLU A 308      61.548 -50.563 -26.609  1.00 45.26           N  
ATOM   2352  CA  GLU A 308      62.745 -50.415 -25.743  1.00 45.27           C  
ATOM   2353  C   GLU A 308      62.391 -50.079 -24.322  1.00 44.64           C  
ATOM   2354  O   GLU A 308      63.261 -50.097 -23.459  1.00 44.81           O  
ATOM   2355  CB  GLU A 308      63.650 -49.256 -26.164  1.00 45.57           C  
ATOM   2356  CG  GLU A 308      63.365 -48.658 -27.500  1.00 46.71           C  
ATOM   2357  CD  GLU A 308      62.153 -47.773 -27.508  1.00 47.37           C  
ATOM   2358  OE1 GLU A 308      62.237 -46.616 -27.028  1.00 47.37           O  
ATOM   2359  OE2 GLU A 308      61.129 -48.245 -28.045  1.00 48.68           O  
ATOM   2360  N   TRP A 309      61.142 -49.695 -24.095  1.00 43.63           N  
ATOM   2361  CA  TRP A 309      60.773 -49.102 -22.842  1.00 42.74           C  
ATOM   2362  C   TRP A 309      60.459 -50.153 -21.801  1.00 42.70           C  
ATOM   2363  O   TRP A 309      59.966 -51.233 -22.120  1.00 42.69           O  
ATOM   2364  CB  TRP A 309      59.578 -48.189 -23.037  1.00 42.56           C  
ATOM   2365  CG  TRP A 309      59.954 -46.814 -23.378  1.00 41.02           C  
ATOM   2366  CD1 TRP A 309      61.190 -46.365 -23.720  1.00 40.28           C  
ATOM   2367  CD2 TRP A 309      59.080 -45.689 -23.451  1.00 40.32           C  
ATOM   2368  NE1 TRP A 309      61.148 -45.019 -23.989  1.00 39.76           N  
ATOM   2369  CE2 TRP A 309      59.860 -44.578 -23.828  1.00 39.95           C  
ATOM   2370  CE3 TRP A 309      57.713 -45.506 -23.212  1.00 40.33           C  
ATOM   2371  CZ2 TRP A 309      59.314 -43.304 -23.996  1.00 39.49           C  
ATOM   2372  CZ3 TRP A 309      57.179 -44.243 -23.345  1.00 39.35           C  
ATOM   2373  CH2 TRP A 309      57.975 -43.158 -23.754  1.00 39.36           C  
ATOM   2374  N   GLY A 310      60.753 -49.824 -20.549  1.00 42.27           N  
ATOM   2375  CA  GLY A 310      60.437 -50.696 -19.441  1.00 42.07           C  
ATOM   2376  C   GLY A 310      59.086 -50.382 -18.833  1.00 41.96           C  
ATOM   2377  O   GLY A 310      58.418 -49.429 -19.224  1.00 42.02           O  
ATOM   2378  N   ASP A 311      58.688 -51.197 -17.864  1.00 41.62           N  
ATOM   2379  CA  ASP A 311      57.405 -51.040 -17.199  1.00 41.46           C  
ATOM   2380  C   ASP A 311      57.225 -49.655 -16.589  1.00 41.14           C  
ATOM   2381  O   ASP A 311      56.157 -49.082 -16.723  1.00 41.20           O  
ATOM   2382  CB  ASP A 311      57.244 -52.100 -16.101  1.00 41.37           C  
ATOM   2383  CG  ASP A 311      56.057 -51.836 -15.205  1.00 41.76           C  
ATOM   2384  OD1 ASP A 311      54.905 -51.987 -15.670  1.00 41.89           O  
ATOM   2385  OD2 ASP A 311      56.271 -51.489 -14.024  1.00 42.92           O  
ATOM   2386  N   GLU A 312      58.239 -49.134 -15.893  1.00 40.80           N  
ATOM   2387  CA  GLU A 312      58.083 -47.830 -15.200  1.00 40.77           C  
ATOM   2388  C   GLU A 312      57.735 -46.744 -16.176  1.00 40.13           C  
ATOM   2389  O   GLU A 312      56.779 -46.011 -15.973  1.00 40.12           O  
ATOM   2390  CB  GLU A 312      59.343 -47.357 -14.473  1.00 40.66           C  
ATOM   2391  CG  GLU A 312      59.331 -47.497 -12.962  1.00 41.92           C  
ATOM   2392  CD  GLU A 312      58.170 -46.805 -12.231  1.00 41.53           C  
ATOM   2393  OE1 GLU A 312      57.284 -47.560 -11.773  1.00 42.21           O  
ATOM   2394  OE2 GLU A 312      58.164 -45.556 -12.089  1.00 38.00           O  
ATOM   2395  N   GLN A 313      58.539 -46.636 -17.225  1.00 39.43           N  
ATOM   2396  CA  GLN A 313      58.404 -45.519 -18.154  1.00 39.01           C  
ATOM   2397  C   GLN A 313      57.071 -45.610 -18.879  1.00 38.62           C  
ATOM   2398  O   GLN A 313      56.412 -44.580 -19.107  1.00 38.29           O  
ATOM   2399  CB  GLN A 313      59.598 -45.452 -19.120  1.00 38.72           C  
ATOM   2400  CG  GLN A 313      59.502 -44.355 -20.137  1.00 38.26           C  
ATOM   2401  CD  GLN A 313      60.832 -43.965 -20.738  1.00 37.95           C  
ATOM   2402  OE1 GLN A 313      60.991 -42.841 -21.170  1.00 39.77           O  
ATOM   2403  NE2 GLN A 313      61.784 -44.878 -20.768  1.00 37.62           N  
ATOM   2404  N   LEU A 314      56.657 -46.838 -19.207  1.00 38.49           N  
ATOM   2405  CA  LEU A 314      55.371 -47.033 -19.890  1.00 38.44           C  
ATOM   2406  C   LEU A 314      54.259 -46.565 -18.970  1.00 38.04           C  
ATOM   2407  O   LEU A 314      53.312 -45.909 -19.405  1.00 37.99           O  
ATOM   2408  CB  LEU A 314      55.120 -48.502 -20.289  1.00 38.55           C  
ATOM   2409  CG  LEU A 314      55.847 -49.029 -21.524  1.00 38.52           C  
ATOM   2410  CD1 LEU A 314      55.737 -50.543 -21.575  1.00 39.51           C  
ATOM   2411  CD2 LEU A 314      55.283 -48.381 -22.760  1.00 38.29           C  
ATOM   2412  N   PHE A 315      54.384 -46.891 -17.694  1.00 37.62           N  
ATOM   2413  CA  PHE A 315      53.349 -46.532 -16.734  1.00 37.57           C  
ATOM   2414  C   PHE A 315      53.266 -45.042 -16.517  1.00 37.72           C  
ATOM   2415  O   PHE A 315      52.184 -44.481 -16.544  1.00 37.72           O  
ATOM   2416  CB  PHE A 315      53.580 -47.184 -15.391  1.00 37.46           C  
ATOM   2417  CG  PHE A 315      52.742 -46.596 -14.302  1.00 37.79           C  
ATOM   2418  CD1 PHE A 315      51.428 -46.995 -14.132  1.00 37.48           C  
ATOM   2419  CD2 PHE A 315      53.261 -45.629 -13.463  1.00 38.47           C  
ATOM   2420  CE1 PHE A 315      50.651 -46.439 -13.147  1.00 37.94           C  
ATOM   2421  CE2 PHE A 315      52.498 -45.073 -12.467  1.00 38.04           C  
ATOM   2422  CZ  PHE A 315      51.192 -45.464 -12.305  1.00 38.15           C  
ATOM   2423  N   GLN A 316      54.412 -44.406 -16.312  1.00 37.99           N  
ATOM   2424  CA  GLN A 316      54.446 -42.990 -15.975  1.00 38.42           C  
ATOM   2425  C   GLN A 316      54.010 -42.171 -17.179  1.00 38.62           C  
ATOM   2426  O   GLN A 316      53.331 -41.159 -17.033  1.00 38.80           O  
ATOM   2427  CB  GLN A 316      55.850 -42.522 -15.566  1.00 38.38           C  
ATOM   2428  CG  GLN A 316      56.410 -43.137 -14.317  1.00 38.60           C  
ATOM   2429  CD  GLN A 316      55.703 -42.709 -13.052  1.00 38.95           C  
ATOM   2430  OE1 GLN A 316      54.979 -41.712 -13.022  1.00 40.87           O  
ATOM   2431  NE2 GLN A 316      55.930 -43.464 -11.979  1.00 37.18           N  
ATOM   2432  N   THR A 317      54.432 -42.585 -18.366  1.00 38.73           N  
ATOM   2433  CA  THR A 317      54.096 -41.831 -19.558  1.00 38.60           C  
ATOM   2434  C   THR A 317      52.587 -41.931 -19.773  1.00 38.42           C  
ATOM   2435  O   THR A 317      51.908 -40.948 -20.044  1.00 38.64           O  
ATOM   2436  CB  THR A 317      54.890 -42.325 -20.771  1.00 38.67           C  
ATOM   2437  OG1 THR A 317      56.279 -42.305 -20.426  1.00 38.68           O  
ATOM   2438  CG2 THR A 317      54.679 -41.403 -21.988  1.00 38.62           C  
ATOM   2439  N   SER A 318      52.051 -43.122 -19.600  1.00 38.02           N  
ATOM   2440  CA  SER A 318      50.627 -43.309 -19.808  1.00 37.93           C  
ATOM   2441  C   SER A 318      49.875 -42.375 -18.866  1.00 37.78           C  
ATOM   2442  O   SER A 318      48.904 -41.740 -19.260  1.00 37.55           O  
ATOM   2443  CB  SER A 318      50.232 -44.788 -19.576  1.00 38.05           C  
ATOM   2444  OG  SER A 318      50.904 -45.650 -20.476  1.00 37.46           O  
ATOM   2445  N   ARG A 319      50.325 -42.312 -17.615  1.00 37.45           N  
ATOM   2446  CA  ARG A 319      49.707 -41.432 -16.649  1.00 37.66           C  
ATOM   2447  C   ARG A 319      49.756 -39.952 -17.087  1.00 37.83           C  
ATOM   2448  O   ARG A 319      48.782 -39.193 -16.932  1.00 38.02           O  
ATOM   2449  CB  ARG A 319      50.410 -41.554 -15.312  1.00 37.87           C  
ATOM   2450  CG  ARG A 319      49.852 -40.625 -14.293  1.00 38.01           C  
ATOM   2451  CD  ARG A 319      50.383 -40.939 -12.914  1.00 38.22           C  
ATOM   2452  NE  ARG A 319      49.562 -40.314 -11.881  1.00 37.94           N  
ATOM   2453  CZ  ARG A 319      49.739 -40.489 -10.589  1.00 35.23           C  
ATOM   2454  NH1 ARG A 319      50.718 -41.274 -10.178  1.00 36.30           N  
ATOM   2455  NH2 ARG A 319      48.942 -39.893  -9.728  1.00 34.07           N  
ATOM   2456  N   LEU A 320      50.897 -39.527 -17.612  1.00 37.47           N  
ATOM   2457  CA  LEU A 320      50.989 -38.171 -18.101  1.00 37.73           C  
ATOM   2458  C   LEU A 320      49.943 -37.924 -19.199  1.00 37.74           C  
ATOM   2459  O   LEU A 320      49.298 -36.887 -19.234  1.00 37.73           O  
ATOM   2460  CB  LEU A 320      52.402 -37.862 -18.600  1.00 37.62           C  
ATOM   2461  CG  LEU A 320      53.404 -37.535 -17.483  1.00 37.52           C  
ATOM   2462  CD1 LEU A 320      54.716 -36.990 -18.047  1.00 36.43           C  
ATOM   2463  CD2 LEU A 320      52.795 -36.546 -16.450  1.00 35.78           C  
ATOM   2464  N   ILE A 321      49.763 -38.909 -20.070  1.00 37.88           N  
ATOM   2465  CA  ILE A 321      48.804 -38.823 -21.178  1.00 37.72           C  
ATOM   2466  C   ILE A 321      47.353 -38.763 -20.661  1.00 37.57           C  
ATOM   2467  O   ILE A 321      46.566 -37.954 -21.122  1.00 37.36           O  
ATOM   2468  CB  ILE A 321      49.002 -40.023 -22.169  1.00 38.02           C  
ATOM   2469  CG1 ILE A 321      50.239 -39.799 -23.016  1.00 37.51           C  
ATOM   2470  CG2 ILE A 321      47.793 -40.247 -23.076  1.00 38.14           C  
ATOM   2471  CD1 ILE A 321      50.519 -40.920 -23.980  1.00 36.84           C  
ATOM   2472  N   LEU A 322      46.993 -39.611 -19.702  1.00 37.78           N  
ATOM   2473  CA  LEU A 322      45.617 -39.610 -19.195  1.00 37.75           C  
ATOM   2474  C   LEU A 322      45.318 -38.297 -18.454  1.00 37.81           C  
ATOM   2475  O   LEU A 322      44.186 -37.791 -18.466  1.00 37.38           O  
ATOM   2476  CB  LEU A 322      45.340 -40.835 -18.317  1.00 37.51           C  
ATOM   2477  CG  LEU A 322      44.831 -42.091 -19.046  1.00 37.91           C  
ATOM   2478  CD1 LEU A 322      45.834 -42.587 -20.103  1.00 36.49           C  
ATOM   2479  CD2 LEU A 322      44.521 -43.216 -18.043  1.00 35.99           C  
ATOM   2480  N   ILE A 323      46.333 -37.727 -17.820  1.00 37.89           N  
ATOM   2481  CA  ILE A 323      46.134 -36.407 -17.233  1.00 38.16           C  
ATOM   2482  C   ILE A 323      45.741 -35.439 -18.359  1.00 38.37           C  
ATOM   2483  O   ILE A 323      44.741 -34.714 -18.271  1.00 38.71           O  
ATOM   2484  CB  ILE A 323      47.372 -35.902 -16.481  1.00 38.11           C  
ATOM   2485  CG1 ILE A 323      47.591 -36.762 -15.226  1.00 37.62           C  
ATOM   2486  CG2 ILE A 323      47.215 -34.414 -16.131  1.00 36.29           C  
ATOM   2487  CD1 ILE A 323      48.970 -36.609 -14.626  1.00 37.75           C  
ATOM   2488  N   GLY A 324      46.501 -35.468 -19.440  1.00 38.39           N  
ATOM   2489  CA  GLY A 324      46.207 -34.610 -20.584  1.00 38.41           C  
ATOM   2490  C   GLY A 324      44.815 -34.870 -21.150  1.00 38.41           C  
ATOM   2491  O   GLY A 324      44.053 -33.934 -21.420  1.00 38.66           O  
ATOM   2492  N   GLU A 325      44.477 -36.134 -21.354  1.00 38.22           N  
ATOM   2493  CA  GLU A 325      43.176 -36.454 -21.888  1.00 38.38           C  
ATOM   2494  C   GLU A 325      42.121 -35.873 -20.966  1.00 38.52           C  
ATOM   2495  O   GLU A 325      41.125 -35.327 -21.408  1.00 38.67           O  
ATOM   2496  CB  GLU A 325      42.974 -37.961 -21.954  1.00 38.46           C  
ATOM   2497  CG  GLU A 325      43.848 -38.683 -22.928  1.00 38.66           C  
ATOM   2498  CD  GLU A 325      43.336 -40.075 -23.162  1.00 38.81           C  
ATOM   2499  OE1 GLU A 325      44.021 -41.045 -22.818  1.00 39.45           O  
ATOM   2500  OE2 GLU A 325      42.217 -40.195 -23.661  1.00 40.51           O  
ATOM   2501  N   THR A 326      42.334 -36.025 -19.667  1.00 38.89           N  
ATOM   2502  CA  THR A 326      41.342 -35.591 -18.682  1.00 38.69           C  
ATOM   2503  C   THR A 326      41.129 -34.080 -18.804  1.00 38.81           C  
ATOM   2504  O   THR A 326      39.986 -33.594 -18.851  1.00 38.93           O  
ATOM   2505  CB  THR A 326      41.746 -36.049 -17.242  1.00 38.37           C  
ATOM   2506  OG1 THR A 326      41.883 -37.476 -17.221  1.00 38.12           O  
ATOM   2507  CG2 THR A 326      40.705 -35.658 -16.226  1.00 36.87           C  
ATOM   2508  N   ILE A 327      42.226 -33.339 -18.900  1.00 38.95           N  
ATOM   2509  CA  ILE A 327      42.134 -31.865 -18.976  1.00 39.03           C  
ATOM   2510  C   ILE A 327      41.433 -31.458 -20.259  1.00 39.23           C  
ATOM   2511  O   ILE A 327      40.613 -30.555 -20.258  1.00 39.13           O  
ATOM   2512  CB  ILE A 327      43.521 -31.200 -18.874  1.00 38.77           C  
ATOM   2513  CG1 ILE A 327      44.117 -31.465 -17.493  1.00 38.97           C  
ATOM   2514  CG2 ILE A 327      43.422 -29.746 -19.076  1.00 37.76           C  
ATOM   2515  CD1 ILE A 327      45.510 -30.953 -17.319  1.00 38.29           C  
ATOM   2516  N   LYS A 328      41.750 -32.170 -21.336  1.00 39.52           N  
ATOM   2517  CA  LYS A 328      41.120 -31.970 -22.648  1.00 39.84           C  
ATOM   2518  C   LYS A 328      39.603 -32.149 -22.618  1.00 39.61           C  
ATOM   2519  O   LYS A 328      38.838 -31.279 -23.035  1.00 39.86           O  
ATOM   2520  CB  LYS A 328      41.723 -32.959 -23.641  1.00 40.18           C  
ATOM   2521  CG  LYS A 328      41.069 -33.004 -25.005  1.00 40.21           C  
ATOM   2522  CD  LYS A 328      41.489 -31.848 -25.857  1.00 40.13           C  
ATOM   2523  CE  LYS A 328      40.958 -31.993 -27.291  1.00 39.93           C  
ATOM   2524  NZ  LYS A 328      41.363 -30.833 -28.108  1.00 38.37           N  
ATOM   2525  N   ILE A 329      39.183 -33.289 -22.107  1.00 39.54           N  
ATOM   2526  CA  ILE A 329      37.778 -33.650 -22.073  1.00 39.53           C  
ATOM   2527  C   ILE A 329      37.000 -32.677 -21.195  1.00 39.67           C  
ATOM   2528  O   ILE A 329      35.877 -32.262 -21.546  1.00 39.67           O  
ATOM   2529  CB  ILE A 329      37.580 -35.121 -21.580  1.00 39.17           C  
ATOM   2530  CG1 ILE A 329      38.162 -36.076 -22.622  1.00 38.74           C  
ATOM   2531  CG2 ILE A 329      36.104 -35.410 -21.326  1.00 39.23           C  
ATOM   2532  CD1 ILE A 329      37.997 -37.549 -22.294  1.00 38.35           C  
ATOM   2533  N   VAL A 330      37.603 -32.311 -20.069  1.00 39.36           N  
ATOM   2534  CA  VAL A 330      36.935 -31.440 -19.131  1.00 39.35           C  
ATOM   2535  C   VAL A 330      36.689 -30.055 -19.742  1.00 39.77           C  
ATOM   2536  O   VAL A 330      35.637 -29.434 -19.530  1.00 39.81           O  
ATOM   2537  CB  VAL A 330      37.747 -31.258 -17.841  1.00 39.28           C  
ATOM   2538  CG1 VAL A 330      37.180 -30.094 -17.040  1.00 37.54           C  
ATOM   2539  CG2 VAL A 330      37.749 -32.553 -17.035  1.00 38.27           C  
ATOM   2540  N   ILE A 331      37.667 -29.553 -20.486  1.00 40.00           N  
ATOM   2541  CA  ILE A 331      37.511 -28.227 -21.056  1.00 40.21           C  
ATOM   2542  C   ILE A 331      36.619 -28.286 -22.275  1.00 40.14           C  
ATOM   2543  O   ILE A 331      35.720 -27.471 -22.416  1.00 39.71           O  
ATOM   2544  CB  ILE A 331      38.846 -27.570 -21.461  1.00 40.36           C  
ATOM   2545  CG1 ILE A 331      39.685 -27.226 -20.231  1.00 40.34           C  
ATOM   2546  CG2 ILE A 331      38.560 -26.323 -22.267  1.00 39.52           C  
ATOM   2547  CD1 ILE A 331      41.145 -26.883 -20.579  1.00 40.79           C  
ATOM   2548  N   GLU A 332      36.847 -29.265 -23.147  1.00 40.29           N  
ATOM   2549  CA  GLU A 332      36.223 -29.207 -24.465  1.00 40.48           C  
ATOM   2550  C   GLU A 332      34.866 -29.877 -24.556  1.00 40.54           C  
ATOM   2551  O   GLU A 332      34.076 -29.562 -25.435  1.00 40.43           O  
ATOM   2552  CB  GLU A 332      37.182 -29.692 -25.553  1.00 40.39           C  
ATOM   2553  CG  GLU A 332      38.231 -28.632 -25.883  1.00 40.26           C  
ATOM   2554  CD  GLU A 332      39.160 -29.067 -26.972  1.00 40.62           C  
ATOM   2555  OE1 GLU A 332      38.795 -30.002 -27.723  1.00 40.88           O  
ATOM   2556  OE2 GLU A 332      40.260 -28.484 -27.054  1.00 39.89           O  
ATOM   2557  N   ASP A 333      34.578 -30.768 -23.616  1.00 40.99           N  
ATOM   2558  CA  ASP A 333      33.300 -31.457 -23.602  1.00 40.79           C  
ATOM   2559  C   ASP A 333      32.503 -31.038 -22.383  1.00 40.59           C  
ATOM   2560  O   ASP A 333      31.372 -30.603 -22.495  1.00 40.36           O  
ATOM   2561  CB  ASP A 333      33.511 -32.982 -23.615  1.00 40.85           C  
ATOM   2562  CG  ASP A 333      34.011 -33.506 -24.956  1.00 41.28           C  
ATOM   2563  OD1 ASP A 333      33.421 -33.164 -26.003  1.00 42.24           O  
ATOM   2564  OD2 ASP A 333      34.984 -34.290 -24.960  1.00 42.98           O  
ATOM   2565  N   TYR A 334      33.116 -31.183 -21.215  1.00 40.73           N  
ATOM   2566  CA  TYR A 334      32.431 -31.017 -19.922  1.00 40.59           C  
ATOM   2567  C   TYR A 334      32.072 -29.547 -19.676  1.00 40.32           C  
ATOM   2568  O   TYR A 334      30.898 -29.184 -19.649  1.00 40.06           O  
ATOM   2569  CB  TYR A 334      33.342 -31.573 -18.822  1.00 40.52           C  
ATOM   2570  CG  TYR A 334      32.862 -31.497 -17.384  1.00 40.71           C  
ATOM   2571  CD1 TYR A 334      32.116 -32.505 -16.815  1.00 40.66           C  
ATOM   2572  CD2 TYR A 334      33.243 -30.441 -16.566  1.00 40.84           C  
ATOM   2573  CE1 TYR A 334      31.733 -32.428 -15.485  1.00 40.94           C  
ATOM   2574  CE2 TYR A 334      32.867 -30.370 -15.256  1.00 40.24           C  
ATOM   2575  CZ  TYR A 334      32.114 -31.349 -14.719  1.00 40.05           C  
ATOM   2576  OH  TYR A 334      31.753 -31.257 -13.402  1.00 41.77           O  
ATOM   2577  N   VAL A 335      33.076 -28.699 -19.505  1.00 40.38           N  
ATOM   2578  CA  VAL A 335      32.808 -27.270 -19.322  1.00 40.86           C  
ATOM   2579  C   VAL A 335      32.056 -26.685 -20.536  1.00 41.77           C  
ATOM   2580  O   VAL A 335      31.155 -25.851 -20.382  1.00 41.62           O  
ATOM   2581  CB  VAL A 335      34.089 -26.449 -19.120  1.00 40.76           C  
ATOM   2582  CG1 VAL A 335      33.771 -24.961 -19.222  1.00 39.20           C  
ATOM   2583  CG2 VAL A 335      34.729 -26.811 -17.788  1.00 39.89           C  
ATOM   2584  N   GLN A 336      32.423 -27.150 -21.734  1.00 42.21           N  
ATOM   2585  CA  GLN A 336      31.728 -26.773 -22.941  1.00 42.86           C  
ATOM   2586  C   GLN A 336      30.232 -26.917 -22.741  1.00 43.16           C  
ATOM   2587  O   GLN A 336      29.479 -25.963 -22.906  1.00 43.53           O  
ATOM   2588  CB  GLN A 336      32.185 -27.655 -24.104  1.00 43.27           C  
ATOM   2589  CG  GLN A 336      31.518 -27.362 -25.442  1.00 44.07           C  
ATOM   2590  CD  GLN A 336      31.693 -25.917 -25.882  1.00 46.11           C  
ATOM   2591  OE1 GLN A 336      32.803 -25.487 -26.224  1.00 47.23           O  
ATOM   2592  NE2 GLN A 336      30.584 -25.154 -25.882  1.00 45.72           N  
ATOM   2593  N   HIS A 337      29.802 -28.113 -22.371  1.00 43.43           N  
ATOM   2594  CA  HIS A 337      28.376 -28.407 -22.248  1.00 43.71           C  
ATOM   2595  C   HIS A 337      27.719 -27.601 -21.150  1.00 44.01           C  
ATOM   2596  O   HIS A 337      26.558 -27.222 -21.278  1.00 44.31           O  
ATOM   2597  CB  HIS A 337      28.140 -29.885 -21.957  1.00 43.57           C  
ATOM   2598  CG  HIS A 337      26.869 -30.142 -21.219  1.00 43.54           C  
ATOM   2599  ND1 HIS A 337      25.641 -30.149 -21.837  1.00 43.86           N  
ATOM   2600  CD2 HIS A 337      26.630 -30.379 -19.908  1.00 43.73           C  
ATOM   2601  CE1 HIS A 337      24.698 -30.381 -20.938  1.00 43.77           C  
ATOM   2602  NE2 HIS A 337      25.272 -30.519 -19.757  1.00 43.47           N  
ATOM   2603  N   LEU A 338      28.462 -27.378 -20.069  1.00 43.89           N  
ATOM   2604  CA  LEU A 338      27.960 -26.662 -18.899  1.00 44.14           C  
ATOM   2605  C   LEU A 338      27.702 -25.191 -19.292  1.00 44.52           C  
ATOM   2606  O   LEU A 338      26.681 -24.575 -18.954  1.00 44.42           O  
ATOM   2607  CB  LEU A 338      29.030 -26.696 -17.795  1.00 44.20           C  
ATOM   2608  CG  LEU A 338      28.731 -27.108 -16.357  1.00 43.41           C  
ATOM   2609  CD1 LEU A 338      27.744 -28.227 -16.309  1.00 43.49           C  
ATOM   2610  CD2 LEU A 338      30.035 -27.506 -15.691  1.00 42.16           C  
ATOM   2611  N   SER A 339      28.662 -24.647 -20.024  1.00 44.65           N  
ATOM   2612  CA  SER A 339      28.684 -23.235 -20.337  1.00 44.86           C  
ATOM   2613  C   SER A 339      27.506 -22.829 -21.199  1.00 45.19           C  
ATOM   2614  O   SER A 339      26.973 -21.728 -21.044  1.00 45.22           O  
ATOM   2615  CB  SER A 339      29.993 -22.858 -21.039  1.00 44.77           C  
ATOM   2616  OG  SER A 339      30.073 -23.420 -22.343  1.00 44.25           O  
ATOM   2617  N   GLY A 340      27.111 -23.717 -22.104  1.00 45.52           N  
ATOM   2618  CA  GLY A 340      26.089 -23.409 -23.094  1.00 45.60           C  
ATOM   2619  C   GLY A 340      26.629 -22.448 -24.144  1.00 45.91           C  
ATOM   2620  O   GLY A 340      25.892 -21.917 -24.979  1.00 45.81           O  
ATOM   2621  N   TYR A 341      27.928 -22.209 -24.112  1.00 46.16           N  
ATOM   2622  CA  TYR A 341      28.516 -21.254 -25.028  1.00 46.47           C  
ATOM   2623  C   TYR A 341      28.441 -21.785 -26.451  1.00 47.30           C  
ATOM   2624  O   TYR A 341      28.503 -22.993 -26.696  1.00 47.14           O  
ATOM   2625  CB  TYR A 341      29.969 -20.951 -24.673  1.00 46.36           C  
ATOM   2626  CG  TYR A 341      30.157 -20.221 -23.360  1.00 46.32           C  
ATOM   2627  CD1 TYR A 341      29.076 -19.691 -22.682  1.00 47.32           C  
ATOM   2628  CD2 TYR A 341      31.409 -20.037 -22.816  1.00 45.54           C  
ATOM   2629  CE1 TYR A 341      29.231 -19.028 -21.498  1.00 47.07           C  
ATOM   2630  CE2 TYR A 341      31.566 -19.365 -21.619  1.00 45.86           C  
ATOM   2631  CZ  TYR A 341      30.475 -18.861 -20.974  1.00 46.32           C  
ATOM   2632  OH  TYR A 341      30.600 -18.181 -19.781  1.00 47.60           O  
ATOM   2633  N   HIS A 342      28.307 -20.865 -27.401  1.00 48.24           N  
ATOM   2634  CA  HIS A 342      28.345 -21.229 -28.806  1.00 48.60           C  
ATOM   2635  C   HIS A 342      29.801 -21.232 -29.245  1.00 48.70           C  
ATOM   2636  O   HIS A 342      30.190 -21.945 -30.175  1.00 48.65           O  
ATOM   2637  CB  HIS A 342      27.515 -20.261 -29.642  1.00 48.82           C  
ATOM   2638  CG  HIS A 342      26.038 -20.448 -29.487  1.00 49.52           C  
ATOM   2639  ND1 HIS A 342      25.182 -19.399 -29.223  1.00 50.30           N  
ATOM   2640  CD2 HIS A 342      25.267 -21.559 -29.547  1.00 49.62           C  
ATOM   2641  CE1 HIS A 342      23.945 -19.855 -29.129  1.00 50.39           C  
ATOM   2642  NE2 HIS A 342      23.970 -21.161 -29.323  1.00 50.44           N  
ATOM   2643  N   PHE A 343      30.612 -20.447 -28.548  1.00 48.86           N  
ATOM   2644  CA  PHE A 343      32.048 -20.464 -28.779  1.00 49.22           C  
ATOM   2645  C   PHE A 343      32.605 -21.815 -28.343  1.00 49.35           C  
ATOM   2646  O   PHE A 343      32.279 -22.292 -27.269  1.00 49.82           O  
ATOM   2647  CB  PHE A 343      32.729 -19.334 -28.016  1.00 49.27           C  
ATOM   2648  CG  PHE A 343      34.224 -19.426 -28.015  1.00 49.78           C  
ATOM   2649  CD1 PHE A 343      34.935 -19.304 -29.194  1.00 49.81           C  
ATOM   2650  CD2 PHE A 343      34.922 -19.645 -26.833  1.00 50.22           C  
ATOM   2651  CE1 PHE A 343      36.321 -19.381 -29.199  1.00 49.82           C  
ATOM   2652  CE2 PHE A 343      36.306 -19.722 -26.831  1.00 50.32           C  
ATOM   2653  CZ  PHE A 343      37.007 -19.587 -28.014  1.00 50.12           C  
ATOM   2654  N   LYS A 344      33.432 -22.418 -29.189  1.00 49.31           N  
ATOM   2655  CA  LYS A 344      33.977 -23.744 -28.956  1.00 49.32           C  
ATOM   2656  C   LYS A 344      35.240 -23.589 -28.145  1.00 48.76           C  
ATOM   2657  O   LYS A 344      36.245 -23.082 -28.633  1.00 48.55           O  
ATOM   2658  CB  LYS A 344      34.291 -24.428 -30.297  1.00 49.74           C  
ATOM   2659  CG  LYS A 344      34.286 -25.958 -30.287  1.00 51.66           C  
ATOM   2660  CD  LYS A 344      34.582 -26.520 -31.695  1.00 55.10           C  
ATOM   2661  CE  LYS A 344      34.375 -28.042 -31.761  1.00 56.92           C  
ATOM   2662  NZ  LYS A 344      34.269 -28.539 -33.157  1.00 57.79           N  
ATOM   2663  N   LEU A 345      35.170 -24.006 -26.891  1.00 48.30           N  
ATOM   2664  CA  LEU A 345      36.289 -23.879 -25.960  1.00 47.78           C  
ATOM   2665  C   LEU A 345      37.474 -24.703 -26.430  1.00 47.69           C  
ATOM   2666  O   LEU A 345      37.299 -25.718 -27.112  1.00 47.41           O  
ATOM   2667  CB  LEU A 345      35.844 -24.320 -24.570  1.00 47.65           C  
ATOM   2668  CG  LEU A 345      34.924 -23.334 -23.873  1.00 46.49           C  
ATOM   2669  CD1 LEU A 345      34.448 -23.922 -22.580  1.00 45.40           C  
ATOM   2670  CD2 LEU A 345      35.673 -22.047 -23.647  1.00 45.23           C  
ATOM   2671  N   LYS A 346      38.686 -24.269 -26.093  1.00 47.64           N  
ATOM   2672  CA  LYS A 346      39.872 -24.998 -26.551  1.00 47.98           C  
ATOM   2673  C   LYS A 346      40.882 -25.277 -25.445  1.00 47.63           C  
ATOM   2674  O   LYS A 346      41.196 -24.399 -24.642  1.00 47.49           O  
ATOM   2675  CB  LYS A 346      40.573 -24.257 -27.704  1.00 48.09           C  
ATOM   2676  CG  LYS A 346      41.325 -25.198 -28.654  1.00 48.72           C  
ATOM   2677  CD  LYS A 346      42.047 -24.492 -29.805  1.00 50.02           C  
ATOM   2678  CE  LYS A 346      43.476 -24.092 -29.423  1.00 50.79           C  
ATOM   2679  NZ  LYS A 346      44.322 -23.725 -30.593  1.00 49.71           N  
ATOM   2680  N   PHE A 347      41.391 -26.508 -25.422  1.00 47.24           N  
ATOM   2681  CA  PHE A 347      42.499 -26.850 -24.540  1.00 46.99           C  
ATOM   2682  C   PHE A 347      43.806 -26.668 -25.292  1.00 47.01           C  
ATOM   2683  O   PHE A 347      44.177 -27.489 -26.122  1.00 47.03           O  
ATOM   2684  CB  PHE A 347      42.385 -28.289 -24.023  1.00 46.98           C  
ATOM   2685  CG  PHE A 347      43.565 -28.723 -23.185  1.00 46.03           C  
ATOM   2686  CD1 PHE A 347      44.065 -27.893 -22.189  1.00 45.21           C  
ATOM   2687  CD2 PHE A 347      44.175 -29.948 -23.401  1.00 44.71           C  
ATOM   2688  CE1 PHE A 347      45.149 -28.274 -21.425  1.00 44.83           C  
ATOM   2689  CE2 PHE A 347      45.258 -30.343 -22.636  1.00 44.76           C  
ATOM   2690  CZ  PHE A 347      45.746 -29.506 -21.640  1.00 45.22           C  
ATOM   2691  N   ASP A 348      44.497 -25.580 -24.995  1.00 47.20           N  
ATOM   2692  CA  ASP A 348      45.738 -25.246 -25.669  1.00 47.24           C  
ATOM   2693  C   ASP A 348      46.646 -24.482 -24.724  1.00 47.27           C  
ATOM   2694  O   ASP A 348      46.529 -23.261 -24.604  1.00 46.65           O  
ATOM   2695  CB  ASP A 348      45.446 -24.391 -26.891  1.00 47.30           C  
ATOM   2696  CG  ASP A 348      46.674 -24.138 -27.734  1.00 47.77           C  
ATOM   2697  OD1 ASP A 348      47.761 -24.636 -27.387  1.00 47.63           O  
ATOM   2698  OD2 ASP A 348      46.539 -23.443 -28.767  1.00 49.69           O  
ATOM   2699  N   PRO A 349      47.535 -25.208 -24.029  1.00 47.41           N  
ATOM   2700  CA  PRO A 349      48.480 -24.584 -23.131  1.00 47.80           C  
ATOM   2701  C   PRO A 349      49.231 -23.395 -23.749  1.00 48.18           C  
ATOM   2702  O   PRO A 349      49.546 -22.436 -23.027  1.00 47.74           O  
ATOM   2703  CB  PRO A 349      49.422 -25.739 -22.778  1.00 47.73           C  
ATOM   2704  CG  PRO A 349      48.535 -26.928 -22.785  1.00 47.72           C  
ATOM   2705  CD  PRO A 349      47.535 -26.673 -23.886  1.00 47.52           C  
ATOM   2706  N   GLU A 350      49.475 -23.442 -25.065  1.00 48.62           N  
ATOM   2707  CA  GLU A 350      50.315 -22.435 -25.741  1.00 49.04           C  
ATOM   2708  C   GLU A 350      49.748 -21.043 -25.597  1.00 48.35           C  
ATOM   2709  O   GLU A 350      50.478 -20.056 -25.702  1.00 48.39           O  
ATOM   2710  CB  GLU A 350      50.507 -22.747 -27.227  1.00 49.48           C  
ATOM   2711  CG  GLU A 350      51.022 -24.153 -27.454  1.00 52.66           C  
ATOM   2712  CD  GLU A 350      51.597 -24.373 -28.832  1.00 56.65           C  
ATOM   2713  OE1 GLU A 350      51.821 -25.559 -29.169  1.00 58.41           O  
ATOM   2714  OE2 GLU A 350      51.829 -23.375 -29.563  1.00 59.82           O  
ATOM   2715  N   LEU A 351      48.449 -20.969 -25.361  1.00 47.73           N  
ATOM   2716  CA  LEU A 351      47.783 -19.691 -25.243  1.00 47.44           C  
ATOM   2717  C   LEU A 351      48.247 -18.915 -24.000  1.00 47.55           C  
ATOM   2718  O   LEU A 351      47.998 -17.711 -23.888  1.00 47.67           O  
ATOM   2719  CB  LEU A 351      46.268 -19.896 -25.219  1.00 47.45           C  
ATOM   2720  CG  LEU A 351      45.639 -20.590 -26.439  1.00 47.44           C  
ATOM   2721  CD1 LEU A 351      44.156 -20.726 -26.196  1.00 47.23           C  
ATOM   2722  CD2 LEU A 351      45.902 -19.859 -27.770  1.00 47.58           C  
ATOM   2723  N   LEU A 352      48.922 -19.585 -23.066  1.00 47.39           N  
ATOM   2724  CA  LEU A 352      49.335 -18.926 -21.822  1.00 47.19           C  
ATOM   2725  C   LEU A 352      50.832 -18.693 -21.819  1.00 47.10           C  
ATOM   2726  O   LEU A 352      51.372 -18.141 -20.879  1.00 46.83           O  
ATOM   2727  CB  LEU A 352      48.917 -19.750 -20.598  1.00 47.15           C  
ATOM   2728  CG  LEU A 352      47.415 -19.787 -20.332  1.00 46.95           C  
ATOM   2729  CD1 LEU A 352      47.081 -20.767 -19.205  1.00 45.82           C  
ATOM   2730  CD2 LEU A 352      46.917 -18.414 -20.018  1.00 45.64           C  
ATOM   2731  N   PHE A 353      51.492 -19.094 -22.893  1.00 47.43           N  
ATOM   2732  CA  PHE A 353      52.951 -19.056 -22.951  1.00 47.91           C  
ATOM   2733  C   PHE A 353      53.558 -17.678 -22.991  1.00 48.46           C  
ATOM   2734  O   PHE A 353      54.630 -17.490 -22.459  1.00 48.32           O  
ATOM   2735  CB  PHE A 353      53.480 -19.840 -24.137  1.00 47.70           C  
ATOM   2736  CG  PHE A 353      53.433 -21.313 -23.937  1.00 47.70           C  
ATOM   2737  CD1 PHE A 353      53.678 -22.188 -25.002  1.00 47.12           C  
ATOM   2738  CD2 PHE A 353      53.116 -21.836 -22.695  1.00 46.65           C  
ATOM   2739  CE1 PHE A 353      53.625 -23.546 -24.816  1.00 46.85           C  
ATOM   2740  CE2 PHE A 353      53.058 -23.217 -22.504  1.00 46.78           C  
ATOM   2741  CZ  PHE A 353      53.309 -24.068 -23.557  1.00 46.66           C  
ATOM   2742  N   ASN A 354      52.903 -16.716 -23.634  1.00 49.47           N  
ATOM   2743  CA  ASN A 354      53.403 -15.333 -23.612  1.00 50.12           C  
ATOM   2744  C   ASN A 354      52.590 -14.501 -22.643  1.00 50.25           C  
ATOM   2745  O   ASN A 354      52.389 -13.300 -22.815  1.00 50.20           O  
ATOM   2746  CB  ASN A 354      53.419 -14.703 -25.004  1.00 50.33           C  
ATOM   2747  CG  ASN A 354      52.021 -14.436 -25.551  1.00 52.41           C  
ATOM   2748  OD1 ASN A 354      51.027 -14.466 -24.817  1.00 55.35           O  
ATOM   2749  ND2 ASN A 354      51.940 -14.180 -26.852  1.00 53.91           N  
ATOM   2750  N   GLN A 355      52.145 -15.163 -21.587  1.00 50.46           N  
ATOM   2751  CA  GLN A 355      51.229 -14.553 -20.651  1.00 50.42           C  
ATOM   2752  C   GLN A 355      51.746 -14.773 -19.230  1.00 49.91           C  
ATOM   2753  O   GLN A 355      52.559 -15.649 -18.998  1.00 49.88           O  
ATOM   2754  CB  GLN A 355      49.847 -15.179 -20.859  1.00 50.60           C  
ATOM   2755  CG  GLN A 355      48.695 -14.215 -20.681  1.00 52.00           C  
ATOM   2756  CD  GLN A 355      48.618 -13.139 -21.760  1.00 53.26           C  
ATOM   2757  OE1 GLN A 355      49.076 -13.317 -22.902  1.00 53.45           O  
ATOM   2758  NE2 GLN A 355      48.014 -12.015 -21.399  1.00 53.22           N  
ATOM   2759  N   GLN A 356      51.298 -13.952 -18.292  1.00 49.41           N  
ATOM   2760  CA  GLN A 356      51.665 -14.118 -16.892  1.00 49.19           C  
ATOM   2761  C   GLN A 356      50.742 -15.100 -16.211  1.00 48.58           C  
ATOM   2762  O   GLN A 356      49.534 -14.894 -16.180  1.00 49.11           O  
ATOM   2763  CB  GLN A 356      51.554 -12.798 -16.151  1.00 49.34           C  
ATOM   2764  CG  GLN A 356      52.683 -11.848 -16.421  1.00 50.16           C  
ATOM   2765  CD  GLN A 356      52.605 -10.652 -15.530  1.00 49.95           C  
ATOM   2766  OE1 GLN A 356      51.585  -9.965 -15.507  1.00 49.83           O  
ATOM   2767  NE2 GLN A 356      53.669 -10.397 -14.770  1.00 49.59           N  
ATOM   2768  N   PHE A 357      51.291 -16.155 -15.635  1.00 47.44           N  
ATOM   2769  CA  PHE A 357      50.437 -17.221 -15.113  1.00 46.52           C  
ATOM   2770  C   PHE A 357      51.239 -18.162 -14.252  1.00 45.28           C  
ATOM   2771  O   PHE A 357      52.372 -18.495 -14.581  1.00 44.99           O  
ATOM   2772  CB  PHE A 357      49.783 -17.994 -16.278  1.00 46.60           C  
ATOM   2773  CG  PHE A 357      48.807 -19.061 -15.838  1.00 46.79           C  
ATOM   2774  CD1 PHE A 357      47.508 -18.726 -15.470  1.00 46.42           C  
ATOM   2775  CD2 PHE A 357      49.187 -20.405 -15.802  1.00 46.23           C  
ATOM   2776  CE1 PHE A 357      46.610 -19.702 -15.072  1.00 45.79           C  
ATOM   2777  CE2 PHE A 357      48.290 -21.389 -15.394  1.00 45.68           C  
ATOM   2778  CZ  PHE A 357      47.005 -21.045 -15.033  1.00 45.52           C  
ATOM   2779  N   GLN A 358      50.637 -18.603 -13.155  1.00 44.26           N  
ATOM   2780  CA  GLN A 358      51.337 -19.431 -12.174  1.00 43.27           C  
ATOM   2781  C   GLN A 358      50.967 -20.887 -12.362  1.00 42.39           C  
ATOM   2782  O   GLN A 358      49.830 -21.266 -12.143  1.00 42.51           O  
ATOM   2783  CB  GLN A 358      51.014 -18.969 -10.750  1.00 43.09           C  
ATOM   2784  CG  GLN A 358      51.430 -17.521 -10.476  1.00 42.34           C  
ATOM   2785  CD  GLN A 358      52.943 -17.314 -10.547  1.00 41.72           C  
ATOM   2786  OE1 GLN A 358      53.723 -18.091  -9.985  1.00 41.86           O  
ATOM   2787  NE2 GLN A 358      53.361 -16.258 -11.238  1.00 40.09           N  
ATOM   2788  N   TYR A 359      51.924 -21.693 -12.796  1.00 41.36           N  
ATOM   2789  CA  TYR A 359      51.669 -23.119 -12.954  1.00 40.96           C  
ATOM   2790  C   TYR A 359      51.729 -23.804 -11.598  1.00 40.50           C  
ATOM   2791  O   TYR A 359      52.707 -24.434 -11.252  1.00 40.24           O  
ATOM   2792  CB  TYR A 359      52.637 -23.751 -13.957  1.00 40.88           C  
ATOM   2793  CG  TYR A 359      52.429 -23.232 -15.357  1.00 40.00           C  
ATOM   2794  CD1 TYR A 359      53.305 -22.319 -15.913  1.00 40.67           C  
ATOM   2795  CD2 TYR A 359      51.342 -23.623 -16.102  1.00 40.59           C  
ATOM   2796  CE1 TYR A 359      53.114 -21.822 -17.185  1.00 41.10           C  
ATOM   2797  CE2 TYR A 359      51.140 -23.142 -17.383  1.00 41.69           C  
ATOM   2798  CZ  TYR A 359      52.026 -22.235 -17.920  1.00 41.84           C  
ATOM   2799  OH  TYR A 359      51.833 -21.732 -19.192  1.00 44.08           O  
ATOM   2800  N   GLN A 360      50.665 -23.613 -10.829  1.00 40.42           N  
ATOM   2801  CA  GLN A 360      50.527 -24.157  -9.483  1.00 40.36           C  
ATOM   2802  C   GLN A 360      49.085 -23.933  -9.049  1.00 40.29           C  
ATOM   2803  O   GLN A 360      48.398 -23.030  -9.536  1.00 40.51           O  
ATOM   2804  CB  GLN A 360      51.515 -23.506  -8.492  1.00 40.30           C  
ATOM   2805  CG  GLN A 360      51.103 -22.116  -7.968  1.00 40.74           C  
ATOM   2806  CD  GLN A 360      52.103 -21.520  -6.963  1.00 40.03           C  
ATOM   2807  OE1 GLN A 360      51.837 -21.504  -5.767  1.00 42.94           O  
ATOM   2808  NE2 GLN A 360      53.241 -21.031  -7.445  1.00 37.61           N  
ATOM   2809  N   ASN A 361      48.614 -24.763  -8.130  1.00 40.05           N  
ATOM   2810  CA  ASN A 361      47.232 -24.665  -7.687  1.00 39.55           C  
ATOM   2811  C   ASN A 361      47.066 -25.145  -6.276  1.00 39.03           C  
ATOM   2812  O   ASN A 361      47.838 -25.973  -5.780  1.00 38.82           O  
ATOM   2813  CB  ASN A 361      46.314 -25.467  -8.621  1.00 39.47           C  
ATOM   2814  CG  ASN A 361      44.840 -25.157  -8.408  1.00 39.98           C  
ATOM   2815  OD1 ASN A 361      44.411 -23.995  -8.568  1.00 41.26           O  
ATOM   2816  ND2 ASN A 361      44.047 -26.191  -8.072  1.00 40.30           N  
ATOM   2817  N   ARG A 362      46.034 -24.615  -5.634  1.00 38.72           N  
ATOM   2818  CA  ARG A 362      45.667 -25.075  -4.322  1.00 38.68           C  
ATOM   2819  C   ARG A 362      44.154 -25.097  -4.251  1.00 38.62           C  
ATOM   2820  O   ARG A 362      43.498 -24.130  -4.590  1.00 39.41           O  
ATOM   2821  CB  ARG A 362      46.263 -24.160  -3.277  1.00 38.65           C  
ATOM   2822  CG  ARG A 362      46.411 -24.809  -1.931  1.00 38.85           C  
ATOM   2823  CD  ARG A 362      47.744 -25.494  -1.791  1.00 39.04           C  
ATOM   2824  NE  ARG A 362      48.323 -25.024  -0.549  1.00 40.81           N  
ATOM   2825  CZ  ARG A 362      49.508 -24.442  -0.410  1.00 40.22           C  
ATOM   2826  NH1 ARG A 362      50.332 -24.286  -1.421  1.00 40.40           N  
ATOM   2827  NH2 ARG A 362      49.869 -24.035   0.787  1.00 40.44           N  
ATOM   2828  N   ILE A 363      43.591 -26.220  -3.852  1.00 38.24           N  
ATOM   2829  CA  ILE A 363      42.147 -26.368  -3.863  1.00 37.85           C  
ATOM   2830  C   ILE A 363      41.510 -25.520  -2.750  1.00 37.58           C  
ATOM   2831  O   ILE A 363      41.890 -25.599  -1.588  1.00 36.87           O  
ATOM   2832  CB  ILE A 363      41.744 -27.829  -3.693  1.00 37.59           C  
ATOM   2833  CG1 ILE A 363      42.306 -28.659  -4.842  1.00 37.82           C  
ATOM   2834  CG2 ILE A 363      40.244 -27.946  -3.648  1.00 37.38           C  
ATOM   2835  CD1 ILE A 363      41.757 -28.256  -6.216  1.00 36.60           C  
ATOM   2836  N   ALA A 364      40.528 -24.725  -3.138  1.00 37.68           N  
ATOM   2837  CA  ALA A 364      39.844 -23.834  -2.236  1.00 37.80           C  
ATOM   2838  C   ALA A 364      38.638 -24.529  -1.656  1.00 37.87           C  
ATOM   2839  O   ALA A 364      37.908 -25.200  -2.365  1.00 37.66           O  
ATOM   2840  CB  ALA A 364      39.425 -22.542  -2.959  1.00 37.28           C  
ATOM   2841  N   SER A 365      38.446 -24.346  -0.353  1.00 38.02           N  
ATOM   2842  CA  SER A 365      37.302 -24.883   0.359  1.00 38.19           C  
ATOM   2843  C   SER A 365      36.022 -24.483  -0.342  1.00 38.34           C  
ATOM   2844  O   SER A 365      35.119 -25.294  -0.527  1.00 37.93           O  
ATOM   2845  CB  SER A 365      37.301 -24.360   1.795  1.00 38.27           C  
ATOM   2846  OG  SER A 365      36.212 -24.856   2.538  1.00 38.91           O  
ATOM   2847  N   GLU A 366      35.955 -23.226  -0.754  1.00 38.56           N  
ATOM   2848  CA  GLU A 366      34.747 -22.699  -1.373  1.00 39.01           C  
ATOM   2849  C   GLU A 366      34.444 -23.381  -2.718  1.00 38.89           C  
ATOM   2850  O   GLU A 366      33.297 -23.565  -3.085  1.00 39.00           O  
ATOM   2851  CB  GLU A 366      34.855 -21.174  -1.538  1.00 39.42           C  
ATOM   2852  CG  GLU A 366      34.954 -20.396  -0.223  1.00 39.56           C  
ATOM   2853  CD  GLU A 366      36.382 -20.037   0.123  1.00 41.32           C  
ATOM   2854  OE1 GLU A 366      37.289 -20.658  -0.450  1.00 41.20           O  
ATOM   2855  OE2 GLU A 366      36.602 -19.132   0.967  1.00 43.35           O  
ATOM   2856  N   PHE A 367      35.480 -23.752  -3.449  1.00 38.96           N  
ATOM   2857  CA  PHE A 367      35.312 -24.491  -4.681  1.00 39.13           C  
ATOM   2858  C   PHE A 367      34.610 -25.807  -4.339  1.00 39.14           C  
ATOM   2859  O   PHE A 367      33.604 -26.152  -4.921  1.00 39.36           O  
ATOM   2860  CB  PHE A 367      36.683 -24.761  -5.288  1.00 39.30           C  
ATOM   2861  CG  PHE A 367      36.646 -25.278  -6.698  1.00 39.80           C  
ATOM   2862  CD1 PHE A 367      35.604 -24.950  -7.553  1.00 39.49           C  
ATOM   2863  CD2 PHE A 367      37.699 -26.049  -7.185  1.00 40.25           C  
ATOM   2864  CE1 PHE A 367      35.596 -25.403  -8.849  1.00 39.70           C  
ATOM   2865  CE2 PHE A 367      37.693 -26.507  -8.481  1.00 40.46           C  
ATOM   2866  CZ  PHE A 367      36.642 -26.188  -9.316  1.00 40.00           C  
ATOM   2867  N   ASN A 368      35.156 -26.514  -3.353  1.00 38.65           N  
ATOM   2868  CA  ASN A 368      34.565 -27.741  -2.834  1.00 38.18           C  
ATOM   2869  C   ASN A 368      33.101 -27.530  -2.473  1.00 37.72           C  
ATOM   2870  O   ASN A 368      32.226 -28.217  -2.946  1.00 37.30           O  
ATOM   2871  CB  ASN A 368      35.341 -28.226  -1.608  1.00 38.15           C  
ATOM   2872  CG  ASN A 368      34.904 -29.578  -1.143  1.00 38.56           C  
ATOM   2873  OD1 ASN A 368      33.729 -29.909  -1.181  1.00 40.58           O  
ATOM   2874  ND2 ASN A 368      35.847 -30.376  -0.702  1.00 38.86           N  
ATOM   2875  N   THR A 369      32.824 -26.536  -1.662  1.00 38.04           N  
ATOM   2876  CA  THR A 369      31.451 -26.268  -1.281  1.00 38.38           C  
ATOM   2877  C   THR A 369      30.536 -26.021  -2.471  1.00 38.46           C  
ATOM   2878  O   THR A 369      29.460 -26.584  -2.540  1.00 38.23           O  
ATOM   2879  CB  THR A 369      31.355 -25.040  -0.370  1.00 38.38           C  
ATOM   2880  OG1 THR A 369      32.230 -25.204   0.750  1.00 39.25           O  
ATOM   2881  CG2 THR A 369      29.921 -24.846   0.129  1.00 38.81           C  
ATOM   2882  N   LEU A 370      30.949 -25.164  -3.399  1.00 38.83           N  
ATOM   2883  CA  LEU A 370      30.069 -24.776  -4.487  1.00 39.12           C  
ATOM   2884  C   LEU A 370      29.817 -25.947  -5.440  1.00 39.40           C  
ATOM   2885  O   LEU A 370      28.922 -25.897  -6.273  1.00 39.84           O  
ATOM   2886  CB  LEU A 370      30.632 -23.573  -5.249  1.00 39.06           C  
ATOM   2887  CG  LEU A 370      31.847 -23.771  -6.162  1.00 39.01           C  
ATOM   2888  CD1 LEU A 370      31.436 -24.405  -7.501  1.00 38.09           C  
ATOM   2889  CD2 LEU A 370      32.559 -22.445  -6.408  1.00 37.33           C  
ATOM   2890  N   TYR A 371      30.588 -27.014  -5.290  1.00 39.82           N  
ATOM   2891  CA  TYR A 371      30.576 -28.110  -6.261  1.00 40.04           C  
ATOM   2892  C   TYR A 371      29.733 -29.267  -5.724  1.00 40.31           C  
ATOM   2893  O   TYR A 371      29.669 -30.347  -6.327  1.00 40.74           O  
ATOM   2894  CB  TYR A 371      32.018 -28.573  -6.576  1.00 39.96           C  
ATOM   2895  CG  TYR A 371      32.378 -28.738  -8.059  1.00 39.93           C  
ATOM   2896  CD1 TYR A 371      33.400 -27.995  -8.632  1.00 40.01           C  
ATOM   2897  CD2 TYR A 371      31.728 -29.656  -8.874  1.00 40.52           C  
ATOM   2898  CE1 TYR A 371      33.754 -28.142  -9.993  1.00 39.98           C  
ATOM   2899  CE2 TYR A 371      32.094 -29.822 -10.236  1.00 40.06           C  
ATOM   2900  CZ  TYR A 371      33.103 -29.062 -10.780  1.00 39.55           C  
ATOM   2901  OH  TYR A 371      33.456 -29.215 -12.108  1.00 38.00           O  
ATOM   2902  N   HIS A 372      29.081 -29.053  -4.590  1.00 40.45           N  
ATOM   2903  CA  HIS A 372      28.161 -30.069  -4.060  1.00 40.62           C  
ATOM   2904  C   HIS A 372      26.855 -30.091  -4.868  1.00 40.63           C  
ATOM   2905  O   HIS A 372      25.816 -29.609  -4.421  1.00 40.43           O  
ATOM   2906  CB  HIS A 372      27.910 -29.837  -2.579  1.00 40.62           C  
ATOM   2907  CG  HIS A 372      29.109 -30.116  -1.733  1.00 41.92           C  
ATOM   2908  ND1 HIS A 372      29.041 -30.800  -0.539  1.00 43.83           N  
ATOM   2909  CD2 HIS A 372      30.419 -29.843  -1.935  1.00 42.88           C  
ATOM   2910  CE1 HIS A 372      30.256 -30.912  -0.030  1.00 43.86           C  
ATOM   2911  NE2 HIS A 372      31.109 -30.339  -0.861  1.00 42.58           N  
ATOM   2912  N   TRP A 373      26.934 -30.673  -6.067  1.00 40.59           N  
ATOM   2913  CA  TRP A 373      25.859 -30.600  -7.040  1.00 40.45           C  
ATOM   2914  C   TRP A 373      24.851 -31.728  -6.900  1.00 40.64           C  
ATOM   2915  O   TRP A 373      24.407 -32.318  -7.896  1.00 40.67           O  
ATOM   2916  CB  TRP A 373      26.437 -30.593  -8.448  1.00 40.44           C  
ATOM   2917  CG  TRP A 373      27.212 -29.359  -8.754  1.00 41.01           C  
ATOM   2918  CD1 TRP A 373      27.273 -28.218  -7.995  1.00 41.39           C  
ATOM   2919  CD2 TRP A 373      28.023 -29.112  -9.912  1.00 41.21           C  
ATOM   2920  NE1 TRP A 373      28.083 -27.296  -8.599  1.00 41.36           N  
ATOM   2921  CE2 TRP A 373      28.556 -27.817  -9.779  1.00 41.31           C  
ATOM   2922  CE3 TRP A 373      28.362 -29.862 -11.035  1.00 40.66           C  
ATOM   2923  CZ2 TRP A 373      29.406 -27.258 -10.731  1.00 41.33           C  
ATOM   2924  CZ3 TRP A 373      29.203 -29.301 -11.980  1.00 40.96           C  
ATOM   2925  CH2 TRP A 373      29.720 -28.017 -11.819  1.00 41.22           C  
ATOM   2926  N   HIS A 374      24.455 -32.009  -5.665  1.00 40.64           N  
ATOM   2927  CA  HIS A 374      23.582 -33.150  -5.399  1.00 40.71           C  
ATOM   2928  C   HIS A 374      22.185 -33.051  -6.057  1.00 41.03           C  
ATOM   2929  O   HIS A 374      21.553 -34.088  -6.329  1.00 40.97           O  
ATOM   2930  CB  HIS A 374      23.516 -33.422  -3.894  1.00 40.59           C  
ATOM   2931  CG  HIS A 374      24.816 -33.899  -3.334  1.00 40.59           C  
ATOM   2932  ND1 HIS A 374      25.672 -33.078  -2.642  1.00 40.62           N  
ATOM   2933  CD2 HIS A 374      25.440 -35.100  -3.426  1.00 40.89           C  
ATOM   2934  CE1 HIS A 374      26.754 -33.756  -2.304  1.00 41.52           C  
ATOM   2935  NE2 HIS A 374      26.638 -34.989  -2.766  1.00 41.21           N  
ATOM   2936  N   PRO A 375      21.712 -31.821  -6.344  1.00 41.12           N  
ATOM   2937  CA  PRO A 375      20.474 -31.699  -7.108  1.00 41.31           C  
ATOM   2938  C   PRO A 375      20.514 -32.412  -8.461  1.00 41.39           C  
ATOM   2939  O   PRO A 375      19.464 -32.743  -9.007  1.00 41.17           O  
ATOM   2940  CB  PRO A 375      20.329 -30.184  -7.310  1.00 41.39           C  
ATOM   2941  CG  PRO A 375      21.013 -29.598  -6.121  1.00 41.15           C  
ATOM   2942  CD  PRO A 375      22.176 -30.512  -5.853  1.00 41.28           C  
ATOM   2943  N   LEU A 376      21.714 -32.652  -8.986  1.00 41.59           N  
ATOM   2944  CA  LEU A 376      21.876 -33.366 -10.272  1.00 41.31           C  
ATOM   2945  C   LEU A 376      21.180 -34.733 -10.230  1.00 41.33           C  
ATOM   2946  O   LEU A 376      20.612 -35.204 -11.215  1.00 40.81           O  
ATOM   2947  CB  LEU A 376      23.364 -33.578 -10.593  1.00 41.34           C  
ATOM   2948  CG  LEU A 376      24.157 -32.412 -11.197  1.00 41.15           C  
ATOM   2949  CD1 LEU A 376      25.632 -32.787 -11.364  1.00 40.59           C  
ATOM   2950  CD2 LEU A 376      23.577 -31.994 -12.522  1.00 39.90           C  
ATOM   2951  N   LEU A 377      21.227 -35.347  -9.059  1.00 41.45           N  
ATOM   2952  CA  LEU A 377      20.804 -36.713  -8.895  1.00 41.77           C  
ATOM   2953  C   LEU A 377      19.307 -36.844  -9.075  1.00 42.35           C  
ATOM   2954  O   LEU A 377      18.530 -36.035  -8.575  1.00 42.26           O  
ATOM   2955  CB  LEU A 377      21.182 -37.228  -7.505  1.00 41.62           C  
ATOM   2956  CG  LEU A 377      22.657 -37.141  -7.146  1.00 40.95           C  
ATOM   2957  CD1 LEU A 377      22.803 -37.336  -5.666  1.00 39.76           C  
ATOM   2958  CD2 LEU A 377      23.460 -38.142  -7.940  1.00 39.71           C  
ATOM   2959  N   PRO A 378      18.895 -37.912  -9.755  1.00 43.19           N  
ATOM   2960  CA  PRO A 378      17.495 -38.201 -10.013  1.00 43.66           C  
ATOM   2961  C   PRO A 378      16.831 -38.950  -8.864  1.00 44.08           C  
ATOM   2962  O   PRO A 378      17.485 -39.317  -7.898  1.00 43.62           O  
ATOM   2963  CB  PRO A 378      17.562 -39.085 -11.253  1.00 43.85           C  
ATOM   2964  CG  PRO A 378      18.840 -39.874 -11.066  1.00 43.89           C  
ATOM   2965  CD  PRO A 378      19.790 -38.952 -10.297  1.00 43.30           C  
ATOM   2966  N   ASP A 379      15.528 -39.164  -8.988  1.00 44.92           N  
ATOM   2967  CA  ASP A 379      14.766 -39.870  -7.961  1.00 45.68           C  
ATOM   2968  C   ASP A 379      15.112 -41.338  -8.010  1.00 45.79           C  
ATOM   2969  O   ASP A 379      15.201 -41.974  -6.969  1.00 45.68           O  
ATOM   2970  CB  ASP A 379      13.253 -39.711  -8.180  1.00 46.15           C  
ATOM   2971  CG  ASP A 379      12.734 -38.311  -7.834  1.00 46.93           C  
ATOM   2972  OD1 ASP A 379      11.860 -37.823  -8.594  1.00 48.65           O  
ATOM   2973  OD2 ASP A 379      13.184 -37.733  -6.805  1.00 46.81           O  
ATOM   2974  N   THR A 380      15.297 -41.864  -9.226  1.00 46.27           N  
ATOM   2975  CA  THR A 380      15.752 -43.250  -9.424  1.00 46.67           C  
ATOM   2976  C   THR A 380      16.822 -43.342 -10.514  1.00 47.09           C  
ATOM   2977  O   THR A 380      16.918 -42.471 -11.369  1.00 47.70           O  
ATOM   2978  CB  THR A 380      14.597 -44.191  -9.805  1.00 46.58           C  
ATOM   2979  OG1 THR A 380      14.041 -43.773 -11.052  1.00 46.16           O  
ATOM   2980  CG2 THR A 380      13.526 -44.191  -8.743  1.00 45.25           C  
ATOM   2981  N   PHE A 381      17.644 -44.379 -10.459  1.00 47.45           N  
ATOM   2982  CA  PHE A 381      18.669 -44.578 -11.463  1.00 48.06           C  
ATOM   2983  C   PHE A 381      18.179 -45.624 -12.449  1.00 49.00           C  
ATOM   2984  O   PHE A 381      17.950 -46.780 -12.091  1.00 48.78           O  
ATOM   2985  CB  PHE A 381      19.971 -45.002 -10.801  1.00 47.73           C  
ATOM   2986  CG  PHE A 381      20.431 -44.045  -9.780  1.00 47.84           C  
ATOM   2987  CD1 PHE A 381      19.963 -44.130  -8.471  1.00 48.16           C  
ATOM   2988  CD2 PHE A 381      21.279 -42.995 -10.118  1.00 47.67           C  
ATOM   2989  CE1 PHE A 381      20.359 -43.209  -7.523  1.00 47.76           C  
ATOM   2990  CE2 PHE A 381      21.677 -42.079  -9.175  1.00 46.64           C  
ATOM   2991  CZ  PHE A 381      21.217 -42.183  -7.876  1.00 47.10           C  
ATOM   2992  N   ASN A 382      18.008 -45.205 -13.692  1.00 50.01           N  
ATOM   2993  CA  ASN A 382      17.360 -46.048 -14.688  1.00 51.12           C  
ATOM   2994  C   ASN A 382      18.337 -46.657 -15.661  1.00 51.92           C  
ATOM   2995  O   ASN A 382      18.912 -45.978 -16.497  1.00 51.78           O  
ATOM   2996  CB  ASN A 382      16.305 -45.250 -15.436  1.00 51.25           C  
ATOM   2997  CG  ASN A 382      15.314 -44.583 -14.486  1.00 51.98           C  
ATOM   2998  OD1 ASN A 382      15.175 -44.988 -13.320  1.00 53.01           O  
ATOM   2999  ND2 ASN A 382      14.635 -43.546 -14.972  1.00 51.75           N  
ATOM   3000  N   ILE A 383      18.505 -47.962 -15.521  1.00 53.25           N  
ATOM   3001  CA  ILE A 383      19.391 -48.746 -16.367  1.00 54.22           C  
ATOM   3002  C   ILE A 383      18.604 -49.856 -17.059  1.00 55.16           C  
ATOM   3003  O   ILE A 383      17.982 -50.683 -16.398  1.00 54.91           O  
ATOM   3004  CB  ILE A 383      20.507 -49.362 -15.524  1.00 54.13           C  
ATOM   3005  CG1 ILE A 383      21.325 -48.247 -14.879  1.00 54.09           C  
ATOM   3006  CG2 ILE A 383      21.384 -50.236 -16.359  1.00 53.76           C  
ATOM   3007  CD1 ILE A 383      22.188 -48.729 -13.753  1.00 54.45           C  
ATOM   3008  N   GLU A 384      18.632 -49.853 -18.389  1.00 56.56           N  
ATOM   3009  CA  GLU A 384      17.822 -50.769 -19.198  1.00 57.71           C  
ATOM   3010  C   GLU A 384      16.349 -50.700 -18.817  1.00 58.34           C  
ATOM   3011  O   GLU A 384      15.686 -49.681 -18.999  1.00 58.49           O  
ATOM   3012  CB  GLU A 384      18.310 -52.210 -19.031  1.00 57.91           C  
ATOM   3013  CG  GLU A 384      19.187 -52.746 -20.182  1.00 59.47           C  
ATOM   3014  CD  GLU A 384      19.418 -54.290 -20.114  1.00 61.01           C  
ATOM   3015  OE1 GLU A 384      20.305 -54.763 -19.361  1.00 60.68           O  
ATOM   3016  OE2 GLU A 384      18.710 -55.024 -20.839  1.00 61.47           O  
ATOM   3017  N   ASP A 385      15.854 -51.807 -18.278  1.00 59.02           N  
ATOM   3018  CA  ASP A 385      14.463 -51.925 -17.868  1.00 59.58           C  
ATOM   3019  C   ASP A 385      14.239 -51.379 -16.455  1.00 59.42           C  
ATOM   3020  O   ASP A 385      13.155 -50.896 -16.132  1.00 59.53           O  
ATOM   3021  CB  ASP A 385      14.032 -53.398 -17.884  1.00 59.96           C  
ATOM   3022  CG  ASP A 385      13.757 -53.911 -19.272  1.00 61.78           C  
ATOM   3023  OD1 ASP A 385      13.707 -53.088 -20.219  1.00 63.32           O  
ATOM   3024  OD2 ASP A 385      13.584 -55.145 -19.408  1.00 64.33           O  
ATOM   3025  N   GLN A 386      15.278 -51.466 -15.623  1.00 59.18           N  
ATOM   3026  CA  GLN A 386      15.159 -51.229 -14.180  1.00 58.90           C  
ATOM   3027  C   GLN A 386      15.098 -49.757 -13.764  1.00 58.18           C  
ATOM   3028  O   GLN A 386      15.564 -48.848 -14.459  1.00 58.11           O  
ATOM   3029  CB  GLN A 386      16.318 -51.904 -13.428  1.00 59.25           C  
ATOM   3030  CG  GLN A 386      16.442 -53.399 -13.667  1.00 60.28           C  
ATOM   3031  CD  GLN A 386      15.173 -54.148 -13.337  1.00 61.82           C  
ATOM   3032  OE1 GLN A 386      14.482 -53.845 -12.353  1.00 61.52           O  
ATOM   3033  NE2 GLN A 386      14.854 -55.141 -14.165  1.00 62.32           N  
ATOM   3034  N   GLU A 387      14.498 -49.550 -12.606  1.00 57.42           N  
ATOM   3035  CA  GLU A 387      14.516 -48.266 -11.949  1.00 57.08           C  
ATOM   3036  C   GLU A 387      14.978 -48.464 -10.515  1.00 56.35           C  
ATOM   3037  O   GLU A 387      14.204 -48.870  -9.658  1.00 56.56           O  
ATOM   3038  CB  GLU A 387      13.129 -47.635 -11.989  1.00 57.20           C  
ATOM   3039  CG  GLU A 387      12.756 -47.095 -13.361  1.00 58.21           C  
ATOM   3040  CD  GLU A 387      11.430 -46.365 -13.348  1.00 59.42           C  
ATOM   3041  OE1 GLU A 387      11.153 -45.577 -14.280  1.00 59.82           O  
ATOM   3042  OE2 GLU A 387      10.675 -46.583 -12.382  1.00 60.77           O  
ATOM   3043  N   TYR A 388      16.251 -48.192 -10.262  1.00 55.40           N  
ATOM   3044  CA  TYR A 388      16.826 -48.445  -8.951  1.00 54.48           C  
ATOM   3045  C   TYR A 388      16.693 -47.239  -8.025  1.00 54.10           C  
ATOM   3046  O   TYR A 388      16.959 -46.089  -8.404  1.00 53.55           O  
ATOM   3047  CB  TYR A 388      18.297 -48.841  -9.070  1.00 54.30           C  
ATOM   3048  CG  TYR A 388      18.532 -50.061  -9.915  1.00 53.53           C  
ATOM   3049  CD1 TYR A 388      18.366 -51.341  -9.393  1.00 53.71           C  
ATOM   3050  CD2 TYR A 388      18.927 -49.944 -11.238  1.00 52.89           C  
ATOM   3051  CE1 TYR A 388      18.579 -52.471 -10.179  1.00 53.01           C  
ATOM   3052  CE2 TYR A 388      19.139 -51.063 -12.029  1.00 52.81           C  
ATOM   3053  CZ  TYR A 388      18.965 -52.317 -11.499  1.00 53.05           C  
ATOM   3054  OH  TYR A 388      19.180 -53.410 -12.291  1.00 53.42           O  
ATOM   3055  N   SER A 389      16.258 -47.536  -6.805  1.00 53.58           N  
ATOM   3056  CA  SER A 389      16.168 -46.559  -5.743  1.00 53.09           C  
ATOM   3057  C   SER A 389      17.565 -46.290  -5.224  1.00 53.04           C  
ATOM   3058  O   SER A 389      18.487 -47.057  -5.453  1.00 53.06           O  
ATOM   3059  CB  SER A 389      15.298 -47.110  -4.608  1.00 53.08           C  
ATOM   3060  OG  SER A 389      15.913 -48.214  -3.938  1.00 52.27           O  
ATOM   3061  N   PHE A 390      17.726 -45.202  -4.504  1.00 53.14           N  
ATOM   3062  CA  PHE A 390      19.012 -44.927  -3.902  1.00 53.35           C  
ATOM   3063  C   PHE A 390      19.473 -46.123  -3.107  1.00 53.65           C  
ATOM   3064  O   PHE A 390      20.613 -46.546  -3.205  1.00 53.41           O  
ATOM   3065  CB  PHE A 390      18.938 -43.706  -2.992  1.00 53.18           C  
ATOM   3066  CG  PHE A 390      19.166 -42.417  -3.708  1.00 52.37           C  
ATOM   3067  CD1 PHE A 390      18.186 -41.871  -4.514  1.00 51.73           C  
ATOM   3068  CD2 PHE A 390      20.360 -41.749  -3.578  1.00 51.94           C  
ATOM   3069  CE1 PHE A 390      18.395 -40.676  -5.181  1.00 50.84           C  
ATOM   3070  CE2 PHE A 390      20.575 -40.557  -4.247  1.00 51.64           C  
ATOM   3071  CZ  PHE A 390      19.586 -40.027  -5.054  1.00 50.81           C  
ATOM   3072  N   LYS A 391      18.571 -46.649  -2.300  1.00 54.38           N  
ATOM   3073  CA  LYS A 391      18.904 -47.752  -1.428  1.00 55.14           C  
ATOM   3074  C   LYS A 391      19.506 -48.883  -2.265  1.00 54.81           C  
ATOM   3075  O   LYS A 391      20.503 -49.474  -1.871  1.00 55.08           O  
ATOM   3076  CB  LYS A 391      17.665 -48.222  -0.643  1.00 55.58           C  
ATOM   3077  CG  LYS A 391      17.978 -48.895   0.699  1.00 57.96           C  
ATOM   3078  CD  LYS A 391      18.548 -50.328   0.522  1.00 60.96           C  
ATOM   3079  CE  LYS A 391      19.265 -50.859   1.788  1.00 62.47           C  
ATOM   3080  NZ  LYS A 391      18.335 -51.150   2.919  1.00 63.71           N  
ATOM   3081  N   GLN A 392      18.916 -49.164  -3.426  1.00 54.38           N  
ATOM   3082  CA  GLN A 392      19.319 -50.329  -4.224  1.00 54.02           C  
ATOM   3083  C   GLN A 392      20.591 -50.041  -5.002  1.00 53.66           C  
ATOM   3084  O   GLN A 392      21.363 -50.948  -5.304  1.00 53.76           O  
ATOM   3085  CB  GLN A 392      18.213 -50.750  -5.200  1.00 53.93           C  
ATOM   3086  CG  GLN A 392      16.854 -51.011  -4.543  1.00 54.28           C  
ATOM   3087  CD  GLN A 392      15.707 -51.129  -5.541  1.00 54.90           C  
ATOM   3088  OE1 GLN A 392      15.730 -50.523  -6.609  1.00 55.14           O  
ATOM   3089  NE2 GLN A 392      14.676 -51.877  -5.168  1.00 54.90           N  
ATOM   3090  N   PHE A 393      20.818 -48.774  -5.309  1.00 53.23           N  
ATOM   3091  CA  PHE A 393      21.917 -48.403  -6.178  1.00 53.05           C  
ATOM   3092  C   PHE A 393      23.249 -48.364  -5.434  1.00 53.28           C  
ATOM   3093  O   PHE A 393      24.263 -48.829  -5.952  1.00 52.90           O  
ATOM   3094  CB  PHE A 393      21.623 -47.049  -6.810  1.00 53.09           C  
ATOM   3095  CG  PHE A 393      22.427 -46.761  -8.046  1.00 52.55           C  
ATOM   3096  CD1 PHE A 393      22.415 -47.637  -9.126  1.00 52.53           C  
ATOM   3097  CD2 PHE A 393      23.173 -45.602  -8.139  1.00 51.95           C  
ATOM   3098  CE1 PHE A 393      23.147 -47.360 -10.276  1.00 52.80           C  
ATOM   3099  CE2 PHE A 393      23.908 -45.327  -9.276  1.00 52.29           C  
ATOM   3100  CZ  PHE A 393      23.895 -46.200 -10.349  1.00 52.64           C  
ATOM   3101  N   LEU A 394      23.242 -47.822  -4.216  1.00 53.80           N  
ATOM   3102  CA  LEU A 394      24.481 -47.605  -3.464  1.00 54.07           C  
ATOM   3103  C   LEU A 394      25.166 -48.886  -3.016  1.00 54.45           C  
ATOM   3104  O   LEU A 394      24.534 -49.823  -2.567  1.00 54.28           O  
ATOM   3105  CB  LEU A 394      24.237 -46.688  -2.260  1.00 54.10           C  
ATOM   3106  CG  LEU A 394      23.678 -45.293  -2.574  1.00 53.77           C  
ATOM   3107  CD1 LEU A 394      23.701 -44.464  -1.316  1.00 53.40           C  
ATOM   3108  CD2 LEU A 394      24.466 -44.604  -3.685  1.00 52.82           C  
ATOM   3109  N   TYR A 395      26.481 -48.890  -3.139  1.00 55.24           N  
ATOM   3110  CA  TYR A 395      27.322 -50.037  -2.842  1.00 56.26           C  
ATOM   3111  C   TYR A 395      26.887 -51.310  -3.550  1.00 56.19           C  
ATOM   3112  O   TYR A 395      27.208 -52.397  -3.090  1.00 56.27           O  
ATOM   3113  CB  TYR A 395      27.394 -50.369  -1.352  1.00 56.89           C  
ATOM   3114  CG  TYR A 395      26.872 -49.354  -0.352  1.00 59.92           C  
ATOM   3115  CD1 TYR A 395      25.604 -49.527   0.243  1.00 62.43           C  
ATOM   3116  CD2 TYR A 395      27.657 -48.275   0.061  1.00 62.29           C  
ATOM   3117  CE1 TYR A 395      25.107 -48.630   1.188  1.00 63.30           C  
ATOM   3118  CE2 TYR A 395      27.173 -47.360   1.007  1.00 63.96           C  
ATOM   3119  CZ  TYR A 395      25.891 -47.545   1.571  1.00 64.77           C  
ATOM   3120  OH  TYR A 395      25.397 -46.648   2.519  1.00 65.36           O  
ATOM   3121  N   ASN A 396      26.178 -51.193  -4.664  1.00 56.17           N  
ATOM   3122  CA  ASN A 396      25.735 -52.370  -5.382  1.00 56.18           C  
ATOM   3123  C   ASN A 396      26.407 -52.475  -6.735  1.00 55.87           C  
ATOM   3124  O   ASN A 396      25.892 -51.964  -7.734  1.00 55.82           O  
ATOM   3125  CB  ASN A 396      24.219 -52.340  -5.550  1.00 56.44           C  
ATOM   3126  CG  ASN A 396      23.646 -53.702  -5.862  1.00 58.68           C  
ATOM   3127  OD1 ASN A 396      24.390 -54.637  -6.152  1.00 58.41           O  
ATOM   3128  ND2 ASN A 396      22.309 -53.821  -5.796  1.00 63.49           N  
ATOM   3129  N   ASN A 397      27.553 -53.151  -6.774  1.00 55.33           N  
ATOM   3130  CA  ASN A 397      28.297 -53.311  -8.029  1.00 54.93           C  
ATOM   3131  C   ASN A 397      27.802 -54.477  -8.930  1.00 54.41           C  
ATOM   3132  O   ASN A 397      28.179 -54.580 -10.109  1.00 53.84           O  
ATOM   3133  CB  ASN A 397      29.793 -53.433  -7.747  1.00 55.09           C  
ATOM   3134  CG  ASN A 397      30.419 -52.104  -7.346  1.00 55.46           C  
ATOM   3135  OD1 ASN A 397      30.041 -51.044  -7.857  1.00 55.70           O  
ATOM   3136  ND2 ASN A 397      31.379 -52.154  -6.424  1.00 56.19           N  
ATOM   3137  N   SER A 398      26.943 -55.336  -8.381  1.00 53.59           N  
ATOM   3138  CA  SER A 398      26.265 -56.338  -9.197  1.00 52.93           C  
ATOM   3139  C   SER A 398      25.605 -55.647 -10.346  1.00 52.03           C  
ATOM   3140  O   SER A 398      25.658 -56.116 -11.471  1.00 52.10           O  
ATOM   3141  CB  SER A 398      25.165 -57.017  -8.404  1.00 52.86           C  
ATOM   3142  OG  SER A 398      25.669 -57.463  -7.179  1.00 53.90           O  
ATOM   3143  N   ILE A 399      24.957 -54.529 -10.035  1.00 51.31           N  
ATOM   3144  CA  ILE A 399      24.178 -53.792 -11.016  1.00 50.89           C  
ATOM   3145  C   ILE A 399      25.062 -53.526 -12.224  1.00 50.50           C  
ATOM   3146  O   ILE A 399      24.637 -53.670 -13.380  1.00 50.26           O  
ATOM   3147  CB  ILE A 399      23.625 -52.483 -10.436  1.00 50.81           C  
ATOM   3148  CG1 ILE A 399      22.700 -52.778  -9.249  1.00 51.05           C  
ATOM   3149  CG2 ILE A 399      22.864 -51.719 -11.479  1.00 50.38           C  
ATOM   3150  CD1 ILE A 399      22.094 -51.520  -8.604  1.00 51.34           C  
ATOM   3151  N   LEU A 400      26.313 -53.193 -11.946  1.00 50.10           N  
ATOM   3152  CA  LEU A 400      27.255 -52.942 -13.001  1.00 49.96           C  
ATOM   3153  C   LEU A 400      27.514 -54.246 -13.753  1.00 49.96           C  
ATOM   3154  O   LEU A 400      27.348 -54.303 -14.964  1.00 50.26           O  
ATOM   3155  CB  LEU A 400      28.543 -52.346 -12.435  1.00 49.70           C  
ATOM   3156  CG  LEU A 400      29.555 -51.933 -13.495  1.00 49.31           C  
ATOM   3157  CD1 LEU A 400      28.937 -50.904 -14.429  1.00 50.01           C  
ATOM   3158  CD2 LEU A 400      30.816 -51.401 -12.855  1.00 48.47           C  
ATOM   3159  N   LEU A 401      27.912 -55.296 -13.041  1.00 50.17           N  
ATOM   3160  CA  LEU A 401      28.230 -56.585 -13.684  1.00 50.28           C  
ATOM   3161  C   LEU A 401      27.020 -57.158 -14.353  1.00 50.35           C  
ATOM   3162  O   LEU A 401      27.126 -57.913 -15.295  1.00 49.88           O  
ATOM   3163  CB  LEU A 401      28.733 -57.612 -12.690  1.00 50.23           C  
ATOM   3164  CG  LEU A 401      30.125 -57.363 -12.139  1.00 50.68           C  
ATOM   3165  CD1 LEU A 401      30.505 -58.520 -11.211  1.00 50.87           C  
ATOM   3166  CD2 LEU A 401      31.126 -57.193 -13.264  1.00 50.54           C  
ATOM   3167  N   GLU A 402      25.859 -56.808 -13.841  1.00 50.84           N  
ATOM   3168  CA  GLU A 402      24.616 -57.279 -14.423  1.00 51.53           C  
ATOM   3169  C   GLU A 402      24.437 -56.737 -15.843  1.00 50.95           C  
ATOM   3170  O   GLU A 402      24.293 -57.498 -16.807  1.00 51.03           O  
ATOM   3171  CB  GLU A 402      23.442 -56.863 -13.528  1.00 52.17           C  
ATOM   3172  CG  GLU A 402      22.055 -57.104 -14.118  1.00 54.78           C  
ATOM   3173  CD  GLU A 402      21.702 -58.577 -14.221  1.00 58.65           C  
ATOM   3174  OE1 GLU A 402      22.094 -59.349 -13.305  1.00 61.02           O  
ATOM   3175  OE2 GLU A 402      21.015 -58.951 -15.210  1.00 60.34           O  
ATOM   3176  N   HIS A 403      24.459 -55.420 -15.974  1.00 50.31           N  
ATOM   3177  CA  HIS A 403      24.117 -54.795 -17.235  1.00 49.80           C  
ATOM   3178  C   HIS A 403      25.341 -54.582 -18.113  1.00 49.35           C  
ATOM   3179  O   HIS A 403      25.240 -54.547 -19.340  1.00 49.51           O  
ATOM   3180  CB  HIS A 403      23.425 -53.466 -16.968  1.00 49.88           C  
ATOM   3181  CG  HIS A 403      22.180 -53.590 -16.146  1.00 49.88           C  
ATOM   3182  ND1 HIS A 403      20.928 -53.708 -16.708  1.00 49.84           N  
ATOM   3183  CD2 HIS A 403      21.993 -53.615 -14.805  1.00 50.03           C  
ATOM   3184  CE1 HIS A 403      20.020 -53.791 -15.752  1.00 49.47           C  
ATOM   3185  NE2 HIS A 403      20.641 -53.738 -14.588  1.00 49.25           N  
ATOM   3186  N   GLY A 404      26.495 -54.414 -17.478  1.00 48.73           N  
ATOM   3187  CA  GLY A 404      27.731 -54.126 -18.204  1.00 48.33           C  
ATOM   3188  C   GLY A 404      27.906 -52.643 -18.538  1.00 48.09           C  
ATOM   3189  O   GLY A 404      26.958 -51.846 -18.461  1.00 47.60           O  
ATOM   3190  N   LEU A 405      29.125 -52.284 -18.931  1.00 47.60           N  
ATOM   3191  CA  LEU A 405      29.475 -50.903 -19.201  1.00 47.58           C  
ATOM   3192  C   LEU A 405      28.630 -50.304 -20.315  1.00 47.38           C  
ATOM   3193  O   LEU A 405      28.158 -49.175 -20.196  1.00 46.81           O  
ATOM   3194  CB  LEU A 405      30.968 -50.779 -19.548  1.00 47.71           C  
ATOM   3195  CG  LEU A 405      31.884 -50.506 -18.351  1.00 48.20           C  
ATOM   3196  CD1 LEU A 405      31.768 -49.072 -17.900  1.00 48.05           C  
ATOM   3197  CD2 LEU A 405      31.559 -51.448 -17.176  1.00 49.37           C  
ATOM   3198  N   THR A 406      28.453 -51.072 -21.389  1.00 47.44           N  
ATOM   3199  CA  THR A 406      27.769 -50.594 -22.592  1.00 47.46           C  
ATOM   3200  C   THR A 406      26.374 -50.134 -22.251  1.00 47.51           C  
ATOM   3201  O   THR A 406      25.969 -49.016 -22.593  1.00 46.91           O  
ATOM   3202  CB  THR A 406      27.643 -51.686 -23.667  1.00 47.31           C  
ATOM   3203  OG1 THR A 406      28.943 -52.141 -24.032  1.00 47.32           O  
ATOM   3204  CG2 THR A 406      26.951 -51.130 -24.927  1.00 47.36           C  
ATOM   3205  N   GLN A 407      25.642 -51.025 -21.593  1.00 47.75           N  
ATOM   3206  CA  GLN A 407      24.280 -50.735 -21.207  1.00 48.26           C  
ATOM   3207  C   GLN A 407      24.242 -49.566 -20.196  1.00 48.00           C  
ATOM   3208  O   GLN A 407      23.314 -48.760 -20.204  1.00 48.03           O  
ATOM   3209  CB  GLN A 407      23.601 -51.993 -20.658  1.00 48.46           C  
ATOM   3210  CG  GLN A 407      22.098 -51.822 -20.423  1.00 50.38           C  
ATOM   3211  CD  GLN A 407      21.307 -51.463 -21.693  1.00 52.97           C  
ATOM   3212  OE1 GLN A 407      20.570 -50.469 -21.725  1.00 54.13           O  
ATOM   3213  NE2 GLN A 407      21.460 -52.275 -22.738  1.00 53.94           N  
ATOM   3214  N   PHE A 408      25.260 -49.465 -19.344  1.00 47.62           N  
ATOM   3215  CA  PHE A 408      25.355 -48.333 -18.410  1.00 47.22           C  
ATOM   3216  C   PHE A 408      25.498 -47.040 -19.173  1.00 47.18           C  
ATOM   3217  O   PHE A 408      24.805 -46.081 -18.874  1.00 47.44           O  
ATOM   3218  CB  PHE A 408      26.537 -48.475 -17.458  1.00 46.75           C  
ATOM   3219  CG  PHE A 408      26.154 -48.896 -16.101  1.00 45.32           C  
ATOM   3220  CD1 PHE A 408      25.590 -50.132 -15.880  1.00 44.74           C  
ATOM   3221  CD2 PHE A 408      26.367 -48.059 -15.024  1.00 45.21           C  
ATOM   3222  CE1 PHE A 408      25.232 -50.529 -14.596  1.00 44.34           C  
ATOM   3223  CE2 PHE A 408      26.009 -48.446 -13.751  1.00 44.50           C  
ATOM   3224  CZ  PHE A 408      25.442 -49.686 -13.538  1.00 43.98           C  
ATOM   3225  N   VAL A 409      26.389 -47.025 -20.158  1.00 47.00           N  
ATOM   3226  CA  VAL A 409      26.627 -45.825 -20.952  1.00 47.11           C  
ATOM   3227  C   VAL A 409      25.398 -45.422 -21.758  1.00 47.49           C  
ATOM   3228  O   VAL A 409      25.010 -44.247 -21.766  1.00 48.11           O  
ATOM   3229  CB  VAL A 409      27.846 -45.965 -21.886  1.00 47.00           C  
ATOM   3230  CG1 VAL A 409      27.890 -44.822 -22.867  1.00 46.33           C  
ATOM   3231  CG2 VAL A 409      29.144 -46.006 -21.070  1.00 46.20           C  
ATOM   3232  N   GLU A 410      24.770 -46.389 -22.415  1.00 47.63           N  
ATOM   3233  CA  GLU A 410      23.557 -46.111 -23.183  1.00 47.52           C  
ATOM   3234  C   GLU A 410      22.479 -45.508 -22.295  1.00 47.13           C  
ATOM   3235  O   GLU A 410      21.856 -44.517 -22.653  1.00 47.24           O  
ATOM   3236  CB  GLU A 410      23.021 -47.389 -23.852  1.00 47.97           C  
ATOM   3237  CG  GLU A 410      23.823 -47.905 -25.073  1.00 48.38           C  
ATOM   3238  CD  GLU A 410      23.359 -49.285 -25.551  1.00 49.95           C  
ATOM   3239  OE1 GLU A 410      22.612 -49.961 -24.808  1.00 51.16           O  
ATOM   3240  OE2 GLU A 410      23.731 -49.692 -26.676  1.00 51.59           O  
ATOM   3241  N   SER A 411      22.285 -46.117 -21.130  1.00 46.92           N  
ATOM   3242  CA  SER A 411      21.238 -45.729 -20.187  1.00 46.58           C  
ATOM   3243  C   SER A 411      21.475 -44.371 -19.572  1.00 46.23           C  
ATOM   3244  O   SER A 411      20.538 -43.580 -19.413  1.00 45.94           O  
ATOM   3245  CB  SER A 411      21.140 -46.736 -19.046  1.00 46.37           C  
ATOM   3246  OG  SER A 411      20.418 -47.870 -19.447  1.00 47.51           O  
ATOM   3247  N   PHE A 412      22.718 -44.126 -19.186  1.00 45.64           N  
ATOM   3248  CA  PHE A 412      23.041 -42.900 -18.501  1.00 45.44           C  
ATOM   3249  C   PHE A 412      23.112 -41.748 -19.479  1.00 45.43           C  
ATOM   3250  O   PHE A 412      22.984 -40.601 -19.078  1.00 44.90           O  
ATOM   3251  CB  PHE A 412      24.347 -43.025 -17.738  1.00 45.60           C  
ATOM   3252  CG  PHE A 412      24.198 -43.716 -16.417  1.00 45.70           C  
ATOM   3253  CD1 PHE A 412      22.949 -43.840 -15.828  1.00 46.42           C  
ATOM   3254  CD2 PHE A 412      25.291 -44.213 -15.760  1.00 45.36           C  
ATOM   3255  CE1 PHE A 412      22.794 -44.471 -14.618  1.00 46.52           C  
ATOM   3256  CE2 PHE A 412      25.147 -44.844 -14.542  1.00 46.03           C  
ATOM   3257  CZ  PHE A 412      23.896 -44.971 -13.969  1.00 46.70           C  
ATOM   3258  N   THR A 413      23.304 -42.062 -20.761  1.00 45.35           N  
ATOM   3259  CA  THR A 413      23.297 -41.042 -21.809  1.00 45.22           C  
ATOM   3260  C   THR A 413      21.858 -40.536 -22.011  1.00 45.72           C  
ATOM   3261  O   THR A 413      21.625 -39.357 -22.335  1.00 45.92           O  
ATOM   3262  CB  THR A 413      23.862 -41.591 -23.145  1.00 45.21           C  
ATOM   3263  OG1 THR A 413      25.246 -41.936 -22.982  1.00 44.52           O  
ATOM   3264  CG2 THR A 413      23.714 -40.582 -24.257  1.00 43.86           C  
ATOM   3265  N   ARG A 414      20.895 -41.427 -21.763  1.00 45.83           N  
ATOM   3266  CA  ARG A 414      19.482 -41.106 -21.930  1.00 46.04           C  
ATOM   3267  C   ARG A 414      18.816 -40.477 -20.705  1.00 45.67           C  
ATOM   3268  O   ARG A 414      17.818 -39.805 -20.851  1.00 46.10           O  
ATOM   3269  CB  ARG A 414      18.683 -42.358 -22.281  1.00 46.35           C  
ATOM   3270  CG  ARG A 414      18.766 -42.783 -23.729  1.00 48.43           C  
ATOM   3271  CD  ARG A 414      17.774 -43.908 -24.016  1.00 51.02           C  
ATOM   3272  NE  ARG A 414      17.782 -44.911 -22.949  1.00 53.27           N  
ATOM   3273  CZ  ARG A 414      18.358 -46.108 -23.053  1.00 55.07           C  
ATOM   3274  NH1 ARG A 414      18.975 -46.458 -24.181  1.00 54.84           N  
ATOM   3275  NH2 ARG A 414      18.322 -46.949 -22.023  1.00 55.39           N  
ATOM   3276  N   GLN A 415      19.306 -40.726 -19.500  1.00 45.06           N  
ATOM   3277  CA  GLN A 415      18.588 -40.252 -18.332  1.00 44.69           C  
ATOM   3278  C   GLN A 415      18.973 -38.839 -17.950  1.00 44.75           C  
ATOM   3279  O   GLN A 415      20.141 -38.543 -17.694  1.00 45.11           O  
ATOM   3280  CB  GLN A 415      18.803 -41.168 -17.153  1.00 44.53           C  
ATOM   3281  CG  GLN A 415      18.301 -40.549 -15.876  1.00 44.48           C  
ATOM   3282  CD  GLN A 415      18.106 -41.549 -14.775  1.00 43.77           C  
ATOM   3283  OE1 GLN A 415      18.648 -42.660 -14.827  1.00 43.78           O  
ATOM   3284  NE2 GLN A 415      17.328 -41.169 -13.763  1.00 42.69           N  
ATOM   3285  N   ILE A 416      17.977 -37.965 -17.888  1.00 44.51           N  
ATOM   3286  CA  ILE A 416      18.223 -36.555 -17.601  1.00 44.13           C  
ATOM   3287  C   ILE A 416      18.564 -36.319 -16.134  1.00 44.21           C  
ATOM   3288  O   ILE A 416      18.034 -36.970 -15.238  1.00 44.07           O  
ATOM   3289  CB  ILE A 416      17.039 -35.659 -18.020  1.00 43.95           C  
ATOM   3290  CG1 ILE A 416      17.476 -34.193 -17.954  1.00 43.98           C  
ATOM   3291  CG2 ILE A 416      15.812 -35.921 -17.155  1.00 42.82           C  
ATOM   3292  CD1 ILE A 416      16.792 -33.305 -18.933  1.00 43.84           C  
ATOM   3293  N   ALA A 417      19.479 -35.381 -15.925  1.00 44.46           N  
ATOM   3294  CA  ALA A 417      19.966 -35.003 -14.600  1.00 44.49           C  
ATOM   3295  C   ALA A 417      19.175 -33.809 -14.109  1.00 44.66           C  
ATOM   3296  O   ALA A 417      18.485 -33.148 -14.903  1.00 44.78           O  
ATOM   3297  CB  ALA A 417      21.455 -34.666 -14.654  1.00 44.26           C  
ATOM   3298  N   GLY A 418      19.277 -33.525 -12.811  1.00 44.58           N  
ATOM   3299  CA  GLY A 418      18.511 -32.437 -12.217  1.00 44.70           C  
ATOM   3300  C   GLY A 418      19.158 -31.072 -12.326  1.00 44.85           C  
ATOM   3301  O   GLY A 418      20.368 -30.952 -12.464  1.00 44.93           O  
ATOM   3302  N   ARG A 419      18.330 -30.037 -12.264  1.00 45.05           N  
ATOM   3303  CA  ARG A 419      18.799 -28.654 -12.213  1.00 45.45           C  
ATOM   3304  C   ARG A 419      19.377 -28.342 -10.859  1.00 45.19           C  
ATOM   3305  O   ARG A 419      18.791 -28.702  -9.853  1.00 45.51           O  
ATOM   3306  CB  ARG A 419      17.631 -27.701 -12.450  1.00 45.95           C  
ATOM   3307  CG  ARG A 419      18.054 -26.263 -12.700  1.00 47.60           C  
ATOM   3308  CD  ARG A 419      16.878 -25.380 -13.074  1.00 49.28           C  
ATOM   3309  NE  ARG A 419      17.278 -24.382 -14.067  1.00 51.69           N  
ATOM   3310  CZ  ARG A 419      16.444 -23.534 -14.660  1.00 52.53           C  
ATOM   3311  NH1 ARG A 419      15.152 -23.543 -14.330  1.00 52.88           N  
ATOM   3312  NH2 ARG A 419      16.906 -22.678 -15.574  1.00 52.45           N  
ATOM   3313  N   VAL A 420      20.510 -27.651 -10.823  1.00 45.00           N  
ATOM   3314  CA  VAL A 420      21.194 -27.371  -9.554  1.00 44.50           C  
ATOM   3315  C   VAL A 420      20.678 -26.074  -8.890  1.00 44.51           C  
ATOM   3316  O   VAL A 420      20.256 -26.102  -7.744  1.00 44.35           O  
ATOM   3317  CB  VAL A 420      22.720 -27.342  -9.750  1.00 44.39           C  
ATOM   3318  CG1 VAL A 420      23.415 -27.014  -8.454  1.00 43.81           C  
ATOM   3319  CG2 VAL A 420      23.178 -28.677 -10.309  1.00 43.03           C  
ATOM   3320  N   ALA A 421      20.677 -24.954  -9.608  1.00 44.41           N  
ATOM   3321  CA  ALA A 421      20.084 -23.717  -9.082  1.00 44.50           C  
ATOM   3322  C   ALA A 421      18.557 -23.737  -9.254  1.00 44.55           C  
ATOM   3323  O   ALA A 421      17.995 -24.707  -9.782  1.00 44.77           O  
ATOM   3324  CB  ALA A 421      20.678 -22.498  -9.795  1.00 44.42           C  
ATOM   3325  N   GLY A 422      17.882 -22.671  -8.823  1.00 44.07           N  
ATOM   3326  CA  GLY A 422      16.440 -22.577  -9.006  1.00 43.82           C  
ATOM   3327  C   GLY A 422      15.678 -23.086  -7.812  1.00 43.72           C  
ATOM   3328  O   GLY A 422      14.469 -22.945  -7.727  1.00 43.63           O  
ATOM   3329  N   GLY A 423      16.392 -23.709  -6.887  1.00 44.06           N  
ATOM   3330  CA  GLY A 423      15.807 -24.167  -5.631  1.00 44.09           C  
ATOM   3331  C   GLY A 423      15.040 -25.486  -5.665  1.00 44.29           C  
ATOM   3332  O   GLY A 423      14.631 -25.975  -6.719  1.00 44.25           O  
ATOM   3333  N   ARG A 424      14.873 -26.049  -4.470  1.00 44.58           N  
ATOM   3334  CA  ARG A 424      14.003 -27.193  -4.207  1.00 44.72           C  
ATOM   3335  C   ARG A 424      14.235 -28.394  -5.114  1.00 44.23           C  
ATOM   3336  O   ARG A 424      13.309 -28.899  -5.745  1.00 43.76           O  
ATOM   3337  CB  ARG A 424      12.539 -26.754  -4.254  1.00 45.00           C  
ATOM   3338  CG  ARG A 424      12.166 -25.874  -3.068  1.00 46.55           C  
ATOM   3339  CD  ARG A 424      10.744 -25.342  -3.106  1.00 47.75           C  
ATOM   3340  NE  ARG A 424      10.483 -24.598  -1.875  1.00 49.69           N  
ATOM   3341  CZ  ARG A 424       9.423 -23.821  -1.677  1.00 50.40           C  
ATOM   3342  NH1 ARG A 424       8.513 -23.677  -2.631  1.00 50.68           N  
ATOM   3343  NH2 ARG A 424       9.269 -23.194  -0.520  1.00 51.00           N  
ATOM   3344  N   ASN A 425      15.475 -28.869  -5.140  1.00 43.87           N  
ATOM   3345  CA  ASN A 425      15.816 -29.977  -6.011  1.00 43.88           C  
ATOM   3346  C   ASN A 425      16.852 -30.917  -5.418  1.00 43.77           C  
ATOM   3347  O   ASN A 425      17.454 -31.700  -6.134  1.00 43.57           O  
ATOM   3348  CB  ASN A 425      16.303 -29.458  -7.376  1.00 43.60           C  
ATOM   3349  CG  ASN A 425      15.884 -30.356  -8.531  1.00 43.32           C  
ATOM   3350  OD1 ASN A 425      14.908 -31.085  -8.449  1.00 42.68           O  
ATOM   3351  ND2 ASN A 425      16.615 -30.291  -9.612  1.00 43.45           N  
ATOM   3352  N   VAL A 426      17.085 -30.823  -4.117  1.00 43.89           N  
ATOM   3353  CA  VAL A 426      17.970 -31.781  -3.462  1.00 43.79           C  
ATOM   3354  C   VAL A 426      17.170 -33.031  -3.144  1.00 43.63           C  
ATOM   3355  O   VAL A 426      16.174 -32.965  -2.445  1.00 43.88           O  
ATOM   3356  CB  VAL A 426      18.549 -31.226  -2.148  1.00 43.93           C  
ATOM   3357  CG1 VAL A 426      19.360 -32.312  -1.457  1.00 43.35           C  
ATOM   3358  CG2 VAL A 426      19.395 -29.981  -2.400  1.00 42.91           C  
ATOM   3359  N   PRO A 427      17.592 -34.178  -3.660  1.00 43.69           N  
ATOM   3360  CA  PRO A 427      16.866 -35.430  -3.398  1.00 43.48           C  
ATOM   3361  C   PRO A 427      16.814 -35.722  -1.931  1.00 43.44           C  
ATOM   3362  O   PRO A 427      17.815 -35.585  -1.257  1.00 42.93           O  
ATOM   3363  CB  PRO A 427      17.718 -36.482  -4.078  1.00 43.32           C  
ATOM   3364  CG  PRO A 427      18.554 -35.716  -5.063  1.00 44.17           C  
ATOM   3365  CD  PRO A 427      18.775 -34.370  -4.503  1.00 43.69           C  
ATOM   3366  N   ILE A 428      15.654 -36.129  -1.442  1.00 43.92           N  
ATOM   3367  CA  ILE A 428      15.491 -36.413  -0.009  1.00 44.40           C  
ATOM   3368  C   ILE A 428      16.458 -37.482   0.466  1.00 44.32           C  
ATOM   3369  O   ILE A 428      16.965 -37.413   1.590  1.00 43.99           O  
ATOM   3370  CB  ILE A 428      14.059 -36.853   0.343  1.00 44.57           C  
ATOM   3371  CG1 ILE A 428      13.095 -35.669   0.177  1.00 45.96           C  
ATOM   3372  CG2 ILE A 428      14.012 -37.383   1.757  1.00 44.40           C  
ATOM   3373  CD1 ILE A 428      11.652 -36.028   0.301  1.00 47.95           C  
ATOM   3374  N   ALA A 429      16.725 -38.449  -0.410  1.00 44.30           N  
ATOM   3375  CA  ALA A 429      17.588 -39.589  -0.079  1.00 44.22           C  
ATOM   3376  C   ALA A 429      18.930 -39.110   0.413  1.00 44.20           C  
ATOM   3377  O   ALA A 429      19.664 -39.860   1.055  1.00 43.89           O  
ATOM   3378  CB  ALA A 429      17.787 -40.486  -1.287  1.00 44.23           C  
ATOM   3379  N   VAL A 430      19.241 -37.855   0.110  1.00 44.20           N  
ATOM   3380  CA  VAL A 430      20.559 -37.327   0.370  1.00 44.36           C  
ATOM   3381  C   VAL A 430      20.508 -36.010   1.188  1.00 44.50           C  
ATOM   3382  O   VAL A 430      21.451 -35.217   1.198  1.00 44.38           O  
ATOM   3383  CB  VAL A 430      21.324 -37.158  -0.965  1.00 44.58           C  
ATOM   3384  CG1 VAL A 430      21.046 -35.775  -1.622  1.00 43.62           C  
ATOM   3385  CG2 VAL A 430      22.805 -37.379  -0.745  1.00 45.28           C  
ATOM   3386  N   GLN A 431      19.409 -35.791   1.896  1.00 44.37           N  
ATOM   3387  CA  GLN A 431      19.273 -34.568   2.684  1.00 44.28           C  
ATOM   3388  C   GLN A 431      20.375 -34.382   3.717  1.00 44.03           C  
ATOM   3389  O   GLN A 431      20.807 -33.265   3.941  1.00 43.96           O  
ATOM   3390  CB  GLN A 431      17.890 -34.477   3.345  1.00 44.29           C  
ATOM   3391  CG  GLN A 431      17.605 -35.508   4.394  1.00 43.65           C  
ATOM   3392  CD  GLN A 431      16.250 -35.299   5.010  1.00 43.38           C  
ATOM   3393  OE1 GLN A 431      15.789 -34.171   5.148  1.00 43.35           O  
ATOM   3394  NE2 GLN A 431      15.596 -36.377   5.374  1.00 43.34           N  
ATOM   3395  N   ALA A 432      20.835 -35.461   4.340  1.00 43.98           N  
ATOM   3396  CA  ALA A 432      21.868 -35.343   5.380  1.00 44.02           C  
ATOM   3397  C   ALA A 432      23.101 -34.624   4.818  1.00 44.16           C  
ATOM   3398  O   ALA A 432      23.743 -33.812   5.500  1.00 44.68           O  
ATOM   3399  CB  ALA A 432      22.242 -36.710   5.962  1.00 43.33           C  
ATOM   3400  N   VAL A 433      23.406 -34.899   3.559  1.00 44.49           N  
ATOM   3401  CA  VAL A 433      24.584 -34.330   2.903  1.00 44.48           C  
ATOM   3402  C   VAL A 433      24.388 -32.848   2.662  1.00 44.40           C  
ATOM   3403  O   VAL A 433      25.340 -32.075   2.731  1.00 44.69           O  
ATOM   3404  CB  VAL A 433      24.875 -35.051   1.565  1.00 44.69           C  
ATOM   3405  CG1 VAL A 433      26.125 -34.496   0.894  1.00 44.03           C  
ATOM   3406  CG2 VAL A 433      25.002 -36.568   1.818  1.00 43.81           C  
ATOM   3407  N   ALA A 434      23.153 -32.450   2.383  1.00 44.35           N  
ATOM   3408  CA  ALA A 434      22.847 -31.035   2.158  1.00 44.42           C  
ATOM   3409  C   ALA A 434      22.916 -30.272   3.467  1.00 44.69           C  
ATOM   3410  O   ALA A 434      23.372 -29.147   3.510  1.00 44.89           O  
ATOM   3411  CB  ALA A 434      21.488 -30.877   1.533  1.00 44.14           C  
ATOM   3412  N   LYS A 435      22.459 -30.893   4.539  1.00 45.10           N  
ATOM   3413  CA  LYS A 435      22.461 -30.250   5.831  1.00 45.57           C  
ATOM   3414  C   LYS A 435      23.898 -30.020   6.269  1.00 45.54           C  
ATOM   3415  O   LYS A 435      24.261 -28.952   6.764  1.00 45.49           O  
ATOM   3416  CB  LYS A 435      21.712 -31.102   6.860  1.00 45.91           C  
ATOM   3417  CG  LYS A 435      21.450 -30.365   8.185  1.00 46.98           C  
ATOM   3418  CD  LYS A 435      20.886 -31.284   9.280  1.00 47.60           C  
ATOM   3419  CE  LYS A 435      20.533 -30.504  10.555  1.00 48.25           C  
ATOM   3420  NZ  LYS A 435      21.698 -29.839  11.206  1.00 48.03           N  
ATOM   3421  N   ALA A 436      24.716 -31.040   6.070  1.00 45.59           N  
ATOM   3422  CA  ALA A 436      26.126 -30.976   6.424  1.00 45.53           C  
ATOM   3423  C   ALA A 436      26.777 -29.857   5.653  1.00 45.64           C  
ATOM   3424  O   ALA A 436      27.602 -29.125   6.198  1.00 46.09           O  
ATOM   3425  CB  ALA A 436      26.814 -32.303   6.100  1.00 45.33           C  
ATOM   3426  N   SER A 437      26.410 -29.717   4.379  1.00 45.43           N  
ATOM   3427  CA  SER A 437      27.006 -28.683   3.569  1.00 45.32           C  
ATOM   3428  C   SER A 437      26.741 -27.364   4.243  1.00 45.02           C  
ATOM   3429  O   SER A 437      27.605 -26.511   4.281  1.00 44.93           O  
ATOM   3430  CB  SER A 437      26.454 -28.693   2.162  1.00 45.22           C  
ATOM   3431  OG  SER A 437      26.861 -29.878   1.528  1.00 46.78           O  
ATOM   3432  N   ILE A 438      25.546 -27.206   4.798  1.00 45.04           N  
ATOM   3433  CA  ILE A 438      25.201 -25.961   5.470  1.00 44.86           C  
ATOM   3434  C   ILE A 438      25.987 -25.855   6.756  1.00 44.82           C  
ATOM   3435  O   ILE A 438      26.629 -24.837   7.014  1.00 44.44           O  
ATOM   3436  CB  ILE A 438      23.714 -25.866   5.811  1.00 44.71           C  
ATOM   3437  CG1 ILE A 438      22.872 -25.835   4.548  1.00 45.02           C  
ATOM   3438  CG2 ILE A 438      23.448 -24.606   6.600  1.00 44.32           C  
ATOM   3439  CD1 ILE A 438      21.402 -25.789   4.827  1.00 45.09           C  
ATOM   3440  N   ASP A 439      25.937 -26.918   7.556  1.00 44.83           N  
ATOM   3441  CA  ASP A 439      26.502 -26.882   8.899  1.00 44.96           C  
ATOM   3442  C   ASP A 439      28.007 -26.709   8.817  1.00 45.04           C  
ATOM   3443  O   ASP A 439      28.611 -25.969   9.602  1.00 45.20           O  
ATOM   3444  CB  ASP A 439      26.192 -28.156   9.685  1.00 45.09           C  
ATOM   3445  CG  ASP A 439      24.724 -28.310   9.998  1.00 45.91           C  
ATOM   3446  OD1 ASP A 439      24.031 -27.279  10.120  1.00 46.52           O  
ATOM   3447  OD2 ASP A 439      24.266 -29.467  10.112  1.00 46.29           O  
ATOM   3448  N   GLN A 440      28.633 -27.403   7.879  1.00 44.92           N  
ATOM   3449  CA  GLN A 440      30.088 -27.388   7.826  1.00 44.94           C  
ATOM   3450  C   GLN A 440      30.618 -26.081   7.275  1.00 44.54           C  
ATOM   3451  O   GLN A 440      31.728 -25.676   7.601  1.00 44.60           O  
ATOM   3452  CB  GLN A 440      30.623 -28.571   7.044  1.00 45.17           C  
ATOM   3453  CG  GLN A 440      30.619 -29.840   7.893  1.00 46.42           C  
ATOM   3454  CD  GLN A 440      30.976 -31.087   7.119  1.00 47.49           C  
ATOM   3455  OE1 GLN A 440      30.843 -31.129   5.888  1.00 48.96           O  
ATOM   3456  NE2 GLN A 440      31.426 -32.121   7.832  1.00 47.36           N  
ATOM   3457  N   SER A 441      29.820 -25.412   6.458  1.00 44.11           N  
ATOM   3458  CA  SER A 441      30.152 -24.068   6.023  1.00 44.11           C  
ATOM   3459  C   SER A 441      30.308 -23.130   7.219  1.00 43.40           C  
ATOM   3460  O   SER A 441      31.247 -22.359   7.277  1.00 42.89           O  
ATOM   3461  CB  SER A 441      29.063 -23.528   5.100  1.00 44.17           C  
ATOM   3462  OG  SER A 441      29.173 -24.155   3.846  1.00 46.01           O  
ATOM   3463  N   ARG A 442      29.357 -23.228   8.145  1.00 42.84           N  
ATOM   3464  CA  ARG A 442      29.280 -22.371   9.304  1.00 42.74           C  
ATOM   3465  C   ARG A 442      30.418 -22.715  10.231  1.00 42.63           C  
ATOM   3466  O   ARG A 442      31.100 -21.846  10.753  1.00 42.21           O  
ATOM   3467  CB  ARG A 442      27.949 -22.592  10.034  1.00 42.86           C  
ATOM   3468  CG  ARG A 442      26.706 -22.357   9.183  1.00 42.46           C  
ATOM   3469  CD  ARG A 442      25.411 -22.666   9.925  1.00 41.49           C  
ATOM   3470  NE  ARG A 442      24.244 -22.234   9.148  1.00 41.54           N  
ATOM   3471  CZ  ARG A 442      22.985 -22.297   9.571  1.00 41.35           C  
ATOM   3472  NH1 ARG A 442      22.687 -22.784  10.765  1.00 40.92           N  
ATOM   3473  NH2 ARG A 442      22.022 -21.869   8.795  1.00 41.95           N  
ATOM   3474  N   GLU A 443      30.608 -24.008  10.429  1.00 43.01           N  
ATOM   3475  CA  GLU A 443      31.722 -24.543  11.210  1.00 43.24           C  
ATOM   3476  C   GLU A 443      33.050 -23.992  10.687  1.00 42.82           C  
ATOM   3477  O   GLU A 443      33.960 -23.759  11.445  1.00 43.35           O  
ATOM   3478  CB  GLU A 443      31.737 -26.064  11.093  1.00 43.50           C  
ATOM   3479  CG  GLU A 443      32.622 -26.766  12.077  1.00 45.65           C  
ATOM   3480  CD  GLU A 443      32.751 -28.276  11.811  1.00 48.73           C  
ATOM   3481  OE1 GLU A 443      33.847 -28.831  12.087  1.00 49.42           O  
ATOM   3482  OE2 GLU A 443      31.762 -28.897  11.330  1.00 49.50           O  
ATOM   3483  N   MET A 444      33.155 -23.773   9.382  1.00 42.27           N  
ATOM   3484  CA  MET A 444      34.398 -23.263   8.787  1.00 41.52           C  
ATOM   3485  C   MET A 444      34.420 -21.729   8.762  1.00 41.15           C  
ATOM   3486  O   MET A 444      35.362 -21.126   8.259  1.00 40.49           O  
ATOM   3487  CB  MET A 444      34.603 -23.835   7.371  1.00 41.25           C  
ATOM   3488  CG  MET A 444      34.921 -25.341   7.354  1.00 39.77           C  
ATOM   3489  SD  MET A 444      35.416 -26.061   5.760  1.00 38.89           S  
ATOM   3490  CE  MET A 444      33.872 -26.008   4.858  1.00 34.82           C  
ATOM   3491  N   LYS A 445      33.373 -21.125   9.320  1.00 41.01           N  
ATOM   3492  CA  LYS A 445      33.246 -19.682   9.433  1.00 41.19           C  
ATOM   3493  C   LYS A 445      33.277 -18.965   8.070  1.00 41.26           C  
ATOM   3494  O   LYS A 445      33.944 -17.939   7.889  1.00 40.88           O  
ATOM   3495  CB  LYS A 445      34.318 -19.123  10.368  1.00 41.36           C  
ATOM   3496  CG  LYS A 445      34.242 -19.653  11.814  1.00 42.39           C  
ATOM   3497  CD  LYS A 445      32.901 -19.328  12.498  1.00 43.21           C  
ATOM   3498  CE  LYS A 445      32.639 -17.804  12.646  1.00 44.42           C  
ATOM   3499  NZ  LYS A 445      33.234 -17.171  13.884  1.00 43.82           N  
ATOM   3500  N   TYR A 446      32.538 -19.494   7.109  1.00 41.15           N  
ATOM   3501  CA  TYR A 446      32.399 -18.821   5.835  1.00 41.25           C  
ATOM   3502  C   TYR A 446      31.833 -17.430   6.060  1.00 41.49           C  
ATOM   3503  O   TYR A 446      30.995 -17.228   6.919  1.00 41.49           O  
ATOM   3504  CB  TYR A 446      31.469 -19.605   4.905  1.00 41.03           C  
ATOM   3505  CG  TYR A 446      32.153 -20.672   4.082  1.00 41.50           C  
ATOM   3506  CD1 TYR A 446      33.318 -21.292   4.534  1.00 41.93           C  
ATOM   3507  CD2 TYR A 446      31.611 -21.095   2.874  1.00 41.04           C  
ATOM   3508  CE1 TYR A 446      33.940 -22.272   3.792  1.00 42.18           C  
ATOM   3509  CE2 TYR A 446      32.222 -22.078   2.126  1.00 41.41           C  
ATOM   3510  CZ  TYR A 446      33.394 -22.664   2.580  1.00 41.69           C  
ATOM   3511  OH  TYR A 446      34.027 -23.642   1.832  1.00 41.29           O  
ATOM   3512  N   GLN A 447      32.295 -16.467   5.280  1.00 42.13           N  
ATOM   3513  CA  GLN A 447      31.612 -15.173   5.201  1.00 42.42           C  
ATOM   3514  C   GLN A 447      30.298 -15.346   4.426  1.00 42.55           C  
ATOM   3515  O   GLN A 447      30.005 -16.440   3.919  1.00 43.13           O  
ATOM   3516  CB  GLN A 447      32.516 -14.113   4.563  1.00 42.28           C  
ATOM   3517  CG  GLN A 447      33.680 -13.726   5.472  1.00 42.70           C  
ATOM   3518  CD  GLN A 447      34.593 -12.692   4.845  1.00 43.84           C  
ATOM   3519  OE1 GLN A 447      34.144 -11.819   4.087  1.00 44.26           O  
ATOM   3520  NE2 GLN A 447      35.891 -12.796   5.142  1.00 43.98           N  
ATOM   3521  N   SER A 448      29.520 -14.273   4.332  1.00 42.13           N  
ATOM   3522  CA  SER A 448      28.199 -14.323   3.727  1.00 41.56           C  
ATOM   3523  C   SER A 448      28.258 -14.444   2.212  1.00 41.76           C  
ATOM   3524  O   SER A 448      29.311 -14.237   1.572  1.00 40.94           O  
ATOM   3525  CB  SER A 448      27.427 -13.057   4.083  1.00 41.43           C  
ATOM   3526  OG  SER A 448      28.047 -11.932   3.521  1.00 39.80           O  
ATOM   3527  N   LEU A 449      27.101 -14.769   1.643  1.00 42.01           N  
ATOM   3528  CA  LEU A 449      26.933 -14.775   0.201  1.00 42.26           C  
ATOM   3529  C   LEU A 449      27.476 -13.483  -0.438  1.00 42.22           C  
ATOM   3530  O   LEU A 449      28.284 -13.518  -1.375  1.00 42.03           O  
ATOM   3531  CB  LEU A 449      25.453 -14.930  -0.156  1.00 42.42           C  
ATOM   3532  CG  LEU A 449      25.080 -14.585  -1.619  1.00 42.82           C  
ATOM   3533  CD1 LEU A 449      25.795 -15.491  -2.628  1.00 41.99           C  
ATOM   3534  CD2 LEU A 449      23.574 -14.683  -1.820  1.00 42.60           C  
ATOM   3535  N   ASN A 450      27.033 -12.335   0.077  1.00 42.41           N  
ATOM   3536  CA  ASN A 450      27.372 -11.051  -0.564  1.00 42.34           C  
ATOM   3537  C   ASN A 450      28.854 -10.707  -0.467  1.00 42.19           C  
ATOM   3538  O   ASN A 450      29.413 -10.088  -1.376  1.00 42.23           O  
ATOM   3539  CB  ASN A 450      26.503  -9.916  -0.043  1.00 42.27           C  
ATOM   3540  CG  ASN A 450      25.150  -9.834  -0.754  1.00 42.26           C  
ATOM   3541  OD1 ASN A 450      25.018 -10.248  -1.904  1.00 41.33           O  
ATOM   3542  ND2 ASN A 450      24.135  -9.299  -0.058  1.00 41.51           N  
ATOM   3543  N   GLU A 451      29.501 -11.134   0.609  1.00 42.20           N  
ATOM   3544  CA  GLU A 451      30.942 -10.940   0.722  1.00 42.43           C  
ATOM   3545  C   GLU A 451      31.627 -11.673  -0.403  1.00 42.18           C  
ATOM   3546  O   GLU A 451      32.560 -11.162  -1.005  1.00 42.05           O  
ATOM   3547  CB  GLU A 451      31.481 -11.415   2.076  1.00 42.64           C  
ATOM   3548  CG  GLU A 451      31.064 -10.546   3.270  1.00 44.06           C  
ATOM   3549  CD  GLU A 451      31.221  -9.043   3.021  1.00 44.63           C  
ATOM   3550  OE1 GLU A 451      32.047  -8.640   2.172  1.00 44.62           O  
ATOM   3551  OE2 GLU A 451      30.510  -8.266   3.696  1.00 47.52           O  
ATOM   3552  N   TYR A 452      31.142 -12.876  -0.689  1.00 42.20           N  
ATOM   3553  CA  TYR A 452      31.742 -13.716  -1.718  1.00 42.07           C  
ATOM   3554  C   TYR A 452      31.400 -13.151  -3.068  1.00 42.30           C  
ATOM   3555  O   TYR A 452      32.208 -13.191  -3.986  1.00 42.14           O  
ATOM   3556  CB  TYR A 452      31.313 -15.194  -1.595  1.00 42.16           C  
ATOM   3557  CG  TYR A 452      32.185 -15.992  -0.637  1.00 41.27           C  
ATOM   3558  CD1 TYR A 452      33.484 -16.311  -0.966  1.00 40.43           C  
ATOM   3559  CD2 TYR A 452      31.719 -16.398   0.610  1.00 41.49           C  
ATOM   3560  CE1 TYR A 452      34.302 -17.023  -0.085  1.00 39.86           C  
ATOM   3561  CE2 TYR A 452      32.540 -17.113   1.495  1.00 40.08           C  
ATOM   3562  CZ  TYR A 452      33.828 -17.419   1.122  1.00 38.62           C  
ATOM   3563  OH  TYR A 452      34.654 -18.139   1.941  1.00 36.79           O  
ATOM   3564  N   ARG A 453      30.215 -12.578  -3.194  1.00 42.97           N  
ATOM   3565  CA  ARG A 453      29.868 -11.937  -4.464  1.00 43.38           C  
ATOM   3566  C   ARG A 453      30.805 -10.786  -4.688  1.00 43.35           C  
ATOM   3567  O   ARG A 453      31.363 -10.621  -5.779  1.00 43.65           O  
ATOM   3568  CB  ARG A 453      28.392 -11.497  -4.522  1.00 43.37           C  
ATOM   3569  CG  ARG A 453      27.471 -12.650  -4.930  1.00 43.57           C  
ATOM   3570  CD  ARG A 453      26.025 -12.262  -5.059  1.00 43.65           C  
ATOM   3571  NE  ARG A 453      25.781 -11.327  -6.145  1.00 44.25           N  
ATOM   3572  CZ  ARG A 453      25.557 -11.669  -7.410  1.00 45.83           C  
ATOM   3573  NH1 ARG A 453      25.546 -12.943  -7.785  1.00 47.08           N  
ATOM   3574  NH2 ARG A 453      25.349 -10.725  -8.315  1.00 45.92           N  
ATOM   3575  N   LYS A 454      30.979  -9.975  -3.673  1.00 43.57           N  
ATOM   3576  CA  LYS A 454      31.841  -8.836  -3.804  1.00 43.94           C  
ATOM   3577  C   LYS A 454      33.242  -9.273  -4.183  1.00 43.90           C  
ATOM   3578  O   LYS A 454      33.882  -8.650  -4.991  1.00 43.84           O  
ATOM   3579  CB  LYS A 454      31.839  -8.015  -2.522  1.00 44.07           C  
ATOM   3580  CG  LYS A 454      31.029  -6.757  -2.586  1.00 44.44           C  
ATOM   3581  CD  LYS A 454      30.171  -6.581  -1.386  1.00 44.73           C  
ATOM   3582  CE  LYS A 454      30.962  -6.150  -0.211  1.00 46.03           C  
ATOM   3583  NZ  LYS A 454      30.148  -5.413   0.770  1.00 46.31           N  
ATOM   3584  N   ARG A 455      33.697 -10.369  -3.608  1.00 44.07           N  
ATOM   3585  CA  ARG A 455      35.039 -10.859  -3.814  1.00 44.11           C  
ATOM   3586  C   ARG A 455      35.274 -11.297  -5.237  1.00 44.23           C  
ATOM   3587  O   ARG A 455      36.366 -11.209  -5.739  1.00 44.29           O  
ATOM   3588  CB  ARG A 455      35.336 -11.976  -2.831  1.00 44.07           C  
ATOM   3589  CG  ARG A 455      36.506 -12.821  -3.152  1.00 44.68           C  
ATOM   3590  CD  ARG A 455      37.772 -12.050  -3.167  1.00 45.42           C  
ATOM   3591  NE  ARG A 455      38.905 -12.938  -3.062  1.00 48.95           N  
ATOM   3592  CZ  ARG A 455      39.504 -13.549  -4.075  1.00 49.59           C  
ATOM   3593  NH1 ARG A 455      39.110 -13.370  -5.313  1.00 49.08           N  
ATOM   3594  NH2 ARG A 455      40.520 -14.340  -3.836  1.00 50.83           N  
ATOM   3595  N   PHE A 456      34.235 -11.747  -5.903  1.00 44.47           N  
ATOM   3596  CA  PHE A 456      34.377 -12.102  -7.288  1.00 44.92           C  
ATOM   3597  C   PHE A 456      33.754 -11.063  -8.225  1.00 45.43           C  
ATOM   3598  O   PHE A 456      33.219 -11.397  -9.265  1.00 45.09           O  
ATOM   3599  CB  PHE A 456      33.851 -13.504  -7.537  1.00 44.89           C  
ATOM   3600  CG  PHE A 456      34.700 -14.579  -6.944  1.00 44.57           C  
ATOM   3601  CD1 PHE A 456      35.525 -15.331  -7.731  1.00 44.43           C  
ATOM   3602  CD2 PHE A 456      34.667 -14.846  -5.603  1.00 45.58           C  
ATOM   3603  CE1 PHE A 456      36.290 -16.310  -7.200  1.00 44.46           C  
ATOM   3604  CE2 PHE A 456      35.439 -15.822  -5.072  1.00 46.01           C  
ATOM   3605  CZ  PHE A 456      36.252 -16.555  -5.874  1.00 45.45           C  
ATOM   3606  N   SER A 457      33.853  -9.794  -7.834  1.00 45.88           N  
ATOM   3607  CA  SER A 457      33.533  -8.678  -8.711  1.00 46.11           C  
ATOM   3608  C   SER A 457      32.082  -8.702  -9.126  1.00 46.80           C  
ATOM   3609  O   SER A 457      31.738  -8.266 -10.220  1.00 46.63           O  
ATOM   3610  CB  SER A 457      34.425  -8.708  -9.946  1.00 45.86           C  
ATOM   3611  OG  SER A 457      35.774  -8.516  -9.583  1.00 45.40           O  
ATOM   3612  N   LEU A 458      31.235  -9.215  -8.239  1.00 47.79           N  
ATOM   3613  CA  LEU A 458      29.798  -9.258  -8.494  1.00 48.53           C  
ATOM   3614  C   LEU A 458      29.072  -8.273  -7.584  1.00 49.20           C  
ATOM   3615  O   LEU A 458      29.525  -7.962  -6.485  1.00 49.02           O  
ATOM   3616  CB  LEU A 458      29.240 -10.681  -8.305  1.00 48.60           C  
ATOM   3617  CG  LEU A 458      29.844 -11.809  -9.174  1.00 48.70           C  
ATOM   3618  CD1 LEU A 458      29.155 -13.114  -8.895  1.00 48.58           C  
ATOM   3619  CD2 LEU A 458      29.763 -11.521 -10.653  1.00 48.01           C  
ATOM   3620  N   LYS A 459      27.935  -7.787  -8.056  1.00 50.03           N  
ATOM   3621  CA  LYS A 459      27.175  -6.787  -7.329  1.00 50.89           C  
ATOM   3622  C   LYS A 459      26.348  -7.498  -6.271  1.00 50.45           C  
ATOM   3623  O   LYS A 459      25.645  -8.457  -6.582  1.00 50.45           O  
ATOM   3624  CB  LYS A 459      26.274  -6.018  -8.296  1.00 51.54           C  
ATOM   3625  CG  LYS A 459      26.378  -4.501  -8.199  1.00 54.40           C  
ATOM   3626  CD  LYS A 459      25.186  -3.826  -8.914  1.00 58.21           C  
ATOM   3627  CE  LYS A 459      23.833  -4.282  -8.293  1.00 60.32           C  
ATOM   3628  NZ  LYS A 459      22.672  -3.405  -8.686  1.00 61.39           N  
ATOM   3629  N   PRO A 460      26.444  -7.044  -5.009  1.00 50.19           N  
ATOM   3630  CA  PRO A 460      25.680  -7.663  -3.928  1.00 49.97           C  
ATOM   3631  C   PRO A 460      24.204  -7.679  -4.225  1.00 50.15           C  
ATOM   3632  O   PRO A 460      23.683  -6.756  -4.878  1.00 50.46           O  
ATOM   3633  CB  PRO A 460      25.944  -6.743  -2.734  1.00 49.80           C  
ATOM   3634  CG  PRO A 460      27.258  -6.123  -3.009  1.00 49.76           C  
ATOM   3635  CD  PRO A 460      27.355  -5.993  -4.510  1.00 50.06           C  
ATOM   3636  N   TYR A 461      23.534  -8.724  -3.755  1.00 50.20           N  
ATOM   3637  CA  TYR A 461      22.080  -8.821  -3.906  1.00 50.07           C  
ATOM   3638  C   TYR A 461      21.439  -7.927  -2.866  1.00 49.99           C  
ATOM   3639  O   TYR A 461      21.860  -7.907  -1.702  1.00 49.83           O  
ATOM   3640  CB  TYR A 461      21.577 -10.264  -3.758  1.00 49.97           C  
ATOM   3641  CG  TYR A 461      21.806 -11.140  -4.964  1.00 49.49           C  
ATOM   3642  CD1 TYR A 461      22.480 -12.353  -4.852  1.00 49.47           C  
ATOM   3643  CD2 TYR A 461      21.330 -10.773  -6.213  1.00 49.38           C  
ATOM   3644  CE1 TYR A 461      22.685 -13.177  -5.970  1.00 48.96           C  
ATOM   3645  CE2 TYR A 461      21.540 -11.581  -7.335  1.00 49.06           C  
ATOM   3646  CZ  TYR A 461      22.211 -12.778  -7.200  1.00 49.11           C  
ATOM   3647  OH  TYR A 461      22.398 -13.571  -8.300  1.00 48.82           O  
ATOM   3648  N   THR A 462      20.419  -7.193  -3.297  1.00 50.03           N  
ATOM   3649  CA  THR A 462      19.827  -6.130  -2.487  1.00 50.19           C  
ATOM   3650  C   THR A 462      18.567  -6.636  -1.804  1.00 50.10           C  
ATOM   3651  O   THR A 462      18.063  -6.008  -0.866  1.00 50.46           O  
ATOM   3652  CB  THR A 462      19.488  -4.891  -3.344  1.00 50.32           C  
ATOM   3653  OG1 THR A 462      18.417  -5.206  -4.250  1.00 50.97           O  
ATOM   3654  CG2 THR A 462      20.707  -4.440  -4.158  1.00 50.24           C  
ATOM   3655  N   SER A 463      18.078  -7.783  -2.269  1.00 49.89           N
[truncated: 1,264,411 more chars]
