# Supplementary material for: A Practical Perspective: The Effect of Ligand Conformers on the Negative Image-Based Screening
Source: Int J Mol Sci. 2019 Jun 6;20(11):2779. doi: 10.3390/ijms20112779 (PMC6600450; doi:10.3390/ijms20112779)
Supplement: Supplementary file 1 [file ijms-20-02779-s001.zip › ijms-520765-supplementary-2/PDB_structures/3ln1_cox2_A.pdb]

HEADER    OXIDOREDUCTASE                          01-FEB-10   3LN1              
COMPND   7 PROTEIN, MACROPHAGE ACTIVATION-ASSOCIATED MARKER PROTEIN P71/73, PES-
SOURCE   4 ORGANISM_TAXID: 10090;                                               
EXPDTA    X-RAY DIFFRACTION                                                     
REMARK   3   FREE R VALUE TEST SET SELECTION  : RANDOM                          
REMARK   3   FREE R VALUE                     : 0.264                           
REMARK   3   FREE R VALUE TEST SET SIZE   (%) : 10.100                          
REMARK   3   FREE R VALUE TEST SET COUNT      : 8910                            
REMARK   3   PROTEIN ATOMS            : 17896                                   
REMARK   3   NUCLEIC ACID ATOMS       : 0                                       
REMARK   3   SOLVENT ATOMS            : 111                                     
REMARK   3   MEAN B VALUE      (OVERALL, A**2) : 40.35                          
REMARK   3   OVERALL ANISOTROPIC B VALUE.                                       
REMARK   3   TORSION ANGLES, PERIOD 1    (DEGREES):  2204 ; 5.546 ; 5.000       
REMARK   3   TORSION ANGLES, PERIOD 2    (DEGREES):   896 ;38.964 ;24.107       
REMARK   3   TORSION ANGLES, PERIOD 3    (DEGREES):  3104 ;18.215 ;15.000       
REMARK   3   TORSION ANGLES, PERIOD 4    (DEGREES):    92 ;17.638 ;15.000       
REMARK   3  NCS RESTRAINTS STATISTICS                                           
REMARK 200 EXPERIMENTAL DETAILS                                                 
REMARK 200  DATE OF DATA COLLECTION        : 11-APR-00                          
REMARK 200  MONOCHROMATIC OR LAUE    (M/L) : M                                  
REMARK 200  MONOCHROMATOR                  : NULL                               
REMARK 280 CRYSTALLIZATION CONDITIONS: VAPOR DIFFUSION, HANGING DROP            
REMARK 300 GENERATED ASSEMBLY INFORMATION FOR THE STRUCTURE IN                  
REMARK 350 MOLECULE CAN BE GENERATED BY APPLYING BIOMT TRANSFORMATIONS          
REMARK 500 STANDARD TABLE:                                                      
REMARK 500 EXPECTED VALUES PROTEIN: ENGH AND HUBER, 1999                        
REMARK 500 EXPECTED VALUES NUCLEIC ACID: CLOWNEY ET AL 1996                     
REMARK 500 STANDARD TABLE:                                                      
REMARK 500 EXPECTED VALUES: GJ KLEYWEGT AND TA JONES (1996). PHI/PSI-           
REMARK 500 CHOLOGY: RAMACHANDRAN REVISITED. STRUCTURE 4, 1395 - 1400            
SEQRES   1 A  587  ALA ASN PRO CYS CYS SER ASN PRO CYS GLN ASN ARG GLY          
SEQRES  32 A  587  ALA GLY GLY ARG ASN VAL PRO ILE ALA VAL GLN ALA VAL          
SEQRES  33 A  587  ALA LYS ALA SER ILE ASP GLN SER ARG GLU MET LYS TYR          
SEQRES  44 A  587  ALA THR ILE ASN ALA SER ALA SER HIS SER ARG LEU ASP          
SEQRES   1 B  587  ALA ASN PRO CYS CYS SER ASN PRO CYS GLN ASN ARG GLY          
SEQRES  32 B  587  ALA GLY GLY ARG ASN VAL PRO ILE ALA VAL GLN ALA VAL          
SEQRES  33 B  587  ALA LYS ALA SER ILE ASP GLN SER ARG GLU MET LYS TYR          
SEQRES  44 B  587  ALA THR ILE ASN ALA SER ALA SER HIS SER ARG LEU ASP          
SEQRES   1 C  587  ALA ASN PRO CYS CYS SER ASN PRO CYS GLN ASN ARG GLY          
SEQRES  32 C  587  ALA GLY GLY ARG ASN VAL PRO ILE ALA VAL GLN ALA VAL          
SEQRES  33 C  587  ALA LYS ALA SER ILE ASP GLN SER ARG GLU MET LYS TYR          
SEQRES  44 C  587  ALA THR ILE ASN ALA SER ALA SER HIS SER ARG LEU ASP          
SEQRES   1 D  587  ALA ASN PRO CYS CYS SER ASN PRO CYS GLN ASN ARG GLY          
SEQRES  32 D  587  ALA GLY GLY ARG ASN VAL PRO ILE ALA VAL GLN ALA VAL          
SEQRES  33 D  587  ALA LYS ALA SER ILE ASP GLN SER ARG GLU MET LYS TYR          
SEQRES  44 D  587  ALA THR ILE ASN ALA SER ALA SER HIS SER ARG LEU ASP          
SHEET    1   A 2 GLU A  31  SER A  34  0                                        
SHEET    2   A 2 TYR A  40  ASP A  43 -1  O  LYS A  41   N  MET A  33           
SHEET    1   B 2 PHE A  49  TYR A  50  0                                        
SHEET    2   B 2 THR A  56  PRO A  57 -1  O  THR A  56   N  TYR A  50           
SHEET    1   C 2 TYR A 116  ASN A 117  0                                        
SHEET    2   C 2 THR A 135  ARG A 136 -1  O  ARG A 136   N  TYR A 116           
SHEET    1   D 2 GLN A 241  ILE A 243  0                                        
SHEET    2   D 2 GLU A 246  TYR A 248 -1  O  TYR A 248   N  GLN A 241           
SHEET    1   E 2 PHE A 381  ILE A 383  0                                        
SHEET    2   E 2 GLN A 386  TYR A 388 -1  O  TYR A 388   N  PHE A 381           
LINK         O4  NAG A 671                 C1  NAG A 672     1555   1555  1.44  
LINK         ND2 ASN A 130                 C1  NAG A 671     1555   1555  1.44  
LINK         ND2 ASN A 396                 C1  NAG A 681     1555   1555  1.45  
LINK         ND2 ASN A  53                 C1  NAG A 661     1555   1555  1.47  
LINK         O4  NAG A 672                 C1  NAG A 673     1555   1555  1.47  
LINK         NE2 HIS A 374                FE   HEM A 605     1555   1555  2.05  
ATOM      1  N   ALA A  18      34.643  -8.077  18.760  1.00 56.79           N  
ATOM      2  CA  ALA A  18      35.899  -7.624  19.431  1.00 57.29           C  
ATOM      3  C   ALA A  18      36.846  -7.080  18.371  1.00 57.37           C  
ATOM      4  O   ALA A  18      37.248  -5.904  18.391  1.00 57.89           O  
ATOM      5  CB  ALA A  18      36.549  -8.777  20.182  1.00 57.01           C  
ATOM      6  N   ASN A  19      37.186  -7.958  17.436  1.00 56.90           N  
ATOM      7  CA  ASN A  19      38.040  -7.609  16.307  1.00 56.35           C  
ATOM      8  C   ASN A  19      37.389  -6.509  15.488  1.00 55.72           C  
ATOM      9  O   ASN A  19      36.271  -6.687  14.998  1.00 55.94           O  
ATOM     10  CB  ASN A  19      38.255  -8.853  15.422  1.00 56.28           C  
ATOM     11  CG  ASN A  19      39.508  -8.772  14.580  1.00 56.29           C  
ATOM     12  OD1 ASN A  19      39.889  -7.704  14.092  1.00 56.50           O  
ATOM     13  ND2 ASN A  19      40.149  -9.915  14.385  1.00 55.75           N  
ATOM     14  N   PRO A  20      38.087  -5.373  15.321  1.00 54.79           N  
ATOM     15  CA  PRO A  20      37.633  -4.271  14.462  1.00 54.03           C  
ATOM     16  C   PRO A  20      37.361  -4.702  13.030  1.00 53.38           C  
ATOM     17  O   PRO A  20      36.500  -4.126  12.353  1.00 53.51           O  
ATOM     18  CB  PRO A  20      38.823  -3.309  14.469  1.00 54.44           C  
ATOM     19  CG  PRO A  20      39.989  -4.098  15.023  1.00 54.22           C  
ATOM     20  CD  PRO A  20      39.390  -5.089  15.942  1.00 54.55           C  
ATOM     21  N   CYS A  21      38.097  -5.724  12.588  1.00 52.63           N  
ATOM     22  CA  CYS A  21      38.047  -6.237  11.197  1.00 51.03           C  
ATOM     23  C   CYS A  21      36.862  -7.173  10.936  1.00 50.44           C  
ATOM     24  O   CYS A  21      36.701  -7.726   9.833  1.00 50.07           O  
ATOM     25  CB  CYS A  21      39.356  -6.952  10.858  1.00 50.66           C  
ATOM     26  SG  CYS A  21      40.703  -5.836  10.449  1.00 48.67           S  
ATOM     27  N   CYS A  22      36.019  -7.316  11.951  1.00 49.78           N  
ATOM     28  CA  CYS A  22      34.869  -8.219  11.897  1.00 49.53           C  
ATOM     29  C   CYS A  22      33.792  -7.799  10.916  1.00 48.89           C  
ATOM     30  O   CYS A  22      33.084  -8.622  10.389  1.00 48.56           O  
ATOM     31  CB  CYS A  22      34.229  -8.356  13.279  1.00 49.59           C  
ATOM     32  SG  CYS A  22      35.164  -9.373  14.437  1.00 50.78           S  
ATOM     33  N   SER A  23      33.649  -6.508  10.690  1.00 48.84           N  
ATOM     34  CA  SER A  23      32.564  -6.027   9.851  1.00 48.43           C  
ATOM     35  C   SER A  23      32.900  -6.174   8.368  1.00 47.74           C  
ATOM     36  O   SER A  23      32.029  -5.991   7.521  1.00 47.17           O  
ATOM     37  CB  SER A  23      32.239  -4.568  10.198  1.00 48.48           C  
ATOM     38  OG  SER A  23      33.243  -3.704   9.709  1.00 48.72           O  
ATOM     39  N   ASN A  24      34.152  -6.540   8.081  1.00 47.39           N  
ATOM     40  CA  ASN A  24      34.659  -6.713   6.703  1.00 47.28           C  
ATOM     41  C   ASN A  24      34.738  -5.355   6.017  1.00 47.38           C  
ATOM     42  O   ASN A  24      34.376  -5.189   4.858  1.00 47.78           O  
ATOM     43  CB  ASN A  24      33.799  -7.699   5.885  1.00 46.97           C  
ATOM     44  CG  ASN A  24      33.769  -9.112   6.484  1.00 46.60           C  
ATOM     45  OD1 ASN A  24      34.772  -9.834   6.481  1.00 47.18           O  
ATOM     46  ND2 ASN A  24      32.609  -9.512   6.987  1.00 43.57           N  
ATOM     47  N   PRO A  25      35.240  -4.370   6.746  1.00 47.41           N  
ATOM     48  CA  PRO A  25      35.183  -2.964   6.382  1.00 47.15           C  
ATOM     49  C   PRO A  25      35.818  -2.671   5.040  1.00 46.94           C  
ATOM     50  O   PRO A  25      35.337  -1.784   4.318  1.00 46.75           O  
ATOM     51  CB  PRO A  25      35.981  -2.270   7.481  1.00 47.43           C  
ATOM     52  CG  PRO A  25      36.293  -3.299   8.506  1.00 47.48           C  
ATOM     53  CD  PRO A  25      36.047  -4.638   7.943  1.00 47.47           C  
ATOM     54  N   CYS A  26      36.888  -3.409   4.718  1.00 46.47           N  
ATOM     55  CA  CYS A  26      37.707  -3.099   3.542  1.00 45.86           C  
ATOM     56  C   CYS A  26      37.086  -3.670   2.304  1.00 45.49           C  
ATOM     57  O   CYS A  26      36.702  -4.829   2.291  1.00 45.26           O  
ATOM     58  CB  CYS A  26      39.136  -3.636   3.660  1.00 45.72           C  
ATOM     59  SG  CYS A  26      40.079  -3.167   5.115  1.00 45.25           S  
ATOM     60  N   GLN A  27      37.019  -2.844   1.261  1.00 45.56           N  
ATOM     61  CA  GLN A  27      36.396  -3.204  -0.007  1.00 45.59           C  
ATOM     62  C   GLN A  27      37.436  -3.412  -1.099  1.00 46.06           C  
ATOM     63  O   GLN A  27      38.623  -3.146  -0.911  1.00 46.59           O  
ATOM     64  CB  GLN A  27      35.412  -2.122  -0.454  1.00 45.35           C  
ATOM     65  CG  GLN A  27      34.441  -1.685   0.617  1.00 45.21           C  
ATOM     66  CD  GLN A  27      33.694  -2.849   1.226  1.00 44.82           C  
ATOM     67  OE1 GLN A  27      32.921  -3.511   0.555  1.00 44.36           O  
ATOM     68  NE2 GLN A  27      33.909  -3.091   2.511  1.00 45.29           N  
ATOM     69  N   ASN A  28      36.960  -3.890  -2.240  1.00 46.38           N  
ATOM     70  CA  ASN A  28      37.769  -4.114  -3.435  1.00 46.76           C  
ATOM     71  C   ASN A  28      39.086  -4.831  -3.224  1.00 46.85           C  
ATOM     72  O   ASN A  28      40.066  -4.555  -3.942  1.00 46.92           O  
ATOM     73  CB  ASN A  28      38.002  -2.807  -4.146  1.00 47.05           C  
ATOM     74  CG  ASN A  28      36.723  -2.197  -4.604  1.00 47.81           C  
ATOM     75  OD1 ASN A  28      35.900  -2.861  -5.237  1.00 47.27           O  
ATOM     76  ND2 ASN A  28      36.522  -0.935  -4.265  1.00 49.76           N  
ATOM     77  N   ARG A  29      39.071  -5.751  -2.246  1.00 46.71           N  
ATOM     78  CA  ARG A  29      40.172  -6.674  -1.960  1.00 46.20           C  
ATOM     79  C   ARG A  29      41.263  -6.064  -1.104  1.00 46.60           C  
ATOM     80  O   ARG A  29      42.340  -6.617  -0.984  1.00 46.65           O  
ATOM     81  CB  ARG A  29      40.755  -7.229  -3.255  1.00 45.84           C  
ATOM     82  CG  ARG A  29      39.737  -8.008  -4.046  1.00 44.51           C  
ATOM     83  CD  ARG A  29      39.892  -9.489  -3.878  1.00 42.49           C  
ATOM     84  NE  ARG A  29      40.529 -10.012  -5.075  1.00 41.74           N  
ATOM     85  CZ  ARG A  29      41.601 -10.787  -5.083  1.00 40.40           C  
ATOM     86  NH1 ARG A  29      42.153 -11.187  -3.932  1.00 37.69           N  
ATOM     87  NH2 ARG A  29      42.084 -11.191  -6.261  1.00 40.74           N  
ATOM     88  N   GLY A  30      40.989  -4.906  -0.525  1.00 47.17           N  
ATOM     89  CA  GLY A  30      41.846  -4.371   0.516  1.00 47.50           C  
ATOM     90  C   GLY A  30      41.914  -5.320   1.696  1.00 47.88           C  
ATOM     91  O   GLY A  30      40.940  -5.998   2.020  1.00 47.31           O  
ATOM     92  N   GLU A  31      43.065  -5.354   2.352  1.00 48.46           N  
ATOM     93  CA  GLU A  31      43.223  -6.216   3.497  1.00 49.28           C  
ATOM     94  C   GLU A  31      43.046  -5.483   4.804  1.00 49.50           C  
ATOM     95  O   GLU A  31      43.581  -4.384   5.005  1.00 49.79           O  
ATOM     96  CB  GLU A  31      44.568  -6.908   3.444  1.00 49.67           C  
ATOM     97  CG  GLU A  31      44.669  -7.846   2.259  1.00 51.13           C  
ATOM     98  CD  GLU A  31      45.986  -8.562   2.221  1.00 52.67           C  
ATOM     99  OE1 GLU A  31      46.587  -8.733   3.323  1.00 52.13           O  
ATOM    100  OE2 GLU A  31      46.401  -8.935   1.093  1.00 51.48           O  
ATOM    101  N   CYS A  32      42.256  -6.087   5.683  1.00 49.41           N  
ATOM    102  CA  CYS A  32      41.957  -5.483   6.948  1.00 49.46           C  
ATOM    103  C   CYS A  32      42.968  -5.949   7.976  1.00 49.72           C  
ATOM    104  O   CYS A  32      43.220  -7.143   8.113  1.00 49.51           O  
ATOM    105  CB  CYS A  32      40.540  -5.824   7.410  1.00 49.44           C  
ATOM    106  SG  CYS A  32      39.987  -4.811   8.858  1.00 49.31           S  
ATOM    107  N   MET A  33      43.546  -4.976   8.678  1.00 50.16           N  
ATOM    108  CA  MET A  33      44.517  -5.220   9.733  1.00 50.30           C  
ATOM    109  C   MET A  33      44.138  -4.367  10.925  1.00 50.49           C  
ATOM    110  O   MET A  33      43.834  -3.181  10.771  1.00 50.47           O  
ATOM    111  CB  MET A  33      45.934  -4.847   9.273  1.00 50.27           C  
ATOM    112  CG  MET A  33      47.012  -5.011  10.356  1.00 50.37           C  
ATOM    113  SD  MET A  33      48.684  -4.438   9.897  1.00 50.70           S  
ATOM    114  CE  MET A  33      48.429  -2.658   9.867  1.00 49.26           C  
ATOM    115  N   SER A  34      44.171  -4.978  12.107  1.00 50.62           N  
ATOM    116  CA  SER A  34      43.839  -4.295  13.340  1.00 50.95           C  
ATOM    117  C   SER A  34      44.999  -3.446  13.827  1.00 51.73           C  
ATOM    118  O   SER A  34      46.101  -3.929  13.976  1.00 52.32           O  
ATOM    119  CB  SER A  34      43.465  -5.311  14.416  1.00 50.84           C  
ATOM    120  OG  SER A  34      44.556  -6.141  14.739  1.00 49.82           O  
ATOM    121  N   THR A  35      44.751  -2.176  14.094  1.00 52.50           N  
ATOM    122  CA  THR A  35      45.800  -1.308  14.620  1.00 53.16           C  
ATOM    123  C   THR A  35      45.456  -0.799  16.022  1.00 53.46           C  
ATOM    124  O   THR A  35      45.263   0.379  16.210  1.00 54.04           O  
ATOM    125  CB  THR A  35      46.001  -0.096  13.708  1.00 53.03           C  
ATOM    126  OG1 THR A  35      44.759   0.599  13.594  1.00 53.59           O  
ATOM    127  CG2 THR A  35      46.447  -0.527  12.328  1.00 52.85           C  
ATOM    128  N   GLY A  36      45.397  -1.682  17.004  1.00 54.13           N  
ATOM    129  CA  GLY A  36      44.848  -1.332  18.318  1.00 54.62           C  
ATOM    130  C   GLY A  36      43.508  -2.041  18.503  1.00 55.29           C  
ATOM    131  O   GLY A  36      42.907  -2.502  17.523  1.00 55.53           O  
ATOM    132  N   PHE A  37      43.041  -2.145  19.747  1.00 55.69           N  
ATOM    133  CA  PHE A  37      41.877  -2.979  20.078  1.00 56.02           C  
ATOM    134  C   PHE A  37      40.626  -2.564  19.329  1.00 56.74           C  
ATOM    135  O   PHE A  37      39.720  -3.373  19.105  1.00 56.99           O  
ATOM    136  CB  PHE A  37      41.575  -2.908  21.577  1.00 55.85           C  
ATOM    137  CG  PHE A  37      42.596  -3.579  22.430  1.00 55.48           C  
ATOM    138  CD1 PHE A  37      43.617  -2.849  23.014  1.00 54.25           C  
ATOM    139  CD2 PHE A  37      42.541  -4.951  22.642  1.00 54.79           C  
ATOM    140  CE1 PHE A  37      44.562  -3.477  23.792  1.00 54.27           C  
ATOM    141  CE2 PHE A  37      43.483  -5.582  23.421  1.00 54.32           C  
ATOM    142  CZ  PHE A  37      44.494  -4.845  24.002  1.00 54.32           C  
ATOM    143  N   ASP A  38      40.570  -1.293  18.955  1.00 57.37           N  
ATOM    144  CA  ASP A  38      39.331  -0.701  18.478  1.00 57.93           C  
ATOM    145  C   ASP A  38      39.470  -0.052  17.119  1.00 57.94           C  
ATOM    146  O   ASP A  38      38.468   0.396  16.566  1.00 58.26           O  
ATOM    147  CB  ASP A  38      38.822   0.356  19.467  1.00 58.27           C  
ATOM    148  CG  ASP A  38      38.364  -0.240  20.783  1.00 59.70           C  
ATOM    149  OD1 ASP A  38      37.987  -1.444  20.805  1.00 61.20           O  
ATOM    150  OD2 ASP A  38      38.375   0.512  21.794  1.00 60.93           O  
ATOM    151  N   GLN A  39      40.690   0.041  16.589  1.00 57.69           N  
ATOM    152  CA  GLN A  39      40.869   0.614  15.252  1.00 57.42           C  
ATOM    153  C   GLN A  39      41.391  -0.413  14.259  1.00 56.35           C  
ATOM    154  O   GLN A  39      41.875  -1.488  14.621  1.00 56.22           O  
ATOM    155  CB  GLN A  39      41.780   1.850  15.263  1.00 58.01           C  
ATOM    156  CG  GLN A  39      41.303   3.028  16.153  1.00 60.06           C  
ATOM    157  CD  GLN A  39      42.173   3.221  17.405  1.00 63.26           C  
ATOM    158  OE1 GLN A  39      42.324   2.303  18.226  1.00 65.01           O  
ATOM    159  NE2 GLN A  39      42.742   4.417  17.555  1.00 64.38           N  
ATOM    160  N   TYR A  40      41.263  -0.067  12.991  1.00 55.08           N  
ATOM    161  CA  TYR A  40      41.704  -0.932  11.926  1.00 54.07           C  
ATOM    162  C   TYR A  40      42.263  -0.097  10.809  1.00 53.49           C  
ATOM    163  O   TYR A  40      42.093   1.121  10.773  1.00 53.65           O  
ATOM    164  CB  TYR A  40      40.544  -1.754  11.390  1.00 53.96           C  
ATOM    165  CG  TYR A  40      39.557  -0.963  10.564  1.00 53.02           C  
ATOM    166  CD1 TYR A  40      39.762  -0.759   9.214  1.00 52.36           C  
ATOM    167  CD2 TYR A  40      38.407  -0.427  11.138  1.00 52.22           C  
ATOM    168  CE1 TYR A  40      38.858  -0.046   8.456  1.00 52.11           C  
ATOM    169  CE2 TYR A  40      37.497   0.295  10.382  1.00 51.70           C  
ATOM    170  CZ  TYR A  40      37.732   0.479   9.044  1.00 52.19           C  
ATOM    171  OH  TYR A  40      36.840   1.190   8.285  1.00 52.53           O  
ATOM    172  N   LYS A  41      42.939  -0.762   9.893  1.00 52.61           N  
ATOM    173  CA  LYS A  41      43.462  -0.098   8.729  1.00 51.83           C  
ATOM    174  C   LYS A  41      43.377  -1.041   7.529  1.00 51.09           C  
ATOM    175  O   LYS A  41      43.533  -2.261   7.661  1.00 50.84           O  
ATOM    176  CB  LYS A  41      44.895   0.373   9.005  1.00 51.81           C  
ATOM    177  CG  LYS A  41      45.774   0.386   7.789  1.00 52.38           C  
ATOM    178  CD  LYS A  41      46.438   1.743   7.570  1.00 52.98           C  
ATOM    179  CE  LYS A  41      47.085   1.794   6.177  1.00 53.07           C  
ATOM    180  NZ  LYS A  41      46.762   3.056   5.464  1.00 53.85           N  
ATOM    181  N   CYS A  42      43.100  -0.464   6.368  1.00 50.02           N  
ATOM    182  CA  CYS A  42      43.037  -1.216   5.144  1.00 49.51           C  
ATOM    183  C   CYS A  42      44.289  -1.006   4.318  1.00 49.43           C  
ATOM    184  O   CYS A  42      44.719   0.131   4.079  1.00 49.39           O  
ATOM    185  CB  CYS A  42      41.836  -0.797   4.308  1.00 49.22           C  
ATOM    186  SG  CYS A  42      40.252  -1.105   5.046  1.00 49.34           S  
ATOM    187  N   ASP A  43      44.870  -2.110   3.859  1.00 48.94           N  
ATOM    188  CA  ASP A  43      45.970  -2.024   2.923  1.00 48.42           C  
ATOM    189  C   ASP A  43      45.411  -2.141   1.523  1.00 48.23           C  
ATOM    190  O   ASP A  43      44.844  -3.158   1.166  1.00 48.23           O  
ATOM    191  CB  ASP A  43      46.975  -3.118   3.209  1.00 48.31           C  
ATOM    192  CG  ASP A  43      48.163  -3.064   2.292  1.00 48.43           C  
ATOM    193  OD1 ASP A  43      48.061  -2.432   1.213  1.00 47.41           O  
ATOM    194  OD2 ASP A  43      49.203  -3.658   2.654  1.00 48.70           O  
ATOM    195  N   CYS A  44      45.540  -1.084   0.732  1.00 48.47           N  
ATOM    196  CA  CYS A  44      44.885  -1.023  -0.572  1.00 48.41           C  
ATOM    197  C   CYS A  44      45.885  -1.249  -1.690  1.00 47.90           C  
ATOM    198  O   CYS A  44      45.535  -1.205  -2.864  1.00 47.42           O  
ATOM    199  CB  CYS A  44      44.184   0.331  -0.782  1.00 48.94           C  
ATOM    200  SG  CYS A  44      42.968   0.869   0.488  1.00 50.12           S  
ATOM    201  N   THR A  45      47.128  -1.518  -1.322  1.00 47.64           N  
ATOM    202  CA  THR A  45      48.155  -1.811  -2.305  1.00 47.49           C  
ATOM    203  C   THR A  45      47.600  -2.574  -3.503  1.00 47.86           C  
ATOM    204  O   THR A  45      47.072  -3.665  -3.371  1.00 48.14           O  
ATOM    205  CB  THR A  45      49.285  -2.651  -1.703  1.00 47.53           C  
ATOM    206  OG1 THR A  45      49.705  -2.070  -0.456  1.00 46.75           O  
ATOM    207  CG2 THR A  45      50.468  -2.750  -2.688  1.00 46.45           C  
ATOM    208  N   ARG A  46      47.735  -1.975  -4.677  1.00 48.23           N  
ATOM    209  CA  ARG A  46      47.456  -2.647  -5.929  1.00 48.45           C  
ATOM    210  C   ARG A  46      45.998  -3.043  -6.138  1.00 48.73           C  
ATOM    211  O   ARG A  46      45.688  -3.794  -7.079  1.00 48.63           O  
ATOM    212  CB  ARG A  46      48.327  -3.883  -6.054  1.00 48.60           C  
ATOM    213  CG  ARG A  46      49.526  -3.692  -6.940  1.00 48.85           C  
ATOM    214  CD  ARG A  46      50.426  -4.923  -6.903  1.00 49.60           C  
ATOM    215  NE  ARG A  46      51.567  -4.683  -6.041  1.00 49.98           N  
ATOM    216  CZ  ARG A  46      51.707  -5.192  -4.833  1.00 49.84           C  
ATOM    217  NH1 ARG A  46      50.800  -5.998  -4.352  1.00 50.06           N  
ATOM    218  NH2 ARG A  46      52.774  -4.911  -4.119  1.00 51.51           N  
ATOM    219  N   THR A  47      45.107  -2.539  -5.293  1.00 48.95           N  
ATOM    220  CA  THR A  47      43.692  -2.806  -5.468  1.00 49.29           C  
ATOM    221  C   THR A  47      43.074  -1.933  -6.536  1.00 49.90           C  
ATOM    222  O   THR A  47      42.073  -2.296  -7.119  1.00 50.10           O  
ATOM    223  CB  THR A  47      42.912  -2.543  -4.199  1.00 49.41           C  
ATOM    224  OG1 THR A  47      43.093  -1.167  -3.815  1.00 48.68           O  
ATOM    225  CG2 THR A  47      43.364  -3.495  -3.101  1.00 48.22           C  
ATOM    226  N   GLY A  48      43.655  -0.772  -6.785  1.00 50.88           N  
ATOM    227  CA  GLY A  48      43.065   0.178  -7.733  1.00 51.33           C  
ATOM    228  C   GLY A  48      42.230   1.243  -7.033  1.00 51.73           C  
ATOM    229  O   GLY A  48      41.684   2.133  -7.688  1.00 52.18           O  
ATOM    230  N   PHE A  49      42.132   1.152  -5.707  1.00 51.83           N  
ATOM    231  CA  PHE A  49      41.369   2.110  -4.918  1.00 51.98           C  
ATOM    232  C   PHE A  49      42.193   2.614  -3.756  1.00 52.37           C  
ATOM    233  O   PHE A  49      43.163   1.986  -3.357  1.00 52.47           O  
ATOM    234  CB  PHE A  49      40.109   1.466  -4.344  1.00 51.93           C  
ATOM    235  CG  PHE A  49      39.142   0.966  -5.377  1.00 52.27           C  
ATOM    236  CD1 PHE A  49      39.447  -0.134  -6.174  1.00 53.11           C  
ATOM    237  CD2 PHE A  49      37.907   1.559  -5.521  1.00 52.12           C  
ATOM    238  CE1 PHE A  49      38.540  -0.602  -7.120  1.00 52.07           C  
ATOM    239  CE2 PHE A  49      37.001   1.084  -6.456  1.00 52.34           C  
ATOM    240  CZ  PHE A  49      37.318  -0.002  -7.250  1.00 51.81           C  
ATOM    241  N   TYR A  50      41.787   3.750  -3.199  1.00 52.83           N  
ATOM    242  CA  TYR A  50      42.365   4.247  -1.959  1.00 53.15           C  
ATOM    243  C   TYR A  50      41.267   4.732  -1.029  1.00 53.10           C  
ATOM    244  O   TYR A  50      40.088   4.580  -1.329  1.00 52.86           O  
ATOM    245  CB  TYR A  50      43.366   5.364  -2.217  1.00 53.51           C  
ATOM    246  CG  TYR A  50      42.864   6.487  -3.090  1.00 54.61           C  
ATOM    247  CD1 TYR A  50      42.354   7.665  -2.534  1.00 55.95           C  
ATOM    248  CD2 TYR A  50      42.937   6.396  -4.471  1.00 55.49           C  
ATOM    249  CE1 TYR A  50      41.916   8.711  -3.343  1.00 56.50           C  
ATOM    250  CE2 TYR A  50      42.503   7.430  -5.283  1.00 56.17           C  
ATOM    251  CZ  TYR A  50      41.995   8.581  -4.721  1.00 56.96           C  
ATOM    252  OH  TYR A  50      41.575   9.585  -5.560  1.00 57.94           O  
ATOM    253  N   GLY A  51      41.657   5.322   0.100  1.00 53.37           N  
ATOM    254  CA  GLY A  51      40.696   5.755   1.130  1.00 53.58           C  
ATOM    255  C   GLY A  51      40.691   4.841   2.339  1.00 53.69           C  
ATOM    256  O   GLY A  51      41.282   3.791   2.315  1.00 53.69           O  
ATOM    257  N   GLU A  52      40.028   5.239   3.408  1.00 54.17           N  
ATOM    258  CA  GLU A  52      40.062   4.463   4.640  1.00 54.68           C  
ATOM    259  C   GLU A  52      39.653   2.995   4.402  1.00 54.88           C  
ATOM    260  O   GLU A  52      40.132   2.094   5.096  1.00 54.36           O  
ATOM    261  CB  GLU A  52      39.173   5.106   5.712  1.00 54.80           C  
ATOM    262  CG  GLU A  52      39.354   4.507   7.127  1.00 56.71           C  
ATOM    263  CD  GLU A  52      38.256   4.920   8.113  1.00 58.65           C  
ATOM    264  OE1 GLU A  52      37.363   5.708   7.722  1.00 60.55           O  
ATOM    265  OE2 GLU A  52      38.283   4.437   9.267  1.00 57.89           O  
ATOM    266  N   ASN A  53      38.789   2.774   3.408  1.00 55.04           N  
ATOM    267  CA  ASN A  53      38.146   1.482   3.183  1.00 55.26           C  
ATOM    268  C   ASN A  53      38.365   0.963   1.754  1.00 54.96           C  
ATOM    269  O   ASN A  53      37.671   0.070   1.298  1.00 54.74           O  
ATOM    270  CB  ASN A  53      36.630   1.580   3.451  1.00 55.43           C  
ATOM    271  CG  ASN A  53      36.291   1.871   4.920  1.00 57.50           C  
ATOM    272  OD1 ASN A  53      36.724   1.155   5.815  1.00 59.44           O  
ATOM    273  ND2 ASN A  53      35.529   2.943   5.163  1.00 60.92           N  
ATOM    274  N   CYS A  54      39.324   1.543   1.049  1.00 55.03           N  
ATOM    275  CA  CYS A  54      39.612   1.182  -0.345  1.00 55.18           C  
ATOM    276  C   CYS A  54      38.363   1.255  -1.222  1.00 55.79           C  
ATOM    277  O   CYS A  54      38.105   0.335  -1.996  1.00 55.90           O  
ATOM    278  CB  CYS A  54      40.207  -0.232  -0.452  1.00 54.98           C  
ATOM    279  SG  CYS A  54      41.595  -0.634   0.659  1.00 54.02           S  
ATOM    280  N   THR A  55      37.609   2.351  -1.114  1.00 56.47           N  
ATOM    281  CA  THR A  55      36.370   2.536  -1.882  1.00 56.84           C  
ATOM    282  C   THR A  55      36.443   3.667  -2.913  1.00 57.36           C  
ATOM    283  O   THR A  55      35.598   3.774  -3.784  1.00 57.65           O  
ATOM    284  CB  THR A  55      35.203   2.808  -0.946  1.00 56.85           C  
ATOM    285  OG1 THR A  55      35.607   3.752   0.048  1.00 56.91           O  
ATOM    286  CG2 THR A  55      34.766   1.513  -0.250  1.00 56.99           C  
ATOM    287  N   THR A  56      37.460   4.508  -2.823  1.00 57.89           N  
ATOM    288  CA  THR A  56      37.637   5.578  -3.781  1.00 58.07           C  
ATOM    289  C   THR A  56      38.529   5.080  -4.906  1.00 58.59           C  
ATOM    290  O   THR A  56      39.683   4.746  -4.670  1.00 58.45           O  
ATOM    291  CB  THR A  56      38.282   6.818  -3.114  1.00 58.22           C  
ATOM    292  OG1 THR A  56      37.541   7.169  -1.939  1.00 57.23           O  
ATOM    293  CG2 THR A  56      38.311   8.017  -4.083  1.00 58.05           C  
ATOM    294  N   PRO A  57      38.003   5.045  -6.140  1.00 59.35           N  
ATOM    295  CA  PRO A  57      38.735   4.553  -7.300  1.00 60.12           C  
ATOM    296  C   PRO A  57      39.794   5.508  -7.823  1.00 61.17           C  
ATOM    297  O   PRO A  57      39.638   6.713  -7.752  1.00 61.54           O  
ATOM    298  CB  PRO A  57      37.643   4.382  -8.358  1.00 59.84           C  
ATOM    299  CG  PRO A  57      36.629   5.358  -8.010  1.00 59.35           C  
ATOM    300  CD  PRO A  57      36.640   5.460  -6.499  1.00 59.54           C  
ATOM    301  N   GLU A  58      40.880   4.956  -8.336  1.00 62.33           N  
ATOM    302  CA  GLU A  58      41.879   5.761  -9.009  1.00 63.20           C  
ATOM    303  C   GLU A  58      41.382   6.028 -10.410  1.00 63.89           C  
ATOM    304  O   GLU A  58      40.600   5.252 -10.955  1.00 64.09           O  
ATOM    305  CB  GLU A  58      43.235   5.043  -9.055  1.00 63.33           C  
ATOM    306  CG  GLU A  58      43.887   4.895  -7.683  1.00 64.07           C  
ATOM    307  CD  GLU A  58      45.014   3.850  -7.642  1.00 65.15           C  
ATOM    308  OE1 GLU A  58      45.041   2.931  -8.497  1.00 64.70           O  
ATOM    309  OE2 GLU A  58      45.867   3.949  -6.730  1.00 66.01           O  
ATOM    310  N   PHE A  59      41.840   7.129 -10.988  1.00 64.74           N  
ATOM    311  CA  PHE A  59      41.374   7.549 -12.301  1.00 65.45           C  
ATOM    312  C   PHE A  59      41.375   6.369 -13.292  1.00 65.64           C  
ATOM    313  O   PHE A  59      40.346   6.058 -13.909  1.00 65.48           O  
ATOM    314  CB  PHE A  59      42.226   8.725 -12.823  1.00 65.62           C  
ATOM    315  CG  PHE A  59      41.873   9.160 -14.222  1.00 66.68           C  
ATOM    316  CD1 PHE A  59      40.602   9.667 -14.506  1.00 67.50           C  
ATOM    317  CD2 PHE A  59      42.809   9.059 -15.256  1.00 67.19           C  
ATOM    318  CE1 PHE A  59      40.267  10.061 -15.799  1.00 67.98           C  
ATOM    319  CE2 PHE A  59      42.488   9.450 -16.549  1.00 67.92           C  
ATOM    320  CZ  PHE A  59      41.213   9.953 -16.825  1.00 68.47           C  
ATOM    321  N   LEU A  60      42.519   5.711 -13.448  1.00 65.98           N  
ATOM    322  CA  LEU A  60      42.593   4.610 -14.396  1.00 66.63           C  
ATOM    323  C   LEU A  60      41.542   3.530 -14.067  1.00 66.71           C  
ATOM    324  O   LEU A  60      41.055   2.834 -14.956  1.00 66.72           O  
ATOM    325  CB  LEU A  60      44.000   4.004 -14.416  1.00 66.86           C  
ATOM    326  CG  LEU A  60      44.095   2.647 -15.136  1.00 68.08           C  
ATOM    327  CD1 LEU A  60      43.632   2.751 -16.620  1.00 68.32           C  
ATOM    328  CD2 LEU A  60      45.513   2.033 -15.026  1.00 68.34           C  
ATOM    329  N   THR A  61      41.189   3.411 -12.789  1.00 66.86           N  
ATOM    330  CA  THR A  61      40.252   2.387 -12.335  1.00 66.84           C  
ATOM    331  C   THR A  61      38.835   2.706 -12.776  1.00 67.60           C  
ATOM    332  O   THR A  61      38.050   1.796 -13.007  1.00 67.48           O  
ATOM    333  CB  THR A  61      40.264   2.235 -10.792  1.00 66.73           C  
ATOM    334  OG1 THR A  61      41.542   1.768 -10.361  1.00 65.15           O  
ATOM    335  CG2 THR A  61      39.215   1.247 -10.336  1.00 65.81           C  
ATOM    336  N   ARG A  62      38.510   3.996 -12.888  1.00 68.60           N  
ATOM    337  CA  ARG A  62      37.149   4.431 -13.259  1.00 69.47           C  
ATOM    338  C   ARG A  62      36.854   4.140 -14.713  1.00 69.65           C  
ATOM    339  O   ARG A  62      35.727   3.807 -15.061  1.00 69.57           O  
ATOM    340  CB  ARG A  62      36.942   5.929 -13.050  1.00 69.76           C  
ATOM    341  CG  ARG A  62      37.780   6.553 -11.967  1.00 71.66           C  
ATOM    342  CD  ARG A  62      37.357   7.998 -11.721  1.00 73.92           C  
ATOM    343  NE  ARG A  62      36.395   8.100 -10.621  1.00 76.21           N  
ATOM    344  CZ  ARG A  62      35.904   9.246 -10.156  1.00 78.11           C  
ATOM    345  NH1 ARG A  62      36.263  10.404 -10.712  1.00 78.75           N  
ATOM    346  NH2 ARG A  62      35.045   9.234  -9.144  1.00 78.44           N  
ATOM    347  N   ILE A  63      37.860   4.316 -15.564  1.00 70.11           N  
ATOM    348  CA  ILE A  63      37.727   3.963 -16.966  1.00 70.59           C  
ATOM    349  C   ILE A  63      37.309   2.507 -17.034  1.00 70.99           C  
ATOM    350  O   ILE A  63      36.260   2.167 -17.601  1.00 71.02           O  
ATOM    351  CB  ILE A  63      39.059   4.125 -17.735  1.00 70.68           C  
ATOM    352  CG1 ILE A  63      39.378   5.603 -17.948  1.00 70.80           C  
ATOM    353  CG2 ILE A  63      39.008   3.397 -19.087  1.00 70.75           C  
ATOM    354  CD1 ILE A  63      39.971   6.267 -16.738  1.00 71.48           C  
ATOM    355  N   LYS A  64      38.152   1.658 -16.444  1.00 71.34           N  
ATOM    356  CA  LYS A  64      37.950   0.206 -16.436  1.00 71.52           C  
ATOM    357  C   LYS A  64      36.560  -0.144 -15.922  1.00 71.31           C  
ATOM    358  O   LYS A  64      35.863  -0.973 -16.498  1.00 71.52           O  
ATOM    359  CB  LYS A  64      39.016  -0.482 -15.571  1.00 71.74           C  
ATOM    360  CG  LYS A  64      40.456  -0.322 -16.090  1.00 72.93           C  
ATOM    361  CD  LYS A  64      41.492  -0.979 -15.145  1.00 74.19           C  
ATOM    362  CE  LYS A  64      42.938  -0.800 -15.664  1.00 74.79           C  
ATOM    363  NZ  LYS A  64      43.967  -1.363 -14.733  1.00 74.67           N  
ATOM    364  N   LEU A  65      36.145   0.515 -14.852  1.00 71.08           N  
ATOM    365  CA  LEU A  65      34.841   0.243 -14.265  1.00 71.07           C  
ATOM    366  C   LEU A  65      33.661   0.674 -15.165  1.00 71.19           C  
ATOM    367  O   LEU A  65      32.519   0.279 -14.917  1.00 71.49           O  
ATOM    368  CB  LEU A  65      34.723   0.895 -12.881  1.00 70.93           C  
ATOM    369  CG  LEU A  65      35.564   0.262 -11.762  1.00 71.06           C  
ATOM    370  CD1 LEU A  65      35.113   0.803 -10.396  1.00 70.30           C  
ATOM    371  CD2 LEU A  65      35.513  -1.274 -11.791  1.00 69.73           C  
ATOM    372  N   LEU A  66      33.925   1.491 -16.188  1.00 71.03           N  
ATOM    373  CA  LEU A  66      32.884   1.912 -17.140  1.00 70.74           C  
ATOM    374  C   LEU A  66      32.956   1.116 -18.452  1.00 70.32           C  
ATOM    375  O   LEU A  66      31.943   0.929 -19.121  1.00 70.14           O  
ATOM    376  CB  LEU A  66      32.968   3.426 -17.418  1.00 70.84           C  
ATOM    377  CG  LEU A  66      32.014   4.324 -16.608  1.00 71.09           C  
ATOM    378  CD1 LEU A  66      32.065   4.035 -15.090  1.00 70.81           C  
ATOM    379  CD2 LEU A  66      32.292   5.801 -16.889  1.00 70.70           C  
ATOM    380  N   LEU A  67      34.153   0.647 -18.807  1.00 69.89           N  
ATOM    381  CA  LEU A  67      34.352  -0.155 -20.024  1.00 69.51           C  
ATOM    382  C   LEU A  67      34.290  -1.655 -19.710  1.00 69.10           C  
ATOM    383  O   LEU A  67      34.745  -2.483 -20.502  1.00 69.02           O  
ATOM    384  CB  LEU A  67      35.696   0.178 -20.701  1.00 69.53           C  
ATOM    385  CG  LEU A  67      35.781   1.510 -21.464  1.00 69.59           C  
ATOM    386  CD1 LEU A  67      34.978   2.604 -20.747  1.00 69.28           C  
ATOM    387  CD2 LEU A  67      37.243   1.932 -21.680  1.00 69.03           C  
ATOM    388  N   LYS A  68      33.730  -1.993 -18.550  1.00 68.46           N  
ATOM    389  CA  LYS A  68      33.629  -3.391 -18.125  1.00 67.83           C  
ATOM    390  C   LYS A  68      32.180  -3.862 -18.153  1.00 67.00           C  
ATOM    391  O   LYS A  68      31.352  -3.405 -17.371  1.00 66.68           O  
ATOM    392  CB  LYS A  68      34.201  -3.582 -16.714  1.00 67.98           C  
ATOM    393  CG  LYS A  68      34.157  -5.033 -16.205  1.00 68.46           C  
ATOM    394  CD  LYS A  68      34.254  -5.111 -14.674  1.00 69.14           C  
ATOM    395  CE  LYS A  68      34.286  -6.558 -14.170  1.00 69.52           C  
ATOM    396  NZ  LYS A  68      35.452  -7.297 -14.727  1.00 69.68           N  
ATOM    397  N   PRO A  69      31.872  -4.791 -19.062  1.00 66.01           N  
ATOM    398  CA  PRO A  69      30.531  -5.351 -19.138  1.00 65.31           C  
ATOM    399  C   PRO A  69      30.274  -6.252 -17.945  1.00 64.47           C  
ATOM    400  O   PRO A  69      31.212  -6.838 -17.409  1.00 64.21           O  
ATOM    401  CB  PRO A  69      30.571  -6.163 -20.431  1.00 65.40           C  
ATOM    402  CG  PRO A  69      32.011  -6.524 -20.609  1.00 65.52           C  
ATOM    403  CD  PRO A  69      32.806  -5.416 -20.015  1.00 65.82           C  
ATOM    404  N   THR A  70      29.021  -6.356 -17.523  1.00 63.49           N  
ATOM    405  CA  THR A  70      28.680  -7.276 -16.456  1.00 62.96           C  
ATOM    406  C   THR A  70      28.803  -8.722 -16.938  1.00 62.48           C  
ATOM    407  O   THR A  70      28.735  -8.994 -18.134  1.00 62.64           O  
ATOM    408  CB  THR A  70      27.256  -7.049 -15.939  1.00 62.98           C  
ATOM    409  OG1 THR A  70      26.315  -7.457 -16.939  1.00 62.84           O  
ATOM    410  CG2 THR A  70      27.047  -5.580 -15.559  1.00 62.69           C  
ATOM    411  N   PRO A  71      29.000  -9.660 -16.005  1.00 61.96           N  
ATOM    412  CA  PRO A  71      29.129 -11.058 -16.393  1.00 61.45           C  
ATOM    413  C   PRO A  71      27.888 -11.539 -17.111  1.00 61.08           C  
ATOM    414  O   PRO A  71      27.984 -12.355 -18.036  1.00 60.96           O  
ATOM    415  CB  PRO A  71      29.303 -11.783 -15.051  1.00 61.45           C  
ATOM    416  CG  PRO A  71      29.891 -10.756 -14.140  1.00 61.77           C  
ATOM    417  CD  PRO A  71      29.255  -9.455 -14.563  1.00 61.97           C  
ATOM    418  N   ASN A  72      26.735 -11.022 -16.689  1.00 60.83           N  
ATOM    419  CA  ASN A  72      25.448 -11.396 -17.293  1.00 60.60           C  
ATOM    420  C   ASN A  72      25.339 -10.909 -18.747  1.00 60.44           C  
ATOM    421  O   ASN A  72      24.698 -11.552 -19.582  1.00 60.57           O  
ATOM    422  CB  ASN A  72      24.265 -10.881 -16.456  1.00 60.58           C  
ATOM    423  CG  ASN A  72      24.046 -11.693 -15.166  1.00 60.53           C  
ATOM    424  OD1 ASN A  72      24.157 -12.923 -15.151  1.00 59.33           O  
ATOM    425  ND2 ASN A  72      23.729 -10.992 -14.079  1.00 60.96           N  
ATOM    426  N   THR A  73      25.978  -9.782 -19.053  1.00 60.08           N  
ATOM    427  CA  THR A  73      26.087  -9.314 -20.437  1.00 59.54           C  
ATOM    428  C   THR A  73      26.983 -10.257 -21.236  1.00 59.26           C  
ATOM    429  O   THR A  73      26.606 -10.762 -22.300  1.00 59.44           O  
ATOM    430  CB  THR A  73      26.681  -7.886 -20.509  1.00 59.53           C  
ATOM    431  OG1 THR A  73      25.777  -6.961 -19.898  1.00 59.11           O  
ATOM    432  CG2 THR A  73      26.936  -7.467 -21.962  1.00 58.94           C  
ATOM    433  N   VAL A  74      28.181 -10.488 -20.718  1.00 58.80           N  
ATOM    434  CA  VAL A  74      29.144 -11.339 -21.403  1.00 58.46           C  
ATOM    435  C   VAL A  74      28.537 -12.728 -21.674  1.00 58.31           C  
ATOM    436  O   VAL A  74      28.638 -13.240 -22.784  1.00 58.45           O  
ATOM    437  CB  VAL A  74      30.448 -11.473 -20.594  1.00 58.42           C  
ATOM    438  CG1 VAL A  74      31.347 -12.543 -21.192  1.00 57.85           C  
ATOM    439  CG2 VAL A  74      31.162 -10.146 -20.546  1.00 57.88           C  
ATOM    440  N   HIS A  75      27.892 -13.320 -20.672  1.00 57.90           N  
ATOM    441  CA  HIS A  75      27.267 -14.626 -20.855  1.00 57.73           C  
ATOM    442  C   HIS A  75      26.267 -14.585 -22.003  1.00 57.60           C  
ATOM    443  O   HIS A  75      26.184 -15.513 -22.818  1.00 57.16           O  
ATOM    444  CB  HIS A  75      26.549 -15.091 -19.581  1.00 57.69           C  
ATOM    445  CG  HIS A  75      25.962 -16.465 -19.700  1.00 57.01           C  
ATOM    446  ND1 HIS A  75      24.604 -16.693 -19.793  1.00 55.93           N  
ATOM    447  CD2 HIS A  75      26.554 -17.682 -19.770  1.00 56.35           C  
ATOM    448  CE1 HIS A  75      24.385 -17.989 -19.907  1.00 55.81           C  
ATOM    449  NE2 HIS A  75      25.551 -18.612 -19.891  1.00 56.09           N  
ATOM    450  N   TYR A  76      25.507 -13.496 -22.052  1.00 57.47           N  
ATOM    451  CA  TYR A  76      24.511 -13.317 -23.094  1.00 57.42           C  
ATOM    452  C   TYR A  76      25.173 -13.362 -24.467  1.00 56.77           C  
ATOM    453  O   TYR A  76      24.652 -13.973 -25.395  1.00 56.30           O  
ATOM    454  CB  TYR A  76      23.774 -11.982 -22.920  1.00 57.79           C  
ATOM    455  CG  TYR A  76      22.768 -11.722 -24.019  1.00 58.53           C  
ATOM    456  CD1 TYR A  76      21.452 -12.165 -23.897  1.00 59.41           C  
ATOM    457  CD2 TYR A  76      23.139 -11.067 -25.187  1.00 58.57           C  
ATOM    458  CE1 TYR A  76      20.524 -11.949 -24.907  1.00 59.90           C  
ATOM    459  CE2 TYR A  76      22.225 -10.844 -26.203  1.00 59.23           C  
ATOM    460  CZ  TYR A  76      20.918 -11.285 -26.059  1.00 59.85           C  
ATOM    461  OH  TYR A  76      20.012 -11.062 -27.069  1.00 59.84           O  
ATOM    462  N   ILE A  77      26.330 -12.723 -24.591  1.00 56.27           N  
ATOM    463  CA  ILE A  77      27.018 -12.677 -25.884  1.00 56.05           C  
ATOM    464  C   ILE A  77      27.609 -14.041 -26.254  1.00 55.96           C  
ATOM    465  O   ILE A  77      27.702 -14.383 -27.440  1.00 55.98           O  
ATOM    466  CB  ILE A  77      28.146 -11.620 -25.918  1.00 56.06           C  
ATOM    467  CG1 ILE A  77      27.608 -10.218 -25.608  1.00 55.86           C  
ATOM    468  CG2 ILE A  77      28.828 -11.633 -27.271  1.00 55.59           C  
ATOM    469  CD1 ILE A  77      28.681  -9.143 -25.667  1.00 55.20           C  
ATOM    470  N   LEU A  78      28.010 -14.815 -25.240  1.00 55.86           N  
ATOM    471  CA  LEU A  78      28.584 -16.148 -25.467  1.00 55.45           C  
ATOM    472  C   LEU A  78      27.498 -17.150 -25.884  1.00 55.40           C  
ATOM    473  O   LEU A  78      27.794 -18.171 -26.510  1.00 55.15           O  
ATOM    474  CB  LEU A  78      29.321 -16.673 -24.214  1.00 55.42           C  
ATOM    475  CG  LEU A  78      30.831 -16.474 -24.003  1.00 54.64           C  
ATOM    476  CD1 LEU A  78      31.533 -16.075 -25.280  1.00 53.48           C  
ATOM    477  CD2 LEU A  78      31.093 -15.477 -22.898  1.00 52.94           C  
ATOM    478  N   THR A  79      26.246 -16.854 -25.535  1.00 55.62           N  
ATOM    479  CA  THR A  79      25.156 -17.808 -25.736  1.00 55.96           C  
ATOM    480  C   THR A  79      24.150 -17.332 -26.767  1.00 56.57           C  
ATOM    481  O   THR A  79      23.072 -17.914 -26.906  1.00 56.86           O  
ATOM    482  CB  THR A  79      24.385 -18.134 -24.424  1.00 55.89           C  
ATOM    483  OG1 THR A  79      23.801 -16.945 -23.889  1.00 55.54           O  
ATOM    484  CG2 THR A  79      25.307 -18.792 -23.383  1.00 55.51           C  
ATOM    485  N   HIS A  80      24.499 -16.276 -27.490  1.00 57.20           N  
ATOM    486  CA  HIS A  80      23.707 -15.857 -28.644  1.00 57.70           C  
ATOM    487  C   HIS A  80      24.594 -15.660 -29.887  1.00 57.89           C  
ATOM    488  O   HIS A  80      25.771 -16.041 -29.891  1.00 57.73           O  
ATOM    489  CB  HIS A  80      22.921 -14.574 -28.327  1.00 57.88           C  
ATOM    490  CG  HIS A  80      21.905 -14.739 -27.237  1.00 58.65           C  
ATOM    491  ND1 HIS A  80      22.250 -14.815 -25.902  1.00 59.22           N  
ATOM    492  CD2 HIS A  80      20.555 -14.844 -27.281  1.00 58.98           C  
ATOM    493  CE1 HIS A  80      21.158 -14.957 -25.172  1.00 58.82           C  
ATOM    494  NE2 HIS A  80      20.115 -14.970 -25.983  1.00 59.41           N  
ATOM    495  N   PHE A  81      24.013 -15.069 -30.932  1.00 58.10           N  
ATOM    496  CA  PHE A  81      24.709 -14.846 -32.193  1.00 58.19           C  
ATOM    497  C   PHE A  81      25.359 -16.127 -32.700  1.00 58.63           C  
ATOM    498  O   PHE A  81      26.512 -16.135 -33.130  1.00 58.52           O  
ATOM    499  CB  PHE A  81      25.748 -13.759 -32.006  1.00 58.19           C  
ATOM    500  CG  PHE A  81      25.224 -12.545 -31.285  1.00 58.49           C  
ATOM    501  CD1 PHE A  81      25.411 -12.404 -29.922  1.00 58.61           C  
ATOM    502  CD2 PHE A  81      24.533 -11.558 -31.964  1.00 58.98           C  
ATOM    503  CE1 PHE A  81      24.931 -11.300 -29.251  1.00 58.71           C  
ATOM    504  CE2 PHE A  81      24.055 -10.445 -31.297  1.00 59.01           C  
ATOM    505  CZ  PHE A  81      24.254 -10.318 -29.938  1.00 58.97           C  
ATOM    506  N   LYS A  82      24.595 -17.211 -32.649  1.00 59.23           N  
ATOM    507  CA  LYS A  82      25.077 -18.529 -33.042  1.00 59.90           C  
ATOM    508  C   LYS A  82      25.794 -18.503 -34.384  1.00 60.09           C  
ATOM    509  O   LYS A  82      26.751 -19.249 -34.608  1.00 60.20           O  
ATOM    510  CB  LYS A  82      23.904 -19.515 -33.096  1.00 60.05           C  
ATOM    511  CG  LYS A  82      24.304 -20.920 -33.509  1.00 61.24           C  
ATOM    512  CD  LYS A  82      23.401 -21.971 -32.855  1.00 62.63           C  
ATOM    513  CE  LYS A  82      23.948 -23.380 -33.054  1.00 63.49           C  
ATOM    514  NZ  LYS A  82      23.396 -24.334 -32.035  1.00 64.30           N  
ATOM    515  N   GLY A  83      25.321 -17.637 -35.277  1.00 60.44           N  
ATOM    516  CA  GLY A  83      25.893 -17.522 -36.622  1.00 60.26           C  
ATOM    517  C   GLY A  83      27.317 -16.977 -36.607  1.00 60.17           C  
ATOM    518  O   GLY A  83      28.205 -17.508 -37.285  1.00 60.14           O  
ATOM    519  N   VAL A  84      27.534 -15.923 -35.817  1.00 59.68           N  
ATOM    520  CA  VAL A  84      28.852 -15.309 -35.705  1.00 59.33           C  
ATOM    521  C   VAL A  84      29.874 -16.276 -35.091  1.00 59.12           C  
ATOM    522  O   VAL A  84      30.992 -16.434 -35.597  1.00 59.28           O  
ATOM    523  CB  VAL A  84      28.797 -14.032 -34.851  1.00 59.46           C  
ATOM    524  CG1 VAL A  84      30.181 -13.392 -34.764  1.00 58.96           C  
ATOM    525  CG2 VAL A  84      27.778 -13.052 -35.423  1.00 59.42           C  
ATOM    526  N   TRP A  85      29.487 -16.924 -33.999  1.00 58.58           N  
ATOM    527  CA  TRP A  85      30.383 -17.856 -33.317  1.00 58.06           C  
ATOM    528  C   TRP A  85      30.745 -18.987 -34.268  1.00 58.57           C  
ATOM    529  O   TRP A  85      31.853 -19.515 -34.252  1.00 58.49           O  
ATOM    530  CB  TRP A  85      29.744 -18.403 -32.024  1.00 57.42           C  
ATOM    531  CG  TRP A  85      29.625 -17.358 -30.965  1.00 54.54           C  
ATOM    532  CD1 TRP A  85      28.477 -16.834 -30.462  1.00 52.65           C  
ATOM    533  CD2 TRP A  85      30.702 -16.681 -30.302  1.00 50.83           C  
ATOM    534  NE1 TRP A  85      28.769 -15.885 -29.516  1.00 51.46           N  
ATOM    535  CE2 TRP A  85      30.130 -15.769 -29.408  1.00 50.86           C  
ATOM    536  CE3 TRP A  85      32.092 -16.763 -30.380  1.00 49.72           C  
ATOM    537  CZ2 TRP A  85      30.899 -14.943 -28.594  1.00 51.01           C  
ATOM    538  CZ3 TRP A  85      32.853 -15.946 -29.569  1.00 50.08           C  
ATOM    539  CH2 TRP A  85      32.258 -15.049 -28.690  1.00 50.28           C  
ATOM    540  N   ASN A  86      29.802 -19.335 -35.125  1.00 59.15           N  
ATOM    541  CA  ASN A  86      30.034 -20.390 -36.084  1.00 59.68           C  
ATOM    542  C   ASN A  86      31.201 -20.052 -36.996  1.00 59.73           C  
ATOM    543  O   ASN A  86      31.932 -20.947 -37.427  1.00 59.71           O  
ATOM    544  CB  ASN A  86      28.785 -20.617 -36.917  1.00 59.86           C  
ATOM    545  CG  ASN A  86      28.579 -22.071 -37.235  1.00 61.79           C  
ATOM    546  OD1 ASN A  86      27.898 -22.797 -36.478  1.00 63.49           O  
ATOM    547  ND2 ASN A  86      29.191 -22.532 -38.337  1.00 62.89           N  
ATOM    548  N   ILE A  87      31.362 -18.756 -37.289  1.00 59.91           N  
ATOM    549  CA  ILE A  87      32.458 -18.264 -38.133  1.00 60.03           C  
ATOM    550  C   ILE A  87      33.743 -18.190 -37.326  1.00 60.25           C  
ATOM    551  O   ILE A  87      34.809 -18.603 -37.801  1.00 60.08           O  
ATOM    552  CB  ILE A  87      32.169 -16.845 -38.694  1.00 60.19           C  
ATOM    553  CG1 ILE A  87      31.071 -16.891 -39.769  1.00 60.28           C  
ATOM    554  CG2 ILE A  87      33.457 -16.209 -39.259  1.00 59.75           C  
ATOM    555  CD1 ILE A  87      30.546 -15.503 -40.172  1.00 59.11           C  
ATOM    556  N   VAL A  88      33.638 -17.645 -36.112  1.00 60.42           N  
ATOM    557  CA  VAL A  88      34.795 -17.535 -35.224  1.00 60.50           C  
ATOM    558  C   VAL A  88      35.375 -18.908 -34.903  1.00 60.47           C  
ATOM    559  O   VAL A  88      36.579 -19.095 -34.904  1.00 60.42           O  
ATOM    560  CB  VAL A  88      34.447 -16.835 -33.917  1.00 60.53           C  
ATOM    561  CG1 VAL A  88      35.558 -17.055 -32.906  1.00 60.72           C  
ATOM    562  CG2 VAL A  88      34.218 -15.347 -34.163  1.00 60.49           C  
ATOM    563  N   ASN A  89      34.511 -19.876 -34.654  1.00 60.55           N  
ATOM    564  CA  ASN A  89      34.972 -21.213 -34.325  1.00 60.66           C  
ATOM    565  C   ASN A  89      35.780 -21.841 -35.426  1.00 61.24           C  
ATOM    566  O   ASN A  89      36.454 -22.840 -35.193  1.00 61.50           O  
ATOM    567  CB  ASN A  89      33.800 -22.116 -33.979  1.00 60.33           C  
ATOM    568  CG  ASN A  89      33.204 -21.767 -32.659  1.00 59.66           C  
ATOM    569  OD1 ASN A  89      33.862 -21.157 -31.816  1.00 58.93           O  
ATOM    570  ND2 ASN A  89      31.949 -22.111 -32.469  1.00 58.57           N  
ATOM    571  N   ASN A  90      35.717 -21.269 -36.627  1.00 61.90           N  
ATOM    572  CA  ASN A  90      36.387 -21.872 -37.797  1.00 62.29           C  
ATOM    573  C   ASN A  90      37.569 -21.054 -38.308  1.00 62.31           C  
ATOM    574  O   ASN A  90      38.192 -21.422 -39.300  1.00 62.49           O  
ATOM    575  CB  ASN A  90      35.395 -22.121 -38.937  1.00 62.43           C  
ATOM    576  CG  ASN A  90      34.410 -23.220 -38.620  1.00 63.11           C  
ATOM    577  OD1 ASN A  90      34.796 -24.313 -38.198  1.00 63.22           O  
ATOM    578  ND2 ASN A  90      33.123 -22.935 -38.814  1.00 63.86           N  
ATOM    579  N   ILE A  91      37.858 -19.947 -37.624  1.00 62.40           N  
ATOM    580  CA  ILE A  91      39.062 -19.156 -37.870  1.00 62.47           C  
ATOM    581  C   ILE A  91      40.036 -19.366 -36.716  1.00 62.33           C  
ATOM    582  O   ILE A  91      39.991 -18.645 -35.714  1.00 62.18           O  
ATOM    583  CB  ILE A  91      38.746 -17.650 -37.984  1.00 62.77           C  
ATOM    584  CG1 ILE A  91      37.868 -17.375 -39.209  1.00 63.17           C  
ATOM    585  CG2 ILE A  91      40.037 -16.838 -38.072  1.00 62.63           C  
ATOM    586  CD1 ILE A  91      37.448 -15.925 -39.345  1.00 64.18           C  
ATOM    587  N   PRO A  92      40.918 -20.368 -36.857  1.00 62.22           N  
ATOM    588  CA  PRO A  92      41.801 -20.831 -35.785  1.00 62.10           C  
ATOM    589  C   PRO A  92      42.475 -19.728 -34.978  1.00 62.02           C  
ATOM    590  O   PRO A  92      42.636 -19.860 -33.756  1.00 62.31           O  
ATOM    591  CB  PRO A  92      42.836 -21.673 -36.536  1.00 62.06           C  
ATOM    592  CG  PRO A  92      42.049 -22.278 -37.662  1.00 62.18           C  
ATOM    593  CD  PRO A  92      41.034 -21.217 -38.060  1.00 62.18           C  
ATOM    594  N   PHE A  93      42.851 -18.646 -35.635  1.00 61.80           N  
ATOM    595  CA  PHE A  93      43.530 -17.563 -34.938  1.00 62.03           C  
ATOM    596  C   PHE A  93      42.577 -16.708 -34.071  1.00 61.33           C  
ATOM    597  O   PHE A  93      42.985 -16.126 -33.061  1.00 61.33           O  
ATOM    598  CB  PHE A  93      44.303 -16.712 -35.950  1.00 62.52           C  
ATOM    599  CG  PHE A  93      44.165 -15.231 -35.741  1.00 64.62           C  
ATOM    600  CD1 PHE A  93      44.931 -14.568 -34.783  1.00 65.75           C  
ATOM    601  CD2 PHE A  93      43.284 -14.494 -36.533  1.00 66.92           C  
ATOM    602  CE1 PHE A  93      44.805 -13.196 -34.606  1.00 67.02           C  
ATOM    603  CE2 PHE A  93      43.152 -13.115 -36.364  1.00 67.82           C  
ATOM    604  CZ  PHE A  93      43.910 -12.465 -35.401  1.00 67.79           C  
ATOM    605  N   LEU A  94      41.305 -16.658 -34.454  1.00 60.64           N  
ATOM    606  CA  LEU A  94      40.294 -15.957 -33.658  1.00 60.05           C  
ATOM    607  C   LEU A  94      39.858 -16.831 -32.485  1.00 59.52           C  
ATOM    608  O   LEU A  94      39.739 -16.375 -31.339  1.00 59.59           O  
ATOM    609  CB  LEU A  94      39.071 -15.612 -34.507  1.00 60.14           C  
ATOM    610  CG  LEU A  94      38.975 -14.151 -34.963  1.00 60.41           C  
ATOM    611  CD1 LEU A  94      37.920 -13.998 -36.053  1.00 59.93           C  
ATOM    612  CD2 LEU A  94      38.687 -13.229 -33.768  1.00 59.86           C  
ATOM    613  N   ARG A  95      39.611 -18.097 -32.776  1.00 58.49           N  
ATOM    614  CA  ARG A  95      39.290 -19.026 -31.726  1.00 57.80           C  
ATOM    615  C   ARG A  95      40.375 -18.984 -30.665  1.00 57.54           C  
ATOM    616  O   ARG A  95      40.086 -19.008 -29.467  1.00 57.49           O  
ATOM    617  CB  ARG A  95      39.172 -20.429 -32.280  1.00 57.63           C  
ATOM    618  CG  ARG A  95      38.649 -21.392 -31.275  1.00 56.92           C  
ATOM    619  CD  ARG A  95      38.540 -22.774 -31.837  1.00 55.69           C  
ATOM    620  NE  ARG A  95      38.185 -23.687 -30.769  1.00 55.41           N  
ATOM    621  CZ  ARG A  95      38.417 -24.989 -30.790  1.00 54.28           C  
ATOM    622  NH1 ARG A  95      39.016 -25.524 -31.828  1.00 54.64           N  
ATOM    623  NH2 ARG A  95      38.055 -25.742 -29.764  1.00 54.25           N  
ATOM    624  N   SER A  96      41.626 -18.901 -31.102  1.00 57.14           N  
ATOM    625  CA  SER A  96      42.748 -18.847 -30.166  1.00 57.00           C  
ATOM    626  C   SER A  96      42.752 -17.538 -29.357  1.00 57.03           C  
ATOM    627  O   SER A  96      42.985 -17.535 -28.139  1.00 57.38           O  
ATOM    628  CB  SER A  96      44.084 -19.020 -30.897  1.00 56.94           C  
ATOM    629  OG  SER A  96      44.342 -20.381 -31.205  1.00 56.72           O  
ATOM    630  N   LEU A  97      42.470 -16.427 -30.028  1.00 56.74           N  
ATOM    631  CA  LEU A  97      42.452 -15.118 -29.365  1.00 56.33           C  
ATOM    632  C   LEU A  97      41.341 -15.045 -28.305  1.00 55.86           C  
ATOM    633  O   LEU A  97      41.511 -14.407 -27.262  1.00 55.59           O  
ATOM    634  CB  LEU A  97      42.273 -14.013 -30.413  1.00 56.49           C  
ATOM    635  CG  LEU A  97      42.712 -12.581 -30.064  1.00 56.44           C  
ATOM    636  CD1 LEU A  97      42.528 -11.677 -31.295  1.00 55.74           C  
ATOM    637  CD2 LEU A  97      41.966 -12.026 -28.842  1.00 55.78           C  
ATOM    638  N   ILE A  98      40.213 -15.706 -28.574  1.00 55.58           N  
ATOM    639  CA  ILE A  98      39.055 -15.681 -27.668  1.00 55.52           C  
ATOM    640  C   ILE A  98      39.272 -16.553 -26.417  1.00 55.50           C  
ATOM    641  O   ILE A  98      38.986 -16.132 -25.285  1.00 55.25           O  
ATOM    642  CB  ILE A  98      37.774 -16.149 -28.396  1.00 55.50           C  
ATOM    643  CG1 ILE A  98      37.487 -15.251 -29.612  1.00 56.29           C  
ATOM    644  CG2 ILE A  98      36.601 -16.161 -27.444  1.00 55.15           C  
ATOM    645  CD1 ILE A  98      37.165 -13.801 -29.255  1.00 56.66           C  
ATOM    646  N   MET A  99      39.774 -17.768 -26.633  1.00 55.39           N  
ATOM    647  CA  MET A  99      40.005 -18.713 -25.551  1.00 55.25           C  
ATOM    648  C   MET A  99      41.060 -18.133 -24.626  1.00 55.62           C  
ATOM    649  O   MET A  99      41.017 -18.312 -23.415  1.00 55.43           O  
ATOM    650  CB  MET A  99      40.484 -20.061 -26.111  1.00 55.10           C  
ATOM    651  CG  MET A  99      40.558 -21.143 -25.071  1.00 53.96           C  
ATOM    652  SD  MET A  99      38.914 -21.413 -24.425  1.00 53.39           S  
ATOM    653  CE  MET A  99      39.264 -22.237 -22.886  1.00 51.84           C  
ATOM    654  N   LYS A 100      42.024 -17.448 -25.224  1.00 56.38           N  
ATOM    655  CA  LYS A 100      43.102 -16.820 -24.474  1.00 56.92           C  
ATOM    656  C   LYS A 100      42.505 -15.794 -23.548  1.00 57.07           C  
ATOM    657  O   LYS A 100      42.944 -15.632 -22.416  1.00 56.86           O  
ATOM    658  CB  LYS A 100      44.122 -16.176 -25.426  1.00 57.20           C  
ATOM    659  CG  LYS A 100      45.029 -15.091 -24.804  1.00 58.31           C  
ATOM    660  CD  LYS A 100      46.151 -14.647 -25.782  1.00 59.22           C  
ATOM    661  CE  LYS A 100      47.220 -15.750 -25.933  1.00 60.25           C  
ATOM    662  NZ  LYS A 100      48.129 -15.628 -27.101  1.00 60.22           N  
ATOM    663  N   TYR A 101      41.477 -15.109 -24.022  1.00 57.57           N  
ATOM    664  CA  TYR A 101      40.844 -14.091 -23.198  1.00 58.07           C  
ATOM    665  C   TYR A 101      40.054 -14.761 -22.086  1.00 57.62           C  
ATOM    666  O   TYR A 101      40.058 -14.286 -20.956  1.00 57.63           O  
ATOM    667  CB  TYR A 101      39.945 -13.164 -24.031  1.00 58.45           C  
ATOM    668  CG  TYR A 101      38.844 -12.507 -23.216  1.00 61.17           C  
ATOM    669  CD1 TYR A 101      39.101 -11.379 -22.416  1.00 62.40           C  
ATOM    670  CD2 TYR A 101      37.537 -13.031 -23.230  1.00 63.40           C  
ATOM    671  CE1 TYR A 101      38.084 -10.790 -21.656  1.00 63.45           C  
ATOM    672  CE2 TYR A 101      36.506 -12.450 -22.472  1.00 64.03           C  
ATOM    673  CZ  TYR A 101      36.783 -11.331 -21.689  1.00 64.61           C  
ATOM    674  OH  TYR A 101      35.757 -10.768 -20.942  1.00 65.70           O  
ATOM    675  N   VAL A 102      39.382 -15.868 -22.390  1.00 57.38           N  
ATOM    676  CA  VAL A 102      38.546 -16.517 -21.377  1.00 57.24           C  
ATOM    677  C   VAL A 102      39.453 -17.062 -20.290  1.00 57.04           C  
ATOM    678  O   VAL A 102      39.121 -16.995 -19.103  1.00 57.02           O  
ATOM    679  CB  VAL A 102      37.604 -17.630 -21.945  1.00 57.13           C  
ATOM    680  CG1 VAL A 102      37.226 -17.324 -23.384  1.00 57.13           C  
ATOM    681  CG2 VAL A 102      38.230 -19.001 -21.829  1.00 56.73           C  
ATOM    682  N   LEU A 103      40.615 -17.553 -20.709  1.00 56.75           N  
ATOM    683  CA  LEU A 103      41.621 -18.067 -19.778  1.00 56.76           C  
ATOM    684  C   LEU A 103      42.113 -16.947 -18.850  1.00 57.01           C  
ATOM    685  O   LEU A 103      42.013 -17.047 -17.616  1.00 57.12           O  
ATOM    686  CB  LEU A 103      42.802 -18.698 -20.532  1.00 56.53           C  
ATOM    687  CG  LEU A 103      42.822 -20.225 -20.662  1.00 55.95           C  
ATOM    688  CD1 LEU A 103      41.436 -20.795 -20.763  1.00 55.86           C  
ATOM    689  CD2 LEU A 103      43.645 -20.660 -21.841  1.00 55.03           C  
ATOM    690  N   THR A 104      42.603 -15.867 -19.448  1.00 57.15           N  
ATOM    691  CA  THR A 104      43.317 -14.835 -18.693  1.00 57.43           C  
ATOM    692  C   THR A 104      42.412 -13.873 -17.914  1.00 57.88           C  
ATOM    693  O   THR A 104      42.809 -13.360 -16.865  1.00 57.93           O  
ATOM    694  CB  THR A 104      44.213 -13.995 -19.622  1.00 57.32           C  
ATOM    695  OG1 THR A 104      43.445 -13.533 -20.738  1.00 56.87           O  
ATOM    696  CG2 THR A 104      45.380 -14.812 -20.120  1.00 56.83           C  
ATOM    697  N   SER A 105      41.205 -13.618 -18.414  1.00 58.30           N  
ATOM    698  CA  SER A 105      40.337 -12.621 -17.781  1.00 58.61           C  
ATOM    699  C   SER A 105      40.063 -12.986 -16.342  1.00 59.06           C  
ATOM    700  O   SER A 105      39.931 -12.117 -15.474  1.00 59.37           O  
ATOM    701  CB  SER A 105      39.012 -12.503 -18.523  1.00 58.49           C  
ATOM    702  OG  SER A 105      38.333 -13.740 -18.526  1.00 58.21           O  
ATOM    703  N   ARG A 106      39.990 -14.284 -16.105  1.00 59.47           N  
ATOM    704  CA  ARG A 106      39.637 -14.817 -14.799  1.00 59.85           C  
ATOM    705  C   ARG A 106      40.825 -14.895 -13.829  1.00 59.89           C  
ATOM    706  O   ARG A 106      40.643 -14.817 -12.611  1.00 60.00           O  
ATOM    707  CB  ARG A 106      39.028 -16.209 -14.969  1.00 59.93           C  
ATOM    708  CG  ARG A 106      37.558 -16.265 -14.630  1.00 60.17           C  
ATOM    709  CD  ARG A 106      36.672 -16.329 -15.846  1.00 59.95           C  
ATOM    710  NE  ARG A 106      35.274 -16.203 -15.455  1.00 59.56           N  
ATOM    711  CZ  ARG A 106      34.258 -16.347 -16.289  1.00 59.03           C  
ATOM    712  NH1 ARG A 106      34.500 -16.636 -17.556  1.00 58.70           N  
ATOM    713  NH2 ARG A 106      33.012 -16.207 -15.857  1.00 59.24           N  
ATOM    714  N   SER A 107      42.031 -15.058 -14.374  1.00 59.74           N  
ATOM    715  CA  SER A 107      43.230 -15.342 -13.562  1.00 59.42           C  
ATOM    716  C   SER A 107      43.323 -14.506 -12.315  1.00 58.51           C  
ATOM    717  O   SER A 107      43.610 -15.021 -11.247  1.00 58.88           O  
ATOM    718  CB  SER A 107      44.518 -15.131 -14.372  1.00 59.62           C  
ATOM    719  OG  SER A 107      45.119 -16.386 -14.677  1.00 60.48           O  
ATOM    720  N   TYR A 108      43.082 -13.214 -12.473  1.00 57.37           N  
ATOM    721  CA  TYR A 108      43.292 -12.248 -11.412  1.00 56.46           C  
ATOM    722  C   TYR A 108      42.378 -12.489 -10.212  1.00 54.97           C  
ATOM    723  O   TYR A 108      42.542 -11.853  -9.175  1.00 55.12           O  
ATOM    724  CB  TYR A 108      43.095 -10.817 -11.959  1.00 56.97           C  
ATOM    725  CG  TYR A 108      41.642 -10.360 -11.972  1.00 58.54           C  
ATOM    726  CD1 TYR A 108      41.117  -9.600 -10.918  1.00 59.56           C  
ATOM    727  CD2 TYR A 108      40.788 -10.717 -13.013  1.00 59.71           C  
ATOM    728  CE1 TYR A 108      39.781  -9.203 -10.917  1.00 59.92           C  
ATOM    729  CE2 TYR A 108      39.454 -10.334 -13.015  1.00 60.19           C  
ATOM    730  CZ  TYR A 108      38.954  -9.582 -11.978  1.00 60.66           C  
ATOM    731  OH  TYR A 108      37.625  -9.221 -12.018  1.00 61.06           O  
ATOM    732  N   LEU A 109      41.431 -13.417 -10.331  1.00 53.17           N  
ATOM    733  CA  LEU A 109      40.453 -13.641  -9.246  1.00 51.70           C  
ATOM    734  C   LEU A 109      40.937 -14.658  -8.219  1.00 50.30           C  
ATOM    735  O   LEU A 109      40.295 -14.856  -7.205  1.00 49.86           O  
ATOM    736  CB  LEU A 109      39.091 -14.115  -9.777  1.00 51.57           C  
ATOM    737  CG  LEU A 109      37.978 -13.117 -10.118  1.00 50.95           C  
ATOM    738  CD1 LEU A 109      38.002 -11.855  -9.229  1.00 49.79           C  
ATOM    739  CD2 LEU A 109      38.050 -12.743 -11.572  1.00 50.34           C  
ATOM    740  N   ILE A 110      42.059 -15.311  -8.493  1.00 48.83           N  
ATOM    741  CA  ILE A 110      42.553 -16.349  -7.592  1.00 47.49           C  
ATOM    742  C   ILE A 110      43.911 -15.984  -7.035  1.00 46.51           C  
ATOM    743  O   ILE A 110      44.806 -15.620  -7.778  1.00 46.05           O  
ATOM    744  CB  ILE A 110      42.673 -17.732  -8.288  1.00 47.45           C  
ATOM    745  CG1 ILE A 110      41.342 -18.133  -8.911  1.00 47.15           C  
ATOM    746  CG2 ILE A 110      43.125 -18.782  -7.276  1.00 45.92           C  
ATOM    747  CD1 ILE A 110      40.274 -18.370  -7.867  1.00 47.23           C  
ATOM    748  N   ASP A 111      44.060 -16.097  -5.721  1.00 45.65           N  
ATOM    749  CA  ASP A 111      45.352 -15.859  -5.094  1.00 45.15           C  
ATOM    750  C   ASP A 111      46.275 -17.048  -5.367  1.00 44.48           C  
ATOM    751  O   ASP A 111      45.964 -18.193  -5.051  1.00 44.19           O  
ATOM    752  CB  ASP A 111      45.221 -15.664  -3.587  1.00 45.23           C  
ATOM    753  CG  ASP A 111      44.386 -14.437  -3.205  1.00 46.07           C  
ATOM    754  OD1 ASP A 111      44.175 -13.534  -4.059  1.00 46.12           O  
ATOM    755  OD2 ASP A 111      43.960 -14.388  -2.022  1.00 45.85           O  
ATOM    756  N   SER A 112      47.414 -16.782  -5.975  1.00 43.71           N  
ATOM    757  CA  SER A 112      48.341 -17.845  -6.281  1.00 43.34           C  
ATOM    758  C   SER A 112      49.711 -17.223  -6.339  1.00 42.75           C  
ATOM    759  O   SER A 112      49.983 -16.418  -7.202  1.00 43.09           O  
ATOM    760  CB  SER A 112      47.976 -18.515  -7.622  1.00 43.30           C  
ATOM    761  OG  SER A 112      48.841 -19.599  -7.909  1.00 43.59           O  
ATOM    762  N   PRO A 113      50.583 -17.579  -5.400  1.00 42.54           N  
ATOM    763  CA  PRO A 113      50.400 -18.547  -4.308  1.00 42.00           C  
ATOM    764  C   PRO A 113      49.160 -18.291  -3.456  1.00 41.15           C  
ATOM    765  O   PRO A 113      48.720 -17.162  -3.319  1.00 41.05           O  
ATOM    766  CB  PRO A 113      51.658 -18.358  -3.463  1.00 42.18           C  
ATOM    767  CG  PRO A 113      52.698 -17.874  -4.424  1.00 42.65           C  
ATOM    768  CD  PRO A 113      51.956 -17.046  -5.453  1.00 42.64           C  
ATOM    769  N   PRO A 114      48.613 -19.360  -2.865  1.00 40.27           N  
ATOM    770  CA  PRO A 114      47.451 -19.291  -1.988  1.00 39.48           C  
ATOM    771  C   PRO A 114      47.739 -18.521  -0.709  1.00 38.59           C  
ATOM    772  O   PRO A 114      48.884 -18.325  -0.317  1.00 37.71           O  
ATOM    773  CB  PRO A 114      47.169 -20.766  -1.683  1.00 39.50           C  
ATOM    774  CG  PRO A 114      48.484 -21.437  -1.837  1.00 39.72           C  
ATOM    775  CD  PRO A 114      49.163 -20.726  -2.947  1.00 40.02           C  
ATOM    776  N   THR A 115      46.679 -18.092  -0.059  1.00 38.13           N  
ATOM    777  CA  THR A 115      46.828 -17.260   1.106  1.00 37.70           C  
ATOM    778  C   THR A 115      46.190 -17.881   2.349  1.00 37.55           C  
ATOM    779  O   THR A 115      46.861 -18.460   3.173  1.00 36.77           O  
ATOM    780  CB  THR A 115      46.220 -15.884   0.858  1.00 37.50           C  
ATOM    781  OG1 THR A 115      44.851 -16.035   0.512  1.00 37.68           O  
ATOM    782  CG2 THR A 115      46.908 -15.210  -0.271  1.00 37.17           C  
ATOM    783  N   TYR A 116      44.889 -17.742   2.488  1.00 37.68           N  
ATOM    784  CA  TYR A 116      44.277 -18.029   3.765  1.00 38.39           C  
ATOM    785  C   TYR A 116      43.840 -19.493   3.879  1.00 37.98           C  
ATOM    786  O   TYR A 116      43.875 -20.227   2.900  1.00 37.84           O  
ATOM    787  CB  TYR A 116      43.075 -17.086   4.010  1.00 38.54           C  
ATOM    788  CG  TYR A 116      43.353 -15.603   3.842  1.00 40.54           C  
ATOM    789  CD1 TYR A 116      42.889 -14.907   2.724  1.00 42.84           C  
ATOM    790  CD2 TYR A 116      44.042 -14.892   4.802  1.00 42.37           C  
ATOM    791  CE1 TYR A 116      43.124 -13.552   2.564  1.00 43.10           C  
ATOM    792  CE2 TYR A 116      44.288 -13.526   4.651  1.00 42.92           C  
ATOM    793  CZ  TYR A 116      43.822 -12.862   3.528  1.00 43.29           C  
ATOM    794  OH  TYR A 116      44.053 -11.509   3.339  1.00 43.06           O  
ATOM    795  N   ASN A 117      43.427 -19.892   5.084  1.00 37.73           N  
ATOM    796  CA  ASN A 117      42.704 -21.166   5.280  1.00 37.86           C  
ATOM    797  C   ASN A 117      41.810 -21.128   6.526  1.00 37.59           C  
ATOM    798  O   ASN A 117      41.721 -20.090   7.190  1.00 37.55           O  
ATOM    799  CB  ASN A 117      43.677 -22.349   5.299  1.00 37.74           C  
ATOM    800  CG  ASN A 117      44.554 -22.381   6.534  1.00 38.24           C  
ATOM    801  OD1 ASN A 117      44.163 -21.933   7.621  1.00 38.69           O  
ATOM    802  ND2 ASN A 117      45.754 -22.933   6.373  1.00 37.93           N  
ATOM    803  N   VAL A 118      41.152 -22.240   6.845  1.00 37.32           N  
ATOM    804  CA  VAL A 118      40.170 -22.260   7.934  1.00 37.21           C  
ATOM    805  C   VAL A 118      40.692 -21.675   9.261  1.00 37.70           C  
ATOM    806  O   VAL A 118      39.905 -21.147  10.052  1.00 37.42           O  
ATOM    807  CB  VAL A 118      39.652 -23.681   8.239  1.00 37.46           C  
ATOM    808  CG1 VAL A 118      40.768 -24.569   8.792  1.00 37.13           C  
ATOM    809  CG2 VAL A 118      38.486 -23.624   9.234  1.00 35.80           C  
ATOM    810  N   HIS A 119      42.003 -21.782   9.510  1.00 38.01           N  
ATOM    811  CA  HIS A 119      42.588 -21.333  10.779  1.00 38.14           C  
ATOM    812  C   HIS A 119      43.337 -20.007  10.709  1.00 38.36           C  
ATOM    813  O   HIS A 119      43.740 -19.492  11.741  1.00 38.72           O  
ATOM    814  CB  HIS A 119      43.553 -22.374  11.345  1.00 38.30           C  
ATOM    815  CG  HIS A 119      42.877 -23.608  11.859  1.00 39.19           C  
ATOM    816  ND1 HIS A 119      43.546 -24.796  12.046  1.00 39.21           N  
ATOM    817  CD2 HIS A 119      41.587 -23.845  12.193  1.00 39.37           C  
ATOM    818  CE1 HIS A 119      42.698 -25.712  12.480  1.00 39.00           C  
ATOM    819  NE2 HIS A 119      41.504 -25.161  12.581  1.00 39.55           N  
ATOM    820  N   TYR A 120      43.527 -19.457   9.510  1.00 38.11           N  
ATOM    821  CA  TYR A 120      44.336 -18.263   9.346  1.00 37.56           C  
ATOM    822  C   TYR A 120      43.635 -17.199   8.510  1.00 37.67           C  
ATOM    823  O   TYR A 120      43.380 -17.383   7.326  1.00 37.16           O  
ATOM    824  CB  TYR A 120      45.714 -18.624   8.747  1.00 37.57           C  
ATOM    825  CG  TYR A 120      46.568 -19.382   9.729  1.00 37.28           C  
ATOM    826  CD1 TYR A 120      46.576 -20.780   9.750  1.00 37.22           C  
ATOM    827  CD2 TYR A 120      47.313 -18.709  10.678  1.00 37.53           C  
ATOM    828  CE1 TYR A 120      47.314 -21.481  10.697  1.00 37.59           C  
ATOM    829  CE2 TYR A 120      48.060 -19.391  11.631  1.00 37.17           C  
ATOM    830  CZ  TYR A 120      48.054 -20.773  11.646  1.00 37.05           C  
ATOM    831  OH  TYR A 120      48.810 -21.436  12.594  1.00 33.38           O  
ATOM    832  N   GLY A 121      43.355 -16.068   9.157  1.00 37.88           N  
ATOM    833  CA  GLY A 121      42.652 -14.943   8.537  1.00 37.90           C  
ATOM    834  C   GLY A 121      43.641 -13.872   8.130  1.00 37.92           C  
ATOM    835  O   GLY A 121      43.280 -12.796   7.687  1.00 37.51           O  
ATOM    836  N   TYR A 122      44.910 -14.192   8.321  1.00 38.11           N  
ATOM    837  CA  TYR A 122      46.003 -13.343   7.903  1.00 37.94           C  
ATOM    838  C   TYR A 122      47.033 -14.296   7.338  1.00 37.96           C  
ATOM    839  O   TYR A 122      47.123 -15.432   7.793  1.00 37.97           O  
ATOM    840  CB  TYR A 122      46.596 -12.609   9.102  1.00 37.95           C  
ATOM    841  CG  TYR A 122      46.987 -13.535  10.236  1.00 37.89           C  
ATOM    842  CD1 TYR A 122      48.245 -14.087  10.308  1.00 37.62           C  
ATOM    843  CD2 TYR A 122      46.083 -13.868  11.213  1.00 37.64           C  
ATOM    844  CE1 TYR A 122      48.586 -14.944  11.338  1.00 37.50           C  
ATOM    845  CE2 TYR A 122      46.415 -14.715  12.246  1.00 37.87           C  
ATOM    846  CZ  TYR A 122      47.667 -15.265  12.305  1.00 37.32           C  
ATOM    847  OH  TYR A 122      48.004 -16.134  13.331  1.00 36.66           O  
ATOM    848  N   LYS A 123      47.811 -13.853   6.359  1.00 37.89           N  
ATOM    849  CA  LYS A 123      48.826 -14.717   5.779  1.00 37.93           C  
ATOM    850  C   LYS A 123      49.846 -15.130   6.795  1.00 37.87           C  
ATOM    851  O   LYS A 123      50.293 -14.324   7.600  1.00 38.10           O  
ATOM    852  CB  LYS A 123      49.548 -14.034   4.641  1.00 38.24           C  
ATOM    853  CG  LYS A 123      48.674 -13.836   3.430  1.00 39.71           C  
ATOM    854  CD  LYS A 123      49.224 -12.768   2.499  1.00 40.44           C  
ATOM    855  CE  LYS A 123      48.133 -11.792   2.091  1.00 41.67           C  
ATOM    856  NZ  LYS A 123      48.324 -10.435   2.705  1.00 43.22           N  
ATOM    857  N   SER A 124      50.204 -16.409   6.743  1.00 37.81           N  
ATOM    858  CA  SER A 124      51.231 -16.963   7.606  1.00 37.58           C  
ATOM    859  C   SER A 124      51.958 -18.018   6.810  1.00 37.16           C  
ATOM    860  O   SER A 124      51.452 -18.479   5.794  1.00 36.88           O  
ATOM    861  CB  SER A 124      50.601 -17.617   8.816  1.00 37.78           C  
ATOM    862  OG  SER A 124      49.750 -18.675   8.404  1.00 38.94           O  
ATOM    863  N   TRP A 125      53.144 -18.393   7.269  1.00 36.64           N  
ATOM    864  CA  TRP A 125      53.892 -19.436   6.607  1.00 36.15           C  
ATOM    865  C   TRP A 125      53.213 -20.785   6.798  1.00 36.29           C  
ATOM    866  O   TRP A 125      53.351 -21.701   5.975  1.00 35.96           O  
ATOM    867  CB  TRP A 125      55.331 -19.528   7.119  1.00 35.91           C  
ATOM    868  CG  TRP A 125      56.058 -20.456   6.266  1.00 35.17           C  
ATOM    869  CD1 TRP A 125      56.243 -21.793   6.476  1.00 33.41           C  
ATOM    870  CD2 TRP A 125      56.594 -20.162   4.980  1.00 33.77           C  
ATOM    871  NE1 TRP A 125      56.903 -22.342   5.406  1.00 33.12           N  
ATOM    872  CE2 TRP A 125      57.134 -21.364   4.472  1.00 33.32           C  
ATOM    873  CE3 TRP A 125      56.684 -18.988   4.209  1.00 33.95           C  
ATOM    874  CZ2 TRP A 125      57.758 -21.439   3.224  1.00 31.94           C  
ATOM    875  CZ3 TRP A 125      57.310 -19.047   2.972  1.00 34.06           C  
ATOM    876  CH2 TRP A 125      57.847 -20.282   2.487  1.00 33.55           C  
ATOM    877  N   GLU A 126      52.503 -20.915   7.907  1.00 36.41           N  
ATOM    878  CA  GLU A 126      51.778 -22.135   8.180  1.00 36.55           C  
ATOM    879  C   GLU A 126      50.703 -22.250   7.082  1.00 36.68           C  
ATOM    880  O   GLU A 126      50.556 -23.290   6.439  1.00 36.83           O  
ATOM    881  CB  GLU A 126      51.181 -22.087   9.590  1.00 36.45           C  
ATOM    882  CG  GLU A 126      50.372 -23.314   9.981  1.00 36.92           C  
ATOM    883  CD  GLU A 126      51.196 -24.575  10.032  1.00 36.92           C  
ATOM    884  OE1 GLU A 126      50.581 -25.636   9.945  1.00 37.59           O  
ATOM    885  OE2 GLU A 126      52.438 -24.505  10.153  1.00 37.32           O  
ATOM    886  N   ALA A 127      49.992 -21.159   6.824  1.00 36.47           N  
ATOM    887  CA  ALA A 127      48.889 -21.211   5.875  1.00 36.60           C  
ATOM    888  C   ALA A 127      49.421 -21.545   4.508  1.00 36.88           C  
ATOM    889  O   ALA A 127      48.899 -22.441   3.809  1.00 36.75           O  
ATOM    890  CB  ALA A 127      48.157 -19.939   5.826  1.00 36.02           C  
ATOM    891  N   PHE A 128      50.484 -20.852   4.123  1.00 37.09           N  
ATOM    892  CA  PHE A 128      51.077 -21.160   2.847  1.00 37.23           C  
ATOM    893  C   PHE A 128      51.633 -22.581   2.783  1.00 37.33           C  
ATOM    894  O   PHE A 128      51.432 -23.240   1.814  1.00 37.82           O  
ATOM    895  CB  PHE A 128      52.186 -20.205   2.480  1.00 36.79           C  
ATOM    896  CG  PHE A 128      53.050 -20.737   1.395  1.00 36.85           C  
ATOM    897  CD1 PHE A 128      52.617 -20.717   0.088  1.00 37.28           C  
ATOM    898  CD2 PHE A 128      54.263 -21.348   1.688  1.00 37.45           C  
ATOM    899  CE1 PHE A 128      53.407 -21.250  -0.927  1.00 37.28           C  
ATOM    900  CE2 PHE A 128      55.049 -21.885   0.695  1.00 37.21           C  
ATOM    901  CZ  PHE A 128      54.617 -21.845  -0.621  1.00 36.52           C  
ATOM    902  N   SER A 129      52.336 -23.054   3.798  1.00 37.90           N  
ATOM    903  CA  SER A 129      53.117 -24.286   3.634  1.00 38.21           C  
ATOM    904  C   SER A 129      52.359 -25.584   3.890  1.00 38.11           C  
ATOM    905  O   SER A 129      52.758 -26.615   3.393  1.00 38.15           O  
ATOM    906  CB  SER A 129      54.391 -24.262   4.495  1.00 38.39           C  
ATOM    907  OG  SER A 129      54.101 -24.332   5.883  1.00 38.86           O  
ATOM    908  N   ASN A 130      51.282 -25.546   4.663  1.00 38.51           N  
ATOM    909  CA  ASN A 130      50.622 -26.784   5.093  1.00 38.46           C  
ATOM    910  C   ASN A 130      49.675 -27.265   4.030  1.00 38.13           C  
ATOM    911  O   ASN A 130      48.619 -26.671   3.789  1.00 38.02           O  
ATOM    912  CB  ASN A 130      49.904 -26.608   6.438  1.00 38.66           C  
ATOM    913  CG  ASN A 130      49.606 -27.931   7.109  1.00 38.46           C  
ATOM    914  OD1 ASN A 130      49.362 -28.936   6.438  1.00 33.87           O  
ATOM    915  ND2 ASN A 130      49.653 -27.932   8.459  1.00 40.76           N  
ATOM    916  N   LEU A 131      50.080 -28.354   3.389  1.00 38.06           N  
ATOM    917  CA  LEU A 131      49.380 -28.863   2.224  1.00 37.47           C  
ATOM    918  C   LEU A 131      48.087 -29.626   2.549  1.00 37.36           C  
ATOM    919  O   LEU A 131      47.300 -29.939   1.642  1.00 36.99           O  
ATOM    920  CB  LEU A 131      50.336 -29.718   1.397  1.00 37.24           C  
ATOM    921  CG  LEU A 131      51.428 -28.902   0.682  1.00 36.62           C  
ATOM    922  CD1 LEU A 131      52.327 -29.836  -0.133  1.00 34.33           C  
ATOM    923  CD2 LEU A 131      50.825 -27.749  -0.187  1.00 35.08           C  
ATOM    924  N   SER A 132      47.843 -29.863   3.835  1.00 37.28           N  
ATOM    925  CA  SER A 132      46.666 -30.611   4.294  1.00 37.54           C  
ATOM    926  C   SER A 132      45.397 -29.771   4.369  1.00 37.62           C  
ATOM    927  O   SER A 132      44.300 -30.310   4.578  1.00 37.69           O  
ATOM    928  CB  SER A 132      46.916 -31.187   5.682  1.00 37.71           C  
ATOM    929  OG  SER A 132      47.877 -32.220   5.627  1.00 39.27           O  
ATOM    930  N   TYR A 133      45.555 -28.456   4.234  1.00 37.38           N  
ATOM    931  CA  TYR A 133      44.437 -27.531   4.318  1.00 37.15           C  
ATOM    932  C   TYR A 133      43.837 -27.285   2.923  1.00 36.77           C  
ATOM    933  O   TYR A 133      44.557 -27.145   1.945  1.00 36.32           O  
ATOM    934  CB  TYR A 133      44.918 -26.165   4.851  1.00 37.30           C  
ATOM    935  CG  TYR A 133      45.124 -26.000   6.340  1.00 37.79           C  
ATOM    936  CD1 TYR A 133      46.394 -26.000   6.880  1.00 38.03           C  
ATOM    937  CD2 TYR A 133      44.056 -25.773   7.193  1.00 37.94           C  
ATOM    938  CE1 TYR A 133      46.586 -25.806   8.224  1.00 38.82           C  
ATOM    939  CE2 TYR A 133      44.245 -25.605   8.537  1.00 37.79           C  
ATOM    940  CZ  TYR A 133      45.513 -25.609   9.047  1.00 38.29           C  
ATOM    941  OH  TYR A 133      45.722 -25.412  10.400  1.00 39.77           O  
ATOM    942  N   TYR A 134      42.524 -27.179   2.836  1.00 36.31           N  
ATOM    943  CA  TYR A 134      41.970 -26.507   1.706  1.00 36.15           C  
ATOM    944  C   TYR A 134      42.315 -25.025   1.911  1.00 36.88           C  
ATOM    945  O   TYR A 134      42.278 -24.505   3.051  1.00 36.84           O  
ATOM    946  CB  TYR A 134      40.462 -26.662   1.666  1.00 36.29           C  
ATOM    947  CG  TYR A 134      39.934 -28.033   1.304  1.00 35.75           C  
ATOM    948  CD1 TYR A 134      40.097 -28.547   0.035  1.00 35.68           C  
ATOM    949  CD2 TYR A 134      39.234 -28.778   2.218  1.00 35.97           C  
ATOM    950  CE1 TYR A 134      39.597 -29.799  -0.312  1.00 36.45           C  
ATOM    951  CE2 TYR A 134      38.726 -30.017   1.890  1.00 37.12           C  
ATOM    952  CZ  TYR A 134      38.913 -30.529   0.622  1.00 36.68           C  
ATOM    953  OH  TYR A 134      38.410 -31.746   0.286  1.00 33.90           O  
ATOM    954  N   THR A 135      42.632 -24.323   0.830  1.00 36.89           N  
ATOM    955  CA  THR A 135      42.873 -22.892   0.949  1.00 36.80           C  
ATOM    956  C   THR A 135      41.532 -22.202   0.990  1.00 37.31           C  
ATOM    957  O   THR A 135      40.491 -22.853   0.867  1.00 36.95           O  
ATOM    958  CB  THR A 135      43.767 -22.313  -0.199  1.00 37.02           C  
ATOM    959  OG1 THR A 135      44.273 -21.041   0.212  1.00 36.86           O  
ATOM    960  CG2 THR A 135      43.019 -22.205  -1.545  1.00 34.43           C  
ATOM    961  N   ARG A 136      41.565 -20.888   1.175  1.00 37.74           N  
ATOM    962  CA  ARG A 136      40.346 -20.106   1.276  1.00 37.97           C  
ATOM    963  C   ARG A 136      40.374 -18.839   0.374  1.00 38.40           C  
ATOM    964  O   ARG A 136      41.344 -18.076   0.372  1.00 38.29           O  
ATOM    965  CB  ARG A 136      40.125 -19.746   2.737  1.00 37.73           C  
ATOM    966  CG  ARG A 136      39.511 -20.862   3.552  1.00 37.00           C  
ATOM    967  CD  ARG A 136      38.025 -20.973   3.301  1.00 35.90           C  
ATOM    968  NE  ARG A 136      37.257 -20.010   4.078  1.00 34.32           N  
ATOM    969  CZ  ARG A 136      36.831 -20.224   5.305  1.00 33.73           C  
ATOM    970  NH1 ARG A 136      37.117 -21.351   5.920  1.00 35.79           N  
ATOM    971  NH2 ARG A 136      36.123 -19.316   5.926  1.00 34.95           N  
ATOM    972  N   ALA A 137      39.312 -18.638  -0.400  1.00 38.67           N  
ATOM    973  CA  ALA A 137      39.213 -17.471  -1.260  1.00 39.13           C  
ATOM    974  C   ALA A 137      38.927 -16.205  -0.429  1.00 39.48           C  
ATOM    975  O   ALA A 137      39.385 -15.110  -0.755  1.00 39.22           O  
ATOM    976  CB  ALA A 137      38.149 -17.695  -2.321  1.00 39.07           C  
ATOM    977  N   LEU A 138      38.201 -16.385   0.661  1.00 39.92           N  
ATOM    978  CA  LEU A 138      37.991 -15.338   1.647  1.00 40.37           C  
ATOM    979  C   LEU A 138      38.337 -15.886   3.022  1.00 40.66           C  
ATOM    980  O   LEU A 138      38.016 -17.032   3.342  1.00 40.54           O  
ATOM    981  CB  LEU A 138      36.535 -14.865   1.648  1.00 40.53           C  
ATOM    982  CG  LEU A 138      36.151 -13.753   0.650  1.00 41.16           C  
ATOM    983  CD1 LEU A 138      34.679 -13.396   0.830  1.00 41.45           C  
ATOM    984  CD2 LEU A 138      37.021 -12.510   0.802  1.00 39.18           C  
ATOM    985  N   PRO A 139      38.968 -15.054   3.855  1.00 40.93           N  
ATOM    986  CA  PRO A 139      39.357 -15.471   5.184  1.00 41.31           C  
ATOM    987  C   PRO A 139      38.158 -15.753   6.048  1.00 41.25           C  
ATOM    988  O   PRO A 139      37.110 -15.163   5.847  1.00 41.20           O  
ATOM    989  CB  PRO A 139      40.104 -14.261   5.730  1.00 41.10           C  
ATOM    990  CG  PRO A 139      39.482 -13.127   5.042  1.00 40.77           C  
ATOM    991  CD  PRO A 139      39.204 -13.623   3.653  1.00 41.07           C  
ATOM    992  N   PRO A 140      38.313 -16.677   6.993  1.00 41.65           N  
ATOM    993  CA  PRO A 140      37.244 -16.926   7.939  1.00 42.20           C  
ATOM    994  C   PRO A 140      36.875 -15.668   8.728  1.00 42.90           C  
ATOM    995  O   PRO A 140      37.664 -14.740   8.829  1.00 42.95           O  
ATOM    996  CB  PRO A 140      37.839 -17.992   8.874  1.00 41.87           C  
ATOM    997  CG  PRO A 140      39.308 -17.966   8.663  1.00 41.65           C  
ATOM    998  CD  PRO A 140      39.487 -17.538   7.236  1.00 41.59           C  
ATOM    999  N   VAL A 141      35.659 -15.648   9.245  1.00 43.59           N  
ATOM   1000  CA  VAL A 141      35.243 -14.691  10.238  1.00 44.04           C  
ATOM   1001  C   VAL A 141      35.943 -15.027  11.560  1.00 45.04           C  
ATOM   1002  O   VAL A 141      35.867 -16.163  12.067  1.00 45.19           O  
ATOM   1003  CB  VAL A 141      33.723 -14.779  10.429  1.00 44.16           C  
ATOM   1004  CG1 VAL A 141      33.263 -13.838  11.557  1.00 43.44           C  
ATOM   1005  CG2 VAL A 141      32.997 -14.516   9.087  1.00 43.03           C  
ATOM   1006  N   ALA A 142      36.629 -14.041  12.119  1.00 45.82           N  
ATOM   1007  CA  ALA A 142      37.377 -14.233  13.360  1.00 46.63           C  
ATOM   1008  C   ALA A 142      36.542 -14.889  14.435  1.00 47.49           C  
ATOM   1009  O   ALA A 142      35.354 -14.660  14.544  1.00 47.29           O  
ATOM   1010  CB  ALA A 142      37.903 -12.900  13.870  1.00 46.66           C  
ATOM   1011  N   ASP A 143      37.186 -15.692  15.257  1.00 48.95           N  
ATOM   1012  CA  ASP A 143      36.467 -16.444  16.275  1.00 50.19           C  
ATOM   1013  C   ASP A 143      35.761 -15.551  17.272  1.00 50.96           C  
ATOM   1014  O   ASP A 143      34.816 -15.985  17.919  1.00 51.26           O  
ATOM   1015  CB  ASP A 143      37.407 -17.383  17.036  1.00 50.18           C  
ATOM   1016  CG  ASP A 143      37.626 -18.694  16.315  1.00 50.70           C  
ATOM   1017  OD1 ASP A 143      37.039 -18.889  15.232  1.00 49.48           O  
ATOM   1018  OD2 ASP A 143      38.396 -19.530  16.834  1.00 51.79           O  
ATOM   1019  N   ASP A 144      36.215 -14.318  17.426  1.00 51.92           N  
ATOM   1020  CA  ASP A 144      35.639 -13.475  18.470  1.00 52.75           C  
ATOM   1021  C   ASP A 144      34.813 -12.328  17.892  1.00 52.81           C  
ATOM   1022  O   ASP A 144      34.641 -11.286  18.532  1.00 53.58           O  
ATOM   1023  CB  ASP A 144      36.724 -12.939  19.407  1.00 52.86           C  
ATOM   1024  CG  ASP A 144      37.474 -11.799  18.808  1.00 53.59           C  
ATOM   1025  OD1 ASP A 144      37.599 -11.768  17.569  1.00 53.95           O  
ATOM   1026  OD2 ASP A 144      37.909 -10.920  19.573  1.00 55.61           O  
ATOM   1027  N   CYS A 145      34.293 -12.527  16.693  1.00 52.50           N  
ATOM   1028  CA  CYS A 145      33.316 -11.600  16.156  1.00 52.22           C  
ATOM   1029  C   CYS A 145      31.972 -11.877  16.836  1.00 52.25           C  
ATOM   1030  O   CYS A 145      31.686 -13.006  17.226  1.00 51.87           O  
ATOM   1031  CB  CYS A 145      33.230 -11.752  14.645  1.00 52.07           C  
ATOM   1032  SG  CYS A 145      34.789 -11.282  13.808  1.00 51.22           S  
ATOM   1033  N   PRO A 146      31.154 -10.828  17.019  1.00 52.35           N  
ATOM   1034  CA  PRO A 146      29.892 -10.984  17.755  1.00 52.22           C  
ATOM   1035  C   PRO A 146      28.835 -11.830  17.025  1.00 51.94           C  
ATOM   1036  O   PRO A 146      27.943 -12.364  17.659  1.00 51.74           O  
ATOM   1037  CB  PRO A 146      29.410  -9.534  17.937  1.00 52.11           C  
ATOM   1038  CG  PRO A 146      30.046  -8.768  16.826  1.00 52.05           C  
ATOM   1039  CD  PRO A 146      31.359  -9.444  16.545  1.00 52.18           C  
ATOM   1040  N   THR A 147      28.929 -11.933  15.706  1.00 51.89           N  
ATOM   1041  CA  THR A 147      27.983 -12.748  14.945  1.00 51.77           C  
ATOM   1042  C   THR A 147      28.685 -13.676  13.982  1.00 51.50           C  
ATOM   1043  O   THR A 147      29.850 -13.501  13.678  1.00 51.35           O  
ATOM   1044  CB  THR A 147      27.001 -11.890  14.125  1.00 51.87           C  
ATOM   1045  OG1 THR A 147      27.696 -11.239  13.055  1.00 51.21           O  
ATOM   1046  CG2 THR A 147      26.317 -10.850  15.034  1.00 51.86           C  
ATOM   1047  N   PRO A 148      27.964 -14.678  13.497  1.00 51.64           N  
ATOM   1048  CA  PRO A 148      28.562 -15.669  12.618  1.00 51.57           C  
ATOM   1049  C   PRO A 148      29.036 -15.069  11.327  1.00 51.25           C  
ATOM   1050  O   PRO A 148      30.060 -15.483  10.827  1.00 51.22           O  
ATOM   1051  CB  PRO A 148      27.425 -16.651  12.369  1.00 51.62           C  
ATOM   1052  CG  PRO A 148      26.563 -16.518  13.576  1.00 51.76           C  
ATOM   1053  CD  PRO A 148      26.612 -15.061  13.917  1.00 51.77           C  
ATOM   1054  N   MET A 149      28.316 -14.075  10.822  1.00 51.30           N  
ATOM   1055  CA  MET A 149      28.684 -13.428   9.558  1.00 51.39           C  
ATOM   1056  C   MET A 149      29.593 -12.232   9.762  1.00 51.18           C  
ATOM   1057  O   MET A 149      29.962 -11.564   8.801  1.00 50.70           O  
ATOM   1058  CB  MET A 149      27.435 -13.007   8.768  1.00 51.45           C  
ATOM   1059  CG  MET A 149      26.681 -14.183   8.154  1.00 51.58           C  
ATOM   1060  SD  MET A 149      27.748 -15.156   7.085  1.00 52.18           S  
ATOM   1061  CE  MET A 149      26.866 -16.689   6.874  1.00 50.19           C  
ATOM   1062  N   GLY A 150      29.950 -11.972  11.017  1.00 51.44           N  
ATOM   1063  CA  GLY A 150      30.776 -10.811  11.376  1.00 51.79           C  
ATOM   1064  C   GLY A 150      30.140  -9.938  12.448  1.00 51.89           C  
ATOM   1065  O   GLY A 150      30.261 -10.230  13.627  1.00 51.90           O  
ATOM   1066  N   VAL A 151      29.457  -8.871  12.029  1.00 52.12           N  
ATOM   1067  CA  VAL A 151      28.684  -8.016  12.940  1.00 52.17           C  
ATOM   1068  C   VAL A 151      27.182  -8.024  12.612  1.00 52.75           C  
ATOM   1069  O   VAL A 151      26.368  -7.636  13.445  1.00 52.98           O  
ATOM   1070  CB  VAL A 151      29.168  -6.554  12.908  1.00 52.01           C  
ATOM   1071  CG1 VAL A 151      30.620  -6.470  13.312  1.00 51.66           C  
ATOM   1072  CG2 VAL A 151      28.939  -5.923  11.529  1.00 51.55           C  
ATOM   1073  N   LYS A 152      26.815  -8.456  11.405  1.00 53.32           N  
ATOM   1074  CA  LYS A 152      25.419  -8.430  10.965  1.00 53.53           C  
ATOM   1075  C   LYS A 152      24.710  -9.700  11.353  1.00 53.80           C  
ATOM   1076  O   LYS A 152      25.349 -10.717  11.583  1.00 53.73           O  
ATOM   1077  CB  LYS A 152      25.331  -8.269   9.448  1.00 53.82           C  
ATOM   1078  CG  LYS A 152      26.112  -7.104   8.892  1.00 54.04           C  
ATOM   1079  CD  LYS A 152      25.708  -6.804   7.471  1.00 54.51           C  
ATOM   1080  CE  LYS A 152      25.794  -5.307   7.185  1.00 55.11           C  
ATOM   1081  NZ  LYS A 152      25.416  -4.987   5.786  1.00 55.73           N  
ATOM   1082  N   GLY A 153      23.384  -9.636  11.416  1.00 54.27           N  
ATOM   1083  CA  GLY A 153      22.556 -10.796  11.736  1.00 54.69           C  
ATOM   1084  C   GLY A 153      22.372 -11.077  13.213  1.00 55.22           C  
ATOM   1085  O   GLY A 153      22.687 -10.243  14.049  1.00 55.88           O  
ATOM   1086  N   ASN A 154      21.850 -12.256  13.536  1.00 55.83           N  
ATOM   1087  CA  ASN A 154      21.575 -12.634  14.919  1.00 56.33           C  
ATOM   1088  C   ASN A 154      22.698 -13.503  15.450  1.00 56.47           C  
ATOM   1089  O   ASN A 154      23.515 -13.984  14.682  1.00 56.35           O  
ATOM   1090  CB  ASN A 154      20.232 -13.386  15.016  1.00 56.65           C  
ATOM   1091  CG  ASN A 154      19.035 -12.556  14.499  1.00 57.43           C  
ATOM   1092  OD1 ASN A 154      18.979 -11.320  14.657  1.00 58.66           O  
ATOM   1093  ND2 ASN A 154      18.070 -13.238  13.896  1.00 56.60           N  
ATOM   1094  N   LYS A 155      22.725 -13.710  16.761  1.00 57.03           N  
ATOM   1095  CA  LYS A 155      23.819 -14.427  17.424  1.00 57.57           C  
ATOM   1096  C   LYS A 155      24.037 -15.798  16.800  1.00 57.14           C  
ATOM   1097  O   LYS A 155      25.115 -16.379  16.884  1.00 56.91           O  
ATOM   1098  CB  LYS A 155      23.541 -14.565  18.930  1.00 58.21           C  
ATOM   1099  CG  LYS A 155      23.408 -13.200  19.687  1.00 60.98           C  
ATOM   1100  CD  LYS A 155      24.589 -12.235  19.373  1.00 63.53           C  
ATOM   1101  CE  LYS A 155      24.193 -10.766  19.475  1.00 64.41           C  
ATOM   1102  NZ  LYS A 155      23.907 -10.400  20.895  1.00 65.93           N  
ATOM   1103  N   GLU A 156      22.996 -16.311  16.162  1.00 56.77           N  
ATOM   1104  CA  GLU A 156      23.086 -17.579  15.446  1.00 56.35           C  
ATOM   1105  C   GLU A 156      22.325 -17.540  14.132  1.00 54.80           C  
ATOM   1106  O   GLU A 156      21.335 -16.842  13.976  1.00 54.21           O  
ATOM   1107  CB  GLU A 156      22.563 -18.725  16.306  1.00 56.98           C  
ATOM   1108  CG  GLU A 156      23.470 -19.056  17.476  1.00 59.77           C  
ATOM   1109  CD  GLU A 156      22.679 -19.464  18.719  1.00 63.74           C  
ATOM   1110  OE1 GLU A 156      22.946 -18.898  19.811  1.00 66.09           O  
ATOM   1111  OE2 GLU A 156      21.777 -20.332  18.590  1.00 65.84           O  
ATOM   1112  N   LEU A 157      22.825 -18.301  13.178  1.00 53.22           N  
ATOM   1113  CA  LEU A 157      22.166 -18.441  11.915  1.00 51.99           C  
ATOM   1114  C   LEU A 157      20.907 -19.277  12.092  1.00 50.99           C  
ATOM   1115  O   LEU A 157      20.749 -19.970  13.086  1.00 50.62           O  
ATOM   1116  CB  LEU A 157      23.125 -19.084  10.916  1.00 52.02           C  
ATOM   1117  CG  LEU A 157      23.858 -18.118   9.971  1.00 51.93           C  
ATOM   1118  CD1 LEU A 157      23.645 -16.646  10.356  1.00 52.22           C  
ATOM   1119  CD2 LEU A 157      25.348 -18.466   9.898  1.00 50.77           C  
ATOM   1120  N   PRO A 158      19.992 -19.198  11.128  1.00 50.09           N  
ATOM   1121  CA  PRO A 158      18.784 -19.995  11.130  1.00 49.54           C  
ATOM   1122  C   PRO A 158      19.035 -21.492  11.175  1.00 49.24           C  
ATOM   1123  O   PRO A 158      20.009 -21.990  10.626  1.00 48.98           O  
ATOM   1124  CB  PRO A 158      18.103 -19.628   9.810  1.00 49.60           C  
ATOM   1125  CG  PRO A 158      19.039 -18.755   9.076  1.00 49.89           C  
ATOM   1126  CD  PRO A 158      19.990 -18.195  10.056  1.00 50.01           C  
ATOM   1127  N   ASP A 159      18.142 -22.186  11.868  1.00 48.83           N  
ATOM   1128  CA  ASP A 159      18.116 -23.631  11.900  1.00 48.68           C  
ATOM   1129  C   ASP A 159      18.480 -24.158  10.517  1.00 48.19           C  
ATOM   1130  O   ASP A 159      17.798 -23.860   9.530  1.00 47.66           O  
ATOM   1131  CB  ASP A 159      16.706 -24.094  12.293  1.00 48.73           C  
ATOM   1132  CG  ASP A 159      16.674 -25.496  12.818  1.00 49.60           C  
ATOM   1133  OD1 ASP A 159      16.245 -25.656  13.962  1.00 53.66           O  
ATOM   1134  OD2 ASP A 159      17.068 -26.442  12.117  1.00 51.26           O  
ATOM   1135  N   SER A 160      19.564 -24.919  10.435  1.00 47.68           N  
ATOM   1136  CA  SER A 160      19.997 -25.417   9.133  1.00 47.78           C  
ATOM   1137  C   SER A 160      18.930 -26.366   8.527  1.00 48.03           C  
ATOM   1138  O   SER A 160      18.679 -26.374   7.322  1.00 47.89           O  
ATOM   1139  CB  SER A 160      21.371 -26.089   9.228  1.00 47.31           C  
ATOM   1140  OG  SER A 160      21.314 -27.260  10.012  1.00 46.35           O  
ATOM   1141  N   LYS A 161      18.288 -27.136   9.391  1.00 48.50           N  
ATOM   1142  CA  LYS A 161      17.217 -28.037   8.992  1.00 48.67           C  
ATOM   1143  C   LYS A 161      16.072 -27.257   8.382  1.00 48.14           C  
ATOM   1144  O   LYS A 161      15.450 -27.683   7.416  1.00 47.69           O  
ATOM   1145  CB  LYS A 161      16.718 -28.822  10.216  1.00 49.11           C  
ATOM   1146  CG  LYS A 161      15.459 -29.681   9.978  1.00 50.71           C  
ATOM   1147  CD  LYS A 161      15.320 -30.780  11.062  1.00 52.55           C  
ATOM   1148  CE  LYS A 161      13.899 -30.876  11.651  1.00 53.24           C  
ATOM   1149  NZ  LYS A 161      12.860 -31.173  10.649  1.00 53.21           N  
ATOM   1150  N   GLU A 162      15.803 -26.096   8.942  1.00 48.00           N  
ATOM   1151  CA  GLU A 162      14.687 -25.293   8.459  1.00 48.16           C  
ATOM   1152  C   GLU A 162      14.925 -24.818   7.041  1.00 47.01           C  
ATOM   1153  O   GLU A 162      14.004 -24.734   6.232  1.00 46.91           O  
ATOM   1154  CB  GLU A 162      14.500 -24.063   9.340  1.00 49.10           C  
ATOM   1155  CG  GLU A 162      13.050 -23.712   9.583  1.00 51.42           C  
ATOM   1156  CD  GLU A 162      12.521 -24.486  10.754  1.00 54.61           C  
ATOM   1157  OE1 GLU A 162      11.943 -25.581  10.557  1.00 55.88           O  
ATOM   1158  OE2 GLU A 162      12.746 -24.002  11.883  1.00 57.52           O  
ATOM   1159  N   VAL A 163      16.170 -24.459   6.768  1.00 46.11           N  
ATOM   1160  CA  VAL A 163      16.556 -23.933   5.465  1.00 45.48           C  
ATOM   1161  C   VAL A 163      16.528 -25.091   4.483  1.00 44.95           C  
ATOM   1162  O   VAL A 163      16.057 -24.973   3.361  1.00 44.40           O  
ATOM   1163  CB  VAL A 163      17.978 -23.321   5.493  1.00 45.39           C  
ATOM   1164  CG1 VAL A 163      18.342 -22.805   4.142  1.00 44.27           C  
ATOM   1165  CG2 VAL A 163      18.071 -22.213   6.538  1.00 45.14           C  
ATOM   1166  N   LEU A 164      17.048 -26.217   4.946  1.00 44.58           N  
ATOM   1167  CA  LEU A 164      17.060 -27.447   4.179  1.00 44.31           C  
ATOM   1168  C   LEU A 164      15.666 -27.727   3.668  1.00 44.30           C  
ATOM   1169  O   LEU A 164      15.420 -27.834   2.461  1.00 44.26           O  
ATOM   1170  CB  LEU A 164      17.468 -28.606   5.091  1.00 44.19           C  
ATOM   1171  CG  LEU A 164      18.117 -29.844   4.502  1.00 43.78           C  
ATOM   1172  CD1 LEU A 164      17.643 -31.038   5.290  1.00 42.87           C  
ATOM   1173  CD2 LEU A 164      17.797 -29.995   3.049  1.00 42.95           C  
ATOM   1174  N   GLU A 165      14.756 -27.856   4.617  1.00 44.46           N  
ATOM   1175  CA  GLU A 165      13.414 -28.301   4.319  1.00 44.85           C  
ATOM   1176  C   GLU A 165      12.642 -27.270   3.535  1.00 44.92           C  
ATOM   1177  O   GLU A 165      11.867 -27.616   2.664  1.00 44.75           O  
ATOM   1178  CB  GLU A 165      12.671 -28.694   5.612  1.00 44.82           C  
ATOM   1179  CG  GLU A 165      13.193 -30.005   6.194  1.00 45.45           C  
ATOM   1180  CD  GLU A 165      12.491 -30.433   7.463  1.00 47.40           C  
ATOM   1181  OE1 GLU A 165      11.689 -29.632   7.995  1.00 48.20           O  
ATOM   1182  OE2 GLU A 165      12.744 -31.575   7.930  1.00 48.59           O  
ATOM   1183  N   LYS A 166      12.861 -26.001   3.830  1.00 45.19           N  
ATOM   1184  CA  LYS A 166      12.005 -24.972   3.257  1.00 45.68           C  
ATOM   1185  C   LYS A 166      12.359 -24.638   1.808  1.00 45.35           C  
ATOM   1186  O   LYS A 166      11.455 -24.460   0.977  1.00 45.47           O  
ATOM   1187  CB  LYS A 166      11.976 -23.709   4.139  1.00 45.98           C  
ATOM   1188  CG  LYS A 166      11.184 -23.900   5.430  1.00 47.45           C  
ATOM   1189  CD  LYS A 166      10.325 -22.677   5.757  1.00 49.70           C  
ATOM   1190  CE  LYS A 166       9.353 -22.945   6.922  1.00 50.45           C  
ATOM   1191  NZ  LYS A 166      10.005 -22.860   8.264  1.00 50.68           N  
ATOM   1192  N   VAL A 167      13.647 -24.552   1.487  1.00 44.97           N  
ATOM   1193  CA  VAL A 167      14.020 -24.127   0.145  1.00 44.77           C  
ATOM   1194  C   VAL A 167      14.974 -25.057  -0.561  1.00 44.69           C  
ATOM   1195  O   VAL A 167      15.297 -24.815  -1.707  1.00 44.69           O  
ATOM   1196  CB  VAL A 167      14.587 -22.681   0.115  1.00 44.63           C  
ATOM   1197  CG1 VAL A 167      13.554 -21.720   0.639  1.00 44.29           C  
ATOM   1198  CG2 VAL A 167      15.883 -22.561   0.907  1.00 44.52           C  
ATOM   1199  N   LEU A 168      15.409 -26.133   0.080  1.00 44.84           N  
ATOM   1200  CA  LEU A 168      16.358 -27.048  -0.595  1.00 45.09           C  
ATOM   1201  C   LEU A 168      15.803 -28.410  -1.041  1.00 44.87           C  
ATOM   1202  O   LEU A 168      16.200 -28.922  -2.083  1.00 44.75           O  
ATOM   1203  CB  LEU A 168      17.613 -27.251   0.260  1.00 44.99           C  
ATOM   1204  CG  LEU A 168      18.451 -25.982   0.439  1.00 44.92           C  
ATOM   1205  CD1 LEU A 168      19.855 -26.331   0.880  1.00 44.20           C  
ATOM   1206  CD2 LEU A 168      18.495 -25.205  -0.855  1.00 44.49           C  
ATOM   1207  N   LEU A 169      14.914 -29.001  -0.251  1.00 44.90           N  
ATOM   1208  CA  LEU A 169      14.398 -30.337  -0.564  1.00 44.97           C  
ATOM   1209  C   LEU A 169      13.464 -30.383  -1.765  1.00 45.34           C  
ATOM   1210  O   LEU A 169      12.616 -29.529  -1.963  1.00 45.28           O  
ATOM   1211  CB  LEU A 169      13.700 -30.962   0.639  1.00 44.69           C  
ATOM   1212  CG  LEU A 169      14.599 -31.252   1.843  1.00 44.26           C  
ATOM   1213  CD1 LEU A 169      13.854 -32.054   2.920  1.00 43.90           C  
ATOM   1214  CD2 LEU A 169      15.857 -31.978   1.382  1.00 43.59           C  
ATOM   1215  N   ARG A 170      13.648 -31.423  -2.564  1.00 46.07           N  
ATOM   1216  CA  ARG A 170      12.898 -31.626  -3.791  1.00 46.43           C  
ATOM   1217  C   ARG A 170      11.489 -32.067  -3.502  1.00 46.90           C  
ATOM   1218  O   ARG A 170      11.293 -33.045  -2.780  1.00 47.22           O  
ATOM   1219  CB  ARG A 170      13.601 -32.708  -4.596  1.00 46.42           C  
ATOM   1220  CG  ARG A 170      12.826 -33.271  -5.756  1.00 46.42           C  
ATOM   1221  CD  ARG A 170      13.701 -34.289  -6.515  1.00 46.07           C  
ATOM   1222  NE  ARG A 170      14.901 -33.685  -7.108  1.00 45.77           N  
ATOM   1223  CZ  ARG A 170      15.983 -34.363  -7.488  1.00 44.90           C  
ATOM   1224  NH1 ARG A 170      16.030 -35.679  -7.351  1.00 45.05           N  
ATOM   1225  NH2 ARG A 170      17.016 -33.734  -8.012  1.00 44.54           N  
ATOM   1226  N   ARG A 171      10.505 -31.347  -4.044  1.00 47.37           N  
ATOM   1227  CA  ARG A 171       9.127 -31.854  -4.070  1.00 47.92           C  
ATOM   1228  C   ARG A 171       8.995 -32.650  -5.363  1.00 47.91           C  
ATOM   1229  O   ARG A 171       8.891 -33.872  -5.380  1.00 48.11           O  
ATOM   1230  CB  ARG A 171       8.079 -30.738  -4.035  1.00 47.96           C  
ATOM   1231  CG  ARG A 171       8.570 -29.414  -3.457  1.00 49.90           C  
ATOM   1232  CD  ARG A 171       8.610 -29.387  -1.933  1.00 51.73           C  
ATOM   1233  NE  ARG A 171       9.704 -28.543  -1.455  1.00 53.87           N  
ATOM   1234  CZ  ARG A 171       9.777 -27.982  -0.249  1.00 55.52           C  
ATOM   1235  NH1 ARG A 171       8.796 -28.127   0.636  1.00 56.34           N  
ATOM   1236  NH2 ARG A 171      10.834 -27.247   0.057  1.00 56.55           N  
ATOM   1237  N   GLU A 172       9.018 -31.941  -6.465  1.00 48.20           N  
ATOM   1238  CA  GLU A 172       8.986 -32.590  -7.738  1.00 48.68           C  
ATOM   1239  C   GLU A 172      10.359 -32.485  -8.390  1.00 47.99           C  
ATOM   1240  O   GLU A 172      11.073 -31.495  -8.203  1.00 48.13           O  
ATOM   1241  CB  GLU A 172       7.919 -31.954  -8.616  1.00 49.19           C  
ATOM   1242  CG  GLU A 172       7.033 -32.972  -9.272  1.00 52.63           C  
ATOM   1243  CD  GLU A 172       5.883 -32.349 -10.036  1.00 57.96           C  
ATOM   1244  OE1 GLU A 172       5.508 -31.193  -9.708  1.00 60.18           O  
ATOM   1245  OE2 GLU A 172       5.360 -33.020 -10.969  1.00 60.49           O  
ATOM   1246  N   PHE A 173      10.732 -33.516  -9.140  1.00 46.99           N  
ATOM   1247  CA  PHE A 173      12.011 -33.531  -9.827  1.00 46.26           C  
ATOM   1248  C   PHE A 173      12.037 -32.410 -10.874  1.00 45.92           C  
ATOM   1249  O   PHE A 173      11.172 -32.314 -11.725  1.00 46.06           O  
ATOM   1250  CB  PHE A 173      12.252 -34.926 -10.443  1.00 46.29           C  
ATOM   1251  CG  PHE A 173      13.437 -35.002 -11.381  1.00 45.76           C  
ATOM   1252  CD1 PHE A 173      13.250 -35.030 -12.748  1.00 44.28           C  
ATOM   1253  CD2 PHE A 173      14.731 -35.044 -10.892  1.00 45.77           C  
ATOM   1254  CE1 PHE A 173      14.310 -35.094 -13.604  1.00 44.42           C  
ATOM   1255  CE2 PHE A 173      15.808 -35.100 -11.758  1.00 45.40           C  
ATOM   1256  CZ  PHE A 173      15.588 -35.141 -13.118  1.00 45.18           C  
ATOM   1257  N   ILE A 174      13.005 -31.522 -10.775  1.00 45.49           N  
ATOM   1258  CA  ILE A 174      13.121 -30.438 -11.730  1.00 45.33           C  
ATOM   1259  C   ILE A 174      14.281 -30.748 -12.671  1.00 45.47           C  
ATOM   1260  O   ILE A 174      15.451 -30.742 -12.275  1.00 45.49           O  
ATOM   1261  CB  ILE A 174      13.365 -29.047 -11.024  1.00 45.27           C  
ATOM   1262  CG1 ILE A 174      12.258 -28.758  -9.991  1.00 44.44           C  
ATOM   1263  CG2 ILE A 174      13.492 -27.923 -12.060  1.00 43.36           C  
ATOM   1264  CD1 ILE A 174      12.513 -27.543  -9.130  1.00 42.81           C  
ATOM   1265  N   PRO A 175      13.970 -31.026 -13.932  1.00 45.51           N  
ATOM   1266  CA  PRO A 175      15.055 -31.455 -14.807  1.00 45.44           C  
ATOM   1267  C   PRO A 175      15.896 -30.279 -15.252  1.00 45.13           C  
ATOM   1268  O   PRO A 175      15.390 -29.176 -15.366  1.00 44.90           O  
ATOM   1269  CB  PRO A 175      14.321 -32.058 -16.009  1.00 45.53           C  
ATOM   1270  CG  PRO A 175      13.025 -31.296 -16.065  1.00 45.83           C  
ATOM   1271  CD  PRO A 175      12.662 -31.036 -14.607  1.00 45.73           C  
ATOM   1272  N   ASP A 176      17.168 -30.539 -15.521  1.00 44.86           N  
ATOM   1273  CA  ASP A 176      18.066 -29.521 -16.030  1.00 44.54           C  
ATOM   1274  C   ASP A 176      17.664 -29.137 -17.442  1.00 44.38           C  
ATOM   1275  O   ASP A 176      17.561 -29.990 -18.317  1.00 44.61           O  
ATOM   1276  CB  ASP A 176      19.506 -30.028 -16.017  1.00 44.55           C  
ATOM   1277  CG  ASP A 176      20.442 -29.149 -16.821  1.00 44.53           C  
ATOM   1278  OD1 ASP A 176      20.335 -27.907 -16.723  1.00 43.92           O  
ATOM   1279  OD2 ASP A 176      21.293 -29.712 -17.536  1.00 44.18           O  
ATOM   1280  N   PRO A 177      17.417 -27.847 -17.667  1.00 43.95           N  
ATOM   1281  CA  PRO A 177      17.010 -27.369 -18.972  1.00 43.64           C  
ATOM   1282  C   PRO A 177      18.113 -27.459 -20.014  1.00 43.56           C  
ATOM   1283  O   PRO A 177      17.822 -27.373 -21.198  1.00 43.86           O  
ATOM   1284  CB  PRO A 177      16.634 -25.916 -18.712  1.00 43.48           C  
ATOM   1285  CG  PRO A 177      17.355 -25.553 -17.490  1.00 44.15           C  
ATOM   1286  CD  PRO A 177      17.422 -26.781 -16.659  1.00 43.98           C  
ATOM   1287  N   GLN A 178      19.363 -27.628 -19.587  1.00 43.56           N  
ATOM   1288  CA  GLN A 178      20.496 -27.818 -20.515  1.00 43.15           C  
ATOM   1289  C   GLN A 178      20.623 -29.295 -20.941  1.00 42.97           C  
ATOM   1290  O   GLN A 178      21.471 -29.660 -21.744  1.00 43.00           O  
ATOM   1291  CB  GLN A 178      21.809 -27.347 -19.887  1.00 43.05           C  
ATOM   1292  CG  GLN A 178      21.842 -25.863 -19.577  1.00 43.22           C  
ATOM   1293  CD  GLN A 178      23.214 -25.363 -19.195  1.00 42.86           C  
ATOM   1294  OE1 GLN A 178      23.351 -24.530 -18.312  1.00 43.66           O  
ATOM   1295  NE2 GLN A 178      24.233 -25.863 -19.857  1.00 42.63           N  
ATOM   1296  N   GLY A 179      19.773 -30.151 -20.399  1.00 42.63           N  
ATOM   1297  CA  GLY A 179      19.743 -31.550 -20.833  1.00 42.40           C  
ATOM   1298  C   GLY A 179      20.945 -32.361 -20.384  1.00 42.14           C  
ATOM   1299  O   GLY A 179      21.253 -33.417 -20.942  1.00 41.82           O  
ATOM   1300  N   SER A 180      21.627 -31.858 -19.363  1.00 42.17           N  
ATOM   1301  CA  SER A 180      22.660 -32.623 -18.690  1.00 41.93           C  
ATOM   1302  C   SER A 180      22.108 -33.984 -18.385  1.00 41.57           C  
ATOM   1303  O   SER A 180      20.934 -34.101 -18.059  1.00 41.40           O  
ATOM   1304  CB  SER A 180      23.049 -31.938 -17.393  1.00 41.90           C  
ATOM   1305  OG  SER A 180      23.518 -30.649 -17.667  1.00 41.68           O  
ATOM   1306  N   ASN A 181      22.943 -35.007 -18.487  1.00 41.44           N  
ATOM   1307  CA  ASN A 181      22.503 -36.373 -18.194  1.00 41.70           C  
ATOM   1308  C   ASN A 181      23.337 -37.030 -17.110  1.00 41.59           C  
ATOM   1309  O   ASN A 181      24.218 -36.416 -16.537  1.00 41.63           O  
ATOM   1310  CB  ASN A 181      22.557 -37.207 -19.458  1.00 41.50           C  
ATOM   1311  CG  ASN A 181      23.920 -37.197 -20.086  1.00 41.83           C  
ATOM   1312  OD1 ASN A 181      24.914 -36.990 -19.397  1.00 42.67           O  
ATOM   1313  ND2 ASN A 181      23.987 -37.430 -21.396  1.00 41.91           N  
ATOM   1314  N   MET A 182      23.070 -38.300 -16.847  1.00 41.86           N  
ATOM   1315  CA  MET A 182      23.800 -39.029 -15.803  1.00 41.74           C  
ATOM   1316  C   MET A 182      25.267 -39.283 -16.174  1.00 41.54           C  
ATOM   1317  O   MET A 182      26.125 -39.346 -15.308  1.00 41.84           O  
ATOM   1318  CB  MET A 182      23.093 -40.338 -15.492  1.00 41.93           C  
ATOM   1319  CG  MET A 182      21.754 -40.142 -14.810  1.00 42.63           C  
ATOM   1320  SD  MET A 182      21.844 -38.940 -13.470  1.00 45.16           S  
ATOM   1321  CE  MET A 182      22.909 -39.780 -12.273  1.00 42.50           C  
ATOM   1322  N   MET A 183      25.571 -39.396 -17.458  1.00 41.27           N  
ATOM   1323  CA  MET A 183      26.965 -39.521 -17.874  1.00 41.20           C  
ATOM   1324  C   MET A 183      27.704 -38.285 -17.411  1.00 41.24           C  
ATOM   1325  O   MET A 183      28.882 -38.347 -17.020  1.00 41.23           O  
ATOM   1326  CB  MET A 183      27.107 -39.653 -19.385  1.00 41.06           C  
ATOM   1327  CG  MET A 183      26.740 -41.041 -19.930  1.00 41.61           C  
ATOM   1328  SD  MET A 183      27.843 -42.392 -19.407  1.00 41.45           S  
ATOM   1329  CE  MET A 183      29.402 -41.858 -20.125  1.00 39.76           C  
ATOM   1330  N   PHE A 184      27.005 -37.150 -17.446  1.00 40.86           N  
ATOM   1331  CA  PHE A 184      27.594 -35.913 -16.963  1.00 40.51           C  
ATOM   1332  C   PHE A 184      27.686 -35.923 -15.455  1.00 40.15           C  
ATOM   1333  O   PHE A 184      28.758 -35.671 -14.908  1.00 40.27           O  
ATOM   1334  CB  PHE A 184      26.799 -34.699 -17.410  1.00 40.45           C  
ATOM   1335  CG  PHE A 184      27.231 -33.439 -16.752  1.00 41.02           C  
ATOM   1336  CD1 PHE A 184      28.276 -32.692 -17.269  1.00 41.56           C  
ATOM   1337  CD2 PHE A 184      26.614 -33.007 -15.587  1.00 41.19           C  
ATOM   1338  CE1 PHE A 184      28.676 -31.515 -16.642  1.00 41.58           C  
ATOM   1339  CE2 PHE A 184      27.008 -31.835 -14.952  1.00 40.85           C  
ATOM   1340  CZ  PHE A 184      28.038 -31.094 -15.474  1.00 41.38           C  
ATOM   1341  N   ALA A 185      26.576 -36.231 -14.780  1.00 39.90           N  
ATOM   1342  CA  ALA A 185      26.544 -36.165 -13.308  1.00 39.58           C  
ATOM   1343  C   ALA A 185      27.701 -36.985 -12.735  1.00 39.04           C  
ATOM   1344  O   ALA A 185      28.491 -36.479 -11.936  1.00 38.83           O  
ATOM   1345  CB  ALA A 185      25.195 -36.628 -12.745  1.00 39.47           C  
ATOM   1346  N   PHE A 186      27.830 -38.224 -13.191  1.00 38.27           N  
ATOM   1347  CA  PHE A 186      28.813 -39.138 -12.626  1.00 38.19           C  
ATOM   1348  C   PHE A 186      30.230 -38.810 -13.047  1.00 37.57           C  
ATOM   1349  O   PHE A 186      31.194 -39.178 -12.371  1.00 36.83           O  
ATOM   1350  CB  PHE A 186      28.474 -40.595 -12.980  1.00 38.54           C  
ATOM   1351  CG  PHE A 186      27.310 -41.128 -12.211  1.00 39.32           C  
ATOM   1352  CD1 PHE A 186      27.325 -41.103 -10.834  1.00 39.41           C  
ATOM   1353  CD2 PHE A 186      26.198 -41.633 -12.858  1.00 40.01           C  
ATOM   1354  CE1 PHE A 186      26.261 -41.579 -10.116  1.00 40.00           C  
ATOM   1355  CE2 PHE A 186      25.126 -42.115 -12.136  1.00 40.43           C  
ATOM   1356  CZ  PHE A 186      25.161 -42.083 -10.766  1.00 40.32           C  
ATOM   1357  N   PHE A 187      30.360 -38.118 -14.164  1.00 37.11           N  
ATOM   1358  CA  PHE A 187      31.657 -37.663 -14.581  1.00 37.18           C  
ATOM   1359  C   PHE A 187      32.136 -36.551 -13.628  1.00 37.58           C  
ATOM   1360  O   PHE A 187      33.323 -36.484 -13.286  1.00 37.34           O  
ATOM   1361  CB  PHE A 187      31.636 -37.129 -16.016  1.00 37.61           C  
ATOM   1362  CG  PHE A 187      33.018 -36.770 -16.540  1.00 37.42           C  
ATOM   1363  CD1 PHE A 187      33.715 -37.651 -17.342  1.00 35.98           C  
ATOM   1364  CD2 PHE A 187      33.631 -35.573 -16.166  1.00 37.39           C  
ATOM   1365  CE1 PHE A 187      34.962 -37.345 -17.780  1.00 36.18           C  
ATOM   1366  CE2 PHE A 187      34.893 -35.271 -16.602  1.00 37.34           C  
ATOM   1367  CZ  PHE A 187      35.559 -36.161 -17.414  1.00 36.84           C  
ATOM   1368  N   ALA A 188      31.217 -35.684 -13.194  1.00 37.70           N  
ATOM   1369  CA  ALA A 188      31.592 -34.568 -12.319  1.00 37.76           C  
ATOM   1370  C   ALA A 188      31.959 -35.138 -10.946  1.00 37.91           C  
ATOM   1371  O   ALA A 188      32.937 -34.691 -10.304  1.00 37.76           O  
ATOM   1372  CB  ALA A 188      30.469 -33.536 -12.208  1.00 37.34           C  
ATOM   1373  N   GLN A 189      31.191 -36.126 -10.494  1.00 37.93           N  
ATOM   1374  CA  GLN A 189      31.475 -36.754  -9.197  1.00 38.19           C  
ATOM   1375  C   GLN A 189      32.845 -37.450  -9.226  1.00 37.89           C  
ATOM   1376  O   GLN A 189      33.687 -37.284  -8.332  1.00 37.80           O  
ATOM   1377  CB  GLN A 189      30.383 -37.770  -8.833  1.00 38.40           C  
ATOM   1378  CG  GLN A 189      30.415 -38.239  -7.376  1.00 39.28           C  
ATOM   1379  CD  GLN A 189      29.400 -39.341  -7.092  1.00 40.28           C  
ATOM   1380  OE1 GLN A 189      28.874 -39.968  -8.018  1.00 42.19           O  
ATOM   1381  NE2 GLN A 189      29.118 -39.578  -5.813  1.00 37.57           N  
ATOM   1382  N   HIS A 190      33.043 -38.228 -10.278  1.00 37.55           N  
ATOM   1383  CA  HIS A 190      34.248 -38.999 -10.463  1.00 37.26           C  
ATOM   1384  C   HIS A 190      35.455 -38.098 -10.560  1.00 36.75           C  
ATOM   1385  O   HIS A 190      36.428 -38.272  -9.836  1.00 37.07           O  
ATOM   1386  CB  HIS A 190      34.158 -39.817 -11.759  1.00 37.39           C  
ATOM   1387  CG  HIS A 190      35.302 -40.767 -11.940  1.00 37.55           C  
ATOM   1388  ND1 HIS A 190      36.368 -40.496 -12.767  1.00 36.96           N  
ATOM   1389  CD2 HIS A 190      35.561 -41.966 -11.362  1.00 37.92           C  
ATOM   1390  CE1 HIS A 190      37.226 -41.496 -12.707  1.00 38.28           C  
ATOM   1391  NE2 HIS A 190      36.760 -42.401 -11.861  1.00 38.14           N  
ATOM   1392  N   PHE A 191      35.390 -37.152 -11.490  1.00 36.11           N  
ATOM   1393  CA  PHE A 191      36.484 -36.224 -11.739  1.00 35.95           C  
ATOM   1394  C   PHE A 191      36.785 -35.369 -10.509  1.00 35.82           C  
ATOM   1395  O   PHE A 191      37.944 -35.262 -10.103  1.00 35.31           O  
ATOM   1396  CB  PHE A 191      36.152 -35.342 -12.948  1.00 36.13           C  
ATOM   1397  CG  PHE A 191      37.023 -34.124 -13.089  1.00 36.55           C  
ATOM   1398  CD1 PHE A 191      38.342 -34.238 -13.467  1.00 37.25           C  
ATOM   1399  CD2 PHE A 191      36.500 -32.858 -12.875  1.00 37.65           C  
ATOM   1400  CE1 PHE A 191      39.133 -33.117 -13.615  1.00 38.80           C  
ATOM   1401  CE2 PHE A 191      37.279 -31.723 -13.029  1.00 38.75           C  
ATOM   1402  CZ  PHE A 191      38.601 -31.849 -13.400  1.00 38.65           C  
ATOM   1403  N   THR A 192      35.751 -34.770  -9.920  1.00 35.79           N  
ATOM   1404  CA  THR A 192      35.969 -33.829  -8.840  1.00 36.02           C  
ATOM   1405  C   THR A 192      36.502 -34.568  -7.655  1.00 36.28           C  
ATOM   1406  O   THR A 192      37.236 -33.991  -6.845  1.00 36.24           O  
ATOM   1407  CB  THR A 192      34.671 -33.065  -8.408  1.00 36.16           C  
ATOM   1408  OG1 THR A 192      33.666 -34.000  -8.001  1.00 36.06           O  
ATOM   1409  CG2 THR A 192      34.110 -32.177  -9.540  1.00 35.22           C  
ATOM   1410  N   HIS A 193      36.161 -35.850  -7.526  1.00 36.69           N  
ATOM   1411  CA  HIS A 193      36.520 -36.574  -6.276  1.00 36.88           C  
ATOM   1412  C   HIS A 193      37.975 -37.028  -6.195  1.00 36.61           C  
ATOM   1413  O   HIS A 193      38.368 -37.743  -5.279  1.00 36.31           O  
ATOM   1414  CB  HIS A 193      35.574 -37.725  -6.012  1.00 36.89           C  
ATOM   1415  CG  HIS A 193      34.288 -37.297  -5.378  1.00 38.14           C  
ATOM   1416  ND1 HIS A 193      33.596 -36.178  -5.795  1.00 38.75           N  
ATOM   1417  CD2 HIS A 193      33.570 -37.829  -4.357  1.00 38.22           C  
ATOM   1418  CE1 HIS A 193      32.504 -36.046  -5.063  1.00 39.06           C  
ATOM   1419  NE2 HIS A 193      32.465 -37.033  -4.186  1.00 38.91           N  
ATOM   1420  N   GLN A 194      38.776 -36.568  -7.146  1.00 36.71           N  
ATOM   1421  CA  GLN A 194      40.211 -36.739  -7.068  1.00 36.55           C  
ATOM   1422  C   GLN A 194      40.802 -35.596  -6.291  1.00 36.84           C  
ATOM   1423  O   GLN A 194      41.814 -35.776  -5.637  1.00 37.08           O  
ATOM   1424  CB  GLN A 194      40.864 -36.797  -8.444  1.00 36.40           C  
ATOM   1425  CG  GLN A 194      40.930 -35.488  -9.184  1.00 35.66           C  
ATOM   1426  CD  GLN A 194      41.379 -35.681 -10.590  1.00 35.13           C  
ATOM   1427  OE1 GLN A 194      42.572 -35.813 -10.849  1.00 34.99           O  
ATOM   1428  NE2 GLN A 194      40.427 -35.709 -11.517  1.00 33.43           N  
ATOM   1429  N   PHE A 195      40.186 -34.417  -6.355  1.00 36.92           N  
ATOM   1430  CA  PHE A 195      40.735 -33.279  -5.603  1.00 37.18           C  
ATOM   1431  C   PHE A 195      39.876 -32.766  -4.433  1.00 37.26           C  
ATOM   1432  O   PHE A 195      40.323 -31.930  -3.655  1.00 37.74           O  
ATOM   1433  CB  PHE A 195      41.179 -32.127  -6.525  1.00 37.23           C  
ATOM   1434  CG  PHE A 195      40.184 -31.719  -7.570  1.00 36.92           C  
ATOM   1435  CD1 PHE A 195      40.449 -31.922  -8.902  1.00 38.05           C  
ATOM   1436  CD2 PHE A 195      39.034 -31.061  -7.229  1.00 37.32           C  
ATOM   1437  CE1 PHE A 195      39.548 -31.531  -9.862  1.00 39.16           C  
ATOM   1438  CE2 PHE A 195      38.136 -30.652  -8.183  1.00 37.70           C  
ATOM   1439  CZ  PHE A 195      38.386 -30.884  -9.492  1.00 39.09           C  
ATOM   1440  N   PHE A 196      38.653 -33.268  -4.313  1.00 37.46           N  
ATOM   1441  CA  PHE A 196      37.840 -33.064  -3.119  1.00 37.17           C  
ATOM   1442  C   PHE A 196      37.856 -34.367  -2.324  1.00 37.19           C  
ATOM   1443  O   PHE A 196      37.200 -35.332  -2.690  1.00 37.24           O  
ATOM   1444  CB  PHE A 196      36.401 -32.696  -3.489  1.00 36.98           C  
ATOM   1445  CG  PHE A 196      36.275 -31.432  -4.281  1.00 37.01           C  
ATOM   1446  CD1 PHE A 196      37.084 -30.350  -4.010  1.00 36.39           C  
ATOM   1447  CD2 PHE A 196      35.330 -31.314  -5.291  1.00 36.86           C  
ATOM   1448  CE1 PHE A 196      36.977 -29.199  -4.731  1.00 34.73           C  
ATOM   1449  CE2 PHE A 196      35.212 -30.160  -5.999  1.00 36.86           C  
ATOM   1450  CZ  PHE A 196      36.041 -29.097  -5.719  1.00 36.72           C  
ATOM   1451  N   LYS A 197      38.641 -34.401  -1.262  1.00 37.47           N  
ATOM   1452  CA  LYS A 197      38.770 -35.596  -0.441  1.00 37.91           C  
ATOM   1453  C   LYS A 197      38.964 -35.143   0.974  1.00 38.36           C  
ATOM   1454  O   LYS A 197      40.063 -35.182   1.511  1.00 37.78           O  
ATOM   1455  CB  LYS A 197      39.959 -36.457  -0.878  1.00 37.91           C  
ATOM   1456  CG  LYS A 197      39.995 -36.740  -2.353  1.00 38.15           C  
ATOM   1457  CD  LYS A 197      40.930 -37.892  -2.680  1.00 38.70           C  
ATOM   1458  CE  LYS A 197      42.375 -37.535  -2.445  1.00 38.49           C  
ATOM   1459  NZ  LYS A 197      43.313 -38.588  -2.914  1.00 36.83           N  
ATOM   1460  N   THR A 198      37.885 -34.685   1.575  1.00 39.45           N  
ATOM   1461  CA  THR A 198      37.973 -34.082   2.870  1.00 40.74           C  
ATOM   1462  C   THR A 198      38.441 -35.095   3.909  1.00 42.14           C  
ATOM   1463  O   THR A 198      37.972 -36.220   3.972  1.00 42.27           O  
ATOM   1464  CB  THR A 198      36.632 -33.449   3.257  1.00 40.80           C  
ATOM   1465  OG1 THR A 198      36.291 -32.468   2.273  1.00 40.20           O  
ATOM   1466  CG2 THR A 198      36.718 -32.791   4.624  1.00 40.30           C  
ATOM   1467  N   ASP A 199      39.410 -34.689   4.708  1.00 43.99           N  
ATOM   1468  CA  ASP A 199      39.920 -35.530   5.777  1.00 45.46           C  
ATOM   1469  C   ASP A 199      39.103 -35.285   7.034  1.00 46.56           C  
ATOM   1470  O   ASP A 199      39.434 -34.428   7.859  1.00 46.48           O  
ATOM   1471  CB  ASP A 199      41.399 -35.213   6.020  1.00 45.76           C  
ATOM   1472  CG  ASP A 199      42.047 -36.169   6.968  1.00 46.33           C  
ATOM   1473  OD1 ASP A 199      41.362 -37.130   7.368  1.00 47.50           O  
ATOM   1474  OD2 ASP A 199      43.238 -35.961   7.296  1.00 47.68           O  
ATOM   1475  N   HIS A 200      38.025 -36.051   7.171  1.00 48.28           N  
ATOM   1476  CA  HIS A 200      37.057 -35.816   8.247  1.00 49.62           C  
ATOM   1477  C   HIS A 200      37.630 -36.066   9.654  1.00 50.18           C  
ATOM   1478  O   HIS A 200      37.060 -35.592  10.636  1.00 50.12           O  
ATOM   1479  CB  HIS A 200      35.787 -36.637   8.020  1.00 49.90           C  
ATOM   1480  CG  HIS A 200      35.098 -36.340   6.718  1.00 51.38           C  
ATOM   1481  ND1 HIS A 200      34.324 -35.212   6.515  1.00 52.76           N  
ATOM   1482  CD2 HIS A 200      35.068 -37.030   5.551  1.00 52.05           C  
ATOM   1483  CE1 HIS A 200      33.845 -35.223   5.282  1.00 52.33           C  
ATOM   1484  NE2 HIS A 200      34.287 -36.310   4.673  1.00 52.64           N  
ATOM   1485  N   LYS A 201      38.757 -36.772   9.764  1.00 50.77           N  
ATOM   1486  CA  LYS A 201      39.368 -36.976  11.097  1.00 51.47           C  
ATOM   1487  C   LYS A 201      39.877 -35.630  11.615  1.00 50.90           C  
ATOM   1488  O   LYS A 201      39.770 -35.333  12.812  1.00 50.90           O  
ATOM   1489  CB  LYS A 201      40.515 -38.007  11.089  1.00 51.91           C  
ATOM   1490  CG  LYS A 201      40.582 -38.850   9.828  1.00 54.60           C  
ATOM   1491  CD  LYS A 201      40.701 -40.346  10.092  1.00 56.54           C  
ATOM   1492  CE  LYS A 201      40.220 -41.112   8.857  1.00 57.44           C  
ATOM   1493  NZ  LYS A 201      40.111 -42.563   9.089  1.00 58.61           N  
ATOM   1494  N   ARG A 202      40.421 -34.821  10.706  1.00 50.16           N  
ATOM   1495  CA  ARG A 202      40.938 -33.502  11.075  1.00 49.59           C  
ATOM   1496  C   ARG A 202      39.834 -32.456  11.119  1.00 48.39           C  
ATOM   1497  O   ARG A 202      39.788 -31.626  12.007  1.00 48.12           O  
ATOM   1498  CB  ARG A 202      42.017 -33.039  10.093  1.00 49.96           C  
ATOM   1499  CG  ARG A 202      43.269 -33.935  10.020  1.00 51.31           C  
ATOM   1500  CD  ARG A 202      44.346 -33.279   9.132  1.00 52.61           C  
ATOM   1501  NE  ARG A 202      45.523 -34.122   8.966  1.00 53.19           N  
ATOM   1502  CZ  ARG A 202      46.544 -34.144   9.812  1.00 54.85           C  
ATOM   1503  NH1 ARG A 202      46.538 -33.377  10.888  1.00 55.64           N  
ATOM   1504  NH2 ARG A 202      47.571 -34.947   9.592  1.00 56.12           N  
ATOM   1505  N   GLY A 203      38.946 -32.498  10.139  1.00 47.44           N  
ATOM   1506  CA  GLY A 203      37.910 -31.475  10.011  1.00 46.44           C  
ATOM   1507  C   GLY A 203      37.647 -31.096   8.564  1.00 45.55           C  
ATOM   1508  O   GLY A 203      38.458 -31.352   7.686  1.00 45.16           O  
ATOM   1509  N   PRO A 204      36.504 -30.464   8.322  1.00 44.66           N  
ATOM   1510  CA  PRO A 204      35.940 -30.109   7.004  1.00 44.01           C  
ATOM   1511  C   PRO A 204      36.853 -29.213   6.147  1.00 43.25           C  
ATOM   1512  O   PRO A 204      36.750 -29.196   4.905  1.00 42.92           O  
ATOM   1513  CB  PRO A 204      34.670 -29.343   7.368  1.00 43.87           C  
ATOM   1514  CG  PRO A 204      34.946 -28.834   8.763  1.00 44.66           C  
ATOM   1515  CD  PRO A 204      35.744 -29.880   9.434  1.00 44.31           C  
ATOM   1516  N   GLY A 205      37.744 -28.483   6.806  1.00 42.37           N  
ATOM   1517  CA  GLY A 205      38.637 -27.573   6.099  1.00 41.89           C  
ATOM   1518  C   GLY A 205      39.974 -28.202   5.735  1.00 41.34           C  
ATOM   1519  O   GLY A 205      40.913 -27.499   5.323  1.00 40.94           O  
ATOM   1520  N   PHE A 206      40.054 -29.533   5.875  1.00 40.66           N  
ATOM   1521  CA  PHE A 206      41.268 -30.281   5.541  1.00 40.22           C  
ATOM   1522  C   PHE A 206      41.051 -31.305   4.447  1.00 39.67           C  
ATOM   1523  O   PHE A 206      39.956 -31.853   4.312  1.00 39.57           O  
ATOM   1524  CB  PHE A 206      41.784 -31.014   6.757  1.00 40.73           C  
ATOM   1525  CG  PHE A 206      42.226 -30.121   7.861  1.00 40.99           C  
ATOM   1526  CD1 PHE A 206      41.336 -29.701   8.810  1.00 41.52           C  
ATOM   1527  CD2 PHE A 206      43.545 -29.729   7.953  1.00 41.44           C  
ATOM   1528  CE1 PHE A 206      41.746 -28.885   9.835  1.00 42.28           C  
ATOM   1529  CE2 PHE A 206      43.968 -28.925   8.968  1.00 41.68           C  
ATOM   1530  CZ  PHE A 206      43.070 -28.494   9.912  1.00 42.28           C  
ATOM   1531  N   THR A 207      42.125 -31.593   3.709  1.00 39.18           N  
ATOM   1532  CA  THR A 207      42.055 -32.450   2.528  1.00 38.60           C  
ATOM   1533  C   THR A 207      43.074 -33.606   2.532  1.00 38.78           C  
ATOM   1534  O   THR A 207      44.162 -33.505   3.090  1.00 38.16           O  
ATOM   1535  CB  THR A 207      42.269 -31.618   1.263  1.00 38.38           C  
ATOM   1536  OG1 THR A 207      42.012 -32.431   0.112  1.00 37.23           O  
ATOM   1537  CG2 THR A 207      43.695 -31.068   1.220  1.00 37.55           C  
ATOM   1538  N   ARG A 208      42.707 -34.703   1.880  1.00 39.20           N  
ATOM   1539  CA  ARG A 208      43.624 -35.818   1.688  1.00 39.74           C  
ATOM   1540  C   ARG A 208      44.220 -35.797   0.299  1.00 39.02           C  
ATOM   1541  O   ARG A 208      45.025 -36.666  -0.040  1.00 38.83           O  
ATOM   1542  CB  ARG A 208      42.914 -37.152   1.884  1.00 40.25           C  
ATOM   1543  CG  ARG A 208      42.302 -37.358   3.255  1.00 43.31           C  
ATOM   1544  CD  ARG A 208      41.536 -38.656   3.287  1.00 47.57           C  
ATOM   1545  NE  ARG A 208      42.451 -39.787   3.163  1.00 52.26           N  
ATOM   1546  CZ  ARG A 208      42.073 -41.064   3.213  1.00 55.70           C  
ATOM   1547  NH1 ARG A 208      40.787 -41.367   3.384  1.00 57.32           N  
ATOM   1548  NH2 ARG A 208      42.970 -42.040   3.080  1.00 55.73           N  
ATOM   1549  N   GLY A 209      43.801 -34.823  -0.505  1.00 38.42           N  
ATOM   1550  CA  GLY A 209      44.280 -34.676  -1.895  1.00 37.87           C  
ATOM   1551  C   GLY A 209      45.474 -33.737  -1.987  1.00 37.56           C  
ATOM   1552  O   GLY A 209      45.366 -32.561  -2.431  1.00 36.89           O  
ATOM   1553  N   LEU A 210      46.621 -34.251  -1.555  1.00 37.07           N  
ATOM   1554  CA  LEU A 210      47.791 -33.410  -1.396  1.00 36.84           C  
ATOM   1555  C   LEU A 210      48.299 -32.945  -2.757  1.00 36.76           C  
ATOM   1556  O   LEU A 210      49.137 -32.054  -2.824  1.00 36.27           O  
ATOM   1557  CB  LEU A 210      48.875 -34.139  -0.593  1.00 36.65           C  
ATOM   1558  CG  LEU A 210      48.537 -34.438   0.886  1.00 36.66           C  
ATOM   1559  CD1 LEU A 210      49.682 -35.127   1.628  1.00 32.97           C  
ATOM   1560  CD2 LEU A 210      48.139 -33.149   1.608  1.00 35.30           C  
ATOM   1561  N   GLY A 211      47.778 -33.542  -3.836  1.00 36.58           N  
ATOM   1562  CA  GLY A 211      48.113 -33.091  -5.200  1.00 36.06           C  
ATOM   1563  C   GLY A 211      47.466 -31.749  -5.515  1.00 35.75           C  
ATOM   1564  O   GLY A 211      47.876 -31.012  -6.417  1.00 35.18           O  
ATOM   1565  N   HIS A 212      46.428 -31.428  -4.763  1.00 35.65           N  
ATOM   1566  CA  HIS A 212      45.706 -30.174  -4.996  1.00 35.66           C  
ATOM   1567  C   HIS A 212      45.471 -29.910  -6.474  1.00 35.81           C  
ATOM   1568  O   HIS A 212      45.646 -28.764  -6.941  1.00 36.39           O  
ATOM   1569  CB  HIS A 212      46.458 -29.004  -4.401  1.00 35.41           C  
ATOM   1570  CG  HIS A 212      46.311 -28.901  -2.925  1.00 34.83           C  
ATOM   1571  ND1 HIS A 212      45.194 -28.361  -2.333  1.00 34.31           N  
ATOM   1572  CD2 HIS A 212      47.130 -29.274  -1.920  1.00 34.32           C  
ATOM   1573  CE1 HIS A 212      45.335 -28.393  -1.024  1.00 35.04           C  
ATOM   1574  NE2 HIS A 212      46.497 -28.952  -0.745  1.00 35.51           N  
ATOM   1575  N   GLY A 213      45.021 -30.942  -7.186  1.00 35.31           N  
ATOM   1576  CA  GLY A 213      44.573 -30.771  -8.549  1.00 35.47           C  
ATOM   1577  C   GLY A 213      44.310 -32.033  -9.327  1.00 35.60           C  
ATOM   1578  O   GLY A 213      44.036 -33.090  -8.761  1.00 36.04           O  
ATOM   1579  N   VAL A 214      44.407 -31.917 -10.644  1.00 35.47           N  
ATOM   1580  CA  VAL A 214      44.132 -33.032 -11.526  1.00 35.32           C  
ATOM   1581  C   VAL A 214      45.364 -33.909 -11.636  1.00 35.27           C  
ATOM   1582  O   VAL A 214      46.150 -33.744 -12.564  1.00 35.40           O  
ATOM   1583  CB  VAL A 214      43.770 -32.536 -12.936  1.00 35.31           C  
ATOM   1584  CG1 VAL A 214      43.397 -33.672 -13.815  1.00 34.06           C  
ATOM   1585  CG2 VAL A 214      42.632 -31.506 -12.872  1.00 35.73           C  
ATOM   1586  N   ASP A 215      45.540 -34.842 -10.711  1.00 34.59           N  
ATOM   1587  CA  ASP A 215      46.701 -35.696 -10.774  1.00 34.69           C  
ATOM   1588  C   ASP A 215      46.306 -37.140 -10.990  1.00 35.29           C  
ATOM   1589  O   ASP A 215      47.169 -37.997 -11.106  1.00 35.25           O  
ATOM   1590  CB  ASP A 215      47.602 -35.543  -9.536  1.00 34.74           C  
ATOM   1591  CG  ASP A 215      46.944 -36.002  -8.218  1.00 33.85           C  
ATOM   1592  OD1 ASP A 215      45.872 -36.642  -8.230  1.00 32.01           O  
ATOM   1593  OD2 ASP A 215      47.534 -35.726  -7.154  1.00 33.12           O  
ATOM   1594  N   LEU A 216      44.994 -37.373 -11.081  1.00 35.80           N  
ATOM   1595  CA  LEU A 216      44.393 -38.695 -11.297  1.00 36.09           C  
ATOM   1596  C   LEU A 216      44.761 -39.688 -10.203  1.00 36.52           C  
ATOM   1597  O   LEU A 216      44.765 -40.915 -10.428  1.00 36.67           O  
ATOM   1598  CB  LEU A 216      44.729 -39.288 -12.678  1.00 35.74           C  
ATOM   1599  CG  LEU A 216      44.398 -38.483 -13.942  1.00 36.47           C  
ATOM   1600  CD1 LEU A 216      44.036 -39.448 -15.081  1.00 35.49           C  
ATOM   1601  CD2 LEU A 216      43.308 -37.417 -13.758  1.00 34.88           C  
ATOM   1602  N   ASN A 217      45.045 -39.165  -9.020  1.00 36.65           N  
ATOM   1603  CA  ASN A 217      45.201 -40.044  -7.871  1.00 37.35           C  
ATOM   1604  C   ASN A 217      43.982 -40.928  -7.659  1.00 37.27           C  
ATOM   1605  O   ASN A 217      44.040 -41.868  -6.917  1.00 37.23           O  
ATOM   1606  CB  ASN A 217      45.478 -39.246  -6.590  1.00 37.44           C  
ATOM   1607  CG  ASN A 217      44.271 -38.516  -6.106  1.00 37.76           C  
ATOM   1608  OD1 ASN A 217      43.348 -39.119  -5.547  1.00 37.20           O  
ATOM   1609  ND2 ASN A 217      44.259 -37.188  -6.323  1.00 38.59           N  
ATOM   1610  N   HIS A 218      42.858 -40.595  -8.269  1.00 37.60           N  
ATOM   1611  CA  HIS A 218      41.655 -41.415  -8.078  1.00 37.76           C  
ATOM   1612  C   HIS A 218      41.687 -42.658  -8.941  1.00 37.65           C  
ATOM   1613  O   HIS A 218      40.799 -43.508  -8.879  1.00 37.42           O  
ATOM   1614  CB  HIS A 218      40.383 -40.607  -8.351  1.00 37.91           C  
ATOM   1615  CG  HIS A 218      40.301 -40.018  -9.721  1.00 38.62           C  
ATOM   1616  ND1 HIS A 218      41.402 -39.531 -10.389  1.00 40.38           N  
ATOM   1617  CD2 HIS A 218      39.234 -39.768 -10.521  1.00 39.43           C  
ATOM   1618  CE1 HIS A 218      41.023 -39.030 -11.554  1.00 40.19           C  
ATOM   1619  NE2 HIS A 218      39.714 -39.165 -11.659  1.00 39.67           N  
ATOM   1620  N   ILE A 219      42.718 -42.745  -9.768  1.00 37.45           N  
ATOM   1621  CA  ILE A 219      42.920 -43.929 -10.564  1.00 37.08           C  
ATOM   1622  C   ILE A 219      44.151 -44.639 -10.055  1.00 37.19           C  
ATOM   1623  O   ILE A 219      44.186 -45.850  -9.963  1.00 37.06           O  
ATOM   1624  CB  ILE A 219      43.131 -43.598 -12.046  1.00 37.09           C  
ATOM   1625  CG1 ILE A 219      41.877 -42.968 -12.644  1.00 37.14           C  
ATOM   1626  CG2 ILE A 219      43.465 -44.867 -12.837  1.00 36.55           C  
ATOM   1627  CD1 ILE A 219      42.119 -42.287 -13.945  1.00 36.56           C  
ATOM   1628  N   TYR A 220      45.162 -43.867  -9.699  1.00 37.62           N  
ATOM   1629  CA  TYR A 220      46.489 -44.413  -9.442  1.00 37.73           C  
ATOM   1630  C   TYR A 220      46.876 -44.452  -7.971  1.00 38.24           C  
ATOM   1631  O   TYR A 220      47.880 -45.061  -7.623  1.00 37.95           O  
ATOM   1632  CB  TYR A 220      47.520 -43.572 -10.176  1.00 37.43           C  
ATOM   1633  CG  TYR A 220      47.376 -43.580 -11.664  1.00 37.39           C  
ATOM   1634  CD1 TYR A 220      47.522 -44.751 -12.386  1.00 37.46           C  
ATOM   1635  CD2 TYR A 220      47.131 -42.408 -12.357  1.00 38.65           C  
ATOM   1636  CE1 TYR A 220      47.419 -44.756 -13.776  1.00 38.73           C  
ATOM   1637  CE2 TYR A 220      47.010 -42.396 -13.748  1.00 38.98           C  
ATOM   1638  CZ  TYR A 220      47.161 -43.567 -14.460  1.00 38.92           C  
ATOM   1639  OH  TYR A 220      47.051 -43.569 -15.847  1.00 38.08           O  
ATOM   1640  N   GLY A 221      46.097 -43.778  -7.126  1.00 39.20           N  
ATOM   1641  CA  GLY A 221      46.352 -43.690  -5.674  1.00 39.70           C  
ATOM   1642  C   GLY A 221      47.134 -42.453  -5.258  1.00 40.05           C  
ATOM   1643  O   GLY A 221      47.980 -41.978  -6.020  1.00 40.78           O  
ATOM   1644  N   GLU A 222      46.848 -41.941  -4.061  1.00 40.32           N  
ATOM   1645  CA  GLU A 222      47.609 -40.843  -3.456  1.00 40.80           C  
ATOM   1646  C   GLU A 222      49.059 -41.187  -3.251  1.00 41.06           C  
ATOM   1647  O   GLU A 222      49.933 -40.360  -3.482  1.00 41.15           O  
ATOM   1648  CB  GLU A 222      47.100 -40.519  -2.067  1.00 41.10           C  
ATOM   1649  CG  GLU A 222      46.122 -39.389  -1.982  1.00 42.73           C  
ATOM   1650  CD  GLU A 222      46.643 -38.060  -2.524  1.00 42.13           C  
ATOM   1651  OE1 GLU A 222      47.657 -37.500  -2.036  1.00 40.58           O  
ATOM   1652  OE2 GLU A 222      45.977 -37.555  -3.430  1.00 44.12           O  
ATOM   1653  N   THR A 223      49.323 -42.387  -2.750  1.00 41.24           N  
ATOM   1654  CA  THR A 223      50.647 -42.700  -2.276  1.00 41.34           C  
ATOM   1655  C   THR A 223      51.279 -43.747  -3.185  1.00 41.85           C  
ATOM   1656  O   THR A 223      50.574 -44.486  -3.868  1.00 41.14           O  
ATOM   1657  CB  THR A 223      50.596 -43.199  -0.813  1.00 41.87           C  
ATOM   1658  OG1 THR A 223      49.859 -44.439  -0.738  1.00 41.83           O  
ATOM   1659  CG2 THR A 223      49.957 -42.158   0.117  1.00 40.90           C  
ATOM   1660  N   LEU A 224      52.613 -43.791  -3.189  1.00 42.43           N  
ATOM   1661  CA  LEU A 224      53.362 -44.750  -3.992  1.00 43.01           C  
ATOM   1662  C   LEU A 224      52.957 -46.168  -3.562  1.00 43.36           C  
ATOM   1663  O   LEU A 224      52.862 -47.070  -4.361  1.00 43.42           O  
ATOM   1664  CB  LEU A 224      54.881 -44.550  -3.807  1.00 42.87           C  
ATOM   1665  CG  LEU A 224      55.800 -44.605  -5.042  1.00 43.44           C  
ATOM   1666  CD1 LEU A 224      57.046 -45.410  -4.732  1.00 43.18           C  
ATOM   1667  CD2 LEU A 224      55.122 -45.175  -6.250  1.00 43.41           C  
ATOM   1668  N   ASP A 225      52.716 -46.330  -2.279  1.00 44.12           N  
ATOM   1669  CA  ASP A 225      52.406 -47.628  -1.695  1.00 44.95           C  
ATOM   1670  C   ASP A 225      51.154 -48.214  -2.318  1.00 44.16           C  
ATOM   1671  O   ASP A 225      51.117 -49.387  -2.678  1.00 44.14           O  
ATOM   1672  CB  ASP A 225      52.168 -47.455  -0.206  1.00 45.76           C  
ATOM   1673  CG  ASP A 225      52.909 -48.461   0.622  1.00 49.41           C  
ATOM   1674  OD1 ASP A 225      53.615 -48.030   1.581  1.00 53.79           O  
ATOM   1675  OD2 ASP A 225      52.767 -49.685   0.328  1.00 53.93           O  
ATOM   1676  N   ARG A 226      50.127 -47.387  -2.439  1.00 43.36           N  
ATOM   1677  CA  ARG A 226      48.858 -47.814  -3.002  1.00 42.86           C  
ATOM   1678  C   ARG A 226      48.988 -48.002  -4.508  1.00 42.62           C  
ATOM   1679  O   ARG A 226      48.546 -49.014  -5.069  1.00 42.65           O  
ATOM   1680  CB  ARG A 226      47.803 -46.771  -2.686  1.00 42.79           C  
ATOM   1681  CG  ARG A 226      46.405 -47.100  -3.157  1.00 43.08           C  
ATOM   1682  CD  ARG A 226      45.420 -46.054  -2.640  1.00 42.97           C  
ATOM   1683  NE  ARG A 226      44.029 -46.259  -3.046  1.00 42.25           N  
ATOM   1684  CZ  ARG A 226      43.113 -46.828  -2.284  1.00 41.79           C  
ATOM   1685  NH1 ARG A 226      43.451 -47.290  -1.096  1.00 41.76           N  
ATOM   1686  NH2 ARG A 226      41.874 -46.959  -2.717  1.00 42.84           N  
ATOM   1687  N   GLN A 227      49.648 -47.048  -5.155  1.00 42.19           N  
ATOM   1688  CA  GLN A 227      49.876 -47.123  -6.587  1.00 41.99           C  
ATOM   1689  C   GLN A 227      50.447 -48.483  -6.925  1.00 41.80           C  
ATOM   1690  O   GLN A 227      50.046 -49.120  -7.891  1.00 41.69           O  
ATOM   1691  CB  GLN A 227      50.860 -46.039  -7.040  1.00 41.83           C  
ATOM   1692  CG  GLN A 227      51.065 -45.975  -8.539  1.00 41.09           C  
ATOM   1693  CD  GLN A 227      52.393 -45.333  -8.898  1.00 41.93           C  
ATOM   1694  OE1 GLN A 227      53.342 -46.028  -9.261  1.00 42.50           O  
ATOM   1695  NE2 GLN A 227      52.477 -43.998  -8.774  1.00 40.07           N  
ATOM   1696  N   HIS A 228      51.396 -48.910  -6.115  1.00 41.92           N  
ATOM   1697  CA  HIS A 228      52.155 -50.098  -6.409  1.00 42.54           C  
ATOM   1698  C   HIS A 228      51.312 -51.348  -6.252  1.00 42.32           C  
ATOM   1699  O   HIS A 228      51.451 -52.293  -7.013  1.00 42.04           O  
ATOM   1700  CB  HIS A 228      53.453 -50.125  -5.594  1.00 42.54           C  
ATOM   1701  CG  HIS A 228      54.537 -49.278  -6.195  1.00 43.48           C  
ATOM   1702  ND1 HIS A 228      55.829 -49.249  -5.715  1.00 44.23           N  
ATOM   1703  CD2 HIS A 228      54.522 -48.460  -7.274  1.00 44.53           C  
ATOM   1704  CE1 HIS A 228      56.557 -48.434  -6.456  1.00 44.27           C  
ATOM   1705  NE2 HIS A 228      55.788 -47.946  -7.413  1.00 45.36           N  
ATOM   1706  N   LYS A 229      50.383 -51.327  -5.313  1.00 42.47           N  
ATOM   1707  CA  LYS A 229      49.493 -52.461  -5.174  1.00 42.55           C  
ATOM   1708  C   LYS A 229      48.548 -52.508  -6.353  1.00 42.46           C  
ATOM   1709  O   LYS A 229      48.041 -53.570  -6.675  1.00 43.03           O  
ATOM   1710  CB  LYS A 229      48.678 -52.371  -3.896  1.00 42.49           C  
ATOM   1711  CG  LYS A 229      49.482 -52.465  -2.624  1.00 43.23           C  
ATOM   1712  CD  LYS A 229      48.554 -52.445  -1.425  1.00 43.77           C  
ATOM   1713  CE  LYS A 229      49.267 -52.131  -0.173  1.00 44.31           C  
ATOM   1714  NZ  LYS A 229      48.324 -52.335   0.956  1.00 45.35           N  
ATOM   1715  N   LEU A 230      48.298 -51.356  -6.976  1.00 42.29           N  
ATOM   1716  CA  LEU A 230      47.323 -51.267  -8.076  1.00 42.21           C  
ATOM   1717  C   LEU A 230      47.929 -51.643  -9.409  1.00 41.94           C  
ATOM   1718  O   LEU A 230      47.201 -51.840 -10.363  1.00 42.39           O  
ATOM   1719  CB  LEU A 230      46.703 -49.865  -8.180  1.00 41.95           C  
ATOM   1720  CG  LEU A 230      45.586 -49.617  -7.153  1.00 42.50           C  
ATOM   1721  CD1 LEU A 230      45.080 -48.172  -7.112  1.00 41.08           C  
ATOM   1722  CD2 LEU A 230      44.427 -50.585  -7.410  1.00 41.94           C  
ATOM   1723  N   ARG A 231      49.250 -51.763  -9.463  1.00 41.81           N  
ATOM   1724  CA  ARG A 231      49.963 -51.953 -10.722  1.00 41.97           C  
ATOM   1725  C   ARG A 231      50.373 -53.416 -11.003  1.00 42.66           C  
ATOM   1726  O   ARG A 231      50.576 -54.219 -10.090  1.00 42.16           O  
ATOM   1727  CB  ARG A 231      51.200 -51.052 -10.756  1.00 42.06           C  
ATOM   1728  CG  ARG A 231      50.895 -49.560 -10.955  1.00 41.25           C  
ATOM   1729  CD  ARG A 231      52.148 -48.710 -10.870  1.00 39.62           C  
ATOM   1730  NE  ARG A 231      53.206 -49.185 -11.762  1.00 39.25           N  
ATOM   1731  CZ  ARG A 231      54.448 -48.716 -11.771  1.00 38.03           C  
ATOM   1732  NH1 ARG A 231      54.778 -47.748 -10.943  1.00 38.28           N  
ATOM   1733  NH2 ARG A 231      55.353 -49.184 -12.618  1.00 37.51           N  
ATOM   1734  N   LEU A 232      50.507 -53.730 -12.291  1.00 43.36           N  
ATOM   1735  CA  LEU A 232      50.785 -55.077 -12.745  1.00 44.01           C  
ATOM   1736  C   LEU A 232      52.286 -55.281 -12.835  1.00 44.53           C  
ATOM   1737  O   LEU A 232      52.777 -56.376 -12.631  1.00 44.54           O  
ATOM   1738  CB  LEU A 232      50.101 -55.313 -14.101  1.00 44.06           C  
ATOM   1739  CG  LEU A 232      50.165 -56.726 -14.700  1.00 44.50           C  
ATOM   1740  CD1 LEU A 232      49.611 -57.756 -13.735  1.00 42.70           C  
ATOM   1741  CD2 LEU A 232      49.455 -56.774 -16.077  1.00 43.63           C  
ATOM   1742  N   PHE A 233      52.996 -54.195 -13.114  1.00 45.44           N  
ATOM   1743  CA  PHE A 233      54.448 -54.189 -13.255  1.00 45.72           C  
ATOM   1744  C   PHE A 233      54.938 -54.903 -14.480  1.00 46.25           C  
ATOM   1745  O   PHE A 233      56.116 -55.247 -14.557  1.00 46.59           O  
ATOM   1746  CB  PHE A 233      55.120 -54.729 -12.006  1.00 45.76           C  
ATOM   1747  CG  PHE A 233      55.104 -53.755 -10.879  1.00 45.70           C  
ATOM   1748  CD1 PHE A 233      54.289 -53.951  -9.788  1.00 44.37           C  
ATOM   1749  CD2 PHE A 233      55.867 -52.597 -10.950  1.00 45.37           C  
ATOM   1750  CE1 PHE A 233      54.258 -53.039  -8.770  1.00 45.24           C  
ATOM   1751  CE2 PHE A 233      55.837 -51.683  -9.932  1.00 44.64           C  
ATOM   1752  CZ  PHE A 233      55.032 -51.905  -8.837  1.00 45.05           C  
ATOM   1753  N   LYS A 234      54.049 -55.094 -15.449  1.00 46.69           N  
ATOM   1754  CA  LYS A 234      54.484 -55.374 -16.823  1.00 47.34           C  
ATOM   1755  C   LYS A 234      53.784 -54.427 -17.789  1.00 46.75           C  
ATOM   1756  O   LYS A 234      52.574 -54.200 -17.698  1.00 46.53           O  
ATOM   1757  CB  LYS A 234      54.241 -56.848 -17.229  1.00 47.93           C  
ATOM   1758  CG  LYS A 234      55.130 -57.824 -16.442  1.00 51.22           C  
ATOM   1759  CD  LYS A 234      54.881 -59.303 -16.788  1.00 54.67           C  
ATOM   1760  CE  LYS A 234      55.304 -60.210 -15.614  1.00 56.23           C  
ATOM   1761  NZ  LYS A 234      54.996 -61.648 -15.896  1.00 58.26           N  
ATOM   1762  N   ASP A 235      54.557 -53.878 -18.714  1.00 46.46           N  
ATOM   1763  CA  ASP A 235      53.994 -53.059 -19.778  1.00 46.48           C  
ATOM   1764  C   ASP A 235      53.286 -51.825 -19.224  1.00 46.00           C  
ATOM   1765  O   ASP A 235      52.493 -51.208 -19.936  1.00 46.04           O  
ATOM   1766  CB  ASP A 235      53.014 -53.903 -20.595  1.00 46.87           C  
ATOM   1767  CG  ASP A 235      53.654 -55.195 -21.171  1.00 47.45           C  
ATOM   1768  OD1 ASP A 235      52.943 -56.229 -21.205  1.00 47.91           O  
ATOM   1769  OD2 ASP A 235      54.841 -55.169 -21.599  1.00 47.37           O  
ATOM   1770  N   GLY A 236      53.558 -51.492 -17.952  1.00 45.20           N  
ATOM   1771  CA  GLY A 236      53.145 -50.216 -17.353  1.00 44.50           C  
ATOM   1772  C   GLY A 236      51.671 -50.211 -17.004  1.00 44.19           C  
ATOM   1773  O   GLY A 236      51.064 -49.158 -16.766  1.00 43.42           O  
ATOM   1774  N   LYS A 237      51.101 -51.408 -16.965  1.00 43.69           N  
ATOM   1775  CA  LYS A 237      49.661 -51.567 -16.818  1.00 43.55           C  
ATOM   1776  C   LYS A 237      49.207 -51.599 -15.364  1.00 43.12           C  
ATOM   1777  O   LYS A 237      49.996 -51.779 -14.452  1.00 42.57           O  
ATOM   1778  CB  LYS A 237      49.187 -52.828 -17.558  1.00 43.70           C  
ATOM   1779  CG  LYS A 237      49.189 -52.672 -19.078  1.00 44.21           C  
ATOM   1780  CD  LYS A 237      48.861 -53.970 -19.843  1.00 43.50           C  
ATOM   1781  CE  LYS A 237      48.914 -53.709 -21.347  1.00 43.84           C  
ATOM   1782  NZ  LYS A 237      48.310 -54.773 -22.147  1.00 43.88           N  
ATOM   1783  N   LEU A 238      47.919 -51.355 -15.186  1.00 43.21           N  
ATOM   1784  CA  LEU A 238      47.236 -51.508 -13.904  1.00 43.41           C  
ATOM   1785  C   LEU A 238      46.640 -52.904 -13.835  1.00 43.50           C  
ATOM   1786  O   LEU A 238      46.065 -53.385 -14.813  1.00 43.20           O  
ATOM   1787  CB  LEU A 238      46.081 -50.490 -13.787  1.00 43.76           C  
ATOM   1788  CG  LEU A 238      46.229 -49.156 -13.029  1.00 43.82           C  
ATOM   1789  CD1 LEU A 238      47.662 -48.778 -12.765  1.00 44.73           C  
ATOM   1790  CD2 LEU A 238      45.520 -48.082 -13.812  1.00 42.97           C  
ATOM   1791  N   LYS A 239      46.757 -53.551 -12.688  1.00 43.25           N  
ATOM   1792  CA  LYS A 239      46.078 -54.815 -12.516  1.00 43.62           C  
ATOM   1793  C   LYS A 239      44.626 -54.695 -12.964  1.00 43.65           C  
ATOM   1794  O   LYS A 239      44.043 -53.620 -12.985  1.00 43.81           O  
ATOM   1795  CB  LYS A 239      46.155 -55.290 -11.072  1.00 43.61           C  
ATOM   1796  CG  LYS A 239      47.518 -55.848 -10.676  1.00 45.07           C  
ATOM   1797  CD  LYS A 239      47.586 -56.086  -9.174  1.00 47.65           C  
ATOM   1798  CE  LYS A 239      48.602 -57.142  -8.795  1.00 49.00           C  
ATOM   1799  NZ  LYS A 239      48.424 -57.538  -7.356  1.00 50.83           N  
ATOM   1800  N   TYR A 240      44.051 -55.819 -13.355  1.00 44.02           N  
ATOM   1801  CA  TYR A 240      42.641 -55.869 -13.715  1.00 43.81           C  
ATOM   1802  C   TYR A 240      42.182 -57.322 -13.654  1.00 44.00           C  
ATOM   1803  O   TYR A 240      43.015 -58.219 -13.536  1.00 43.68           O  
ATOM   1804  CB  TYR A 240      42.443 -55.292 -15.109  1.00 43.73           C  
ATOM   1805  CG  TYR A 240      43.123 -56.077 -16.199  1.00 42.91           C  
ATOM   1806  CD1 TYR A 240      42.440 -57.052 -16.912  1.00 43.10           C  
ATOM   1807  CD2 TYR A 240      44.455 -55.862 -16.508  1.00 42.00           C  
ATOM   1808  CE1 TYR A 240      43.066 -57.777 -17.916  1.00 41.72           C  
ATOM   1809  CE2 TYR A 240      45.081 -56.574 -17.508  1.00 41.78           C  
ATOM   1810  CZ  TYR A 240      44.385 -57.529 -18.199  1.00 41.66           C  
ATOM   1811  OH  TYR A 240      45.028 -58.220 -19.180  1.00 41.28           O  
ATOM   1812  N   GLN A 241      40.870 -57.544 -13.707  1.00 44.38           N  
ATOM   1813  CA  GLN A 241      40.319 -58.905 -13.822  1.00 44.67           C  
ATOM   1814  C   GLN A 241      39.350 -58.987 -15.012  1.00 45.11           C  
ATOM   1815  O   GLN A 241      38.869 -57.959 -15.504  1.00 44.91           O  
ATOM   1816  CB  GLN A 241      39.632 -59.332 -12.521  1.00 44.50           C  
ATOM   1817  CG  GLN A 241      38.291 -58.671 -12.254  1.00 44.48           C  
ATOM   1818  CD  GLN A 241      37.723 -58.989 -10.872  1.00 44.43           C  
ATOM   1819  OE1 GLN A 241      37.644 -60.153 -10.478  1.00 45.39           O  
ATOM   1820  NE2 GLN A 241      37.304 -57.957 -10.144  1.00 44.48           N  
ATOM   1821  N   VAL A 242      39.103 -60.203 -15.499  1.00 45.30           N  
ATOM   1822  CA  VAL A 242      38.147 -60.417 -16.588  1.00 45.34           C  
ATOM   1823  C   VAL A 242      36.950 -61.162 -16.023  1.00 45.87           C  
ATOM   1824  O   VAL A 242      37.100 -62.165 -15.340  1.00 46.21           O  
ATOM   1825  CB  VAL A 242      38.761 -61.204 -17.765  1.00 45.32           C  
ATOM   1826  CG1 VAL A 242      37.713 -61.436 -18.864  1.00 44.95           C  
ATOM   1827  CG2 VAL A 242      39.987 -60.470 -18.321  1.00 44.58           C  
ATOM   1828  N   ILE A 243      35.765 -60.612 -16.250  1.00 46.48           N  
ATOM   1829  CA  ILE A 243      34.519 -61.209 -15.785  1.00 46.48           C  
ATOM   1830  C   ILE A 243      33.555 -61.236 -16.951  1.00 46.99           C  
ATOM   1831  O   ILE A 243      33.244 -60.187 -17.567  1.00 47.29           O  
ATOM   1832  CB  ILE A 243      33.880 -60.425 -14.652  1.00 46.50           C  
ATOM   1833  CG1 ILE A 243      34.891 -60.160 -13.530  1.00 45.97           C  
ATOM   1834  CG2 ILE A 243      32.705 -61.194 -14.074  1.00 46.67           C  
ATOM   1835  CD1 ILE A 243      34.271 -59.453 -12.327  1.00 44.10           C  
ATOM   1836  N   GLY A 244      33.111 -62.443 -17.290  1.00 47.00           N  
ATOM   1837  CA  GLY A 244      32.284 -62.635 -18.473  1.00 47.05           C  
ATOM   1838  C   GLY A 244      32.874 -61.945 -19.689  1.00 47.07           C  
ATOM   1839  O   GLY A 244      32.155 -61.280 -20.434  1.00 47.22           O  
ATOM   1840  N   GLY A 245      34.187 -62.076 -19.867  1.00 47.04           N  
ATOM   1841  CA  GLY A 245      34.873 -61.543 -21.048  1.00 46.81           C  
ATOM   1842  C   GLY A 245      35.087 -60.031 -21.018  1.00 46.90           C  
ATOM   1843  O   GLY A 245      35.598 -59.430 -21.971  1.00 46.92           O  
ATOM   1844  N   GLU A 246      34.689 -59.402 -19.922  1.00 46.54           N  
ATOM   1845  CA  GLU A 246      34.804 -57.959 -19.814  1.00 46.27           C  
ATOM   1846  C   GLU A 246      35.885 -57.600 -18.803  1.00 45.67           C  
ATOM   1847  O   GLU A 246      36.074 -58.322 -17.814  1.00 45.45           O  
ATOM   1848  CB  GLU A 246      33.458 -57.378 -19.401  1.00 46.57           C  
ATOM   1849  CG  GLU A 246      32.434 -57.407 -20.526  1.00 47.28           C  
ATOM   1850  CD  GLU A 246      32.593 -56.225 -21.451  1.00 48.65           C  
ATOM   1851  OE1 GLU A 246      32.582 -55.095 -20.935  1.00 50.44           O  
ATOM   1852  OE2 GLU A 246      32.733 -56.407 -22.685  1.00 49.30           O  
ATOM   1853  N   VAL A 247      36.598 -56.500 -19.062  1.00 44.99           N  
ATOM   1854  CA  VAL A 247      37.679 -56.049 -18.169  1.00 44.30           C  
ATOM   1855  C   VAL A 247      37.191 -55.128 -17.048  1.00 44.22           C  
ATOM   1856  O   VAL A 247      36.479 -54.161 -17.278  1.00 43.88           O  
ATOM   1857  CB  VAL A 247      38.811 -55.339 -18.935  1.00 44.41           C  
ATOM   1858  CG1 VAL A 247      39.742 -54.595 -17.946  1.00 43.51           C  
ATOM   1859  CG2 VAL A 247      39.593 -56.356 -19.792  1.00 42.18           C  
ATOM   1860  N   TYR A 248      37.600 -55.450 -15.826  1.00 44.43           N  
ATOM   1861  CA  TYR A 248      37.190 -54.708 -14.646  1.00 44.51           C  
ATOM   1862  C   TYR A 248      38.352 -54.573 -13.685  1.00 44.30           C  
ATOM   1863  O   TYR A 248      39.310 -55.358 -13.747  1.00 43.78           O  
ATOM   1864  CB  TYR A 248      36.054 -55.429 -13.923  1.00 44.58           C  
ATOM   1865  CG  TYR A 248      34.717 -55.401 -14.634  1.00 45.52           C  
ATOM   1866  CD1 TYR A 248      34.312 -56.474 -15.427  1.00 46.94           C  
ATOM   1867  CD2 TYR A 248      33.854 -54.321 -14.497  1.00 46.26           C  
ATOM   1868  CE1 TYR A 248      33.085 -56.476 -16.078  1.00 47.38           C  
ATOM   1869  CE2 TYR A 248      32.618 -54.316 -15.133  1.00 47.46           C  
ATOM   1870  CZ  TYR A 248      32.241 -55.403 -15.927  1.00 47.76           C  
ATOM   1871  OH  TYR A 248      31.026 -55.421 -16.570  1.00 48.54           O  
ATOM   1872  N   PRO A 249      38.255 -53.593 -12.774  1.00 44.49           N  
ATOM   1873  CA  PRO A 249      39.253 -53.410 -11.728  1.00 44.67           C  
ATOM   1874  C   PRO A 249      39.446 -54.676 -10.916  1.00 44.67           C  
ATOM   1875  O   PRO A 249      38.537 -55.475 -10.801  1.00 44.21           O  
ATOM   1876  CB  PRO A 249      38.650 -52.317 -10.848  1.00 44.50           C  
ATOM   1877  CG  PRO A 249      37.724 -51.595 -11.738  1.00 45.06           C  
ATOM   1878  CD  PRO A 249      37.156 -52.626 -12.654  1.00 44.42           C  
ATOM   1879  N   PRO A 250      40.644 -54.861 -10.373  1.00 45.02           N  
ATOM   1880  CA  PRO A 250      40.973 -56.009  -9.574  1.00 45.42           C  
ATOM   1881  C   PRO A 250      40.194 -55.980  -8.277  1.00 45.92           C  
ATOM   1882  O   PRO A 250      39.423 -55.054  -8.059  1.00 45.90           O  
ATOM   1883  CB  PRO A 250      42.460 -55.814  -9.292  1.00 45.59           C  
ATOM   1884  CG  PRO A 250      42.675 -54.349  -9.416  1.00 45.19           C  
ATOM   1885  CD  PRO A 250      41.778 -53.933 -10.504  1.00 44.98           C  
ATOM   1886  N   THR A 251      40.394 -56.978  -7.421  1.00 46.32           N  
ATOM   1887  CA  THR A 251      39.665 -57.041  -6.165  1.00 46.78           C  
ATOM   1888  C   THR A 251      40.546 -56.631  -5.011  1.00 47.20           C  
ATOM   1889  O   THR A 251      41.779 -56.678  -5.106  1.00 47.21           O  
ATOM   1890  CB  THR A 251      39.233 -58.473  -5.851  1.00 47.05           C  
ATOM   1891  OG1 THR A 251      40.406 -59.283  -5.692  1.00 47.19           O  
ATOM   1892  CG2 THR A 251      38.334 -59.048  -6.955  1.00 46.79           C  
ATOM   1893  N   VAL A 252      39.913 -56.267  -3.903  1.00 47.84           N  
ATOM   1894  CA  VAL A 252      40.637 -56.007  -2.662  1.00 48.30           C  
ATOM   1895  C   VAL A 252      41.439 -57.228  -2.200  1.00 49.33           C  
ATOM   1896  O   VAL A 252      42.562 -57.096  -1.724  1.00 49.23           O  
ATOM   1897  CB  VAL A 252      39.684 -55.591  -1.544  1.00 48.28           C  
ATOM   1898  CG1 VAL A 252      40.372 -55.705  -0.176  1.00 47.34           C  
ATOM   1899  CG2 VAL A 252      39.177 -54.172  -1.805  1.00 48.00           C  
ATOM   1900  N   LYS A 253      40.875 -58.422  -2.362  1.00 50.80           N  
ATOM   1901  CA  LYS A 253      41.593 -59.639  -1.979  1.00 51.84           C  
ATOM   1902  C   LYS A 253      42.886 -59.840  -2.771  1.00 52.35           C  
ATOM   1903  O   LYS A 253      43.911 -60.210  -2.192  1.00 52.42           O  
ATOM   1904  CB  LYS A 253      40.727 -60.876  -2.147  1.00 52.25           C  
ATOM   1905  CG  LYS A 253      41.514 -62.181  -1.962  1.00 53.99           C  
ATOM   1906  CD  LYS A 253      40.629 -63.443  -2.113  1.00 55.99           C  
ATOM   1907  CE  LYS A 253      41.289 -64.693  -1.502  1.00 57.25           C  
ATOM   1908  NZ  LYS A 253      40.358 -65.884  -1.471  1.00 57.93           N  
ATOM   1909  N   ASP A 254      42.839 -59.597  -4.082  1.00 52.91           N  
ATOM   1910  CA  ASP A 254      44.020 -59.736  -4.940  1.00 53.31           C  
ATOM   1911  C   ASP A 254      45.067 -58.628  -4.678  1.00 53.04           C  
ATOM   1912  O   ASP A 254      46.259 -58.865  -4.824  1.00 53.30           O  
ATOM   1913  CB  ASP A 254      43.591 -59.765  -6.433  1.00 53.79           C  
ATOM   1914  CG  ASP A 254      44.787 -59.836  -7.408  1.00 55.76           C  
ATOM   1915  OD1 ASP A 254      45.686 -60.692  -7.207  1.00 59.61           O  
ATOM   1916  OD2 ASP A 254      44.821 -59.045  -8.397  1.00 56.80           O  
ATOM   1917  N   THR A 255      44.634 -57.428  -4.294  1.00 52.68           N  
ATOM   1918  CA  THR A 255      45.549 -56.275  -4.281  1.00 52.39           C  
ATOM   1919  C   THR A 255      45.969 -55.832  -2.892  1.00 52.28           C  
ATOM   1920  O   THR A 255      47.102 -55.395  -2.703  1.00 51.97           O  
ATOM   1921  CB  THR A 255      44.926 -55.075  -4.985  1.00 52.17           C  
ATOM   1922  OG1 THR A 255      43.760 -54.656  -4.266  1.00 51.16           O  
ATOM   1923  CG2 THR A 255      44.556 -55.462  -6.409  1.00 52.20           C  
ATOM   1924  N   GLN A 256      45.053 -55.957  -1.939  1.00 52.22           N  
ATOM   1925  CA  GLN A 256      45.238 -55.455  -0.587  1.00 52.46           C  
ATOM   1926  C   GLN A 256      45.020 -53.969  -0.467  1.00 51.88           C  
ATOM   1927  O   GLN A 256      45.268 -53.398   0.589  1.00 51.87           O  
ATOM   1928  CB  GLN A 256      46.638 -55.776  -0.048  1.00 53.01           C  
ATOM   1929  CG  GLN A 256      46.663 -56.976   0.859  1.00 54.51           C  
ATOM   1930  CD  GLN A 256      46.472 -58.233   0.066  1.00 56.55           C  
ATOM   1931  OE1 GLN A 256      47.230 -58.501  -0.871  1.00 58.38           O  
ATOM   1932  NE2 GLN A 256      45.444 -59.007   0.410  1.00 57.02           N  
ATOM   1933  N   VAL A 257      44.602 -53.314  -1.539  1.00 51.26           N  
ATOM   1934  CA  VAL A 257      44.390 -51.881  -1.424  1.00 50.68           C  
ATOM   1935  C   VAL A 257      43.137 -51.686  -0.596  1.00 50.45           C  
ATOM   1936  O   VAL A 257      42.150 -52.395  -0.772  1.00 50.48           O  
ATOM   1937  CB  VAL A 257      44.271 -51.158  -2.789  1.00 50.55           C  
ATOM   1938  CG1 VAL A 257      44.882 -51.997  -3.898  1.00 49.26           C  
ATOM   1939  CG2 VAL A 257      42.831 -50.811  -3.083  1.00 50.10           C  
ATOM   1940  N   GLU A 258      43.190 -50.739   0.331  1.00 50.22           N  
ATOM   1941  CA  GLU A 258      42.041 -50.468   1.192  1.00 50.13           C  
ATOM   1942  C   GLU A 258      40.952 -49.756   0.401  1.00 49.03           C  
ATOM   1943  O   GLU A 258      41.217 -48.832  -0.350  1.00 48.55           O  
ATOM   1944  CB  GLU A 258      42.456 -49.654   2.424  1.00 50.50           C  
ATOM   1945  CG  GLU A 258      43.805 -50.090   2.999  1.00 52.87           C  
ATOM   1946  CD  GLU A 258      43.970 -49.774   4.487  1.00 56.21           C  
ATOM   1947  OE1 GLU A 258      43.806 -48.594   4.880  1.00 56.87           O  
ATOM   1948  OE2 GLU A 258      44.283 -50.712   5.266  1.00 58.83           O  
ATOM   1949  N   MET A 259      39.734 -50.256   0.542  1.00 48.22           N  
ATOM   1950  CA  MET A 259      38.562 -49.647  -0.061  1.00 47.67           C  
ATOM   1951  C   MET A 259      37.491 -49.490   1.011  1.00 47.79           C  
ATOM   1952  O   MET A 259      37.560 -50.128   2.045  1.00 48.03           O  
ATOM   1953  CB  MET A 259      38.023 -50.522  -1.197  1.00 47.38           C  
ATOM   1954  CG  MET A 259      38.890 -50.555  -2.442  1.00 45.85           C  
ATOM   1955  SD  MET A 259      39.019 -48.941  -3.209  1.00 42.79           S  
ATOM   1956  CE  MET A 259      37.323 -48.629  -3.720  1.00 41.95           C  
ATOM   1957  N   ILE A 260      36.514 -48.620   0.785  1.00 48.02           N  
ATOM   1958  CA  ILE A 260      35.399 -48.495   1.717  1.00 48.20           C  
ATOM   1959  C   ILE A 260      34.174 -49.241   1.201  1.00 48.45           C  
ATOM   1960  O   ILE A 260      33.487 -48.806   0.271  1.00 48.22           O  
ATOM   1961  CB  ILE A 260      35.024 -47.030   2.008  1.00 48.22           C  
ATOM   1962  CG1 ILE A 260      36.133 -46.339   2.817  1.00 48.72           C  
ATOM   1963  CG2 ILE A 260      33.703 -46.976   2.758  1.00 47.32           C  
ATOM   1964  CD1 ILE A 260      36.057 -44.801   2.774  1.00 49.60           C  
ATOM   1965  N   TYR A 261      33.933 -50.395   1.811  1.00 48.78           N  
ATOM   1966  CA  TYR A 261      32.764 -51.194   1.503  1.00 48.98           C  
ATOM   1967  C   TYR A 261      32.062 -51.582   2.778  1.00 49.75           C  
ATOM   1968  O   TYR A 261      32.693 -51.899   3.775  1.00 50.44           O  
ATOM   1969  CB  TYR A 261      33.150 -52.456   0.751  1.00 48.63           C  
ATOM   1970  CG  TYR A 261      33.505 -52.229  -0.694  1.00 47.27           C  
ATOM   1971  CD1 TYR A 261      34.816 -52.343  -1.121  1.00 46.36           C  
ATOM   1972  CD2 TYR A 261      32.535 -51.922  -1.638  1.00 45.95           C  
ATOM   1973  CE1 TYR A 261      35.161 -52.142  -2.455  1.00 45.50           C  
ATOM   1974  CE2 TYR A 261      32.873 -51.719  -2.975  1.00 45.44           C  
ATOM   1975  CZ  TYR A 261      34.193 -51.834  -3.374  1.00 44.60           C  
ATOM   1976  OH  TYR A 261      34.577 -51.662  -4.686  1.00 44.68           O  
ATOM   1977  N   PRO A 262      30.741 -51.546   2.766  1.00 50.54           N  
ATOM   1978  CA  PRO A 262      30.034 -52.099   3.903  1.00 51.19           C  
ATOM   1979  C   PRO A 262      30.348 -53.593   4.018  1.00 51.97           C  
ATOM   1980  O   PRO A 262      30.610 -54.237   3.003  1.00 51.67           O  
ATOM   1981  CB  PRO A 262      28.568 -51.846   3.553  1.00 51.20           C  
ATOM   1982  CG  PRO A 262      28.553 -51.690   2.061  1.00 50.92           C  
ATOM   1983  CD  PRO A 262      29.845 -51.050   1.716  1.00 50.40           C  
ATOM   1984  N   PRO A 263      30.322 -54.131   5.245  1.00 53.15           N  
ATOM   1985  CA  PRO A 263      30.796 -55.484   5.580  1.00 54.00           C  
ATOM   1986  C   PRO A 263      30.101 -56.596   4.827  1.00 54.54           C  
ATOM   1987  O   PRO A 263      30.689 -57.646   4.630  1.00 54.61           O  
ATOM   1988  CB  PRO A 263      30.495 -55.621   7.085  1.00 54.07           C  
ATOM   1989  CG  PRO A 263      29.458 -54.586   7.383  1.00 53.91           C  
ATOM   1990  CD  PRO A 263      29.728 -53.455   6.414  1.00 53.50           C  
ATOM   1991  N   HIS A 264      28.874 -56.355   4.386  1.00 55.46           N  
ATOM   1992  CA  HIS A 264      28.091 -57.386   3.706  1.00 56.17           C  
ATOM   1993  C   HIS A 264      28.460 -57.573   2.224  1.00 56.75           C  
ATOM   1994  O   HIS A 264      27.893 -58.451   1.539  1.00 56.96           O  
ATOM   1995  CB  HIS A 264      26.588 -57.088   3.838  1.00 56.46           C  
ATOM   1996  CG  HIS A 264      26.075 -56.046   2.887  1.00 56.92           C  
ATOM   1997  ND1 HIS A 264      25.889 -54.729   3.258  1.00 58.35           N  
ATOM   1998  CD2 HIS A 264      25.680 -56.129   1.590  1.00 58.04           C  
ATOM   1999  CE1 HIS A 264      25.423 -54.040   2.227  1.00 58.56           C  
ATOM   2000  NE2 HIS A 264      25.287 -54.866   1.201  1.00 58.81           N  
ATOM   2001  N   ILE A 265      29.393 -56.755   1.722  1.00 57.00           N  
ATOM   2002  CA  ILE A 265      29.840 -56.881   0.336  1.00 57.01           C  
ATOM   2003  C   ILE A 265      30.835 -58.036   0.218  1.00 57.33           C  
ATOM   2004  O   ILE A 265      31.854 -58.068   0.925  1.00 56.87           O  
ATOM   2005  CB  ILE A 265      30.482 -55.603  -0.201  1.00 57.02           C  
ATOM   2006  CG1 ILE A 265      29.478 -54.463  -0.150  1.00 57.00           C  
ATOM   2007  CG2 ILE A 265      30.940 -55.824  -1.628  1.00 56.60           C  
ATOM   2008  CD1 ILE A 265      28.276 -54.709  -1.052  1.00 56.73           C  
ATOM   2009  N   PRO A 266      30.524 -58.998  -0.676  1.00 57.77           N  
ATOM   2010  CA  PRO A 266      31.350 -60.191  -0.916  1.00 58.00           C  
ATOM   2011  C   PRO A 266      32.702 -59.865  -1.570  1.00 58.32           C  
ATOM   2012  O   PRO A 266      32.783 -59.051  -2.520  1.00 58.28           O  
ATOM   2013  CB  PRO A 266      30.492 -61.031  -1.879  1.00 58.02           C  
ATOM   2014  CG  PRO A 266      29.586 -60.037  -2.556  1.00 58.06           C  
ATOM   2015  CD  PRO A 266      29.313 -58.977  -1.525  1.00 57.67           C  
ATOM   2016  N   GLU A 267      33.740 -60.546  -1.091  1.00 58.45           N  
ATOM   2017  CA  GLU A 267      35.127 -60.252  -1.498  1.00 58.36           C  
ATOM   2018  C   GLU A 267      35.339 -60.065  -3.008  1.00 57.75           C  
ATOM   2019  O   GLU A 267      36.250 -59.351  -3.418  1.00 57.52           O  
ATOM   2020  CB  GLU A 267      36.063 -61.346  -0.988  1.00 58.55           C  
ATOM   2021  CG  GLU A 267      36.635 -61.012   0.372  1.00 59.96           C  
ATOM   2022  CD  GLU A 267      37.305 -62.213   1.033  1.00 61.94           C  
ATOM   2023  OE1 GLU A 267      37.424 -63.278   0.353  1.00 62.57           O  
ATOM   2024  OE2 GLU A 267      37.687 -62.083   2.233  1.00 62.22           O  
ATOM   2025  N   ASN A 268      34.513 -60.728  -3.815  1.00 57.11           N  
ATOM   2026  CA  ASN A 268      34.667 -60.706  -5.260  1.00 56.51           C  
ATOM   2027  C   ASN A 268      33.985 -59.489  -5.872  1.00 56.08           C  
ATOM   2028  O   ASN A 268      34.051 -59.277  -7.105  1.00 55.77           O  
ATOM   2029  CB  ASN A 268      34.082 -61.981  -5.897  1.00 56.81           C  
ATOM   2030  CG  ASN A 268      32.538 -61.917  -6.060  1.00 57.29           C  
ATOM   2031  OD1 ASN A 268      31.779 -61.934  -5.078  1.00 57.89           O  
ATOM   2032  ND2 ASN A 268      32.083 -61.851  -7.309  1.00 58.43           N  
ATOM   2033  N   LEU A 269      33.316 -58.694  -5.031  1.00 55.05           N  
ATOM   2034  CA  LEU A 269      32.642 -57.501  -5.550  1.00 54.44           C  
ATOM   2035  C   LEU A 269      33.323 -56.261  -5.028  1.00 53.54           C  
ATOM   2036  O   LEU A 269      32.964 -55.126  -5.411  1.00 53.80           O  
ATOM   2037  CB  LEU A 269      31.147 -57.484  -5.191  1.00 54.66           C  
ATOM   2038  CG  LEU A 269      30.196 -58.259  -6.138  1.00 55.67           C  
ATOM   2039  CD1 LEU A 269      28.713 -57.942  -5.781  1.00 55.83           C  
ATOM   2040  CD2 LEU A 269      30.464 -57.954  -7.637  1.00 54.31           C  
ATOM   2041  N   GLN A 270      34.309 -56.479  -4.165  1.00 52.11           N  
ATOM   2042  CA  GLN A 270      35.096 -55.383  -3.629  1.00 51.10           C  
ATOM   2043  C   GLN A 270      36.175 -55.024  -4.622  1.00 50.06           C  
ATOM   2044  O   GLN A 270      37.288 -55.545  -4.564  1.00 49.86           O  
ATOM   2045  CB  GLN A 270      35.721 -55.758  -2.295  1.00 51.27           C  
ATOM   2046  CG  GLN A 270      34.692 -56.073  -1.217  1.00 51.92           C  
ATOM   2047  CD  GLN A 270      35.333 -56.473   0.069  1.00 51.89           C  
ATOM   2048  OE1 GLN A 270      36.270 -55.826   0.518  1.00 52.31           O  
ATOM   2049  NE2 GLN A 270      34.857 -57.558   0.661  1.00 53.32           N  
ATOM   2050  N   PHE A 271      35.829 -54.127  -5.535  1.00 48.88           N  
ATOM   2051  CA  PHE A 271      36.765 -53.629  -6.525  1.00 48.35           C  
ATOM   2052  C   PHE A 271      37.742 -52.629  -5.937  1.00 46.95           C  
ATOM   2053  O   PHE A 271      37.367 -51.767  -5.161  1.00 46.47           O  
ATOM   2054  CB  PHE A 271      36.010 -52.955  -7.661  1.00 48.86           C  
ATOM   2055  CG  PHE A 271      35.192 -53.898  -8.472  1.00 50.78           C  
ATOM   2056  CD1 PHE A 271      33.818 -53.853  -8.437  1.00 52.46           C  
ATOM   2057  CD2 PHE A 271      35.807 -54.857  -9.254  1.00 53.18           C  
ATOM   2058  CE1 PHE A 271      33.076 -54.730  -9.200  1.00 53.23           C  
ATOM   2059  CE2 PHE A 271      35.071 -55.731 -10.027  1.00 53.56           C  
ATOM   2060  CZ  PHE A 271      33.707 -55.669  -9.999  1.00 53.43           C  
ATOM   2061  N   ALA A 272      38.994 -52.749  -6.342  1.00 45.44           N  
ATOM   2062  CA  ALA A 272      40.021 -51.875  -5.869  1.00 44.75           C  
ATOM   2063  C   ALA A 272      40.334 -50.867  -6.959  1.00 44.25           C  
ATOM   2064  O   ALA A 272      40.599 -51.235  -8.111  1.00 44.30           O  
ATOM   2065  CB  ALA A 272      41.261 -52.685  -5.486  1.00 44.53           C  
ATOM   2066  N   VAL A 273      40.285 -49.594  -6.598  1.00 43.50           N  
ATOM   2067  CA  VAL A 273      40.639 -48.525  -7.525  1.00 43.23           C  
ATOM   2068  C   VAL A 273      41.387 -47.419  -6.795  1.00 43.03           C  
ATOM   2069  O   VAL A 273      41.541 -47.461  -5.576  1.00 42.90           O  
ATOM   2070  CB  VAL A 273      39.401 -47.913  -8.185  1.00 43.21           C  
ATOM   2071  CG1 VAL A 273      38.708 -48.930  -9.088  1.00 42.92           C  
ATOM   2072  CG2 VAL A 273      38.443 -47.409  -7.135  1.00 42.84           C  
ATOM   2073  N   GLY A 274      41.823 -46.412  -7.538  1.00 42.72           N  
ATOM   2074  CA  GLY A 274      42.641 -45.331  -6.960  1.00 42.48           C  
ATOM   2075  C   GLY A 274      42.038 -44.686  -5.734  1.00 42.19           C  
ATOM   2076  O   GLY A 274      42.731 -44.414  -4.766  1.00 41.84           O  
ATOM   2077  N   GLN A 275      40.723 -44.477  -5.790  1.00 42.41           N  
ATOM   2078  CA  GLN A 275      39.967 -43.711  -4.787  1.00 42.43           C  
ATOM   2079  C   GLN A 275      39.123 -44.650  -3.956  1.00 42.94           C  
ATOM   2080  O   GLN A 275      38.232 -45.329  -4.459  1.00 42.39           O  
ATOM   2081  CB  GLN A 275      39.045 -42.683  -5.467  1.00 42.30           C  
ATOM   2082  CG  GLN A 275      39.174 -41.275  -4.937  1.00 41.50           C  
ATOM   2083  CD  GLN A 275      38.394 -41.038  -3.658  1.00 40.92           C  
ATOM   2084  OE1 GLN A 275      38.021 -41.979  -2.964  1.00 40.11           O  
ATOM   2085  NE2 GLN A 275      38.139 -39.772  -3.350  1.00 38.30           N  
ATOM   2086  N   GLU A 276      39.391 -44.643  -2.661  1.00 43.85           N  
ATOM   2087  CA  GLU A 276      38.846 -45.638  -1.753  1.00 44.57           C  
ATOM   2088  C   GLU A 276      37.321 -45.629  -1.690  1.00 44.31           C  
ATOM   2089  O   GLU A 276      36.708 -46.609  -1.271  1.00 44.29           O  
ATOM   2090  CB  GLU A 276      39.446 -45.451  -0.362  1.00 45.15           C  
ATOM   2091  CG  GLU A 276      39.257 -44.078   0.228  1.00 48.09           C  
ATOM   2092  CD  GLU A 276      39.808 -43.986   1.635  1.00 52.08           C  
ATOM   2093  OE1 GLU A 276      40.785 -44.711   1.924  1.00 55.34           O  
ATOM   2094  OE2 GLU A 276      39.273 -43.179   2.440  1.00 54.27           O  
ATOM   2095  N   VAL A 277      36.701 -44.562  -2.171  1.00 44.12           N  
ATOM   2096  CA  VAL A 277      35.272 -44.381  -1.950  1.00 44.11           C  
ATOM   2097  C   VAL A 277      34.450 -44.741  -3.177  1.00 43.97           C  
ATOM   2098  O   VAL A 277      33.217 -44.741  -3.141  1.00 43.98           O  
ATOM   2099  CB  VAL A 277      34.971 -42.919  -1.505  1.00 44.32           C  
ATOM   2100  CG1 VAL A 277      34.729 -41.992  -2.722  1.00 43.21           C  
ATOM   2101  CG2 VAL A 277      33.807 -42.899  -0.533  1.00 44.79           C  
ATOM   2102  N   PHE A 278      35.136 -45.053  -4.270  1.00 43.97           N  
ATOM   2103  CA  PHE A 278      34.465 -45.195  -5.562  1.00 43.94           C  
ATOM   2104  C   PHE A 278      33.606 -46.441  -5.659  1.00 44.31           C  
ATOM   2105  O   PHE A 278      32.818 -46.557  -6.595  1.00 44.28           O  
ATOM   2106  CB  PHE A 278      35.489 -45.150  -6.710  1.00 43.76           C  
ATOM   2107  CG  PHE A 278      35.935 -43.763  -7.051  1.00 42.80           C  
ATOM   2108  CD1 PHE A 278      35.569 -42.701  -6.253  1.00 42.48           C  
ATOM   2109  CD2 PHE A 278      36.733 -43.522  -8.147  1.00 42.00           C  
ATOM   2110  CE1 PHE A 278      35.977 -41.404  -6.571  1.00 42.63           C  
ATOM   2111  CE2 PHE A 278      37.146 -42.234  -8.469  1.00 41.82           C  
ATOM   2112  CZ  PHE A 278      36.768 -41.180  -7.685  1.00 42.16           C  
ATOM   2113  N   GLY A 279      33.766 -47.370  -4.716  1.00 45.10           N  
ATOM   2114  CA  GLY A 279      33.045 -48.633  -4.763  1.00 45.62           C  
ATOM   2115  C   GLY A 279      31.623 -48.393  -4.300  1.00 46.27           C  
ATOM   2116  O   GLY A 279      30.754 -49.248  -4.368  1.00 46.54           O  
ATOM   2117  N   LEU A 280      31.396 -47.186  -3.831  1.00 47.03           N  
ATOM   2118  CA  LEU A 280      30.159 -46.849  -3.142  1.00 47.52           C  
ATOM   2119  C   LEU A 280      29.021 -46.485  -4.114  1.00 46.97           C  
ATOM   2120  O   LEU A 280      27.839 -46.536  -3.770  1.00 47.32           O  
ATOM   2121  CB  LEU A 280      30.452 -45.700  -2.184  1.00 48.16           C  
ATOM   2122  CG  LEU A 280      30.646 -45.959  -0.664  1.00 50.31           C  
ATOM   2123  CD1 LEU A 280      29.575 -45.209   0.137  1.00 52.82           C  
ATOM   2124  CD2 LEU A 280      30.696 -47.447  -0.265  1.00 50.23           C  
ATOM   2125  N   VAL A 281      29.377 -46.108  -5.333  1.00 45.92           N  
ATOM   2126  CA  VAL A 281      28.379 -45.773  -6.337  1.00 44.84           C  
ATOM   2127  C   VAL A 281      28.777 -46.387  -7.670  1.00 43.85           C  
ATOM   2128  O   VAL A 281      29.887 -46.187  -8.115  1.00 43.33           O  
ATOM   2129  CB  VAL A 281      28.261 -44.270  -6.481  1.00 44.90           C  
ATOM   2130  CG1 VAL A 281      26.971 -43.914  -7.173  1.00 44.52           C  
ATOM   2131  CG2 VAL A 281      28.327 -43.618  -5.093  1.00 44.88           C  
ATOM   2132  N   PRO A 282      27.888 -47.187  -8.271  1.00 42.97           N  
ATOM   2133  CA  PRO A 282      28.149 -47.846  -9.537  1.00 42.61           C  
ATOM   2134  C   PRO A 282      28.462 -46.885 -10.677  1.00 42.10           C  
ATOM   2135  O   PRO A 282      29.105 -47.271 -11.641  1.00 41.47           O  
ATOM   2136  CB  PRO A 282      26.843 -48.589  -9.801  1.00 42.63           C  
ATOM   2137  CG  PRO A 282      26.352 -48.932  -8.476  1.00 42.65           C  
ATOM   2138  CD  PRO A 282      26.709 -47.766  -7.606  1.00 43.03           C  
ATOM   2139  N   GLY A 283      28.007 -45.641 -10.560  1.00 41.97           N  
ATOM   2140  CA  GLY A 283      28.352 -44.597 -11.530  1.00 41.43           C  
ATOM   2141  C   GLY A 283      29.842 -44.296 -11.489  1.00 40.92           C  
ATOM   2142  O   GLY A 283      30.472 -44.063 -12.511  1.00 40.80           O  
ATOM   2143  N   LEU A 284      30.396 -44.302 -10.289  1.00 40.37           N  
ATOM   2144  CA  LEU A 284      31.803 -44.048 -10.084  1.00 40.26           C  
ATOM   2145  C   LEU A 284      32.598 -45.206 -10.607  1.00 40.08           C  
ATOM   2146  O   LEU A 284      33.581 -45.031 -11.305  1.00 40.32           O  
ATOM   2147  CB  LEU A 284      32.107 -43.861  -8.592  1.00 40.45           C  
ATOM   2148  CG  LEU A 284      32.150 -42.442  -7.994  1.00 40.69           C  
ATOM   2149  CD1 LEU A 284      31.250 -41.495  -8.735  1.00 40.00           C  
ATOM   2150  CD2 LEU A 284      31.825 -42.455  -6.517  1.00 40.44           C  
ATOM   2151  N   MET A 285      32.172 -46.410 -10.262  1.00 40.22           N  
ATOM   2152  CA  MET A 285      32.887 -47.618 -10.668  1.00 40.19           C  
ATOM   2153  C   MET A 285      32.864 -47.747 -12.202  1.00 39.67           C  
ATOM   2154  O   MET A 285      33.795 -48.263 -12.828  1.00 39.53           O  
ATOM   2155  CB  MET A 285      32.264 -48.858 -10.004  1.00 40.43           C  
ATOM   2156  CG  MET A 285      33.207 -50.026  -9.971  1.00 41.41           C  
ATOM   2157  SD  MET A 285      34.710 -49.588  -9.087  1.00 43.47           S  
ATOM   2158  CE  MET A 285      34.048 -49.097  -7.514  1.00 40.30           C  
ATOM   2159  N   MET A 286      31.798 -47.255 -12.810  1.00 39.25           N  
ATOM   2160  CA  MET A 286      31.711 -47.233 -14.258  1.00 39.09           C  
ATOM   2161  C   MET A 286      32.894 -46.461 -14.835  1.00 38.65           C  
ATOM   2162  O   MET A 286      33.655 -47.002 -15.642  1.00 38.67           O  
ATOM   2163  CB  MET A 286      30.386 -46.621 -14.712  1.00 39.09           C  
ATOM   2164  CG  MET A 286      30.224 -46.595 -16.227  1.00 39.89           C  
ATOM   2165  SD  MET A 286      29.028 -45.388 -16.759  1.00 40.63           S  
ATOM   2166  CE  MET A 286      29.637 -45.073 -18.386  1.00 46.55           C  
ATOM   2167  N   TYR A 287      33.059 -45.205 -14.412  1.00 37.97           N  
ATOM   2168  CA  TYR A 287      34.162 -44.375 -14.905  1.00 37.43           C  
ATOM   2169  C   TYR A 287      35.502 -44.910 -14.442  1.00 36.95           C  
ATOM   2170  O   TYR A 287      36.474 -44.870 -15.169  1.00 36.89           O  
ATOM   2171  CB  TYR A 287      34.013 -42.909 -14.468  1.00 37.61           C  
ATOM   2172  CG  TYR A 287      33.130 -42.101 -15.404  1.00 37.45           C  
ATOM   2173  CD1 TYR A 287      33.525 -41.837 -16.702  1.00 37.01           C  
ATOM   2174  CD2 TYR A 287      31.901 -41.631 -14.993  1.00 36.63           C  
ATOM   2175  CE1 TYR A 287      32.725 -41.109 -17.552  1.00 37.41           C  
ATOM   2176  CE2 TYR A 287      31.100 -40.921 -15.831  1.00 36.53           C  
ATOM   2177  CZ  TYR A 287      31.507 -40.643 -17.103  1.00 37.18           C  
ATOM   2178  OH  TYR A 287      30.674 -39.913 -17.932  1.00 37.48           O  
ATOM   2179  N   ALA A 288      35.556 -45.418 -13.227  1.00 36.65           N  
ATOM   2180  CA  ALA A 288      36.801 -46.003 -12.730  1.00 36.73           C  
ATOM   2181  C   ALA A 288      37.259 -47.138 -13.668  1.00 36.53           C  
ATOM   2182  O   ALA A 288      38.452 -47.301 -13.931  1.00 36.11           O  
ATOM   2183  CB  ALA A 288      36.624 -46.501 -11.284  1.00 36.45           C  
ATOM   2184  N   THR A 289      36.295 -47.895 -14.183  1.00 36.50           N  
ATOM   2185  CA  THR A 289      36.583 -49.003 -15.103  1.00 36.89           C  
ATOM   2186  C   THR A 289      36.964 -48.477 -16.495  1.00 36.92           C  
ATOM   2187  O   THR A 289      37.913 -48.944 -17.135  1.00 36.59           O  
ATOM   2188  CB  THR A 289      35.366 -49.989 -15.216  1.00 36.87           C  
ATOM   2189  OG1 THR A 289      35.118 -50.612 -13.942  1.00 35.03           O  
ATOM   2190  CG2 THR A 289      35.628 -51.027 -16.245  1.00 36.36           C  
ATOM   2191  N   ILE A 290      36.238 -47.475 -16.955  1.00 37.25           N  
ATOM   2192  CA  ILE A 290      36.570 -46.877 -18.247  1.00 37.60           C  
ATOM   2193  C   ILE A 290      38.014 -46.316 -18.267  1.00 38.02           C  
ATOM   2194  O   ILE A 290      38.757 -46.492 -19.231  1.00 38.51           O  
ATOM   2195  CB  ILE A 290      35.578 -45.777 -18.646  1.00 37.37           C  
ATOM   2196  CG1 ILE A 290      34.191 -46.382 -18.915  1.00 37.00           C  
ATOM   2197  CG2 ILE A 290      36.091 -45.048 -19.882  1.00 36.19           C  
ATOM   2198  CD1 ILE A 290      33.104 -45.336 -19.256  1.00 36.51           C  
ATOM   2199  N   TRP A 291      38.419 -45.641 -17.205  1.00 38.07           N  
ATOM   2200  CA  TRP A 291      39.736 -45.013 -17.193  1.00 38.26           C  
ATOM   2201  C   TRP A 291      40.826 -46.052 -16.966  1.00 38.15           C  
ATOM   2202  O   TRP A 291      41.918 -45.946 -17.496  1.00 37.70           O  
ATOM   2203  CB  TRP A 291      39.824 -43.905 -16.132  1.00 38.40           C  
ATOM   2204  CG  TRP A 291      39.222 -42.571 -16.535  1.00 38.37           C  
ATOM   2205  CD1 TRP A 291      38.076 -41.998 -16.033  1.00 38.29           C  
ATOM   2206  CD2 TRP A 291      39.757 -41.624 -17.470  1.00 38.61           C  
ATOM   2207  NE1 TRP A 291      37.858 -40.783 -16.622  1.00 37.92           N  
ATOM   2208  CE2 TRP A 291      38.874 -40.524 -17.502  1.00 38.02           C  
ATOM   2209  CE3 TRP A 291      40.881 -41.611 -18.300  1.00 38.76           C  
ATOM   2210  CZ2 TRP A 291      39.083 -39.422 -18.325  1.00 37.38           C  
ATOM   2211  CZ3 TRP A 291      41.079 -40.517 -19.133  1.00 37.42           C  
ATOM   2212  CH2 TRP A 291      40.186 -39.438 -19.136  1.00 36.70           C  
ATOM   2213  N   LEU A 292      40.540 -47.062 -16.165  1.00 38.75           N  
ATOM   2214  CA  LEU A 292      41.475 -48.195 -16.058  1.00 39.13           C  
ATOM   2215  C   LEU A 292      41.723 -48.804 -17.437  1.00 38.96           C  
ATOM   2216  O   LEU A 292      42.855 -48.992 -17.838  1.00 38.95           O  
ATOM   2217  CB  LEU A 292      40.982 -49.262 -15.072  1.00 39.19           C  
ATOM   2218  CG  LEU A 292      41.973 -50.419 -14.835  1.00 39.57           C  
ATOM   2219  CD1 LEU A 292      41.685 -51.184 -13.520  1.00 39.47           C  
ATOM   2220  CD2 LEU A 292      41.947 -51.356 -16.021  1.00 39.31           C  
ATOM   2221  N   ARG A 293      40.669 -49.074 -18.185  1.00 39.12           N  
ATOM   2222  CA  ARG A 293      40.861 -49.616 -19.528  1.00 39.60           C  
ATOM   2223  C   ARG A 293      41.707 -48.661 -20.368  1.00 39.37           C  
ATOM   2224  O   ARG A 293      42.627 -49.073 -21.082  1.00 39.26           O  
ATOM   2225  CB  ARG A 293      39.516 -49.901 -20.216  1.00 39.66           C  
ATOM   2226  CG  ARG A 293      39.014 -51.291 -19.949  1.00 41.37           C  
ATOM   2227  CD  ARG A 293      37.613 -51.302 -19.356  1.00 43.56           C  
ATOM   2228  NE  ARG A 293      36.568 -51.501 -20.358  1.00 45.18           N  
ATOM   2229  CZ  ARG A 293      35.663 -52.476 -20.322  1.00 44.95           C  
ATOM   2230  NH1 ARG A 293      35.649 -53.350 -19.327  1.00 43.55           N  
ATOM   2231  NH2 ARG A 293      34.755 -52.543 -21.280  1.00 46.66           N  
ATOM   2232  N   GLU A 294      41.378 -47.377 -20.291  1.00 39.32           N  
ATOM   2233  CA  GLU A 294      42.063 -46.374 -21.086  1.00 38.97           C  
ATOM   2234  C   GLU A 294      43.558 -46.375 -20.780  1.00 39.07           C  
ATOM   2235  O   GLU A 294      44.392 -46.292 -21.681  1.00 39.25           O  
ATOM   2236  CB  GLU A 294      41.450 -44.996 -20.837  1.00 38.89           C  
ATOM   2237  CG  GLU A 294      42.194 -43.845 -21.489  1.00 38.84           C  
ATOM   2238  CD  GLU A 294      42.233 -43.932 -23.001  1.00 37.86           C  
ATOM   2239  OE1 GLU A 294      43.047 -43.202 -23.607  1.00 35.51           O  
ATOM   2240  OE2 GLU A 294      41.467 -44.736 -23.589  1.00 37.17           O  
ATOM   2241  N   HIS A 295      43.913 -46.467 -19.510  1.00 39.02           N  
ATOM   2242  CA  HIS A 295      45.311 -46.448 -19.161  1.00 39.07           C  
ATOM   2243  C   HIS A 295      46.040 -47.641 -19.797  1.00 39.83           C  
ATOM   2244  O   HIS A 295      47.100 -47.488 -20.396  1.00 40.27           O  
ATOM   2245  CB  HIS A 295      45.493 -46.482 -17.656  1.00 39.01           C  
ATOM   2246  CG  HIS A 295      46.891 -46.779 -17.256  1.00 38.35           C  
ATOM   2247  ND1 HIS A 295      47.815 -45.792 -17.003  1.00 38.34           N  
ATOM   2248  CD2 HIS A 295      47.547 -47.960 -17.135  1.00 39.01           C  
ATOM   2249  CE1 HIS A 295      48.978 -46.351 -16.719  1.00 39.78           C  
ATOM   2250  NE2 HIS A 295      48.843 -47.668 -16.793  1.00 39.32           N  
ATOM   2251  N   ASN A 296      45.479 -48.836 -19.673  1.00 40.03           N  
ATOM   2252  CA  ASN A 296      46.127 -50.024 -20.243  1.00 40.44           C  
ATOM   2253  C   ASN A 296      46.140 -49.983 -21.762  1.00 40.52           C  
ATOM   2254  O   ASN A 296      47.060 -50.499 -22.408  1.00 40.08           O  
ATOM   2255  CB  ASN A 296      45.447 -51.301 -19.763  1.00 40.00           C  
ATOM   2256  CG  ASN A 296      45.719 -51.563 -18.317  1.00 40.48           C  
ATOM   2257  OD1 ASN A 296      46.596 -50.942 -17.721  1.00 39.14           O  
ATOM   2258  ND2 ASN A 296      44.972 -52.486 -17.731  1.00 41.01           N  
ATOM   2259  N   ARG A 297      45.112 -49.358 -22.317  1.00 40.92           N  
ATOM   2260  CA  ARG A 297      45.055 -49.124 -23.748  1.00 41.51           C  
ATOM   2261  C   ARG A 297      46.240 -48.240 -24.213  1.00 41.71           C  
ATOM   2262  O   ARG A 297      46.971 -48.591 -25.159  1.00 42.40           O  
ATOM   2263  CB  ARG A 297      43.722 -48.474 -24.100  1.00 41.64           C  
ATOM   2264  CG  ARG A 297      43.456 -48.378 -25.580  1.00 42.05           C  
ATOM   2265  CD  ARG A 297      42.395 -47.366 -25.849  1.00 42.86           C  
ATOM   2266  NE  ARG A 297      42.756 -46.611 -27.026  1.00 45.01           N  
ATOM   2267  CZ  ARG A 297      42.998 -45.310 -27.045  1.00 45.82           C  
ATOM   2268  NH1 ARG A 297      42.891 -44.598 -25.943  1.00 46.20           N  
ATOM   2269  NH2 ARG A 297      43.317 -44.724 -28.182  1.00 46.87           N  
ATOM   2270  N   VAL A 298      46.446 -47.112 -23.542  1.00 41.51           N  
ATOM   2271  CA  VAL A 298      47.539 -46.229 -23.898  1.00 41.46           C  
ATOM   2272  C   VAL A 298      48.881 -46.940 -23.717  1.00 41.91           C  
ATOM   2273  O   VAL A 298      49.843 -46.634 -24.420  1.00 42.33           O  
ATOM   2274  CB  VAL A 298      47.519 -44.907 -23.092  1.00 41.54           C  
ATOM   2275  CG1 VAL A 298      48.816 -44.149 -23.307  1.00 40.44           C  
ATOM   2276  CG2 VAL A 298      46.319 -44.044 -23.473  1.00 40.44           C  
ATOM   2277  N   CYS A 299      48.951 -47.884 -22.784  1.00 42.39           N  
ATOM   2278  CA  CYS A 299      50.164 -48.686 -22.593  1.00 42.96           C  
ATOM   2279  C   CYS A 299      50.486 -49.494 -23.822  1.00 42.97           C  
ATOM   2280  O   CYS A 299      51.631 -49.558 -24.238  1.00 43.07           O  
ATOM   2281  CB  CYS A 299      50.027 -49.647 -21.414  1.00 43.22           C  
ATOM   2282  SG  CYS A 299      50.190 -48.829 -19.826  1.00 43.98           S  
ATOM   2283  N   ASP A 300      49.483 -50.131 -24.398  1.00 43.24           N  
ATOM   2284  CA  ASP A 300      49.720 -50.966 -25.576  1.00 43.45           C  
ATOM   2285  C   ASP A 300      50.230 -50.082 -26.689  1.00 43.73           C  
ATOM   2286  O   ASP A 300      51.115 -50.462 -27.434  1.00 43.57           O  
ATOM   2287  CB  ASP A 300      48.446 -51.678 -26.007  1.00 43.17           C  
ATOM   2288  CG  ASP A 300      48.042 -52.755 -25.041  1.00 43.11           C  
ATOM   2289  OD1 ASP A 300      48.944 -53.384 -24.444  1.00 43.13           O  
ATOM   2290  OD2 ASP A 300      46.827 -52.974 -24.854  1.00 43.33           O  
ATOM   2291  N   ILE A 301      49.675 -48.880 -26.774  1.00 44.05           N  
ATOM   2292  CA  ILE A 301      50.053 -47.970 -27.827  1.00 44.10           C  
ATOM   2293  C   ILE A 301      51.495 -47.573 -27.627  1.00 44.60           C  
ATOM   2294  O   ILE A 301      52.295 -47.595 -28.571  1.00 45.05           O  
ATOM   2295  CB  ILE A 301      49.169 -46.732 -27.858  1.00 44.13           C  
ATOM   2296  CG1 ILE A 301      47.780 -47.110 -28.381  1.00 43.89           C  
ATOM   2297  CG2 ILE A 301      49.796 -45.656 -28.743  1.00 43.21           C  
ATOM   2298  CD1 ILE A 301      46.705 -46.074 -28.060  1.00 44.76           C  
ATOM   2299  N   LEU A 302      51.835 -47.216 -26.397  1.00 44.97           N  
ATOM   2300  CA  LEU A 302      53.197 -46.783 -26.099  1.00 45.18           C  
ATOM   2301  C   LEU A 302      54.230 -47.908 -26.289  1.00 45.61           C  
ATOM   2302  O   LEU A 302      55.339 -47.656 -26.732  1.00 45.45           O  
ATOM   2303  CB  LEU A 302      53.285 -46.201 -24.685  1.00 44.88           C  
ATOM   2304  CG  LEU A 302      52.739 -44.779 -24.558  1.00 44.43           C  
ATOM   2305  CD1 LEU A 302      52.802 -44.266 -23.100  1.00 42.75           C  
ATOM   2306  CD2 LEU A 302      53.483 -43.850 -25.496  1.00 42.63           C  
ATOM   2307  N   LYS A 303      53.882 -49.141 -25.938  1.00 46.66           N  
ATOM   2308  CA  LYS A 303      54.811 -50.272 -26.129  1.00 47.45           C  
ATOM   2309  C   LYS A 303      55.088 -50.484 -27.617  1.00 47.77           C  
ATOM   2310  O   LYS A 303      56.216 -50.728 -28.031  1.00 47.69           O  
ATOM   2311  CB  LYS A 303      54.238 -51.557 -25.537  1.00 47.71           C  
ATOM   2312  CG  LYS A 303      55.161 -52.760 -25.690  1.00 48.60           C  
ATOM   2313  CD  LYS A 303      54.622 -53.983 -24.945  1.00 49.68           C  
ATOM   2314  CE  LYS A 303      55.742 -54.927 -24.501  1.00 50.33           C  
ATOM   2315  NZ  LYS A 303      56.606 -54.275 -23.477  1.00 50.27           N  
ATOM   2316  N   GLN A 304      54.028 -50.376 -28.408  1.00 48.21           N  
ATOM   2317  CA  GLN A 304      54.115 -50.485 -29.843  1.00 48.67           C  
ATOM   2318  C   GLN A 304      55.117 -49.469 -30.365  1.00 48.26           C  
ATOM   2319  O   GLN A 304      55.948 -49.783 -31.208  1.00 48.11           O  
ATOM   2320  CB  GLN A 304      52.736 -50.243 -30.463  1.00 49.27           C  
ATOM   2321  CG  GLN A 304      52.701 -50.366 -31.988  1.00 52.03           C  
ATOM   2322  CD  GLN A 304      52.415 -51.819 -32.487  1.00 56.01           C  
ATOM   2323  OE1 GLN A 304      51.325 -52.372 -32.276  1.00 58.80           O  
ATOM   2324  NE2 GLN A 304      53.398 -52.424 -33.159  1.00 56.66           N  
ATOM   2325  N   GLU A 305      55.047 -48.245 -29.845  1.00 47.95           N  
ATOM   2326  CA  GLU A 305      55.963 -47.185 -30.261  1.00 47.77           C  
ATOM   2327  C   GLU A 305      57.341 -47.339 -29.617  1.00 47.50           C  
ATOM   2328  O   GLU A 305      58.337 -46.863 -30.159  1.00 47.31           O  
ATOM   2329  CB  GLU A 305      55.410 -45.804 -29.887  1.00 47.93           C  
ATOM   2330  CG  GLU A 305      54.128 -45.419 -30.594  1.00 48.42           C  
ATOM   2331  CD  GLU A 305      54.339 -45.249 -32.075  1.00 49.23           C  
ATOM   2332  OE1 GLU A 305      55.016 -44.253 -32.427  1.00 50.65           O  
ATOM   2333  OE2 GLU A 305      53.852 -46.103 -32.870  1.00 47.12           O  
ATOM   2334  N   HIS A 306      57.396 -48.006 -28.466  1.00 46.95           N  
ATOM   2335  CA  HIS A 306      58.617 -48.055 -27.673  1.00 46.46           C  
ATOM   2336  C   HIS A 306      58.911 -49.449 -27.135  1.00 46.50           C  
ATOM   2337  O   HIS A 306      58.792 -49.723 -25.935  1.00 46.65           O  
ATOM   2338  CB  HIS A 306      58.532 -47.055 -26.536  1.00 46.25           C  
ATOM   2339  CG  HIS A 306      58.440 -45.638 -26.994  1.00 45.82           C  
ATOM   2340  ND1 HIS A 306      59.526 -44.935 -27.465  1.00 45.14           N  
ATOM   2341  CD2 HIS A 306      57.388 -44.792 -27.056  1.00 45.67           C  
ATOM   2342  CE1 HIS A 306      59.150 -43.710 -27.785  1.00 45.13           C  
ATOM   2343  NE2 HIS A 306      57.859 -43.595 -27.542  1.00 45.13           N  
ATOM   2344  N   PRO A 307      59.294 -50.355 -28.036  1.00 46.27           N  
ATOM   2345  CA  PRO A 307      59.597 -51.698 -27.548  1.00 45.73           C  
ATOM   2346  C   PRO A 307      60.809 -51.679 -26.612  1.00 45.40           C  
ATOM   2347  O   PRO A 307      61.047 -52.653 -25.893  1.00 44.83           O  
ATOM   2348  CB  PRO A 307      59.866 -52.496 -28.837  1.00 45.82           C  
ATOM   2349  CG  PRO A 307      60.033 -51.476 -29.945  1.00 45.78           C  
ATOM   2350  CD  PRO A 307      59.307 -50.246 -29.511  1.00 46.21           C  
ATOM   2351  N   GLU A 308      61.548 -50.563 -26.609  1.00 45.26           N  
ATOM   2352  CA  GLU A 308      62.745 -50.415 -25.743  1.00 45.27           C  
ATOM   2353  C   GLU A 308      62.391 -50.079 -24.322  1.00 44.64           C  
ATOM   2354  O   GLU A 308      63.261 -50.097 -23.459  1.00 44.81           O  
ATOM   2355  CB  GLU A 308      63.650 -49.256 -26.164  1.00 45.57           C  
ATOM   2356  CG  GLU A 308      63.365 -48.658 -27.500  1.00 46.71           C  
ATOM   2357  CD  GLU A 308      62.153 -47.773 -27.508  1.00 47.37           C  
ATOM   2358  OE1 GLU A 308      62.237 -46.616 -27.028  1.00 47.37           O  
ATOM   2359  OE2 GLU A 308      61.129 -48.245 -28.045  1.00 48.68           O  
ATOM   2360  N   TRP A 309      61.142 -49.695 -24.095  1.00 43.63           N  
ATOM   2361  CA  TRP A 309      60.773 -49.102 -22.842  1.00 42.74           C  
ATOM   2362  C   TRP A 309      60.459 -50.153 -21.801  1.00 42.70           C  
ATOM   2363  O   TRP A 309      59.966 -51.233 -22.120  1.00 42.69           O  
ATOM   2364  CB  TRP A 309      59.578 -48.189 -23.037  1.00 42.56           C  
ATOM   2365  CG  TRP A 309      59.954 -46.814 -23.378  1.00 41.02           C  
ATOM   2366  CD1 TRP A 309      61.190 -46.365 -23.720  1.00 40.28           C  
ATOM   2367  CD2 TRP A 309      59.080 -45.689 -23.451  1.00 40.32           C  
ATOM   2368  NE1 TRP A 309      61.148 -45.019 -23.989  1.00 39.76           N  
ATOM   2369  CE2 TRP A 309      59.860 -44.578 -23.828  1.00 39.95           C  
ATOM   2370  CE3 TRP A 309      57.713 -45.506 -23.212  1.00 40.33           C  
ATOM   2371  CZ2 TRP A 309      59.314 -43.304 -23.996  1.00 39.49           C  
ATOM   2372  CZ3 TRP A 309      57.179 -44.243 -23.345  1.00 39.35           C  
ATOM   2373  CH2 TRP A 309      57.975 -43.158 -23.754  1.00 39.36           C  
ATOM   2374  N   GLY A 310      60.753 -49.824 -20.549  1.00 42.27           N  
ATOM   2375  CA  GLY A 310      60.437 -50.696 -19.441  1.00 42.07           C  
ATOM   2376  C   GLY A 310      59.086 -50.382 -18.833  1.00 41.96           C  
ATOM   2377  O   GLY A 310      58.418 -49.429 -19.224  1.00 42.02           O  
ATOM   2378  N   ASP A 311      58.688 -51.197 -17.864  1.00 41.62           N  
ATOM   2379  CA  ASP A 311      57.405 -51.040 -17.199  1.00 41.46           C  
ATOM   2380  C   ASP A 311      57.225 -49.655 -16.589  1.00 41.14           C  
ATOM   2381  O   ASP A 311      56.157 -49.082 -16.723  1.00 41.20           O  
ATOM   2382  CB  ASP A 311      57.244 -52.100 -16.101  1.00 41.37           C  
ATOM   2383  CG  ASP A 311      56.057 -51.836 -15.205  1.00 41.76           C  
ATOM   2384  OD1 ASP A 311      54.905 -51.987 -15.670  1.00 41.89           O  
ATOM   2385  OD2 ASP A 311      56.271 -51.489 -14.024  1.00 42.92           O  
ATOM   2386  N   GLU A 312      58.239 -49.134 -15.893  1.00 40.80           N  
ATOM   2387  CA  GLU A 312      58.083 -47.830 -15.200  1.00 40.77           C  
ATOM   2388  C   GLU A 312      57.735 -46.744 -16.176  1.00 40.13           C  
ATOM   2389  O   GLU A 312      56.779 -46.011 -15.973  1.00 40.12           O  
ATOM   2390  CB  GLU A 312      59.343 -47.357 -14.473  1.00 40.66           C  
ATOM   2391  CG  GLU A 312      59.331 -47.497 -12.962  1.00 41.92           C  
ATOM   2392  CD  GLU A 312      58.170 -46.805 -12.231  1.00 41.53           C  
ATOM   2393  OE1 GLU A 312      57.284 -47.560 -11.773  1.00 42.21           O  
ATOM   2394  OE2 GLU A 312      58.164 -45.556 -12.089  1.00 38.00           O  
ATOM   2395  N   GLN A 313      58.539 -46.636 -17.225  1.00 39.43           N  
ATOM   2396  CA  GLN A 313      58.404 -45.519 -18.154  1.00 39.01           C  
ATOM   2397  C   GLN A 313      57.071 -45.610 -18.879  1.00 38.62           C  
ATOM   2398  O   GLN A 313      56.412 -44.580 -19.107  1.00 38.29           O  
ATOM   2399  CB  GLN A 313      59.598 -45.452 -19.120  1.00 38.72           C  
ATOM   2400  CG  GLN A 313      59.502 -44.355 -20.137  1.00 38.26           C  
ATOM   2401  CD  GLN A 313      60.832 -43.965 -20.738  1.00 37.95           C  
ATOM   2402  OE1 GLN A 313      60.991 -42.841 -21.170  1.00 39.77           O  
ATOM   2403  NE2 GLN A 313      61.784 -44.878 -20.768  1.00 37.62           N  
ATOM   2404  N   LEU A 314      56.657 -46.838 -19.207  1.00 38.49           N  
ATOM   2405  CA  LEU A 314      55.371 -47.033 -19.890  1.00 38.44           C  
ATOM   2406  C   LEU A 314      54.259 -46.565 -18.970  1.00 38.04           C  
ATOM   2407  O   LEU A 314      53.312 -45.909 -19.405  1.00 37.99           O  
ATOM   2408  CB  LEU A 314      55.120 -48.502 -20.289  1.00 38.55           C  
ATOM   2409  CG  LEU A 314      55.847 -49.029 -21.524  1.00 38.52           C  
ATOM   2410  CD1 LEU A 314      55.737 -50.543 -21.575  1.00 39.51           C  
ATOM   2411  CD2 LEU A 314      55.283 -48.381 -22.760  1.00 38.29           C  
ATOM   2412  N   PHE A 315      54.384 -46.891 -17.694  1.00 37.62           N  
ATOM   2413  CA  PHE A 315      53.349 -46.532 -16.734  1.00 37.57           C  
ATOM   2414  C   PHE A 315      53.266 -45.042 -16.517  1.00 37.72           C  
ATOM   2415  O   PHE A 315      52.184 -44.481 -16.544  1.00 37.72           O  
ATOM   2416  CB  PHE A 315      53.580 -47.184 -15.391  1.00 37.46           C  
ATOM   2417  CG  PHE A 315      52.742 -46.596 -14.302  1.00 37.79           C  
ATOM   2418  CD1 PHE A 315      51.428 -46.995 -14.132  1.00 37.48           C  
ATOM   2419  CD2 PHE A 315      53.261 -45.629 -13.463  1.00 38.47           C  
ATOM   2420  CE1 PHE A 315      50.651 -46.439 -13.147  1.00 37.94           C  
ATOM   2421  CE2 PHE A 315      52.498 -45.073 -12.467  1.00 38.04           C  
ATOM   2422  CZ  PHE A 315      51.192 -45.464 -12.305  1.00 38.15           C  
ATOM   2423  N   GLN A 316      54.412 -44.406 -16.312  1.00 37.99           N  
ATOM   2424  CA  GLN A 316      54.446 -42.990 -15.975  1.00 38.42           C  
ATOM   2425  C   GLN A 316      54.010 -42.171 -17.179  1.00 38.62           C  
ATOM   2426  O   GLN A 316      53.331 -41.159 -17.033  1.00 38.80           O  
ATOM   2427  CB  GLN A 316      55.850 -42.522 -15.566  1.00 38.38           C  
ATOM   2428  CG  GLN A 316      56.410 -43.137 -14.317  1.00 38.60           C  
ATOM   2429  CD  GLN A 316      55.703 -42.709 -13.052  1.00 38.95           C  
ATOM   2430  OE1 GLN A 316      54.979 -41.712 -13.022  1.00 40.87           O  
ATOM   2431  NE2 GLN A 316      55.930 -43.464 -11.979  1.00 37.18           N  
ATOM   2432  N   THR A 317      54.432 -42.585 -18.366  1.00 38.73           N  
ATOM   2433  CA  THR A 317      54.096 -41.831 -19.558  1.00 38.60           C  
ATOM   2434  C   THR A 317      52.587 -41.931 -19.773  1.00 38.42           C  
ATOM   2435  O   THR A 317      51.908 -40.948 -20.044  1.00 38.64           O  
ATOM   2436  CB  THR A 317      54.890 -42.325 -20.771  1.00 38.67           C  
ATOM   2437  OG1 THR A 317      56.279 -42.305 -20.426  1.00 38.68           O  
ATOM   2438  CG2 THR A 317      54.679 -41.403 -21.988  1.00 38.62           C  
ATOM   2439  N   SER A 318      52.051 -43.122 -19.600  1.00 38.02           N  
ATOM   2440  CA  SER A 318      50.627 -43.309 -19.808  1.00 37.93           C  
ATOM   2441  C   SER A 318      49.875 -42.375 -18.866  1.00 37.78           C  
ATOM   2442  O   SER A 318      48.904 -41.740 -19.260  1.00 37.55           O  
ATOM   2443  CB  SER A 318      50.232 -44.788 -19.576  1.00 38.05           C  
ATOM   2444  OG  SER A 318      50.904 -45.650 -20.476  1.00 37.46           O  
ATOM   2445  N   ARG A 319      50.325 -42.312 -17.615  1.00 37.45           N  
ATOM   2446  CA  ARG A 319      49.707 -41.432 -16.649  1.00 37.66           C  
ATOM   2447  C   ARG A 319      49.756 -39.952 -17.087  1.00 37.83           C  
ATOM   2448  O   ARG A 319      48.782 -39.193 -16.932  1.00 38.02           O  
ATOM   2449  CB  ARG A 319      50.410 -41.554 -15.312  1.00 37.87           C  
ATOM   2450  CG  ARG A 319      49.852 -40.625 -14.293  1.00 38.01           C  
ATOM   2451  CD  ARG A 319      50.383 -40.939 -12.914  1.00 38.22           C  
ATOM   2452  NE  ARG A 319      49.562 -40.314 -11.881  1.00 37.94           N  
ATOM   2453  CZ  ARG A 319      49.739 -40.489 -10.589  1.00 35.23           C  
ATOM   2454  NH1 ARG A 319      50.718 -41.274 -10.178  1.00 36.30           N  
ATOM   2455  NH2 ARG A 319      48.942 -39.893  -9.728  1.00 34.07           N  
ATOM   2456  N   LEU A 320      50.897 -39.527 -17.612  1.00 37.47           N  
ATOM   2457  CA  LEU A 320      50.989 -38.171 -18.101  1.00 37.73           C  
ATOM   2458  C   LEU A 320      49.943 -37.924 -19.199  1.00 37.74           C  
ATOM   2459  O   LEU A 320      49.298 -36.887 -19.234  1.00 37.73           O  
ATOM   2460  CB  LEU A 320      52.402 -37.862 -18.600  1.00 37.62           C  
ATOM   2461  CG  LEU A 320      53.404 -37.535 -17.483  1.00 37.52           C  
ATOM   2462  CD1 LEU A 320      54.716 -36.990 -18.047  1.00 36.43           C  
ATOM   2463  CD2 LEU A 320      52.795 -36.546 -16.450  1.00 35.78           C  
ATOM   2464  N   ILE A 321      49.763 -38.909 -20.070  1.00 37.88           N  
ATOM   2465  CA  ILE A 321      48.804 -38.823 -21.178  1.00 37.72           C  
ATOM   2466  C   ILE A 321      47.353 -38.763 -20.661  1.00 37.57           C  
ATOM   2467  O   ILE A 321      46.566 -37.954 -21.122  1.00 37.36           O  
ATOM   2468  CB  ILE A 321      49.002 -40.023 -22.169  1.00 38.02           C  
ATOM   2469  CG1 ILE A 321      50.239 -39.799 -23.016  1.00 37.51           C  
ATOM   2470  CG2 ILE A 321      47.793 -40.247 -23.076  1.00 38.14           C  
ATOM   2471  CD1 ILE A 321      50.519 -40.920 -23.980  1.00 36.84           C  
ATOM   2472  N   LEU A 322      46.993 -39.611 -19.702  1.00 37.78           N  
ATOM   2473  CA  LEU A 322      45.617 -39.610 -19.195  1.00 37.75           C  
ATOM   2474  C   LEU A 322      45.318 -38.297 -18.454  1.00 37.81           C  
ATOM   2475  O   LEU A 322      44.186 -37.791 -18.466  1.00 37.38           O  
ATOM   2476  CB  LEU A 322      45.340 -40.835 -18.317  1.00 37.51           C  
ATOM   2477  CG  LEU A 322      44.831 -42.091 -19.046  1.00 37.91           C  
ATOM   2478  CD1 LEU A 322      45.834 -42.587 -20.103  1.00 36.49           C  
ATOM   2479  CD2 LEU A 322      44.521 -43.216 -18.043  1.00 35.99           C  
ATOM   2480  N   ILE A 323      46.333 -37.727 -17.820  1.00 37.89           N  
ATOM   2481  CA  ILE A 323      46.134 -36.407 -17.233  1.00 38.16           C  
ATOM   2482  C   ILE A 323      45.741 -35.439 -18.359  1.00 38.37           C  
ATOM   2483  O   ILE A 323      44.741 -34.714 -18.271  1.00 38.71           O  
ATOM   2484  CB  ILE A 323      47.372 -35.902 -16.481  1.00 38.11           C  
ATOM   2485  CG1 ILE A 323      47.591 -36.762 -15.226  1.00 37.62           C  
ATOM   2486  CG2 ILE A 323      47.215 -34.414 -16.131  1.00 36.29           C  
ATOM   2487  CD1 ILE A 323      48.970 -36.609 -14.626  1.00 37.75           C  
ATOM   2488  N   GLY A 324      46.501 -35.468 -19.440  1.00 38.39           N  
ATOM   2489  CA  GLY A 324      46.207 -34.610 -20.584  1.00 38.41           C  
ATOM   2490  C   GLY A 324      44.815 -34.870 -21.150  1.00 38.41           C  
ATOM   2491  O   GLY A 324      44.053 -33.934 -21.420  1.00 38.66           O  
ATOM   2492  N   GLU A 325      44.477 -36.134 -21.354  1.00 38.22           N  
ATOM   2493  CA  GLU A 325      43.176 -36.454 -21.888  1.00 38.38           C  
ATOM   2494  C   GLU A 325      42.121 -35.873 -20.966  1.00 38.52           C  
ATOM   2495  O   GLU A 325      41.125 -35.327 -21.408  1.00 38.67           O  
ATOM   2496  CB  GLU A 325      42.974 -37.961 -21.954  1.00 38.46           C  
ATOM   2497  CG  GLU A 325      43.848 -38.683 -22.928  1.00 38.66           C  
ATOM   2498  CD  GLU A 325      43.336 -40.075 -23.162  1.00 38.81           C  
ATOM   2499  OE1 GLU A 325      44.021 -41.045 -22.818  1.00 39.45           O  
ATOM   2500  OE2 GLU A 325      42.217 -40.195 -23.661  1.00 40.51           O  
ATOM   2501  N   THR A 326      42.334 -36.025 -19.667  1.00 38.89           N  
ATOM   2502  CA  THR A 326      41.342 -35.591 -18.682  1.00 38.69           C  
ATOM   2503  C   THR A 326      41.129 -34.080 -18.804  1.00 38.81           C  
ATOM   2504  O   THR A 326      39.986 -33.594 -18.851  1.00 38.93           O  
ATOM   2505  CB  THR A 326      41.746 -36.049 -17.242  1.00 38.37           C  
ATOM   2506  OG1 THR A 326      41.883 -37.476 -17.221  1.00 38.12           O  
ATOM   2507  CG2 THR A 326      40.705 -35.658 -16.226  1.00 36.87           C  
ATOM   2508  N   ILE A 327      42.226 -33.339 -18.900  1.00 38.95           N  
ATOM   2509  CA  ILE A 327      42.134 -31.865 -18.976  1.00 39.03           C  
ATOM   2510  C   ILE A 327      41.433 -31.458 -20.259  1.00 39.23           C  
ATOM   2511  O   ILE A 327      40.613 -30.555 -20.258  1.00 39.13           O  
ATOM   2512  CB  ILE A 327      43.521 -31.200 -18.874  1.00 38.77           C  
ATOM   2513  CG1 ILE A 327      44.117 -31.465 -17.493  1.00 38.97           C  
ATOM   2514  CG2 ILE A 327      43.422 -29.746 -19.076  1.00 37.76           C  
ATOM   2515  CD1 ILE A 327      45.510 -30.953 -17.319  1.00 38.29           C  
ATOM   2516  N   LYS A 328      41.750 -32.170 -21.336  1.00 39.52           N  
ATOM   2517  CA  LYS A 328      41.120 -31.970 -22.648  1.00 39.84           C  
ATOM   2518  C   LYS A 328      39.603 -32.149 -22.618  1.00 39.61           C  
ATOM   2519  O   LYS A 328      38.838 -31.279 -23.035  1.00 39.86           O  
ATOM   2520  CB  LYS A 328      41.723 -32.959 -23.641  1.00 40.18           C  
ATOM   2521  CG  LYS A 328      41.069 -33.004 -25.005  1.00 40.21           C  
ATOM   2522  CD  LYS A 328      41.489 -31.848 -25.857  1.00 40.13           C  
ATOM   2523  CE  LYS A 328      40.958 -31.993 -27.291  1.00 39.93           C  
ATOM   2524  NZ  LYS A 328      41.363 -30.833 -28.108  1.00 38.37           N  
ATOM   2525  N   ILE A 329      39.183 -33.289 -22.107  1.00 39.54           N  
ATOM   2526  CA  ILE A 329      37.778 -33.650 -22.073  1.00 39.53           C  
ATOM   2527  C   ILE A 329      37.000 -32.677 -21.195  1.00 39.67           C  
ATOM   2528  O   ILE A 329      35.877 -32.262 -21.546  1.00 39.67           O  
ATOM   2529  CB  ILE A 329      37.580 -35.121 -21.580  1.00 39.17           C  
ATOM   2530  CG1 ILE A 329      38.162 -36.076 -22.622  1.00 38.74           C  
ATOM   2531  CG2 ILE A 329      36.104 -35.410 -21.326  1.00 39.23           C  
ATOM   2532  CD1 ILE A 329      37.997 -37.549 -22.294  1.00 38.35           C  
ATOM   2533  N   VAL A 330      37.603 -32.311 -20.069  1.00 39.36           N  
ATOM   2534  CA  VAL A 330      36.935 -31.440 -19.131  1.00 39.35           C  
ATOM   2535  C   VAL A 330      36.689 -30.055 -19.742  1.00 39.77           C  
ATOM   2536  O   VAL A 330      35.637 -29.434 -19.530  1.00 39.81           O  
ATOM   2537  CB  VAL A 330      37.747 -31.258 -17.841  1.00 39.28           C  
ATOM   2538  CG1 VAL A 330      37.180 -30.094 -17.040  1.00 37.54           C  
ATOM   2539  CG2 VAL A 330      37.749 -32.553 -17.035  1.00 38.27           C  
ATOM   2540  N   ILE A 331      37.667 -29.553 -20.486  1.00 40.00           N  
ATOM   2541  CA  ILE A 331      37.511 -28.227 -21.056  1.00 40.21           C  
ATOM   2542  C   ILE A 331      36.619 -28.286 -22.275  1.00 40.14           C  
ATOM   2543  O   ILE A 331      35.720 -27.471 -22.416  1.00 39.71           O  
ATOM   2544  CB  ILE A 331      38.846 -27.570 -21.461  1.00 40.36           C  
ATOM   2545  CG1 ILE A 331      39.685 -27.226 -20.231  1.00 40.34           C  
ATOM   2546  CG2 ILE A 331      38.560 -26.323 -22.267  1.00 39.52           C  
ATOM   2547  CD1 ILE A 331      41.145 -26.883 -20.579  1.00 40.79           C  
ATOM   2548  N   GLU A 332      36.847 -29.265 -23.147  1.00 40.29           N  
ATOM   2549  CA  GLU A 332      36.223 -29.207 -24.465  1.00 40.48           C  
ATOM   2550  C   GLU A 332      34.866 -29.877 -24.556  1.00 40.54           C  
ATOM   2551  O   GLU A 332      34.076 -29.562 -25.435  1.00 40.43           O  
ATOM   2552  CB  GLU A 332      37.182 -29.692 -25.553  1.00 40.39           C  
ATOM   2553  CG  GLU A 332      38.231 -28.632 -25.883  1.00 40.26           C  
ATOM   2554  CD  GLU A 332      39.160 -29.067 -26.972  1.00 40.62           C  
ATOM   2555  OE1 GLU A 332      38.795 -30.002 -27.723  1.00 40.88           O  
ATOM   2556  OE2 GLU A 332      40.260 -28.484 -27.054  1.00 39.89           O  
ATOM   2557  N   ASP A 333      34.578 -30.768 -23.616  1.00 40.99           N  
ATOM   2558  CA  ASP A 333      33.300 -31.457 -23.602  1.00 40.79           C  
ATOM   2559  C   ASP A 333      32.503 -31.038 -22.383  1.00 40.59           C  
ATOM   2560  O   ASP A 333      31.372 -30.603 -22.495  1.00 40.36           O  
ATOM   2561  CB  ASP A 333      33.511 -32.982 -23.615  1.00 40.85           C  
ATOM   2562  CG  ASP A 333      34.011 -33.506 -24.956  1.00 41.28           C  
ATOM   2563  OD1 ASP A 333      33.421 -33.164 -26.003  1.00 42.24           O  
ATOM   2564  OD2 ASP A 333      34.984 -34.290 -24.960  1.00 42.98           O  
ATOM   2565  N   TYR A 334      33.116 -31.183 -21.215  1.00 40.73           N  
ATOM   2566  CA  TYR A 334      32.431 -31.017 -19.922  1.00 40.59           C  
ATOM   2567  C   TYR A 334      32.072 -29.547 -19.676  1.00 40.32           C  
ATOM   2568  O   TYR A 334      30.898 -29.184 -19.649  1.00 40.06           O  
ATOM   2569  CB  TYR A 334      33.342 -31.573 -18.822  1.00 40.52           C  
ATOM   2570  CG  TYR A 334      32.862 -31.497 -17.384  1.00 40.71           C  
ATOM   2571  CD1 TYR A 334      32.116 -32.505 -16.815  1.00 40.66           C  
ATOM   2572  CD2 TYR A 334      33.243 -30.441 -16.566  1.00 40.84           C  
ATOM   2573  CE1 TYR A 334      31.733 -32.428 -15.485  1.00 40.94           C  
ATOM   2574  CE2 TYR A 334      32.867 -30.370 -15.256  1.00 40.24           C  
ATOM   2575  CZ  TYR A 334      32.114 -31.349 -14.719  1.00 40.05           C  
ATOM   2576  OH  TYR A 334      31.753 -31.257 -13.402  1.00 41.77           O  
ATOM   2577  N   VAL A 335      33.076 -28.699 -19.505  1.00 40.38           N  
ATOM   2578  CA  VAL A 335      32.808 -27.270 -19.322  1.00 40.86           C  
ATOM   2579  C   VAL A 335      32.056 -26.685 -20.536  1.00 41.77           C  
ATOM   2580  O   VAL A 335      31.155 -25.851 -20.382  1.00 41.62           O  
ATOM   2581  CB  VAL A 335      34.089 -26.449 -19.120  1.00 40.76           C  
ATOM   2582  CG1 VAL A 335      33.771 -24.961 -19.222  1.00 39.20           C  
ATOM   2583  CG2 VAL A 335      34.729 -26.811 -17.788  1.00 39.89           C  
ATOM   2584  N   GLN A 336      32.423 -27.150 -21.734  1.00 42.21           N  
ATOM   2585  CA  GLN A 336      31.728 -26.773 -22.941  1.00 42.86           C  
ATOM   2586  C   GLN A 336      30.232 -26.917 -22.741  1.00 43.16           C  
ATOM   2587  O   GLN A 336      29.479 -25.963 -22.906  1.00 43.53           O  
ATOM   2588  CB  GLN A 336      32.185 -27.655 -24.104  1.00 43.27           C  
ATOM   2589  CG  GLN A 336      31.518 -27.362 -25.442  1.00 44.07           C  
ATOM   2590  CD  GLN A 336      31.693 -25.917 -25.882  1.00 46.11           C  
ATOM   2591  OE1 GLN A 336      32.803 -25.487 -26.224  1.00 47.23           O  
ATOM   2592  NE2 GLN A 336      30.584 -25.154 -25.882  1.00 45.72           N  
ATOM   2593  N   HIS A 337      29.802 -28.113 -22.371  1.00 43.43           N  
ATOM   2594  CA  HIS A 337      28.376 -28.407 -22.248  1.00 43.71           C  
ATOM   2595  C   HIS A 337      27.719 -27.601 -21.150  1.00 44.01           C  
ATOM   2596  O   HIS A 337      26.558 -27.222 -21.278  1.00 44.31           O  
ATOM   2597  CB  HIS A 337      28.140 -29.885 -21.957  1.00 43.57           C  
ATOM   2598  CG  HIS A 337      26.869 -30.142 -21.219  1.00 43.54           C  
ATOM   2599  ND1 HIS A 337      25.641 -30.149 -21.837  1.00 43.86           N  
ATOM   2600  CD2 HIS A 337      26.630 -30.379 -19.908  1.00 43.73           C  
ATOM   2601  CE1 HIS A 337      24.698 -30.381 -20.938  1.00 43.77           C  
ATOM   2602  NE2 HIS A 337      25.272 -30.519 -19.757  1.00 43.47           N  
ATOM   2603  N   LEU A 338      28.462 -27.378 -20.069  1.00 43.89           N  
ATOM   2604  CA  LEU A 338      27.960 -26.662 -18.899  1.00 44.14           C  
ATOM   2605  C   LEU A 338      27.702 -25.191 -19.292  1.00 44.52           C  
ATOM   2606  O   LEU A 338      26.681 -24.575 -18.954  1.00 44.42           O  
ATOM   2607  CB  LEU A 338      29.030 -26.696 -17.795  1.00 44.20           C  
ATOM   2608  CG  LEU A 338      28.731 -27.108 -16.357  1.00 43.41           C  
ATOM   2609  CD1 LEU A 338      27.744 -28.227 -16.309  1.00 43.49           C  
ATOM   2610  CD2 LEU A 338      30.035 -27.506 -15.691  1.00 42.16           C  
ATOM   2611  N   SER A 339      28.662 -24.647 -20.024  1.00 44.65           N  
ATOM   2612  CA  SER A 339      28.684 -23.235 -20.337  1.00 44.86           C  
ATOM   2613  C   SER A 339      27.506 -22.829 -21.199  1.00 45.19           C  
ATOM   2614  O   SER A 339      26.973 -21.728 -21.044  1.00 45.22           O  
ATOM   2615  CB  SER A 339      29.993 -22.858 -21.039  1.00 44.77           C  
ATOM   2616  OG  SER A 339      30.073 -23.420 -22.343  1.00 44.25           O  
ATOM   2617  N   GLY A 340      27.111 -23.717 -22.104  1.00 45.52           N  
ATOM   2618  CA  GLY A 340      26.089 -23.409 -23.094  1.00 45.60           C  
ATOM   2619  C   GLY A 340      26.629 -22.448 -24.144  1.00 45.91           C  
ATOM   2620  O   GLY A 340      25.892 -21.917 -24.979  1.00 45.81           O  
ATOM   2621  N   TYR A 341      27.928 -22.209 -24.112  1.00 46.16           N  
ATOM   2622  CA  TYR A 341      28.516 -21.254 -25.028  1.00 46.47           C  
ATOM   2623  C   TYR A 341      28.441 -21.785 -26.451  1.00 47.30           C  
ATOM   2624  O   TYR A 341      28.503 -22.993 -26.696  1.00 47.14           O  
ATOM   2625  CB  TYR A 341      29.969 -20.951 -24.673  1.00 46.36           C  
ATOM   2626  CG  TYR A 341      30.157 -20.221 -23.360  1.00 46.32           C  
ATOM   2627  CD1 TYR A 341      29.076 -19.691 -22.682  1.00 47.32           C  
ATOM   2628  CD2 TYR A 341      31.409 -20.037 -22.816  1.00 45.54           C  
ATOM   2629  CE1 TYR A 341      29.231 -19.028 -21.498  1.00 47.07           C  
ATOM   2630  CE2 TYR A 341      31.566 -19.365 -21.619  1.00 45.86           C  
ATOM   2631  CZ  TYR A 341      30.475 -18.861 -20.974  1.00 46.32           C  
ATOM   2632  OH  TYR A 341      30.600 -18.181 -19.781  1.00 47.60           O  
ATOM   2633  N   HIS A 342      28.307 -20.865 -27.401  1.00 48.24           N  
ATOM   2634  CA  HIS A 342      28.345 -21.229 -28.806  1.00 48.60           C  
ATOM   2635  C   HIS A 342      29.801 -21.232 -29.245  1.00 48.70           C  
ATOM   2636  O   HIS A 342      30.190 -21.945 -30.175  1.00 48.65           O  
ATOM   2637  CB  HIS A 342      27.515 -20.261 -29.642  1.00 48.82           C  
ATOM   2638  CG  HIS A 342      26.038 -20.448 -29.487  1.00 49.52           C  
ATOM   2639  ND1 HIS A 342      25.182 -19.399 -29.223  1.00 50.30           N  
ATOM   2640  CD2 HIS A 342      25.267 -21.559 -29.547  1.00 49.62           C  
ATOM   2641  CE1 HIS A 342      23.945 -19.855 -29.129  1.00 50.39           C  
ATOM   2642  NE2 HIS A 342      23.970 -21.161 -29.323  1.00 50.44           N  
ATOM   2643  N   PHE A 343      30.612 -20.447 -28.548  1.00 48.86           N  
ATOM   2644  CA  PHE A 343      32.048 -20.464 -28.779  1.00 49.22           C  
ATOM   2645  C   PHE A 343      32.605 -21.815 -28.343  1.00 49.35           C  
ATOM   2646  O   PHE A 343      32.279 -22.292 -27.269  1.00 49.82           O  
ATOM   2647  CB  PHE A 343      32.729 -19.334 -28.016  1.00 49.27           C  
ATOM   2648  CG  PHE A 343      34.224 -19.426 -28.015  1.00 49.78           C  
ATOM   2649  CD1 PHE A 343      34.935 -19.304 -29.194  1.00 49.81           C  
ATOM   2650  CD2 PHE A 343      34.922 -19.645 -26.833  1.00 50.22           C  
ATOM   2651  CE1 PHE A 343      36.321 -19.381 -29.199  1.00 49.82           C  
ATOM   2652  CE2 PHE A 343      36.306 -19.722 -26.831  1.00 50.32           C  
ATOM   2653  CZ  PHE A 343      37.007 -19.587 -28.014  1.00 50.12           C  
ATOM   2654  N   LYS A 344      33.432 -22.418 -29.189  1.00 49.31           N  
ATOM   2655  CA  LYS A 344      33.977 -23.744 -28.956  1.00 49.32           C  
ATOM   2656  C   LYS A 344      35.240 -23.589 -28.145  1.00 48.76           C  
ATOM   2657  O   LYS A 344      36.245 -23.082 -28.633  1.00 48.55           O  
ATOM   2658  CB  LYS A 344      34.291 -24.428 -30.297  1.00 49.74           C  
ATOM   2659  CG  LYS A 344      34.286 -25.958 -30.287  1.00 51.66           C  
ATOM   2660  CD  LYS A 344      34.582 -26.520 -31.695  1.00 55.10           C  
ATOM   2661  CE  LYS A 344      34.375 -28.042 -31.761  1.00 56.92           C  
ATOM   2662  NZ  LYS A 344      34.269 -28.539 -33.157  1.00 57.79           N  
ATOM   2663  N   LEU A 345      35.170 -24.006 -26.891  1.00 48.30           N  
ATOM   2664  CA  LEU A 345      36.289 -23.879 -25.960  1.00 47.78           C  
ATOM   2665  C   LEU A 345      37.474 -24.703 -26.430  1.00 47.69           C  
ATOM   2666  O   LEU A 345      37.299 -25.718 -27.112  1.00 47.41           O  
ATOM   2667  CB  LEU A 345      35.844 -24.320 -24.570  1.00 47.65           C  
ATOM   2668  CG  LEU A 345      34.924 -23.334 -23.873  1.00 46.49           C  
ATOM   2669  CD1 LEU A 345      34.448 -23.922 -22.580  1.00 45.40           C  
ATOM   2670  CD2 LEU A 345      35.673 -22.047 -23.647  1.00 45.23           C  
ATOM   2671  N   LYS A 346      38.686 -24.269 -26.093  1.00 47.64           N  
ATOM   2672  CA  LYS A 346      39.872 -24.998 -26.551  1.00 47.98           C  
ATOM   2673  C   LYS A 346      40.882 -25.277 -25.445  1.00 47.63           C  
ATOM   2674  O   LYS A 346      41.196 -24.399 -24.642  1.00 47.49           O  
ATOM   2675  CB  LYS A 346      40.573 -24.257 -27.704  1.00 48.09           C  
ATOM   2676  CG  LYS A 346      41.325 -25.198 -28.654  1.00 48.72           C  
ATOM   2677  CD  LYS A 346      42.047 -24.492 -29.805  1.00 50.02           C  
ATOM   2678  CE  LYS A 346      43.476 -24.092 -29.423  1.00 50.79           C  
ATOM   2679  NZ  LYS A 346      44.322 -23.725 -30.593  1.00 49.71           N  
ATOM   2680  N   PHE A 347      41.391 -26.508 -25.422  1.00 47.24           N  
ATOM   2681  CA  PHE A 347      42.499 -26.850 -24.540  1.00 46.99           C  
ATOM   2682  C   PHE A 347      43.806 -26.668 -25.292  1.00 47.01           C  
ATOM   2683  O   PHE A 347      44.177 -27.489 -26.122  1.00 47.03           O  
ATOM   2684  CB  PHE A 347      42.385 -28.289 -24.023  1.00 46.98           C  
ATOM   2685  CG  PHE A 347      43.565 -28.723 -23.185  1.00 46.03           C  
ATOM   2686  CD1 PHE A 347      44.065 -27.893 -22.189  1.00 45.21           C  
ATOM   2687  CD2 PHE A 347      44.175 -29.948 -23.401  1.00 44.71           C  
ATOM   2688  CE1 PHE A 347      45.149 -28.274 -21.425  1.00 44.83           C  
ATOM   2689  CE2 PHE A 347      45.258 -30.343 -22.636  1.00 44.76           C  
ATOM   2690  CZ  PHE A 347      45.746 -29.506 -21.640  1.00 45.22           C  
ATOM   2691  N   ASP A 348      44.497 -25.580 -24.995  1.00 47.20           N  
ATOM   2692  CA  ASP A 348      45.738 -25.246 -25.669  1.00 47.24           C  
ATOM   2693  C   ASP A 348      46.646 -24.482 -24.724  1.00 47.27           C  
ATOM   2694  O   ASP A 348      46.529 -23.261 -24.604  1.00 46.65           O  
ATOM   2695  CB  ASP A 348      45.446 -24.391 -26.891  1.00 47.30           C  
ATOM   2696  CG  ASP A 348      46.674 -24.138 -27.734  1.00 47.77           C  
ATOM   2697  OD1 ASP A 348      47.761 -24.636 -27.387  1.00 47.63           O  
ATOM   2698  OD2 ASP A 348      46.539 -23.443 -28.767  1.00 49.69           O  
ATOM   2699  N   PRO A 349      47.535 -25.208 -24.029  1.00 47.41           N  
ATOM   2700  CA  PRO A 349      48.480 -24.584 -23.131  1.00 47.80           C  
ATOM   2701  C   PRO A 349      49.231 -23.395 -23.749  1.00 48.18           C  
ATOM   2702  O   PRO A 349      49.546 -22.436 -23.027  1.00 47.74           O  
ATOM   2703  CB  PRO A 349      49.422 -25.739 -22.778  1.00 47.73           C  
ATOM   2704  CG  PRO A 349      48.535 -26.928 -22.785  1.00 47.72           C  
ATOM   2705  CD  PRO A 349      47.535 -26.673 -23.886  1.00 47.52           C  
ATOM   2706  N   GLU A 350      49.475 -23.442 -25.065  1.00 48.62           N  
ATOM   2707  CA  GLU A 350      50.315 -22.435 -25.741  1.00 49.04           C  
ATOM   2708  C   GLU A 350      49.748 -21.043 -25.597  1.00 48.35           C  
ATOM   2709  O   GLU A 350      50.478 -20.056 -25.702  1.00 48.39           O  
ATOM   2710  CB  GLU A 350      50.507 -22.747 -27.227  1.00 49.48           C  
ATOM   2711  CG  GLU A 350      51.022 -24.153 -27.454  1.00 52.66           C  
ATOM   2712  CD  GLU A 350      51.597 -24.373 -28.832  1.00 56.65           C  
ATOM   2713  OE1 GLU A 350      51.821 -25.559 -29.169  1.00 58.41           O  
ATOM   2714  OE2 GLU A 350      51.829 -23.375 -29.563  1.00 59.82           O  
ATOM   2715  N   LEU A 351      48.449 -20.969 -25.361  1.00 47.73           N  
ATOM   2716  CA  LEU A 351      47.783 -19.691 -25.243  1.00 47.44           C  
ATOM   2717  C   LEU A 351      48.247 -18.915 -24.000  1.00 47.55           C  
ATOM   2718  O   LEU A 351      47.998 -17.711 -23.888  1.00 47.67           O  
ATOM   2719  CB  LEU A 351      46.268 -19.896 -25.219  1.00 47.45           C  
ATOM   2720  CG  LEU A 351      45.639 -20.590 -26.439  1.00 47.44           C  
ATOM   2721  CD1 LEU A 351      44.156 -20.726 -26.196  1.00 47.23           C  
ATOM   2722  CD2 LEU A 351      45.902 -19.859 -27.770  1.00 47.58           C  
ATOM   2723  N   LEU A 352      48.922 -19.585 -23.066  1.00 47.39           N  
ATOM   2724  CA  LEU A 352      49.335 -18.926 -21.822  1.00 47.19           C  
ATOM   2725  C   LEU A 352      50.832 -18.693 -21.819  1.00 47.10           C  
ATOM   2726  O   LEU A 352      51.372 -18.141 -20.879  1.00 46.83           O  
ATOM   2727  CB  LEU A 352      48.917 -19.750 -20.598  1.00 47.15           C  
ATOM   2728  CG  LEU A 352      47.415 -19.787 -20.332  1.00 46.95           C  
ATOM   2729  CD1 LEU A 352      47.081 -20.767 -19.205  1.00 45.82           C  
ATOM   2730  CD2 LEU A 352      46.917 -18.414 -20.018  1.00 45.64           C  
ATOM   2731  N   PHE A 353      51.492 -19.094 -22.893  1.00 47.43           N  
ATOM   2732  CA  PHE A 353      52.951 -19.056 -22.951  1.00 47.91           C  
ATOM   2733  C   PHE A 353      53.558 -17.678 -22.991  1.00 48.46           C  
ATOM   2734  O   PHE A 353      54.630 -17.490 -22.459  1.00 48.32           O  
ATOM   2735  CB  PHE A 353      53.480 -19.840 -24.137  1.00 47.70           C  
ATOM   2736  CG  PHE A 353      53.433 -21.313 -23.937  1.00 47.70           C  
ATOM   2737  CD1 PHE A 353      53.678 -22.188 -25.002  1.00 47.12           C  
ATOM   2738  CD2 PHE A 353      53.116 -21.836 -22.695  1.00 46.65           C  
ATOM   2739  CE1 PHE A 353      53.625 -23.546 -24.816  1.00 46.85           C  
ATOM   2740  CE2 PHE A 353      53.058 -23.217 -22.504  1.00 46.78           C  
ATOM   2741  CZ  PHE A 353      53.309 -24.068 -23.557  1.00 46.66           C  
ATOM   2742  N   ASN A 354      52.903 -16.716 -23.634  1.00 49.47           N  
ATOM   2743  CA  ASN A 354      53.403 -15.333 -23.612  1.00 50.12           C  
ATOM   2744  C   ASN A 354      52.590 -14.501 -22.643  1.00 50.25           C  
ATOM   2745  O   ASN A 354      52.389 -13.300 -22.815  1.00 50.20           O  
ATOM   2746  CB  ASN A 354      53.419 -14.703 -25.004  1.00 50.33           C  
ATOM   2747  CG  ASN A 354      52.021 -14.436 -25.551  1.00 52.41           C  
ATOM   2748  OD1 ASN A 354      51.027 -14.466 -24.817  1.00 55.35           O  
ATOM   2749  ND2 ASN A 354      51.940 -14.180 -26.852  1.00 53.91           N  
ATOM   2750  N   GLN A 355      52.145 -15.163 -21.587  1.00 50.46           N  
ATOM   2751  CA  GLN A 355      51.229 -14.553 -20.651  1.00 50.42           C  
ATOM   2752  C   GLN A 355      51.746 -14.773 -19.230  1.00 49.91           C  
ATOM   2753  O   GLN A 355      52.559 -15.649 -18.998  1.00 49.88           O  
ATOM   2754  CB  GLN A 355      49.847 -15.179 -20.859  1.00 50.60           C  
ATOM   2755  CG  GLN A 355      48.695 -14.215 -20.681  1.00 52.00           C  
ATOM   2756  CD  GLN A 355      48.618 -13.139 -21.760  1.00 53.26           C  
ATOM   2757  OE1 GLN A 355      49.076 -13.317 -22.902  1.00 53.45           O  
ATOM   2758  NE2 GLN A 355      48.014 -12.015 -21.399  1.00 53.22           N  
ATOM   2759  N   GLN A 356      51.298 -13.952 -18.292  1.00 49.41           N  
ATOM   2760  CA  GLN A 356      51.665 -14.118 -16.892  1.00 49.19           C  
ATOM   2761  C   GLN A 356      50.742 -15.100 -16.211  1.00 48.58           C  
ATOM   2762  O   GLN A 356      49.534 -14.894 -16.180  1.00 49.11           O  
ATOM   2763  CB  GLN A 356      51.554 -12.798 -16.151  1.00 49.34           C  
ATOM   2764  CG  GLN A 356      52.683 -11.848 -16.421  1.00 50.16           C  
ATOM   2765  CD  GLN A 356      52.605 -10.652 -15.530  1.00 49.95           C  
ATOM   2766  OE1 GLN A 356      51.585  -9.965 -15.507  1.00 49.83           O  
ATOM   2767  NE2 GLN A 356      53.669 -10.397 -14.770  1.00 49.59           N  
ATOM   2768  N   PHE A 357      51.291 -16.155 -15.635  1.00 47.44           N  
ATOM   2769  CA  PHE A 357      50.437 -17.221 -15.113  1.00 46.52           C  
ATOM   2770  C   PHE A 357      51.239 -18.162 -14.252  1.00 45.28           C  
ATOM   2771  O   PHE A 357      52.372 -18.495 -14.581  1.00 44.99           O  
ATOM   2772  CB  PHE A 357      49.783 -17.994 -16.278  1.00 46.60           C  
ATOM   2773  CG  PHE A 357      48.807 -19.061 -15.838  1.00 46.79           C  
ATOM   2774  CD1 PHE A 357      47.508 -18.726 -15.470  1.00 46.42           C  
ATOM   2775  CD2 PHE A 357      49.187 -20.405 -15.802  1.00 46.23           C  
ATOM   2776  CE1 PHE A 357      46.610 -19.702 -15.072  1.00 45.79           C  
ATOM   2777  CE2 PHE A 357      48.290 -21.389 -15.394  1.00 45.68           C  
ATOM   2778  CZ  PHE A 357      47.005 -21.045 -15.033  1.00 45.52           C  
ATOM   2779  N   GLN A 358      50.637 -18.603 -13.155  1.00 44.26           N  
ATOM   2780  CA  GLN A 358      51.337 -19.431 -12.174  1.00 43.27           C  
ATOM   2781  C   GLN A 358      50.967 -20.887 -12.362  1.00 42.39           C  
ATOM   2782  O   GLN A 358      49.830 -21.266 -12.143  1.00 42.51           O  
ATOM   2783  CB  GLN A 358      51.014 -18.969 -10.750  1.00 43.09           C  
ATOM   2784  CG  GLN A 358      51.430 -17.521 -10.476  1.00 42.34           C  
ATOM   2785  CD  GLN A 358      52.943 -17.314 -10.547  1.00 41.72           C  
ATOM   2786  OE1 GLN A 358      53.723 -18.091  -9.985  1.00 41.86           O  
ATOM   2787  NE2 GLN A 358      53.361 -16.258 -11.238  1.00 40.09           N  
ATOM   2788  N   TYR A 359      51.924 -21.693 -12.796  1.00 41.36           N  
ATOM   2789  CA  TYR A 359      51.669 -23.119 -12.954  1.00 40.96           C  
ATOM   2790  C   TYR A 359      51.729 -23.804 -11.598  1.00 40.50           C  
ATOM   2791  O   TYR A 359      52.707 -24.434 -11.252  1.00 40.24           O  
ATOM   2792  CB  TYR A 359      52.637 -23.751 -13.957  1.00 40.88           C  
ATOM   2793  CG  TYR A 359      52.429 -23.232 -15.357  1.00 40.00           C  
ATOM   2794  CD1 TYR A 359      53.305 -22.319 -15.913  1.00 40.67           C  
ATOM   2795  CD2 TYR A 359      51.342 -23.623 -16.102  1.00 40.59           C  
ATOM   2796  CE1 TYR A 359      53.114 -21.822 -17.185  1.00 41.10           C  
ATOM   2797  CE2 TYR A 359      51.140 -23.142 -17.383  1.00 41.69           C  
ATOM   2798  CZ  TYR A 359      52.026 -22.235 -17.920  1.00 41.84           C  
ATOM   2799  OH  TYR A 359      51.833 -21.732 -19.192  1.00 44.08           O  
ATOM   2800  N   GLN A 360      50.665 -23.613 -10.829  1.00 40.42           N  
ATOM   2801  CA  GLN A 360      50.527 -24.157  -9.483  1.00 40.36           C  
ATOM   2802  C   GLN A 360      49.085 -23.933  -9.049  1.00 40.29           C  
ATOM   2803  O   GLN A 360      48.398 -23.030  -9.536  1.00 40.51           O  
ATOM   2804  CB  GLN A 360      51.515 -23.506  -8.492  1.00 40.30           C  
ATOM   2805  CG  GLN A 360      51.103 -22.116  -7.968  1.00 40.74           C  
ATOM   2806  CD  GLN A 360      52.103 -21.520  -6.963  1.00 40.03           C  
ATOM   2807  OE1 GLN A 360      51.837 -21.504  -5.767  1.00 42.94           O  
ATOM   2808  NE2 GLN A 360      53.241 -21.031  -7.445  1.00 37.61           N  
ATOM   2809  N   ASN A 361      48.614 -24.763  -8.130  1.00 40.05           N  
ATOM   2810  CA  ASN A 361      47.232 -24.665  -7.687  1.00 39.55           C  
ATOM   2811  C   ASN A 361      47.066 -25.145  -6.276  1.00 39.03           C  
ATOM   2812  O   ASN A 361      47.838 -25.973  -5.780  1.00 38.82           O  
ATOM   2813  CB  ASN A 361      46.314 -25.467  -8.621  1.00 39.47           C  
ATOM   2814  CG  ASN A 361      44.840 -25.157  -8.408  1.00 39.98           C  
ATOM   2815  OD1 ASN A 361      44.411 -23.995  -8.568  1.00 41.26           O  
ATOM   2816  ND2 ASN A 361      44.047 -26.191  -8.072  1.00 40.30           N  
ATOM   2817  N   ARG A 362      46.034 -24.615  -5.634  1.00 38.72           N  
ATOM   2818  CA  ARG A 362      45.667 -25.075  -4.322  1.00 38.68           C  
ATOM   2819  C   ARG A 362      44.154 -25.097  -4.251  1.00 38.62           C  
ATOM   2820  O   ARG A 362      43.498 -24.130  -4.590  1.00 39.41           O  
ATOM   2821  CB  ARG A 362      46.263 -24.160  -3.277  1.00 38.65           C  
ATOM   2822  CG  ARG A 362      46.411 -24.809  -1.931  1.00 38.85           C  
ATOM   2823  CD  ARG A 362      47.744 -25.494  -1.791  1.00 39.04           C  
ATOM   2824  NE  ARG A 362      48.323 -25.024  -0.549  1.00 40.81           N  
ATOM   2825  CZ  ARG A 362      49.508 -24.442  -0.410  1.00 40.22           C  
ATOM   2826  NH1 ARG A 362      50.332 -24.286  -1.421  1.00 40.40           N  
ATOM   2827  NH2 ARG A 362      49.869 -24.035   0.787  1.00 40.44           N  
ATOM   2828  N   ILE A 363      43.591 -26.220  -3.852  1.00 38.24           N  
ATOM   2829  CA  ILE A 363      42.147 -26.368  -3.863  1.00 37.85           C  
ATOM   2830  C   ILE A 363      41.510 -25.520  -2.750  1.00 37.58           C  
ATOM   2831  O   ILE A 363      41.890 -25.599  -1.588  1.00 36.87           O  
ATOM   2832  CB  ILE A 363      41.744 -27.829  -3.693  1.00 37.59           C  
ATOM   2833  CG1 ILE A 363      42.306 -28.659  -4.842  1.00 37.82           C  
ATOM   2834  CG2 ILE A 363      40.244 -27.946  -3.648  1.00 37.38           C  
ATOM   2835  CD1 ILE A 363      41.757 -28.256  -6.216  1.00 36.60           C  
ATOM   2836  N   ALA A 364      40.528 -24.725  -3.138  1.00 37.68           N  
ATOM   2837  CA  ALA A 364      39.844 -23.834  -2.236  1.00 37.80           C  
ATOM   2838  C   ALA A 364      38.638 -24.529  -1.656  1.00 37.87           C  
ATOM   2839  O   ALA A 364      37.908 -25.200  -2.365  1.00 37.66           O  
ATOM   2840  CB  ALA A 364      39.425 -22.542  -2.959  1.00 37.28           C  
ATOM   2841  N   SER A 365      38.446 -24.346  -0.353  1.00 38.02           N  
ATOM   2842  CA  SER A 365      37.302 -24.883   0.359  1.00 38.19           C  
ATOM   2843  C   SER A 365      36.022 -24.483  -0.342  1.00 38.34           C  
ATOM   2844  O   SER A 365      35.119 -25.294  -0.527  1.00 37.93           O  
ATOM   2845  CB  SER A 365      37.301 -24.360   1.795  1.00 38.27           C  
ATOM   2846  OG  SER A 365      36.212 -24.856   2.538  1.00 38.91           O  
ATOM   2847  N   GLU A 366      35.955 -23.226  -0.754  1.00 38.56           N  
ATOM   2848  CA  GLU A 366      34.747 -22.699  -1.373  1.00 39.01           C  
ATOM   2849  C   GLU A 366      34.444 -23.381  -2.718  1.00 38.89           C  
ATOM   2850  O   GLU A 366      33.297 -23.565  -3.085  1.00 39.00           O  
ATOM   2851  CB  GLU A 366      34.855 -21.174  -1.538  1.00 39.42           C  
ATOM   2852  CG  GLU A 366      34.954 -20.396  -0.223  1.00 39.56           C  
ATOM   2853  CD  GLU A 366      36.382 -20.037   0.123  1.00 41.32           C  
ATOM   2854  OE1 GLU A 366      37.289 -20.658  -0.450  1.00 41.20           O  
ATOM   2855  OE2 GLU A 366      36.602 -19.132   0.967  1.00 43.35           O  
ATOM   2856  N   PHE A 367      35.480 -23.752  -3.449  1.00 38.96           N  
ATOM   2857  CA  PHE A 367      35.312 -24.491  -4.681  1.00 39.13           C  
ATOM   2858  C   PHE A 367      34.610 -25.807  -4.339  1.00 39.14           C  
ATOM   2859  O   PHE A 367      33.604 -26.152  -4.921  1.00 39.36           O  
ATOM   2860  CB  PHE A 367      36.683 -24.761  -5.288  1.00 39.30           C  
ATOM   2861  CG  PHE A 367      36.646 -25.278  -6.698  1.00 39.80           C  
ATOM   2862  CD1 PHE A 367      35.604 -24.950  -7.553  1.00 39.49           C  
ATOM   2863  CD2 PHE A 367      37.699 -26.049  -7.185  1.00 40.25           C  
ATOM   2864  CE1 PHE A 367      35.596 -25.403  -8.849  1.00 39.70           C  
ATOM   2865  CE2 PHE A 367      37.693 -26.507  -8.481  1.00 40.46           C  
ATOM   2866  CZ  PHE A 367      36.642 -26.188  -9.316  1.00 40.00           C  
ATOM   2867  N   ASN A 368      35.156 -26.514  -3.353  1.00 38.65           N  
ATOM   2868  CA  ASN A 368      34.565 -27.741  -2.834  1.00 38.18           C  
ATOM   2869  C   ASN A 368      33.101 -27.530  -2.473  1.00 37.72           C  
ATOM   2870  O   ASN A 368      32.226 -28.217  -2.946  1.00 37.30           O  
ATOM   2871  CB  ASN A 368      35.341 -28.226  -1.608  1.00 38.15           C  
ATOM   2872  CG  ASN A 368      34.904 -29.578  -1.143  1.00 38.56           C  
ATOM   2873  OD1 ASN A 368      33.729 -29.909  -1.181  1.00 40.58           O  
ATOM   2874  ND2 ASN A 368      35.847 -30.376  -0.702  1.00 38.86           N  
ATOM   2875  N   THR A 369      32.824 -26.536  -1.662  1.00 38.04           N  
ATOM   2876  CA  THR A 369      31.451 -26.268  -1.281  1.00 38.38           C  
ATOM   2877  C   THR A 369      30.536 -26.021  -2.471  1.00 38.46           C  
ATOM   2878  O   THR A 369      29.460 -26.584  -2.540  1.00 38.23           O  
ATOM   2879  CB  THR A 369      31.355 -25.040  -0.370  1.00 38.38           C  
ATOM   2880  OG1 THR A 369      32.230 -25.204   0.750  1.00 39.25           O  
ATOM   2881  CG2 THR A 369      29.921 -24.846   0.129  1.00 38.81           C  
ATOM   2882  N   LEU A 370      30.949 -25.164  -3.399  1.00 38.83           N  
ATOM   2883  CA  LEU A 370      30.069 -24.776  -4.487  1.00 39.12           C  
ATOM   2884  C   LEU A 370      29.817 -25.947  -5.440  1.00 39.40           C  
ATOM   2885  O   LEU A 370      28.922 -25.897  -6.273  1.00 39.84           O  
ATOM   2886  CB  LEU A 370      30.632 -23.573  -5.249  1.00 39.06           C  
ATOM   2887  CG  LEU A 370      31.847 -23.771  -6.162  1.00 39.01           C  
ATOM   2888  CD1 LEU A 370      31.436 -24.405  -7.501  1.00 38.09           C  
ATOM   2889  CD2 LEU A 370      32.559 -22.445  -6.408  1.00 37.33           C  
ATOM   2890  N   TYR A 371      30.588 -27.014  -5.290  1.00 39.82           N  
ATOM   2891  CA  TYR A 371      30.576 -28.110  -6.261  1.00 40.04           C  
ATOM   2892  C   TYR A 371      29.733 -29.267  -5.724  1.00 40.31           C  
ATOM   2893  O   TYR A 371      29.669 -30.347  -6.327  1.00 40.74           O  
ATOM   2894  CB  TYR A 371      32.018 -28.573  -6.576  1.00 39.96           C  
ATOM   2895  CG  TYR A 371      32.378 -28.738  -8.059  1.00 39.93           C  
ATOM   2896  CD1 TYR A 371      33.400 -27.995  -8.632  1.00 40.01           C  
ATOM   2897  CD2 TYR A 371      31.728 -29.656  -8.874  1.00 40.52           C  
ATOM   2898  CE1 TYR A 371      33.754 -28.142  -9.993  1.00 39.98           C  
ATOM   2899  CE2 TYR A 371      32.094 -29.822 -10.236  1.00 40.06           C  
ATOM   2900  CZ  TYR A 371      33.103 -29.062 -10.780  1.00 39.55           C  
ATOM   2901  OH  TYR A 371      33.456 -29.215 -12.108  1.00 38.00           O  
ATOM   2902  N   HIS A 372      29.081 -29.053  -4.590  1.00 40.45           N  
ATOM   2903  CA  HIS A 372      28.161 -30.069  -4.060  1.00 40.62           C  
ATOM   2904  C   HIS A 372      26.855 -30.091  -4.868  1.00 40.63           C  
ATOM   2905  O   HIS A 372      25.816 -29.609  -4.421  1.00 40.43           O  
ATOM   2906  CB  HIS A 372      27.910 -29.837  -2.579  1.00 40.62           C  
ATOM   2907  CG  HIS A 372      29.109 -30.116  -1.733  1.00 41.92           C  
ATOM   2908  ND1 HIS A 372      29.041 -30.800  -0.539  1.00 43.83           N  
ATOM   2909  CD2 HIS A 372      30.419 -29.843  -1.935  1.00 42.88           C  
ATOM   2910  CE1 HIS A 372      30.256 -30.912  -0.030  1.00 43.86           C  
ATOM   2911  NE2 HIS A 372      31.109 -30.339  -0.861  1.00 42.58           N  
ATOM   2912  N   TRP A 373      26.934 -30.673  -6.067  1.00 40.59           N  
ATOM   2913  CA  TRP A 373      25.859 -30.600  -7.040  1.00 40.45           C  
ATOM   2914  C   TRP A 373      24.851 -31.728  -6.900  1.00 40.64           C  
ATOM   2915  O   TRP A 373      24.407 -32.318  -7.896  1.00 40.67           O  
ATOM   2916  CB  TRP A 373      26.437 -30.593  -8.448  1.00 40.44           C  
ATOM   2917  CG  TRP A 373      27.212 -29.359  -8.754  1.00 41.01           C  
ATOM   2918  CD1 TRP A 373      27.273 -28.218  -7.995  1.00 41.39           C  
ATOM   2919  CD2 TRP A 373      28.023 -29.112  -9.912  1.00 41.21           C  
ATOM   2920  NE1 TRP A 373      28.083 -27.296  -8.599  1.00 41.36           N  
ATOM   2921  CE2 TRP A 373      28.556 -27.817  -9.779  1.00 41.31           C  
ATOM   2922  CE3 TRP A 373      28.362 -29.862 -11.035  1.00 40.66           C  
ATOM   2923  CZ2 TRP A 373      29.406 -27.258 -10.731  1.00 41.33           C  
ATOM   2924  CZ3 TRP A 373      29.203 -29.301 -11.980  1.00 40.96           C  
ATOM   2925  CH2 TRP A 373      29.720 -28.017 -11.819  1.00 41.22           C  
ATOM   2926  N   HIS A 374      24.455 -32.009  -5.665  1.00 40.64           N  
ATOM   2927  CA  HIS A 374      23.582 -33.150  -5.399  1.00 40.71           C  
ATOM   2928  C   HIS A 374      22.185 -33.051  -6.057  1.00 41.03           C  
ATOM   2929  O   HIS A 374      21.553 -34.088  -6.329  1.00 40.97           O  
ATOM   2930  CB  HIS A 374      23.516 -33.422  -3.894  1.00 40.59           C  
ATOM   2931  CG  HIS A 374      24.816 -33.899  -3.334  1.00 40.59           C  
ATOM   2932  ND1 HIS A 374      25.672 -33.078  -2.642  1.00 40.62           N  
ATOM   2933  CD2 HIS A 374      25.440 -35.100  -3.426  1.00 40.89           C  
ATOM   2934  CE1 HIS A 374      26.754 -33.756  -2.304  1.00 41.52           C  
ATOM   2935  NE2 HIS A 374      26.638 -34.989  -2.766  1.00 41.21           N  
ATOM   2936  N   PRO A 375      21.712 -31.821  -6.344  1.00 41.12           N  
ATOM   2937  CA  PRO A 375      20.474 -31.699  -7.108  1.00 41.31           C  
ATOM   2938  C   PRO A 375      20.514 -32.412  -8.461  1.00 41.39           C  
ATOM   2939  O   PRO A 375      19.464 -32.743  -9.007  1.00 41.17           O  
ATOM   2940  CB  PRO A 375      20.329 -30.184  -7.310  1.00 41.39           C  
ATOM   2941  CG  PRO A 375      21.013 -29.598  -6.121  1.00 41.15           C  
ATOM   2942  CD  PRO A 375      22.176 -30.512  -5.853  1.00 41.28           C  
ATOM   2943  N   LEU A 376      21.714 -32.652  -8.986  1.00 41.59           N  
ATOM   2944  CA  LEU A 376      21.876 -33.366 -10.272  1.00 41.31           C  
ATOM   2945  C   LEU A 376      21.180 -34.733 -10.230  1.00 41.33           C  
ATOM   2946  O   LEU A 376      20.612 -35.204 -11.215  1.00 40.81           O  
ATOM   2947  CB  LEU A 376      23.364 -33.578 -10.593  1.00 41.34           C  
ATOM   2948  CG  LEU A 376      24.157 -32.412 -11.197  1.00 41.15           C  
ATOM   2949  CD1 LEU A 376      25.632 -32.787 -11.364  1.00 40.59           C  
ATOM   2950  CD2 LEU A 376      23.577 -31.994 -12.522  1.00 39.90           C  
ATOM   2951  N   LEU A 377      21.227 -35.347  -9.059  1.00 41.45           N  
ATOM   2952  CA  LEU A 377      20.804 -36.713  -8.895  1.00 41.77           C  
ATOM   2953  C   LEU A 377      19.307 -36.844  -9.075  1.00 42.35           C  
ATOM   2954  O   LEU A 377      18.530 -36.035  -8.575  1.00 42.26           O  
ATOM   2955  CB  LEU A 377      21.182 -37.228  -7.505  1.00 41.62           C  
ATOM   2956  CG  LEU A 377      22.657 -37.141  -7.146  1.00 40.95           C  
ATOM   2957  CD1 LEU A 377      22.803 -37.336  -5.666  1.00 39.76           C  
ATOM   2958  CD2 LEU A 377      23.460 -38.142  -7.940  1.00 39.71           C  
ATOM   2959  N   PRO A 378      18.895 -37.912  -9.755  1.00 43.19           N  
ATOM   2960  CA  PRO A 378      17.495 -38.201 -10.013  1.00 43.66           C  
ATOM   2961  C   PRO A 378      16.831 -38.950  -8.864  1.00 44.08           C  
ATOM   2962  O   PRO A 378      17.485 -39.317  -7.898  1.00 43.62           O  
ATOM   2963  CB  PRO A 378      17.562 -39.085 -11.253  1.00 43.85           C  
ATOM   2964  CG  PRO A 378      18.840 -39.874 -11.066  1.00 43.89           C  
ATOM   2965  CD  PRO A 378      19.790 -38.952 -10.297  1.00 43.30           C  
ATOM   2966  N   ASP A 379      15.528 -39.164  -8.988  1.00 44.92           N  
ATOM   2967  CA  ASP A 379      14.766 -39.870  -7.961  1.00 45.68           C  
ATOM   2968  C   ASP A 379      15.112 -41.338  -8.010  1.00 45.79           C  
ATOM   2969  O   ASP A 379      15.201 -41.974  -6.969  1.00 45.68           O  
ATOM   2970  CB  ASP A 379      13.253 -39.711  -8.180  1.00 46.15           C  
ATOM   2971  CG  ASP A 379      12.734 -38.311  -7.834  1.00 46.93           C  
ATOM   2972  OD1 ASP A 379      11.860 -37.823  -8.594  1.00 48.65           O  
ATOM   2973  OD2 ASP A 379      13.184 -37.733  -6.805  1.00 46.81           O  
ATOM   2974  N   THR A 380      15.297 -41.864  -9.226  1.00 46.27           N  
ATOM   2975  CA  THR A 380      15.752 -43.250  -9.424  1.00 46.67           C  
ATOM   2976  C   THR A 380      16.822 -43.342 -10.514  1.00 47.09           C  
ATOM   2977  O   THR A 380      16.918 -42.471 -11.369  1.00 47.70           O  
ATOM   2978  CB  THR A 380      14.597 -44.191  -9.805  1.00 46.58           C  
ATOM   2979  OG1 THR A 380      14.041 -43.773 -11.052  1.00 46.16           O  
ATOM   2980  CG2 THR A 380      13.526 -44.191  -8.743  1.00 45.25           C  
ATOM   2981  N   PHE A 381      17.644 -44.379 -10.459  1.00 47.45           N  
ATOM   2982  CA  PHE A 381      18.669 -44.578 -11.463  1.00 48.06           C  
ATOM   2983  C   PHE A 381      18.179 -45.624 -12.449  1.00 49.00           C  
ATOM   2984  O   PHE A 381      17.950 -46.780 -12.091  1.00 48.78           O  
ATOM   2985  CB  PHE A 381      19.971 -45.002 -10.801  1.00 47.73           C  
ATOM   2986  CG  PHE A 381      20.431 -44.045  -9.780  1.00 47.84           C  
ATOM   2987  CD1 PHE A 381      19.963 -44.130  -8.471  1.00 48.16           C  
ATOM   2988  CD2 PHE A 381      21.279 -42.995 -10.118  1.00 47.67           C  
ATOM   2989  CE1 PHE A 381      20.359 -43.209  -7.523  1.00 47.76           C  
ATOM   2990  CE2 PHE A 381      21.677 -42.079  -9.175  1.00 46.64           C  
ATOM   2991  CZ  PHE A 381      21.217 -42.183  -7.876  1.00 47.10           C  
ATOM   2992  N   ASN A 382      18.008 -45.205 -13.692  1.00 50.01           N  
ATOM   2993  CA  ASN A 382      17.360 -46.048 -14.688  1.00 51.12           C  
ATOM   2994  C   ASN A 382      18.337 -46.657 -15.661  1.00 51.92           C  
ATOM   2995  O   ASN A 382      18.912 -45.978 -16.497  1.00 51.78           O  
ATOM   2996  CB  ASN A 382      16.305 -45.250 -15.436  1.00 51.25           C  
ATOM   2997  CG  ASN A 382      15.314 -44.583 -14.486  1.00 51.98           C  
ATOM   2998  OD1 ASN A 382      15.175 -44.988 -13.320  1.00 53.01           O  
ATOM   2999  ND2 ASN A 382      14.635 -43.546 -14.972  1.00 51.75           N  
ATOM   3000  N   ILE A 383      18.505 -47.962 -15.521  1.00 53.25           N  
ATOM   3001  CA  ILE A 383      19.391 -48.746 -16.367  1.00 54.22           C  
ATOM   3002  C   ILE A 383      18.604 -49.856 -17.059  1.00 55.16           C  
ATOM   3003  O   ILE A 383      17.982 -50.683 -16.398  1.00 54.91           O  
ATOM   3004  CB  ILE A 383      20.507 -49.362 -15.524  1.00 54.13           C  
ATOM   3005  CG1 ILE A 383      21.325 -48.247 -14.879  1.00 54.09           C  
ATOM   3006  CG2 ILE A 383      21.384 -50.236 -16.359  1.00 53.76           C  
ATOM   3007  CD1 ILE A 383      22.188 -48.729 -13.753  1.00 54.45           C  
ATOM   3008  N   GLU A 384      18.632 -49.853 -18.389  1.00 56.56           N  
ATOM   3009  CA  GLU A 384      17.822 -50.769 -19.198  1.00 57.71           C  
ATOM   3010  C   GLU A 384      16.349 -50.700 -18.817  1.00 58.34           C  
ATOM   3011  O   GLU A 384      15.686 -49.681 -18.999  1.00 58.49           O  
ATOM   3012  CB  GLU A 384      18.310 -52.210 -19.031  1.00 57.91           C  
ATOM   3013  CG  GLU A 384      19.187 -52.746 -20.182  1.00 59.47           C  
ATOM   3014  CD  GLU A 384      19.418 -54.290 -20.114  1.00 61.01           C  
ATOM   3015  OE1 GLU A 384      20.305 -54.763 -19.361  1.00 60.68           O  
ATOM   3016  OE2 GLU A 384      18.710 -55.024 -20.839  1.00 61.47           O  
ATOM   3017  N   ASP A 385      15.854 -51.807 -18.278  1.00 59.02           N  
ATOM   3018  CA  ASP A 385      14.463 -51.925 -17.868  1.00 59.58           C  
ATOM   3019  C   ASP A 385      14.239 -51.379 -16.455  1.00 59.42           C  
ATOM   3020  O   ASP A 385      13.155 -50.896 -16.132  1.00 59.53           O  
ATOM   3021  CB  ASP A 385      14.032 -53.398 -17.884  1.00 59.96           C  
ATOM   3022  CG  ASP A 385      13.757 -53.911 -19.272  1.00 61.78           C  
ATOM   3023  OD1 ASP A 385      13.707 -53.088 -20.219  1.00 63.32           O  
ATOM   3024  OD2 ASP A 385      13.584 -55.145 -19.408  1.00 64.33           O  
ATOM   3025  N   GLN A 386      15.278 -51.466 -15.623  1.00 59.18           N  
ATOM   3026  CA  GLN A 386      15.159 -51.229 -14.180  1.00 58.90           C  
ATOM   3027  C   GLN A 386      15.098 -49.757 -13.764  1.00 58.18           C  
ATOM   3028  O   GLN A 386      15.564 -48.848 -14.459  1.00 58.11           O  
ATOM   3029  CB  GLN A 386      16.318 -51.904 -13.428  1.00 59.25           C  
ATOM   3030  CG  GLN A 386      16.442 -53.399 -13.667  1.00 60.28           C  
ATOM   3031  CD  GLN A 386      15.173 -54.148 -13.337  1.00 61.82           C  
ATOM   3032  OE1 GLN A 386      14.482 -53.845 -12.353  1.00 61.52           O  
ATOM   3033  NE2 GLN A 386      14.854 -55.141 -14.165  1.00 62.32           N  
ATOM   3034  N   GLU A 387      14.498 -49.550 -12.606  1.00 57.42           N  
ATOM   3035  CA  GLU A 387      14.516 -48.266 -11.949  1.00 57.08           C  
ATOM   3036  C   GLU A 387      14.978 -48.464 -10.515  1.00 56.35           C  
ATOM   3037  O   GLU A 387      14.204 -48.870  -9.658  1.00 56.56           O  
ATOM   3038  CB  GLU A 387      13.129 -47.635 -11.989  1.00 57.20           C  
ATOM   3039  CG  GLU A 387      12.756 -47.095 -13.361  1.00 58.21           C  
ATOM   3040  CD  GLU A 387      11.430 -46.365 -13.348  1.00 59.42           C  
ATOM   3041  OE1 GLU A 387      11.153 -45.577 -14.280  1.00 59.82           O  
ATOM   3042  OE2 GLU A 387      10.675 -46.583 -12.382  1.00 60.77           O  
ATOM   3043  N   TYR A 388      16.251 -48.192 -10.262  1.00 55.40           N  
ATOM   3044  CA  TYR A 388      16.826 -48.445  -8.951  1.00 54.48           C  
ATOM   3045  C   TYR A 388      16.693 -47.239  -8.025  1.00 54.10           C  
ATOM   3046  O   TYR A 388      16.959 -46.089  -8.404  1.00 53.55           O  
ATOM   3047  CB  TYR A 388      18.297 -48.841  -9.070  1.00 54.30           C  
ATOM   3048  CG  TYR A 388      18.532 -50.061  -9.915  1.00 53.53           C  
ATOM   3049  CD1 TYR A 388      18.366 -51.341  -9.393  1.00 53.71           C  
ATOM   3050  CD2 TYR A 388      18.927 -49.944 -11.238  1.00 52.89           C  
ATOM   3051  CE1 TYR A 388      18.579 -52.471 -10.179  1.00 53.01           C  
ATOM   3052  CE2 TYR A 388      19.139 -51.063 -12.029  1.00 52.81           C  
ATOM   3053  CZ  TYR A 388      18.965 -52.317 -11.499  1.00 53.05           C  
ATOM   3054  OH  TYR A 388      19.180 -53.410 -12.291  1.00 53.42           O  
ATOM   3055  N   SER A 389      16.258 -47.536  -6.805  1.00 53.58           N  
ATOM   3056  CA  SER A 389      16.168 -46.559  -5.743  1.00 53.09           C  
ATOM   3057  C   SER A 389      17.565 -46.290  -5.224  1.00 53.04           C  
ATOM   3058  O   SER A 389      18.487 -47.057  -5.453  1.00 53.06           O  
ATOM   3059  CB  SER A 389      15.298 -47.110  -4.608  1.00 53.08           C  
ATOM   3060  OG  SER A 389      15.913 -48.214  -3.938  1.00 52.27           O  
ATOM   3061  N   PHE A 390      17.726 -45.202  -4.504  1.00 53.14           N  
ATOM   3062  CA  PHE A 390      19.012 -44.927  -3.902  1.00 53.35           C  
ATOM   3063  C   PHE A 390      19.473 -46.123  -3.107  1.00 53.65           C  
ATOM   3064  O   PHE A 390      20.613 -46.546  -3.205  1.00 53.41           O  
ATOM   3065  CB  PHE A 390      18.938 -43.706  -2.992  1.00 53.18           C  
ATOM   3066  CG  PHE A 390      19.166 -42.417  -3.708  1.00 52.37           C  
ATOM   3067  CD1 PHE A 390      18.186 -41.871  -4.514  1.00 51.73           C  
ATOM   3068  CD2 PHE A 390      20.360 -41.749  -3.578  1.00 51.94           C  
ATOM   3069  CE1 PHE A 390      18.395 -40.676  -5.181  1.00 50.84           C  
ATOM   3070  CE2 PHE A 390      20.575 -40.557  -4.247  1.00 51.64           C  
ATOM   3071  CZ  PHE A 390      19.586 -40.027  -5.054  1.00 50.81           C  
ATOM   3072  N   LYS A 391      18.571 -46.649  -2.300  1.00 54.38           N  
ATOM   3073  CA  LYS A 391      18.904 -47.752  -1.428  1.00 55.14           C  
ATOM   3074  C   LYS A 391      19.506 -48.883  -2.265  1.00 54.81           C  
ATOM   3075  O   LYS A 391      20.503 -49.474  -1.871  1.00 55.08           O  
ATOM   3076  CB  LYS A 391      17.665 -48.222  -0.643  1.00 55.58           C  
ATOM   3077  CG  LYS A 391      17.978 -48.895   0.699  1.00 57.96           C  
ATOM   3078  CD  LYS A 391      18.548 -50.328   0.522  1.00 60.96           C  
ATOM   3079  CE  LYS A 391      19.265 -50.859   1.788  1.00 62.47           C  
ATOM   3080  NZ  LYS A 391      18.335 -51.150   2.919  1.00 63.71           N  
ATOM   3081  N   GLN A 392      18.916 -49.164  -3.426  1.00 54.38           N  
ATOM   3082  CA  GLN A 392      19.319 -50.329  -4.224  1.00 54.02           C  
ATOM   3083  C   GLN A 392      20.591 -50.041  -5.002  1.00 53.66           C  
ATOM   3084  O   GLN A 392      21.363 -50.948  -5.304  1.00 53.76           O  
ATOM   3085  CB  GLN A 392      18.213 -50.750  -5.200  1.00 53.93           C  
ATOM   3086  CG  GLN A 392      16.854 -51.011  -4.543  1.00 54.28           C  
ATOM   3087  CD  GLN A 392      15.707 -51.129  -5.541  1.00 54.90           C  
ATOM   3088  OE1 GLN A 392      15.730 -50.523  -6.609  1.00 55.14           O  
ATOM   3089  NE2 GLN A 392      14.676 -51.877  -5.168  1.00 54.90           N  
ATOM   3090  N   PHE A 393      20.818 -48.774  -5.309  1.00 53.23           N  
ATOM   3091  CA  PHE A 393      21.917 -48.403  -6.178  1.00 53.05           C  
ATOM   3092  C   PHE A 393      23.249 -48.364  -5.434  1.00 53.28           C  
ATOM   3093  O   PHE A 393      24.263 -48.829  -5.952  1.00 52.90           O  
ATOM   3094  CB  PHE A 393      21.623 -47.049  -6.810  1.00 53.09           C  
ATOM   3095  CG  PHE A 393      22.427 -46.761  -8.046  1.00 52.55           C  
ATOM   3096  CD1 PHE A 393      22.415 -47.637  -9.126  1.00 52.53           C  
ATOM   3097  CD2 PHE A 393      23.173 -45.602  -8.139  1.00 51.95           C  
ATOM   3098  CE1 PHE A 393      23.147 -47.360 -10.276  1.00 52.80           C  
ATOM   3099  CE2 PHE A 393      23.908 -45.327  -9.276  1.00 52.29           C  
ATOM   3100  CZ  PHE A 393      23.895 -46.200 -10.349  1.00 52.64           C  
ATOM   3101  N   LEU A 394      23.242 -47.822  -4.216  1.00 53.80           N  
ATOM   3102  CA  LEU A 394      24.481 -47.605  -3.464  1.00 54.07           C  
ATOM   3103  C   LEU A 394      25.166 -48.886  -3.016  1.00 54.45           C  
ATOM   3104  O   LEU A 394      24.534 -49.823  -2.567  1.00 54.28           O  
ATOM   3105  CB  LEU A 394      24.237 -46.688  -2.260  1.00 54.10           C  
ATOM   3106  CG  LEU A 394      23.678 -45.293  -2.574  1.00 53.77           C  
ATOM   3107  CD1 LEU A 394      23.701 -44.464  -1.316  1.00 53.40           C  
ATOM   3108  CD2 LEU A 394      24.466 -44.604  -3.685  1.00 52.82           C  
ATOM   3109  N   TYR A 395      26.481 -48.890  -3.139  1.00 55.24           N  
ATOM   3110  CA  TYR A 395      27.322 -50.037  -2.842  1.00 56.26           C  
ATOM   3111  C   TYR A 395      26.887 -51.310  -3.550  1.00 56.19           C  
ATOM   3112  O   TYR A 395      27.208 -52.397  -3.090  1.00 56.27           O  
ATOM   3113  CB  TYR A 395      27.394 -50.369  -1.352  1.00 56.89           C  
ATOM   3114  CG  TYR A 395      26.872 -49.354  -0.352  1.00 59.92           C  
ATOM   3115  CD1 TYR A 395      25.604 -49.527   0.243  1.00 62.43           C  
ATOM   3116  CD2 TYR A 395      27.657 -48.275   0.061  1.00 62.29           C  
ATOM   3117  CE1 TYR A 395      25.107 -48.630   1.188  1.00 63.30           C  
ATOM   3118  CE2 TYR A 395      27.173 -47.360   1.007  1.00 63.96           C  
ATOM   3119  CZ  TYR A 395      25.891 -47.545   1.571  1.00 64.77           C  
ATOM   3120  OH  TYR A 395      25.397 -46.648   2.519  1.00 65.36           O  
ATOM   3121  N   ASN A 396      26.178 -51.193  -4.664  1.00 56.17           N  
ATOM   3122  CA  ASN A 396      25.735 -52.370  -5.382  1.00 56.18           C  
ATOM   3123  C   ASN A 396      26.407 -52.475  -6.735  1.00 55.87           C  
ATOM   3124  O   ASN A 396      25.892 -51.964  -7.734  1.00 55.82           O  
ATOM   3125  CB  ASN A 396      24.219 -52.340  -5.550  1.00 56.44           C  
ATOM   3126  CG  ASN A 396      23.646 -53.702  -5.862  1.00 58.68           C  
ATOM   3127  OD1 ASN A 396      24.390 -54.637  -6.152  1.00 58.41           O  
ATOM   3128  ND2 ASN A 396      22.309 -53.821  -5.796  1.00 63.49           N  
ATOM   3129  N   ASN A 397      27.553 -53.151  -6.774  1.00 55.33           N  
ATOM   3130  CA  ASN A 397      28.297 -53.311  -8.029  1.00 54.93           C  
ATOM   3131  C   ASN A 397      27.802 -54.477  -8.930  1.00 54.41           C  
ATOM   3132  O   ASN A 397      28.179 -54.580 -10.109  1.00 53.84           O  
ATOM   3133  CB  ASN A 397      29.793 -53.433  -7.747  1.00 55.09           C  
ATOM   3134  CG  ASN A 397      30.419 -52.104  -7.346  1.00 55.46           C  
ATOM   3135  OD1 ASN A 397      30.041 -51.044  -7.857  1.00 55.70           O  
ATOM   3136  ND2 ASN A 397      31.379 -52.154  -6.424  1.00 56.19           N  
ATOM   3137  N   SER A 398      26.943 -55.336  -8.381  1.00 53.59           N  
ATOM   3138  CA  SER A 398      26.265 -56.338  -9.197  1.00 52.93           C  
ATOM   3139  C   SER A 398      25.605 -55.647 -10.346  1.00 52.03           C  
ATOM   3140  O   SER A 398      25.658 -56.116 -11.471  1.00 52.10           O  
ATOM   3141  CB  SER A 398      25.165 -57.017  -8.404  1.00 52.86           C  
ATOM   3142  OG  SER A 398      25.669 -57.463  -7.179  1.00 53.90           O  
ATOM   3143  N   ILE A 399      24.957 -54.529 -10.035  1.00 51.31           N  
ATOM   3144  CA  ILE A 399      24.178 -53.792 -11.016  1.00 50.89           C  
ATOM   3145  C   ILE A 399      25.062 -53.526 -12.224  1.00 50.50           C  
ATOM   3146  O   ILE A 399      24.637 -53.670 -13.380  1.00 50.26           O  
ATOM   3147  CB  ILE A 399      23.625 -52.483 -10.436  1.00 50.81           C  
ATOM   3148  CG1 ILE A 399      22.700 -52.778  -9.249  1.00 51.05           C  
ATOM   3149  CG2 ILE A 399      22.864 -51.719 -11.479  1.00 50.38           C  
ATOM   3150  CD1 ILE A 399      22.094 -51.520  -8.604  1.00 51.34           C  
ATOM   3151  N   LEU A 400      26.313 -53.193 -11.946  1.00 50.10           N  
ATOM   3152  CA  LEU A 400      27.255 -52.942 -13.001  1.00 49.96           C  
ATOM   3153  C   LEU A 400      27.514 -54.246 -13.753  1.00 49.96           C  
ATOM   3154  O   LEU A 400      27.348 -54.303 -14.964  1.00 50.26           O  
ATOM   3155  CB  LEU A 400      28.543 -52.346 -12.435  1.00 49.70           C  
ATOM   3156  CG  LEU A 400      29.555 -51.933 -13.495  1.00 49.31           C  
ATOM   3157  CD1 LEU A 400      28.937 -50.904 -14.429  1.00 50.01           C  
ATOM   3158  CD2 LEU A 400      30.816 -51.401 -12.855  1.00 48.47           C  
ATOM   3159  N   LEU A 401      27.912 -55.296 -13.041  1.00 50.17           N  
ATOM   3160  CA  LEU A 401      28.230 -56.585 -13.684  1.00 50.28           C  
ATOM   3161  C   LEU A 401      27.020 -57.158 -14.353  1.00 50.35           C  
ATOM   3162  O   LEU A 401      27.126 -57.913 -15.295  1.00 49.88           O  
ATOM   3163  CB  LEU A 401      28.733 -57.612 -12.690  1.00 50.23           C  
ATOM   3164  CG  LEU A 401      30.125 -57.363 -12.139  1.00 50.68           C  
ATOM   3165  CD1 LEU A 401      30.505 -58.520 -11.211  1.00 50.87           C  
ATOM   3166  CD2 LEU A 401      31.126 -57.193 -13.264  1.00 50.54           C  
ATOM   3167  N   GLU A 402      25.859 -56.808 -13.841  1.00 50.84           N  
ATOM   3168  CA  GLU A 402      24.616 -57.279 -14.423  1.00 51.53           C  
ATOM   3169  C   GLU A 402      24.437 -56.737 -15.843  1.00 50.95           C  
ATOM   3170  O   GLU A 402      24.293 -57.498 -16.807  1.00 51.03           O  
ATOM   3171  CB  GLU A 402      23.442 -56.863 -13.528  1.00 52.17           C  
ATOM   3172  CG  GLU A 402      22.055 -57.104 -14.118  1.00 54.78           C  
ATOM   3173  CD  GLU A 402      21.702 -58.577 -14.221  1.00 58.65           C  
ATOM   3174  OE1 GLU A 402      22.094 -59.349 -13.305  1.00 61.02           O  
ATOM   3175  OE2 GLU A 402      21.015 -58.951 -15.210  1.00 60.34           O  
ATOM   3176  N   HIS A 403      24.459 -55.420 -15.974  1.00 50.31           N  
ATOM   3177  CA  HIS A 403      24.117 -54.795 -17.235  1.00 49.80           C  
ATOM   3178  C   HIS A 403      25.341 -54.582 -18.113  1.00 49.35           C  
ATOM   3179  O   HIS A 403      25.240 -54.547 -19.340  1.00 49.51           O  
ATOM   3180  CB  HIS A 403      23.425 -53.466 -16.968  1.00 49.88           C  
ATOM   3181  CG  HIS A 403      22.180 -53.590 -16.146  1.00 49.88           C  
ATOM   3182  ND1 HIS A 403      20.928 -53.708 -16.708  1.00 49.84           N  
ATOM   3183  CD2 HIS A 403      21.993 -53.615 -14.805  1.00 50.03           C  
ATOM   3184  CE1 HIS A 403      20.020 -53.791 -15.752  1.00 49.47           C  
ATOM   3185  NE2 HIS A 403      20.641 -53.738 -14.588  1.00 49.25           N  
ATOM   3186  N   GLY A 404      26.495 -54.414 -17.478  1.00 48.73           N  
ATOM   3187  CA  GLY A 404      27.731 -54.126 -18.204  1.00 48.33           C  
ATOM   3188  C   GLY A 404      27.906 -52.643 -18.538  1.00 48.09           C  
ATOM   3189  O   GLY A 404      26.958 -51.846 -18.461  1.00 47.60           O  
ATOM   3190  N   LEU A 405      29.125 -52.284 -18.931  1.00 47.60           N  
ATOM   3191  CA  LEU A 405      29.475 -50.903 -19.201  1.00 47.58           C  
ATOM   3192  C   LEU A 405      28.630 -50.304 -20.315  1.00 47.38           C  
ATOM   3193  O   LEU A 405      28.158 -49.175 -20.196  1.00 46.81           O  
ATOM   3194  CB  LEU A 405      30.968 -50.779 -19.548  1.00 47.71           C  
ATOM   3195  CG  LEU A 405      31.884 -50.506 -18.351  1.00 48.20           C  
ATOM   3196  CD1 LEU A 405      31.768 -49.072 -17.900  1.00 48.05           C  
ATOM   3197  CD2 LEU A 405      31.559 -51.448 -17.176  1.00 49.37           C  
ATOM   3198  N   THR A 406      28.453 -51.072 -21.389  1.00 47.44           N  
ATOM   3199  CA  THR A 406      27.769 -50.594 -22.592  1.00 47.46           C  
ATOM   3200  C   THR A 406      26.374 -50.134 -22.251  1.00 47.51           C  
ATOM   3201  O   THR A 406      25.969 -49.016 -22.593  1.00 46.91           O  
ATOM   3202  CB  THR A 406      27.643 -51.686 -23.667  1.00 47.31           C  
ATOM   3203  OG1 THR A 406      28.943 -52.141 -24.032  1.00 47.32           O  
ATOM   3204  CG2 THR A 406      26.951 -51.130 -24.927  1.00 47.36           C  
ATOM   3205  N   GLN A 407      25.642 -51.025 -21.593  1.00 47.75           N  
ATOM   3206  CA  GLN A 407      24.280 -50.735 -21.207  1.00 48.26           C  
ATOM   3207  C   GLN A 407      24.242 -49.566 -20.196  1.00 48.00           C  
ATOM   3208  O   GLN A 407      23.314 -48.760 -20.204  1.00 48.03           O  
ATOM   3209  CB  GLN A 407      23.601 -51.993 -20.658  1.00 48.46           C  
ATOM   3210  CG  GLN A 407      22.098 -51.822 -20.423  1.00 50.38           C  
ATOM   3211  CD  GLN A 407      21.307 -51.463 -21.693  1.00 52.97           C  
ATOM   3212  OE1 GLN A 407      20.570 -50.469 -21.725  1.00 54.13           O  
ATOM   3213  NE2 GLN A 407      21.460 -52.275 -22.738  1.00 53.94           N  
ATOM   3214  N   PHE A 408      25.260 -49.465 -19.344  1.00 47.62           N  
ATOM   3215  CA  PHE A 408      25.355 -48.333 -18.410  1.00 47.22           C  
ATOM   3216  C   PHE A 408      25.498 -47.040 -19.173  1.00 47.18           C  
ATOM   3217  O   PHE A 408      24.805 -46.081 -18.874  1.00 47.44           O  
ATOM   3218  CB  PHE A 408      26.537 -48.475 -17.458  1.00 46.75           C  
ATOM   3219  CG  PHE A 408      26.154 -48.896 -16.101  1.00 45.32           C  
ATOM   3220  CD1 PHE A 408      25.590 -50.132 -15.880  1.00 44.74           C  
ATOM   3221  CD2 PHE A 408      26.367 -48.059 -15.024  1.00 45.21           C  
ATOM   3222  CE1 PHE A 408      25.232 -50.529 -14.596  1.00 44.34           C  
ATOM   3223  CE2 PHE A 408      26.009 -48.446 -13.751  1.00 44.50           C  
ATOM   3224  CZ  PHE A 408      25.442 -49.686 -13.538  1.00 43.98           C  
ATOM   3225  N   VAL A 409      26.389 -47.025 -20.158  1.00 47.00           N  
ATOM   3226  CA  VAL A 409      26.627 -45.825 -20.952  1.00 47.11           C  
ATOM   3227  C   VAL A 409      25.398 -45.422 -21.758  1.00 47.49           C  
ATOM   3228  O   VAL A 409      25.010 -44.247 -21.766  1.00 48.11           O  
ATOM   3229  CB  VAL A 409      27.846 -45.965 -21.886  1.00 47.00           C  
ATOM   3230  CG1 VAL A 409      27.890 -44.822 -22.867  1.00 46.33           C  
ATOM   3231  CG2 VAL A 409      29.144 -46.006 -21.070  1.00 46.20           C  
ATOM   3232  N   GLU A 410      24.770 -46.389 -22.415  1.00 47.63           N  
ATOM   3233  CA  GLU A 410      23.557 -46.111 -23.183  1.00 47.52           C  
ATOM   3234  C   GLU A 410      22.479 -45.508 -22.295  1.00 47.13           C  
ATOM   3235  O   GLU A 410      21.856 -44.517 -22.653  1.00 47.24           O  
ATOM   3236  CB  GLU A 410      23.021 -47.389 -23.852  1.00 47.97           C  
ATOM   3237  CG  GLU A 410      23.823 -47.905 -25.073  1.00 48.38           C  
ATOM   3238  CD  GLU A 410      23.359 -49.285 -25.551  1.00 49.95           C  
ATOM   3239  OE1 GLU A 410      22.612 -49.961 -24.808  1.00 51.16           O  
ATOM   3240  OE2 GLU A 410      23.731 -49.692 -26.676  1.00 51.59           O  
ATOM   3241  N   SER A 411      22.285 -46.117 -21.130  1.00 46.92           N  
ATOM   3242  CA  SER A 411      21.238 -45.729 -20.187  1.00 46.58           C  
ATOM   3243  C   SER A 411      21.475 -44.371 -19.572  1.00 46.23           C  
ATOM   3244  O   SER A 411      20.538 -43.580 -19.413  1.00 45.94           O  
ATOM   3245  CB  SER A 411      21.140 -46.736 -19.046  1.00 46.37           C  
ATOM   3246  OG  SER A 411      20.418 -47.870 -19.447  1.00 47.51           O  
ATOM   3247  N   PHE A 412      22.718 -44.126 -19.186  1.00 45.64           N  
ATOM   3248  CA  PHE A 412      23.041 -42.900 -18.501  1.00 45.44           C  
ATOM   3249  C   PHE A 412      23.112 -41.748 -19.479  1.00 45.43           C  
ATOM   3250  O   PHE A 412      22.984 -40.601 -19.078  1.00 44.90           O  
ATOM   3251  CB  PHE A 412      24.347 -43.025 -17.738  1.00 45.60           C  
ATOM   3252  CG  PHE A 412      24.198 -43.716 -16.417  1.00 45.70           C  
ATOM   3253  CD1 PHE A 412      22.949 -43.840 -15.828  1.00 46.42           C  
ATOM   3254  CD2 PHE A 412      25.291 -44.213 -15.760  1.00 45.36           C  
ATOM   3255  CE1 PHE A 412      22.794 -44.471 -14.618  1.00 46.52           C  
ATOM   3256  CE2 PHE A 412      25.147 -44.844 -14.542  1.00 46.03           C  
ATOM   3257  CZ  PHE A 412      23.896 -44.971 -13.969  1.00 46.70           C  
ATOM   3258  N   THR A 413      23.304 -42.062 -20.761  1.00 45.35           N  
ATOM   3259  CA  THR A 413      23.297 -41.042 -21.809  1.00 45.22           C  
ATOM   3260  C   THR A 413      21.858 -40.536 -22.011  1.00 45.72           C  
ATOM   3261  O   THR A 413      21.625 -39.357 -22.335  1.00 45.92           O  
ATOM   3262  CB  THR A 413      23.862 -41.591 -23.145  1.00 45.21           C  
ATOM   3263  OG1 THR A 413      25.246 -41.936 -22.982  1.00 44.52           O  
ATOM   3264  CG2 THR A 413      23.714 -40.582 -24.257  1.00 43.86           C  
ATOM   3265  N   ARG A 414      20.895 -41.427 -21.763  1.00 45.83           N  
ATOM   3266  CA  ARG A 414      19.482 -41.106 -21.930  1.00 46.04           C  
ATOM   3267  C   ARG A 414      18.816 -40.477 -20.705  1.00 45.67           C  
ATOM   3268  O   ARG A 414      17.818 -39.805 -20.851  1.00 46.10           O  
ATOM   3269  CB  ARG A 414      18.683 -42.358 -22.281  1.00 46.35           C  
ATOM   3270  CG  ARG A 414      18.766 -42.783 -23.729  1.00 48.43           C  
ATOM   3271  CD  ARG A 414      17.774 -43.908 -24.016  1.00 51.02           C  
ATOM   3272  NE  ARG A 414      17.782 -44.911 -22.949  1.00 53.27           N  
ATOM   3273  CZ  ARG A 414      18.358 -46.108 -23.053  1.00 55.07           C  
ATOM   3274  NH1 ARG A 414      18.975 -46.458 -24.181  1.00 54.84           N  
ATOM   3275  NH2 ARG A 414      18.322 -46.949 -22.023  1.00 55.39           N  
ATOM   3276  N   GLN A 415      19.306 -40.726 -19.500  1.00 45.06           N  
ATOM   3277  CA  GLN A 415      18.588 -40.252 -18.332  1.00 44.69           C  
ATOM   3278  C   GLN A 415      18.973 -38.839 -17.950  1.00 44.75           C  
ATOM   3279  O   GLN A 415      20.141 -38.543 -17.694  1.00 45.11           O  
ATOM   3280  CB  GLN A 415      18.803 -41.168 -17.153  1.00 44.53           C  
ATOM   3281  CG  GLN A 415      18.301 -40.549 -15.876  1.00 44.48           C  
ATOM   3282  CD  GLN A 415      18.106 -41.549 -14.775  1.00 43.77           C  
ATOM   3283  OE1 GLN A 415      18.648 -42.660 -14.827  1.00 43.78           O  
ATOM   3284  NE2 GLN A 415      17.328 -41.169 -13.763  1.00 42.69           N  
ATOM   3285  N   ILE A 416      17.977 -37.965 -17.888  1.00 44.51           N  
ATOM   3286  CA  ILE A 416      18.223 -36.555 -17.601  1.00 44.13           C  
ATOM   3287  C   ILE A 416      18.564 -36.319 -16.134  1.00 44.21           C  
ATOM   3288  O   ILE A 416      18.034 -36.970 -15.238  1.00 44.07           O  
ATOM   3289  CB  ILE A 416      17.039 -35.659 -18.020  1.00 43.95           C  
ATOM   3290  CG1 ILE A 416      17.476 -34.193 -17.954  1.00 43.98           C  
ATOM   3291  CG2 ILE A 416      15.812 -35.921 -17.155  1.00 42.82           C  
ATOM   3292  CD1 ILE A 416      16.792 -33.305 -18.933  1.00 43.84           C  
ATOM   3293  N   ALA A 417      19.479 -35.381 -15.925  1.00 44.46           N  
ATOM   3294  CA  ALA A 417      19.966 -35.003 -14.600  1.00 44.49           C  
ATOM   3295  C   ALA A 417      19.175 -33.809 -14.109  1.00 44.66           C  
ATOM   3296  O   ALA A 417      18.485 -33.148 -14.903  1.00 44.78           O  
ATOM   3297  CB  ALA A 417      21.455 -34.666 -14.654  1.00 44.26           C  
ATOM   3298  N   GLY A 418      19.277 -33.525 -12.811  1.00 44.58           N  
ATOM   3299  CA  GLY A 418      18.511 -32.437 -12.217  1.00 44.70           C  
ATOM   3300  C   GLY A 418      19.158 -31.072 -12.326  1.00 44.85           C  
ATOM   3301  O   GLY A 418      20.368 -30.952 -12.464  1.00 44.93           O  
ATOM   3302  N   ARG A 419      18.330 -30.037 -12.264  1.00 45.05           N  
ATOM   3303  CA  ARG A 419      18.799 -28.654 -12.213  1.00 45.45           C  
ATOM   3304  C   ARG A 419      19.377 -28.342 -10.859  1.00 45.19           C  
ATOM   3305  O   ARG A 419      18.791 -28.702  -9.853  1.00 45.51           O  
ATOM   3306  CB  ARG A 419      17.631 -27.701 -12.450  1.00 45.95           C  
ATOM   3307  CG  ARG A 419      18.054 -26.263 -12.700  1.00 47.60           C  
ATOM   3308  CD  ARG A 419      16.878 -25.380 -13.074  1.00 49.28           C  
ATOM   3309  NE  ARG A 419      17.278 -24.382 -14.067  1.00 51.69           N  
ATOM   3310  CZ  ARG A 419      16.444 -23.534 -14.660  1.00 52.53           C  
ATOM   3311  NH1 ARG A 419      15.152 -23.543 -14.330  1.00 52.88           N  
ATOM   3312  NH2 ARG A 419      16.906 -22.678 -15.574  1.00 52.45           N  
ATOM   3313  N   VAL A 420      20.510 -27.651 -10.823  1.00 45.00           N  
ATOM   3314  CA  VAL A 420      21.194 -27.371  -9.554  1.00 44.50           C  
ATOM   3315  C   VAL A 420      20.678 -26.074  -8.890  1.00 44.51           C  
ATOM   3316  O   VAL A 420      20.256 -26.102  -7.744  1.00 44.35           O  
ATOM   3317  CB  VAL A 420      22.720 -27.342  -9.750  1.00 44.39           C  
ATOM   3318  CG1 VAL A 420      23.415 -27.014  -8.454  1.00 43.81           C  
ATOM   3319  CG2 VAL A 420      23.178 -28.677 -10.309  1.00 43.03           C  
ATOM   3320  N   ALA A 421      20.677 -24.954  -9.608  1.00 44.41           N  
ATOM   3321  CA  ALA A 421      20.084 -23.717  -9.082  1.00 44.50           C  
ATOM   3322  C   ALA A 421      18.557 -23.737  -9.254  1.00 44.55           C  
ATOM   3323  O   ALA A 421      17.995 -24.707  -9.782  1.00 44.77           O  
ATOM   3324  CB  ALA A 421      20.678 -22.498  -9.795  1.00 44.42           C  
ATOM   3325  N   GLY A 422      17.882 -22.671  -8.823  1.00 44.07           N  
ATOM   3326  CA  GLY A 422      16.440 -22.577  -9.006  1.00 43.82           C  
ATOM   3327  C   GLY A 422      15.678 -23.086  -7.812  1.00 43.72           C  
ATOM   3328  O   GLY A 422      14.469 -22.945  -7.727  1.00 43.63           O  
ATOM   3329  N   GLY A 423      16.392 -23.709  -6.887  1.00 44.06           N  
ATOM   3330  CA  GLY A 423      15.807 -24.167  -5.631  1.00 44.09           C  
ATOM   3331  C   GLY A 423      15.040 -25.486  -5.665  1.00 44.29           C  
ATOM   3332  O   GLY A 423      14.631 -25.975  -6.719  1.00 44.25           O  
ATOM   3333  N   ARG A 424      14.873 -26.049  -4.470  1.00 44.58           N  
ATOM   3334  CA  ARG A 424      14.003 -27.193  -4.207  1.00 44.72           C  
ATOM   3335  C   ARG A 424      14.235 -28.394  -5.114  1.00 44.23           C  
ATOM   3336  O   ARG A 424      13.309 -28.899  -5.745  1.00 43.76           O  
ATOM   3337  CB  ARG A 424      12.539 -26.754  -4.254  1.00 45.00           C  
ATOM   3338  CG  ARG A 424      12.166 -25.874  -3.068  1.00 46.55           C  
ATOM   3339  CD  ARG A 424      10.744 -25.342  -3.106  1.00 47.75           C  
ATOM   3340  NE  ARG A 424      10.483 -24.598  -1.875  1.00 49.69           N  
ATOM   3341  CZ  ARG A 424       9.423 -23.821  -1.677  1.00 50.40           C  
ATOM   3342  NH1 ARG A 424       8.513 -23.677  -2.631  1.00 50.68           N  
ATOM   3343  NH2 ARG A 424       9.269 -23.194  -0.520  1.00 51.00           N  
ATOM   3344  N   ASN A 425      15.475 -28.869  -5.140  1.00 43.87           N  
ATOM   3345  CA  ASN A 425      15.816 -29.977  -6.011  1.00 43.88           C  
ATOM   3346  C   ASN A 425      16.852 -30.917  -5.418  1.00 43.77           C  
ATOM   3347  O   ASN A 425      17.454 -31.700  -6.134  1.00 43.57           O  
ATOM   3348  CB  ASN A 425      16.303 -29.458  -7.376  1.00 43.60           C  
ATOM   3349  CG  ASN A 425      15.884 -30.356  -8.531  1.00 43.32           C  
ATOM   3350  OD1 ASN A 425      14.908 -31.085  -8.449  1.00 42.68           O  
ATOM   3351  ND2 ASN A 425      16.615 -30.291  -9.612  1.00 43.45           N  
ATOM   3352  N   VAL A 426      17.085 -30.823  -4.117  1.00 43.89           N  
ATOM   3353  CA  VAL A 426      17.970 -31.781  -3.462  1.00 43.79           C  
ATOM   3354  C   VAL A 426      17.170 -33.031  -3.144  1.00 43.63           C  
ATOM   3355  O   VAL A 426      16.174 -32.965  -2.445  1.00 43.88           O  
ATOM   3356  CB  VAL A 426      18.549 -31.226  -2.148  1.00 43.93           C  
ATOM   3357  CG1 VAL A 426      19.360 -32.312  -1.457  1.00 43.35           C  
ATOM   3358  CG2 VAL A 426      19.395 -29.981  -2.400  1.00 42.91           C  
ATOM   3359  N   PRO A 427      17.592 -34.178  -3.660  1.00 43.69           N  
ATOM   3360  CA  PRO A 427      16.866 -35.430  -3.398  1.00 43.48           C  
ATOM   3361  C   PRO A 427      16.814 -35.722  -1.931  1.00 43.44           C  
ATOM   3362  O   PRO A 427      17.815 -35.585  -1.257  1.00 42.93           O  
ATOM   3363  CB  PRO A 427      17.718 -36.482  -4.078  1.00 43.32           C  
ATOM   3364  CG  PRO A 427      18.554 -35.716  -5.063  1.00 44.17           C  
ATOM   3365  CD  PRO A 427      18.775 -34.370  -4.503  1.00 43.69           C  
ATOM   3366  N   ILE A 428      15.654 -36.129  -1.442  1.00 43.92           N  
ATOM   3367  CA  ILE A 428      15.491 -36.413  -0.009  1.00 44.40           C  
ATOM   3368  C   ILE A 428      16.458 -37.482   0.466  1.00 44.32           C  
ATOM   3369  O   ILE A 428      16.965 -37.413   1.590  1.00 43.99           O  
ATOM   3370  CB  ILE A 428      14.059 -36.853   0.343  1.00 44.57           C  
ATOM   3371  CG1 ILE A 428      13.095 -35.669   0.177  1.00 45.96           C  
ATOM   3372  CG2 ILE A 428      14.012 -37.383   1.757  1.00 44.40           C  
ATOM   3373  CD1 ILE A 428      11.652 -36.028   0.301  1.00 47.95           C  
ATOM   3374  N   ALA A 429      16.725 -38.449  -0.410  1.00 44.30           N  
ATOM   3375  CA  ALA A 429      17.588 -39.589  -0.079  1.00 44.22           C  
ATOM   3376  C   ALA A 429      18.930 -39.110   0.413  1.00 44.20           C  
ATOM   3377  O   ALA A 429      19.664 -39.860   1.055  1.00 43.89           O  
ATOM   3378  CB  ALA A 429      17.787 -40.486  -1.287  1.00 44.23           C  
ATOM   3379  N   VAL A 430      19.241 -37.855   0.110  1.00 44.20           N  
ATOM   3380  CA  VAL A 430      20.559 -37.327   0.370  1.00 44.36           C  
ATOM   3381  C   VAL A 430      20.508 -36.010   1.188  1.00 44.50           C  
ATOM   3382  O   VAL A 430      21.451 -35.217   1.198  1.00 44.38           O  
ATOM   3383  CB  VAL A 430      21.324 -37.158  -0.965  1.00 44.58           C  
ATOM   3384  CG1 VAL A 430      21.046 -35.775  -1.622  1.00 43.62           C  
ATOM   3385  CG2 VAL A 430      22.805 -37.379  -0.745  1.00 45.28           C  
ATOM   3386  N   GLN A 431      19.409 -35.791   1.896  1.00 44.37           N  
ATOM   3387  CA  GLN A 431      19.273 -34.568   2.684  1.00 44.28           C  
ATOM   3388  C   GLN A 431      20.375 -34.382   3.717  1.00 44.03           C  
ATOM   3389  O   GLN A 431      20.807 -33.265   3.941  1.00 43.96           O  
ATOM   3390  CB  GLN A 431      17.890 -34.477   3.345  1.00 44.29           C  
ATOM   3391  CG  GLN A 431      17.605 -35.508   4.394  1.00 43.65           C  
ATOM   3392  CD  GLN A 431      16.250 -35.299   5.010  1.00 43.38           C  
ATOM   3393  OE1 GLN A 431      15.789 -34.171   5.148  1.00 43.35           O  
ATOM   3394  NE2 GLN A 431      15.596 -36.377   5.374  1.00 43.34           N  
ATOM   3395  N   ALA A 432      20.835 -35.461   4.340  1.00 43.98           N  
ATOM   3396  CA  ALA A 432      21.868 -35.343   5.380  1.00 44.02           C  
ATOM   3397  C   ALA A 432      23.101 -34.624   4.818  1.00 44.16           C  
ATOM   3398  O   ALA A 432      23.743 -33.812   5.500  1.00 44.68           O  
ATOM   3399  CB  ALA A 432      22.242 -36.710   5.962  1.00 43.33           C  
ATOM   3400  N   VAL A 433      23.406 -34.899   3.559  1.00 44.49           N  
ATOM   3401  CA  VAL A 433      24.584 -34.330   2.903  1.00 44.48           C  
ATOM   3402  C   VAL A 433      24.388 -32.848   2.662  1.00 44.40           C  
ATOM   3403  O   VAL A 433      25.340 -32.075   2.731  1.00 44.69           O  
ATOM   3404  CB  VAL A 433      24.875 -35.051   1.565  1.00 44.69           C  
ATOM   3405  CG1 VAL A 433      26.125 -34.496   0.894  1.00 44.03           C  
ATOM   3406  CG2 VAL A 433      25.002 -36.568   1.818  1.00 43.81           C  
ATOM   3407  N   ALA A 434      23.153 -32.450   2.383  1.00 44.35           N  
ATOM   3408  CA  ALA A 434      22.847 -31.035   2.158  1.00 44.42           C  
ATOM   3409  C   ALA A 434      22.916 -30.272   3.467  1.00 44.69           C  
ATOM   3410  O   ALA A 434      23.372 -29.147   3.510  1.00 44.89           O  
ATOM   3411  CB  ALA A 434      21.488 -30.877   1.533  1.00 44.14           C  
ATOM   3412  N   LYS A 435      22.459 -30.893   4.539  1.00 45.10           N  
ATOM   3413  CA  LYS A 435      22.461 -30.250   5.831  1.00 45.57           C  
ATOM   3414  C   LYS A 435      23.898 -30.020   6.269  1.00 45.54           C  
ATOM   3415  O   LYS A 435      24.261 -28.952   6.764  1.00 45.49           O  
ATOM   3416  CB  LYS A 435      21.712 -31.102   6.860  1.00 45.91           C  
ATOM   3417  CG  LYS A 435      21.450 -30.365   8.185  1.00 46.98           C  
ATOM   3418  CD  LYS A 435      20.886 -31.284   9.280  1.00 47.60           C  
ATOM   3419  CE  LYS A 435      20.533 -30.504  10.555  1.00 48.25           C  
ATOM   3420  NZ  LYS A 435      21.698 -29.839  11.206  1.00 48.03           N  
ATOM   3421  N   ALA A 436      24.716 -31.040   6.070  1.00 45.59           N  
ATOM   3422  CA  ALA A 436      26.126 -30.976   6.424  1.00 45.53           C  
ATOM   3423  C   ALA A 436      26.777 -29.857   5.653  1.00 45.64           C  
ATOM   3424  O   ALA A 436      27.602 -29.125   6.198  1.00 46.09           O  
ATOM   3425  CB  ALA A 436      26.814 -32.303   6.100  1.00 45.33           C  
ATOM   3426  N   SER A 437      26.410 -29.717   4.379  1.00 45.43           N  
ATOM   3427  CA  SER A 437      27.006 -28.683   3.569  1.00 45.32           C  
ATOM   3428  C   SER A 437      26.741 -27.364   4.243  1.00 45.02           C  
ATOM   3429  O   SER A 437      27.605 -26.511   4.281  1.00 44.93           O  
ATOM   3430  CB  SER A 437      26.454 -28.693   2.162  1.00 45.22           C  
ATOM   3431  OG  SER A 437      26.861 -29.878   1.528  1.00 46.78           O  
ATOM   3432  N   ILE A 438      25.546 -27.206   4.798  1.00 45.04           N  
ATOM   3433  CA  ILE A 438      25.201 -25.961   5.470  1.00 44.86           C  
ATOM   3434  C   ILE A 438      25.987 -25.855   6.756  1.00 44.82           C  
ATOM   3435  O   ILE A 438      26.629 -24.837   7.014  1.00 44.44           O  
ATOM   3436  CB  ILE A 438      23.714 -25.866   5.811  1.00 44.71           C  
ATOM   3437  CG1 ILE A 438      22.872 -25.835   4.548  1.00 45.02           C  
ATOM   3438  CG2 ILE A 438      23.448 -24.606   6.600  1.00 44.32           C  
ATOM   3439  CD1 ILE A 438      21.402 -25.789   4.827  1.00 45.09           C  
ATOM   3440  N   ASP A 439      25.937 -26.918   7.556  1.00 44.83           N  
ATOM   3441  CA  ASP A 439      26.502 -26.882   8.899  1.00 44.96           C  
ATOM   3442  C   ASP A 439      28.007 -26.709   8.817  1.00 45.04           C  
ATOM   3443  O   ASP A 439      28.611 -25.969   9.602  1.00 45.20           O  
ATOM   3444  CB  ASP A 439      26.192 -28.156   9.685  1.00 45.09           C  
ATOM   3445  CG  ASP A 439      24.724 -28.310   9.998  1.00 45.91           C  
ATOM   3446  OD1 ASP A 439      24.031 -27.279  10.120  1.00 46.52           O  
ATOM   3447  OD2 ASP A 439      24.266 -29.467  10.112  1.00 46.29           O  
ATOM   3448  N   GLN A 440      28.633 -27.403   7.879  1.00 44.92           N  
ATOM   3449  CA  GLN A 440      30.088 -27.388   7.826  1.00 44.94           C  
ATOM   3450  C   GLN A 440      30.618 -26.081   7.275  1.00 44.54           C  
ATOM   3451  O   GLN A 440      31.728 -25.676   7.601  1.00 44.60           O  
ATOM   3452  CB  GLN A 440      30.623 -28.571   7.044  1.00 45.17           C  
ATOM   3453  CG  GLN A 440      30.619 -29.840   7.893  1.00 46.42           C  
ATOM   3454  CD  GLN A 440      30.976 -31.087   7.119  1.00 47.49           C  
ATOM   3455  OE1 GLN A 440      30.843 -31.129   5.888  1.00 48.96           O  
ATOM   3456  NE2 GLN A 440      31.426 -32.121   7.832  1.00 47.36           N  
ATOM   3457  N   SER A 441      29.820 -25.412   6.458  1.00 44.11           N  
ATOM   3458  CA  SER A 441      30.152 -24.068   6.023  1.00 44.11           C  
ATOM   3459  C   SER A 441      30.308 -23.130   7.219  1.00 43.40           C  
ATOM   3460  O   SER A 441      31.247 -22.359   7.277  1.00 42.89           O  
ATOM   3461  CB  SER A 441      29.063 -23.528   5.100  1.00 44.17           C  
ATOM   3462  OG  SER A 441      29.173 -24.155   3.846  1.00 46.01           O  
ATOM   3463  N   ARG A 442      29.357 -23.228   8.145  1.00 42.84           N  
ATOM   3464  CA  ARG A 442      29.280 -22.371   9.304  1.00 42.74           C  
ATOM   3465  C   ARG A 442      30.418 -22.715  10.231  1.00 42.63           C  
ATOM   3466  O   ARG A 442      31.100 -21.846  10.753  1.00 42.21           O  
ATOM   3467  CB  ARG A 442      27.949 -22.592  10.034  1.00 42.86           C  
ATOM   3468  CG  ARG A 442      26.706 -22.357   9.183  1.00 42.46           C  
ATOM   3469  CD  ARG A 442      25.411 -22.666   9.925  1.00 41.49           C  
ATOM   3470  NE  ARG A 442      24.244 -22.234   9.148  1.00 41.54           N  
ATOM   3471  CZ  ARG A 442      22.985 -22.297   9.571  1.00 41.35           C  
ATOM   3472  NH1 ARG A 442      22.687 -22.784  10.765  1.00 40.92           N  
ATOM   3473  NH2 ARG A 442      22.022 -21.869   8.795  1.00 41.95           N  
ATOM   3474  N   GLU A 443      30.608 -24.008  10.429  1.00 43.01           N  
ATOM   3475  CA  GLU A 443      31.722 -24.543  11.210  1.00 43.24           C  
ATOM   3476  C   GLU A 443      33.050 -23.992  10.687  1.00 42.82           C  
ATOM   3477  O   GLU A 443      33.960 -23.759  11.445  1.00 43.35           O  
ATOM   3478  CB  GLU A 443      31.737 -26.064  11.093  1.00 43.50           C  
ATOM   3479  CG  GLU A 443      32.622 -26.766  12.077  1.00 45.65           C  
ATOM   3480  CD  GLU A 443      32.751 -28.276  11.811  1.00 48.73           C  
ATOM   3481  OE1 GLU A 443      33.847 -28.831  12.087  1.00 49.42           O  
ATOM   3482  OE2 GLU A 443      31.762 -28.897  11.330  1.00 49.50           O  
ATOM   3483  N   MET A 444      33.155 -23.773   9.382  1.00 42.27           N  
ATOM   3484  CA  MET A 444      34.398 -23.263   8.787  1.00 41.52           C  
ATOM   3485  C   MET A 444      34.420 -21.729   8.762  1.00 41.15           C  
ATOM   3486  O   MET A 444      35.362 -21.126   8.259  1.00 40.49           O  
ATOM   3487  CB  MET A 444      34.603 -23.835   7.371  1.00 41.25           C  
ATOM   3488  CG  MET A 444      34.921 -25.341   7.354  1.00 39.77           C  
ATOM   3489  SD  MET A 444      35.416 -26.061   5.760  1.00 38.89           S  
ATOM   3490  CE  MET A 444      33.872 -26.008   4.858  1.00 34.82           C  
ATOM   3491  N   LYS A 445      33.373 -21.125   9.320  1.00 41.01           N  
ATOM   3492  CA  LYS A 445      33.246 -19.682   9.433  1.00 41.19           C  
ATOM   3493  C   LYS A 445      33.277 -18.965   8.070  1.00 41.26           C  
ATOM   3494  O   LYS A 445      33.944 -17.939   7.889  1.00 40.88           O  
ATOM   3495  CB  LYS A 445      34.318 -19.123  10.368  1.00 41.36           C  
ATOM   3496  CG  LYS A 445      34.242 -19.653  11.814  1.00 42.39           C  
ATOM   3497  CD  LYS A 445      32.901 -19.328  12.498  1.00 43.21           C  
ATOM   3498  CE  LYS A 445      32.639 -17.804  12.646  1.00 44.42           C  
ATOM   3499  NZ  LYS A 445      33.234 -17.171  13.884  1.00 43.82           N  
ATOM   3500  N   TYR A 446      32.538 -19.494   7.109  1.00 41.15           N  
ATOM   3501  CA  TYR A 446      32.399 -18.821   5.835  1.00 41.25           C  
ATOM   3502  C   TYR A 446      31.833 -17.430   6.060  1.00 41.49           C  
ATOM   3503  O   TYR A 446      30.995 -17.228   6.919  1.00 41.49           O  
ATOM   3504  CB  TYR A 446      31.469 -19.605   4.905  1.00 41.03           C  
ATOM   3505  CG  TYR A 446      32.153 -20.672   4.082  1.00 41.50           C  
ATOM   3506  CD1 TYR A 446      33.318 -21.292   4.534  1.00 41.93           C  
ATOM   3507  CD2 TYR A 446      31.611 -21.095   2.874  1.00 41.04           C  
ATOM   3508  CE1 TYR A 446      33.940 -22.272   3.792  1.00 42.18           C  
ATOM   3509  CE2 TYR A 446      32.222 -22.078   2.126  1.00 41.41           C  
ATOM   3510  CZ  TYR A 446      33.394 -22.664   2.580  1.00 41.69           C  
ATOM   3511  OH  TYR A 446      34.027 -23.642   1.832  1.00 41.29           O  
ATOM   3512  N   GLN A 447      32.295 -16.467   5.280  1.00 42.13           N  
ATOM   3513  CA  GLN A 447      31.612 -15.173   5.201  1.00 42.42           C  
ATOM   3514  C   GLN A 447      30.298 -15.346   4.426  1.00 42.55           C  
ATOM   3515  O   GLN A 447      30.005 -16.440   3.919  1.00 43.13           O  
ATOM   3516  CB  GLN A 447      32.516 -14.113   4.563  1.00 42.28           C  
ATOM   3517  CG  GLN A 447      33.680 -13.726   5.472  1.00 42.70           C  
ATOM   3518  CD  GLN A 447      34.593 -12.692   4.845  1.00 43.84           C  
ATOM   3519  OE1 GLN A 447      34.144 -11.819   4.087  1.00 44.26           O  
ATOM   3520  NE2 GLN A 447      35.891 -12.796   5.142  1.00 43.98           N  
ATOM   3521  N   SER A 448      29.520 -14.273   4.332  1.00 42.13           N  
ATOM   3522  CA  SER A 448      28.199 -14.323   3.727  1.00 41.56           C  
ATOM   3523  C   SER A 448      28.258 -14.444   2.212  1.00 41.76           C  
ATOM   3524  O   SER A 448      29.311 -14.237   1.572  1.00 40.94           O  
ATOM   3525  CB  SER A 448      27.427 -13.057   4.083  1.00 41.43           C  
ATOM   3526  OG  SER A 448      28.047 -11.932   3.521  1.00 39.80           O  
ATOM   3527  N   LEU A 449      27.101 -14.769   1.643  1.00 42.01           N  
ATOM   3528  CA  LEU A 449      26.933 -14.775   0.201  1.00 42.26           C  
ATOM   3529  C   LEU A 449      27.476 -13.483  -0.438  1.00 42.22           C  
ATOM   3530  O   LEU A 449      28.284 -13.518  -1.375  1.00 42.03           O  
ATOM   3531  CB  LEU A 449      25.453 -14.930  -0.156  1.00 42.42           C  
ATOM   3532  CG  LEU A 449      25.080 -14.585  -1.619  1.00 42.82           C  
ATOM   3533  CD1 LEU A 449      25.795 -15.491  -2.628  1.00 41.99           C  
ATOM   3534  CD2 LEU A 449      23.574 -14.683  -1.820  1.00 42.60           C  
ATOM   3535  N   ASN A 450      27.033 -12.335   0.077  1.00 42.41           N  
ATOM   3536  CA  ASN A 450      27.372 -11.051  -0.564  1.00 42.34           C  
ATOM   3537  C   ASN A 450      28.854 -10.707  -0.467  1.00 42.19           C  
ATOM   3538  O   ASN A 450      29.413 -10.088  -1.376  1.00 42.23           O  
ATOM   3539  CB  ASN A 450      26.503  -9.916  -0.043  1.00 42.27           C  
ATOM   3540  CG  ASN A 450      25.150  -9.834  -0.754  1.00 42.26           C  
ATOM   3541  OD1 ASN A 450      25.018 -10.248  -1.904  1.00 41.33           O  
ATOM   3542  ND2 ASN A 450      24.135  -9.299  -0.058  1.00 41.51           N  
ATOM   3543  N   GLU A 451      29.501 -11.134   0.609  1.00 42.20           N  
ATOM   3544  CA  GLU A 451      30.942 -10.940   0.722  1.00 42.43           C  
ATOM   3545  C   GLU A 451      31.627 -11.673  -0.403  1.00 42.18           C  
ATOM   3546  O   GLU A 451      32.560 -11.162  -1.005  1.00 42.05           O  
ATOM   3547  CB  GLU A 451      31.481 -11.415   2.076  1.00 42.64           C  
ATOM   3548  CG  GLU A 451      31.064 -10.546   3.270  1.00 44.06           C  
ATOM   3549  CD  GLU A 451      31.221  -9.043   3.021  1.00 44.63           C  
ATOM   3550  OE1 GLU A 451      32.047  -8.640   2.172  1.00 44.62           O  
ATOM   3551  OE2 GLU A 451      30.510  -8.266   3.696  1.00 47.52           O  
ATOM   3552  N   TYR A 452      31.142 -12.876  -0.689  1.00 42.20           N  
ATOM   3553  CA  TYR A 452      31.742 -13.716  -1.718  1.00 42.07           C  
ATOM   3554  C   TYR A 452      31.400 -13.151  -3.068  1.00 42.30           C  
ATOM   3555  O   TYR A 452      32.208 -13.191  -3.986  1.00 42.14           O  
ATOM   3556  CB  TYR A 452      31.313 -15.194  -1.595  1.00 42.16           C  
ATOM   3557  CG  TYR A 452      32.185 -15.992  -0.637  1.00 41.27           C  
ATOM   3558  CD1 TYR A 452      33.484 -16.311  -0.966  1.00 40.43           C  
ATOM   3559  CD2 TYR A 452      31.719 -16.398   0.610  1.00 41.49           C  
ATOM   3560  CE1 TYR A 452      34.302 -17.023  -0.085  1.00 39.86           C  
ATOM   3561  CE2 TYR A 452      32.540 -17.113   1.495  1.00 40.08           C  
ATOM   3562  CZ  TYR A 452      33.828 -17.419   1.122  1.00 38.62           C  
ATOM   3563  OH  TYR A 452      34.654 -18.139   1.941  1.00 36.79           O  
ATOM   3564  N   ARG A 453      30.215 -12.578  -3.194  1.00 42.97           N  
ATOM   3565  CA  ARG A 453      29.868 -11.937  -4.464  1.00 43.38           C  
ATOM   3566  C   ARG A 453      30.805 -10.786  -4.688  1.00 43.35           C  
ATOM   3567  O   ARG A 453      31.363 -10.621  -5.779  1.00 43.65           O  
ATOM   3568  CB  ARG A 453      28.392 -11.497  -4.522  1.00 43.37           C  
ATOM   3569  CG  ARG A 453      27.471 -12.650  -4.930  1.00 43.57           C  
ATOM   3570  CD  ARG A 453      26.025 -12.262  -5.059  1.00 43.65           C  
ATOM   3571  NE  ARG A 453      25.781 -11.327  -6.145  1.00 44.25           N  
ATOM   3572  CZ  ARG A 453      25.557 -11.669  -7.410  1.00 45.83           C  
ATOM   3573  NH1 ARG A 453      25.546 -12.943  -7.785  1.00 47.08           N  
ATOM   3574  NH2 ARG A 453      25.349 -10.725  -8.315  1.00 45.92           N  
ATOM   3575  N   LYS A 454      30.979  -9.975  -3.673  1.00 43.57           N  
ATOM   3576  CA  LYS A 454      31.841  -8.836  -3.804  1.00 43.94           C  
ATOM   3577  C   LYS A 454      33.242  -9.273  -4.183  1.00 43.90           C  
ATOM   3578  O   LYS A 454      33.882  -8.650  -4.991  1.00 43.84           O  
ATOM   3579  CB  LYS A 454      31.839  -8.015  -2.522  1.00 44.07           C  
ATOM   3580  CG  LYS A 454      31.029  -6.757  -2.586  1.00 44.44           C  
ATOM   3581  CD  LYS A 454      30.171  -6.581  -1.386  1.00 44.73           C  
ATOM   3582  CE  LYS A 454      30.962  -6.150  -0.211  1.00 46.03           C  
ATOM   3583  NZ  LYS A 454      30.148  -5.413   0.770  1.00 46.31           N  
ATOM   3584  N   ARG A 455      33.697 -10.369  -3.608  1.00 44.07           N  
ATOM   3585  CA  ARG A 455      35.039 -10.859  -3.814  1.00 44.11           C  
ATOM   3586  C   ARG A 455      35.274 -11.297  -5.237  1.00 44.23           C  
ATOM   3587  O   ARG A 455      36.366 -11.209  -5.739  1.00 44.29           O  
ATOM   3588  CB  ARG A 455      35.336 -11.976  -2.831  1.00 44.07           C  
ATOM   3589  CG  ARG A 455      36.506 -12.821  -3.152  1.00 44.68           C  
ATOM   3590  CD  ARG A 455      37.772 -12.050  -3.167  1.00 45.42           C  
ATOM   3591  NE  ARG A 455      38.905 -12.938  -3.062  1.00 48.95           N  
ATOM   3592  CZ  ARG A 455      39.504 -13.549  -4.075  1.00 49.59           C  
ATOM   3593  NH1 ARG A 455      39.110 -13.370  -5.313  1.00 49.08           N  
ATOM   3594  NH2 ARG A 455      40.520 -14.340  -3.836  1.00 50.83           N  
ATOM   3595  N   PHE A 456      34.235 -11.747  -5.903  1.00 44.47           N  
ATOM   3596  CA  PHE A 456      34.377 -12.102  -7.288  1.00 44.92           C  
ATOM   3597  C   PHE A 456      33.754 -11.063  -8.225  1.00 45.43           C  
ATOM   3598  O   PHE A 456      33.219 -11.397  -9.265  1.00 45.09           O  
ATOM   3599  CB  PHE A 456      33.851 -13.504  -7.537  1.00 44.89           C  
ATOM   3600  CG  PHE A 456      34.700 -14.579  -6.944  1.00 44.57           C  
ATOM   3601  CD1 PHE A 456      35.525 -15.331  -7.731  1.00 44.43           C  
ATOM   3602  CD2 PHE A 456      34.667 -14.846  -5.603  1.00 45.58           C  
ATOM   3603  CE1 PHE A 456      36.290 -16.310  -7.200  1.00 44.46           C  
ATOM   3604  CE2 PHE A 456      35.439 -15.822  -5.072  1.00 46.01           C  
ATOM   3605  CZ  PHE A 456      36.252 -16.555  -5.874  1.00 45.45           C  
ATOM   3606  N   SER A 457      33.853  -9.794  -7.834  1.00 45.88           N  
ATOM   3607  CA  SER A 457      33.533  -8.678  -8.711  1.00 46.11           C  
ATOM   3608  C   SER A 457      32.082  -8.702  -9.126  1.00 46.80           C  
ATOM   3609  O   SER A 457      31.738  -8.266 -10.220  1.00 46.63           O  
ATOM   3610  CB  SER A 457      34.425  -8.708  -9.946  1.00 45.86           C  
ATOM   3611  OG  SER A 457      35.774  -8.516  -9.583  1.00 45.40           O  
ATOM   3612  N   LEU A 458      31.235  -9.215  -8.239  1.00 47.79           N  
ATOM   3613  CA  LEU A 458      29.798  -9.258  -8.494  1.00 48.53           C  
ATOM   3614  C   LEU A 458      29.072  -8.273  -7.584  1.00 49.20           C  
ATOM   3615  O   LEU A 458      29.525  -7.962  -6.485  1.00 49.02           O  
ATOM   3616  CB  LEU A 458      29.240 -10.681  -8.305  1.00 48.60           C  
ATOM   3617  CG  LEU A 458      29.844 -11.809  -9.174  1.00 48.70           C  
ATOM   3618  CD1 LEU A 458      29.155 -13.114  -8.895  1.00 48.58           C  
ATOM   3619  CD2 LEU A 458      29.763 -11.521 -10.653  1.00 48.01           C  
ATOM   3620  N   LYS A 459      27.935  -7.787  -8.056  1.00 50.03           N  
ATOM   3621  CA  LYS A 459      27.175  -6.787  -7.329  1.00 50.89           C  
ATOM   3622  C   LYS A 459      26.348  -7.498  -6.271  1.00 50.45           C  
ATOM   3623  O   LYS A 459      25.645  -8.457  -6.582  1.00 50.45           O  
ATOM   3624  CB  LYS A 459      26.274  -6.018  -8.296  1.00 51.54           C  
ATOM   3625  CG  LYS A 459      26.378  -4.501  -8.199  1.00 54.40           C  
ATOM   3626  CD  LYS A 459      25.186  -3.826  -8.914  1.00 58.21           C  
ATOM   3627  CE  LYS A 459      23.833  -4.282  -8.293  1.00 60.32           C  
ATOM   3628  NZ  LYS A 459      22.672  -3.405  -8.686  1.00 61.39           N  
ATOM   3629  N   PRO A 460      26.444  -7.044  -5.009  1.00 50.19           N  
ATOM   3630  CA  PRO A 460      25.680  -7.663  -3.928  1.00 49.97           C  
ATOM   3631  C   PRO A 460      24.204  -7.679  -4.225  1.00 50.15           C  
ATOM   3632  O   PRO A 460      23.683  -6.756  -4.878  1.00 50.46           O  
ATOM   3633  CB  PRO A 460      25.944  -6.743  -2.734  1.00 49.80           C  
ATOM   3634  CG  PRO A 460      27.258  -6.123  -3.009  1.00 49.76           C  
ATOM   3635  CD  PRO A 460      27.355  -5.993  -4.510  1.00 50.06           C  
ATOM   3636  N   TYR A 461      23.534  -8.724  -3.755  1.00 50.20           N  
ATOM   3637  CA  TYR A 461      22.080  -8.821  -3.906  1.00 50.07           C  
ATOM   3638  C   TYR A 461      21.439  -7.927  -2.866  1.00 49.99           C  
ATOM   3639  O   TYR A 461      21.860  -7.907  -1.702  1.00 49.83           O  
ATOM   3640  CB  TYR A 461      21.577 -10.264  -3.758  1.00 49.97           C  
ATOM   3641  CG  TYR A 461      21.806 -11.140  -4.964  1.00 49.49           C  
ATOM   3642  CD1 TYR A 461      22.480 -12.353  -4.852  1.00 49.47           C  
ATOM   3643  CD2 TYR A 461      21.330 -10.773  -6.213  1.00 49.38           C  
ATOM   3644  CE1 TYR A 461      22.685 -13.177  -5.970  1.00 48.96           C  
ATOM   3645  CE2 TYR A 461      21.540 -11.581  -7.335  1.00 49.06           C  
ATOM   3646  CZ  TYR A 461      22.211 -12.778  -7.200  1.00 49.11           C  
ATOM   3647  OH  TYR A 461      22.398 -13.571  -8.300  1.00 48.82           O  
ATOM   3648  N   THR A 462      20.419  -7.193  -3.297  1.00 50.03           N  
ATOM   3649  CA  THR A 462      19.827  -6.130  -2.487  1.00 50.19           C  
ATOM   3650  C   THR A 462      18.567  -6.636  -1.804  1.00 50.10           C  
ATOM   3651  O   THR A 462      18.063  -6.008  -0.866  1.00 50.46           O  
ATOM   3652  CB  THR A 462      19.488  -4.891  -3.344  1.00 50.32           C  
ATOM   3653  OG1 THR A 462      18.417  -5.206  -4.250  1.00 50.97           O  
ATOM   3654  CG2 THR A 462      20.707  -4.440  -4.158  1.00 50.24           C  
ATOM   3655  N   SER A 463      18.078  -7.783  -2.269  1.00 49.89           N  
ATOM   3656  CA  SER A 463      16.939  -8.463  -1.646  1.00 49.65           C  
ATOM   3657  C   SER A 463      16.959  -9.965  -1.928  1.00 49.70           C  
ATOM   3658  O   SER A 463      17.619 -10.437  -2.868  1.00 49.78           O  
ATOM   3659  CB  SER A 463      15.630  -7.871  -2.147  1.00 49.48           C  
ATOM   3660  OG  SER A 463      15.436  -8.130  -3.525  1.00 49.38           O  
ATOM   3661  N   PHE A 464      16.220 -10.720  -1.129  1.00 49.58           N  
ATOM   3662  CA  PHE A 464      16.098 -12.151  -1.375  1.00 49.41           C  
ATOM   3663  C   PHE A 464      15.418 -12.437  -2.703  1.00 49.61           C  
ATOM   3664  O   PHE A 464      15.735 -13.423  -3.373  1.00 49.77           O  
ATOM   3665  CB  PHE A 464      15.329 -12.814  -0.259  1.00 49.18           C  
ATOM   3666  CG  PHE A 464      16.089 -12.878   1.010  1.00 49.13           C  
ATOM   3667  CD1 PHE A 464      15.948 -11.881   1.968  1.00 48.69           C  
ATOM   3668  CD2 PHE A 464      16.966 -13.920   1.249  1.00 47.89           C  
ATOM   3669  CE1 PHE A 464      16.649 -11.928   3.146  1.00 48.20           C  
ATOM   3670  CE2 PHE A 464      17.669 -13.973   2.419  1.00 48.03           C  
ATOM   3671  CZ  PHE A 464      17.512 -12.966   3.375  1.00 48.40           C  
ATOM   3672  N   GLU A 465      14.481 -11.578  -3.088  1.00 49.64           N  
ATOM   3673  CA  GLU A 465      13.731 -11.788  -4.334  1.00 49.66           C  
ATOM   3674  C   GLU A 465      14.630 -11.580  -5.535  1.00 49.00           C  
ATOM   3675  O   GLU A 465      14.361 -12.097  -6.601  1.00 49.09           O  
ATOM   3676  CB  GLU A 465      12.516 -10.853  -4.426  1.00 49.96           C  
ATOM   3677  CG  GLU A 465      11.353 -11.209  -3.494  1.00 51.02           C  
ATOM   3678  CD  GLU A 465      10.094 -10.377  -3.764  1.00 52.80           C  
ATOM   3679  OE1 GLU A 465      10.180  -9.317  -4.443  1.00 53.53           O  
ATOM   3680  OE2 GLU A 465       9.015 -10.789  -3.283  1.00 54.22           O  
ATOM   3681  N   GLU A 466      15.688 -10.801  -5.362  1.00 48.72           N  
ATOM   3682  CA  GLU A 466      16.619 -10.557  -6.448  1.00 48.53           C  
ATOM   3683  C   GLU A 466      17.498 -11.782  -6.588  1.00 48.03           C  
ATOM   3684  O   GLU A 466      17.996 -12.086  -7.668  1.00 48.23           O  
ATOM   3685  CB  GLU A 466      17.472  -9.298  -6.207  1.00 48.38           C  
ATOM   3686  CG  GLU A 466      18.216  -8.823  -7.469  1.00 48.37           C  
ATOM   3687  CD  GLU A 466      19.335  -7.837  -7.187  1.00 48.47           C  
ATOM   3688  OE1 GLU A 466      20.074  -7.511  -8.135  1.00 48.37           O  
ATOM   3689  OE2 GLU A 466      19.489  -7.398  -6.026  1.00 49.42           O  
ATOM   3690  N   LEU A 467      17.673 -12.480  -5.482  1.00 47.65           N  
ATOM   3691  CA  LEU A 467      18.484 -13.690  -5.465  1.00 47.47           C  
ATOM   3692  C   LEU A 467      17.769 -14.842  -6.159  1.00 47.46           C  
ATOM   3693  O   LEU A 467      18.348 -15.488  -7.015  1.00 47.22           O  
ATOM   3694  CB  LEU A 467      18.851 -14.078  -4.027  1.00 47.21           C  
ATOM   3695  CG  LEU A 467      19.350 -15.526  -3.790  1.00 46.66           C  
ATOM   3696  CD1 LEU A 467      20.622 -15.836  -4.586  1.00 45.67           C  
ATOM   3697  CD2 LEU A 467      19.552 -15.787  -2.284  1.00 44.23           C  
ATOM   3698  N   THR A 468      16.506 -15.075  -5.806  1.00 47.89           N  
ATOM   3699  CA  THR A 468      15.768 -16.244  -6.303  1.00 48.24           C  
ATOM   3700  C   THR A 468      15.051 -15.945  -7.605  1.00 48.67           C  
ATOM   3701  O   THR A 468      14.796 -16.845  -8.403  1.00 48.56           O  
ATOM   3702  CB  THR A 468      14.696 -16.698  -5.316  1.00 48.38           C  
ATOM   3703  OG1 THR A 468      13.677 -15.688  -5.246  1.00 48.20           O  
ATOM   3704  CG2 THR A 468      15.292 -16.948  -3.916  1.00 48.46           C  
ATOM   3705  N   GLY A 469      14.722 -14.675  -7.819  1.00 49.19           N  
ATOM   3706  CA  GLY A 469      13.957 -14.282  -9.000  1.00 49.55           C  
ATOM   3707  C   GLY A 469      12.497 -14.702  -8.900  1.00 49.89           C  
ATOM   3708  O   GLY A 469      11.761 -14.662  -9.879  1.00 50.21           O  
ATOM   3709  N   GLU A 470      12.073 -15.120  -7.718  1.00 50.09           N  
ATOM   3710  CA  GLU A 470      10.668 -15.461  -7.493  1.00 50.36           C  
ATOM   3711  C   GLU A 470      10.244 -14.902  -6.123  1.00 50.63           C  
ATOM   3712  O   GLU A 470      10.977 -14.118  -5.534  1.00 50.88           O  
ATOM   3713  CB  GLU A 470      10.434 -16.980  -7.612  1.00 50.20           C  
ATOM   3714  CG  GLU A 470      11.404 -17.843  -6.794  1.00 49.96           C  
ATOM   3715  CD  GLU A 470      11.001 -17.979  -5.342  1.00 49.24           C  
ATOM   3716  OE1 GLU A 470      11.568 -17.236  -4.503  1.00 48.11           O  
ATOM   3717  OE2 GLU A 470      10.120 -18.817  -5.049  1.00 48.47           O  
ATOM   3718  N   LYS A 471       9.069 -15.276  -5.625  1.00 51.22           N  
ATOM   3719  CA  LYS A 471       8.551 -14.665  -4.394  1.00 51.53           C  
ATOM   3720  C   LYS A 471       8.498 -15.645  -3.234  1.00 51.27           C  
ATOM   3721  O   LYS A 471       8.820 -15.299  -2.098  1.00 51.23           O  
ATOM   3722  CB  LYS A 471       7.154 -14.068  -4.608  1.00 51.83           C  
ATOM   3723  CG  LYS A 471       7.031 -13.166  -5.824  1.00 53.09           C  
ATOM   3724  CD  LYS A 471       6.214 -11.878  -5.548  1.00 54.53           C  
ATOM   3725  CE  LYS A 471       6.203 -10.966  -6.800  1.00 56.14           C  
ATOM   3726  NZ  LYS A 471       6.282  -9.498  -6.501  1.00 56.60           N  
ATOM   3727  N   GLU A 472       8.101 -16.879  -3.508  1.00 51.21           N  
ATOM   3728  CA  GLU A 472       7.809 -17.808  -2.406  1.00 51.16           C  
ATOM   3729  C   GLU A 472       9.044 -18.194  -1.571  1.00 50.71           C  
ATOM   3730  O   GLU A 472       9.033 -18.069  -0.333  1.00 50.56           O  
ATOM   3731  CB  GLU A 472       7.117 -19.068  -2.926  1.00 51.20           C  
ATOM   3732  CG  GLU A 472       6.682 -20.008  -1.809  1.00 52.75           C  
ATOM   3733  CD  GLU A 472       5.820 -21.131  -2.320  1.00 53.83           C  
ATOM   3734  OE1 GLU A 472       5.559 -22.086  -1.557  1.00 54.50           O  
ATOM   3735  OE2 GLU A 472       5.415 -21.056  -3.493  1.00 55.54           O  
ATOM   3736  N   MET A 473      10.091 -18.676  -2.249  1.00 50.11           N  
ATOM   3737  CA  MET A 473      11.312 -19.086  -1.572  1.00 49.62           C  
ATOM   3738  C   MET A 473      11.987 -17.890  -0.948  1.00 49.38           C  
ATOM   3739  O   MET A 473      12.526 -17.998   0.161  1.00 48.95           O  
ATOM   3740  CB  MET A 473      12.261 -19.795  -2.522  1.00 49.28           C  
ATOM   3741  CG  MET A 473      11.750 -21.142  -2.948  1.00 49.14           C  
ATOM   3742  SD  MET A 473      12.862 -22.025  -4.029  1.00 48.59           S  
ATOM   3743  CE  MET A 473      12.859 -21.033  -5.523  1.00 47.61           C  
ATOM   3744  N   ALA A 474      11.933 -16.753  -1.650  1.00 49.32           N  
ATOM   3745  CA  ALA A 474      12.433 -15.468  -1.116  1.00 49.36           C  
ATOM   3746  C   ALA A 474      11.786 -15.160   0.234  1.00 49.52           C  
ATOM   3747  O   ALA A 474      12.483 -14.868   1.202  1.00 49.68           O  
ATOM   3748  CB  ALA A 474      12.185 -14.328  -2.103  1.00 48.99           C  
ATOM   3749  N   ALA A 475      10.461 -15.273   0.308  1.00 49.88           N  
ATOM   3750  CA  ALA A 475       9.728 -14.930   1.525  1.00 50.31           C  
ATOM   3751  C   ALA A 475      10.130 -15.825   2.682  1.00 50.59           C  
ATOM   3752  O   ALA A 475      10.234 -15.381   3.818  1.00 51.12           O  
ATOM   3753  CB  ALA A 475       8.231 -15.029   1.285  1.00 50.35           C  
ATOM   3754  N   GLU A 476      10.336 -17.094   2.386  1.00 51.05           N  
ATOM   3755  CA  GLU A 476      10.756 -18.059   3.395  1.00 51.42           C  
ATOM   3756  C   GLU A 476      12.155 -17.705   3.874  1.00 51.28           C  
ATOM   3757  O   GLU A 476      12.443 -17.744   5.067  1.00 51.34           O  
ATOM   3758  CB  GLU A 476      10.761 -19.487   2.822  1.00 51.74           C  
ATOM   3759  CG  GLU A 476       9.389 -20.046   2.475  1.00 53.28           C  
ATOM   3760  CD  GLU A 476       8.590 -20.415   3.714  1.00 55.57           C  
ATOM   3761  OE1 GLU A 476       8.360 -21.619   3.944  1.00 58.46           O  
ATOM   3762  OE2 GLU A 476       8.201 -19.505   4.483  1.00 57.42           O  
ATOM   3763  N   LEU A 477      13.031 -17.381   2.929  1.00 51.35           N  
ATOM   3764  CA  LEU A 477      14.414 -17.049   3.252  1.00 51.29           C  
ATOM   3765  C   LEU A 477      14.443 -15.752   4.065  1.00 51.69           C  
ATOM   3766  O   LEU A 477      15.183 -15.637   5.051  1.00 51.62           O  
ATOM   3767  CB  LEU A 477      15.258 -16.911   1.978  1.00 51.20           C  
ATOM   3768  CG  LEU A 477      15.632 -18.246   1.319  1.00 50.69           C  
ATOM   3769  CD1 LEU A 477      16.203 -18.080  -0.083  1.00 49.17           C  
ATOM   3770  CD2 LEU A 477      16.610 -18.982   2.214  1.00 49.48           C  
ATOM   3771  N   LYS A 478      13.631 -14.779   3.657  1.00 51.78           N  
ATOM   3772  CA  LYS A 478      13.557 -13.526   4.390  1.00 52.10           C  
ATOM   3773  C   LYS A 478      13.128 -13.767   5.838  1.00 51.65           C  
ATOM   3774  O   LYS A 478      13.737 -13.252   6.775  1.00 51.37           O  
ATOM   3775  CB  LYS A 478      12.613 -12.536   3.704  1.00 52.47           C  
ATOM   3776  CG  LYS A 478      12.093 -11.474   4.643  1.00 53.83           C  
ATOM   3777  CD  LYS A 478      12.068 -10.103   3.996  1.00 56.02           C  
ATOM   3778  CE  LYS A 478      13.365  -9.353   4.261  1.00 57.44           C  
ATOM   3779  NZ  LYS A 478      13.339  -7.993   3.636  1.00 58.00           N  
ATOM   3780  N   ALA A 479      12.094 -14.576   6.021  1.00 51.28           N  
ATOM   3781  CA  ALA A 479      11.590 -14.857   7.372  1.00 51.18           C  
ATOM   3782  C   ALA A 479      12.644 -15.535   8.242  1.00 50.96           C  
ATOM   3783  O   ALA A 479      12.588 -15.460   9.464  1.00 51.07           O  
ATOM   3784  CB  ALA A 479      10.329 -15.726   7.309  1.00 50.98           C  
ATOM   3785  N   LEU A 480      13.600 -16.198   7.601  1.00 50.80           N  
ATOM   3786  CA  LEU A 480      14.615 -16.968   8.315  1.00 50.53           C  
ATOM   3787  C   LEU A 480      15.868 -16.127   8.626  1.00 50.47           C  
ATOM   3788  O   LEU A 480      16.410 -16.180   9.721  1.00 50.10           O  
ATOM   3789  CB  LEU A 480      15.010 -18.221   7.507  1.00 50.40           C  
ATOM   3790  CG  LEU A 480      14.076 -19.445   7.594  1.00 50.11           C  
ATOM   3791  CD1 LEU A 480      14.416 -20.497   6.535  1.00 48.15           C  
ATOM   3792  CD2 LEU A 480      14.130 -20.060   8.979  1.00 48.31           C  
ATOM   3793  N   TYR A 481      16.326 -15.366   7.647  1.00 50.79           N  
ATOM   3794  CA  TYR A 481      17.591 -14.653   7.758  1.00 50.92           C  
ATOM   3795  C   TYR A 481      17.397 -13.153   8.037  1.00 51.06           C  
ATOM   3796  O   TYR A 481      18.303 -12.491   8.530  1.00 51.00           O  
ATOM   3797  CB  TYR A 481      18.399 -14.808   6.460  1.00 51.11           C  
ATOM   3798  CG  TYR A 481      19.039 -16.159   6.216  1.00 50.38           C  
ATOM   3799  CD1 TYR A 481      18.409 -17.116   5.422  1.00 50.35           C  
ATOM   3800  CD2 TYR A 481      20.294 -16.451   6.712  1.00 49.28           C  
ATOM   3801  CE1 TYR A 481      19.003 -18.350   5.161  1.00 50.29           C  
ATOM   3802  CE2 TYR A 481      20.890 -17.680   6.465  1.00 49.62           C  
ATOM   3803  CZ  TYR A 481      20.240 -18.623   5.692  1.00 50.12           C  
ATOM   3804  OH  TYR A 481      20.831 -19.832   5.449  1.00 50.05           O  
ATOM   3805  N   SER A 482      16.226 -12.623   7.685  1.00 51.28           N  
ATOM   3806  CA  SER A 482      15.889 -11.189   7.894  1.00 51.49           C  
ATOM   3807  C   SER A 482      16.620 -10.240   6.946  1.00 51.47           C  
ATOM   3808  O   SER A 482      15.985  -9.431   6.256  1.00 51.55           O  
ATOM   3809  CB  SER A 482      16.160 -10.770   9.335  1.00 51.44           C  
ATOM   3810  OG  SER A 482      15.362 -11.528  10.233  1.00 52.34           O  
ATOM   3811  N   ASP A 483      17.948 -10.369   6.897  1.00 51.47           N  
ATOM   3812  CA  ASP A 483      18.798  -9.477   6.090  1.00 51.23           C  
ATOM   3813  C   ASP A 483      19.532 -10.244   4.981  1.00 50.71           C  
ATOM   3814  O   ASP A 483      20.226 -11.221   5.238  1.00 51.01           O  
ATOM   3815  CB  ASP A 483      19.810  -8.756   6.994  1.00 51.20           C  
ATOM   3816  CG  ASP A 483      20.640  -7.735   6.245  1.00 51.45           C  
ATOM   3817  OD1 ASP A 483      21.513  -7.085   6.849  1.00 52.32           O  
ATOM   3818  OD2 ASP A 483      20.420  -7.570   5.040  1.00 52.53           O  
ATOM   3819  N   ILE A 484      19.365  -9.788   3.748  1.00 50.05           N  
ATOM   3820  CA  ILE A 484      20.013 -10.412   2.598  1.00 49.30           C  
ATOM   3821  C   ILE A 484      21.524 -10.493   2.805  1.00 49.03           C  
ATOM   3822  O   ILE A 484      22.164 -11.417   2.321  1.00 49.36           O  
ATOM   3823  CB  ILE A 484      19.735  -9.622   1.320  1.00 48.98           C  
ATOM   3824  CG1 ILE A 484      20.323 -10.342   0.109  1.00 48.83           C  
ATOM   3825  CG2 ILE A 484      20.295  -8.224   1.461  1.00 47.93           C  
ATOM   3826  CD1 ILE A 484      19.757 -11.706  -0.138  1.00 46.94           C  
ATOM   3827  N   ASP A 485      22.083  -9.522   3.524  1.00 48.39           N  
ATOM   3828  CA  ASP A 485      23.542  -9.392   3.685  1.00 47.75           C  
ATOM   3829  C   ASP A 485      24.074 -10.459   4.646  1.00 47.10           C  
ATOM   3830  O   ASP A 485      25.275 -10.547   4.896  1.00 46.63           O  
ATOM   3831  CB  ASP A 485      23.921  -7.986   4.208  1.00 47.87           C  
ATOM   3832  CG  ASP A 485      23.978  -6.920   3.103  1.00 48.41           C  
ATOM   3833  OD1 ASP A 485      24.100  -7.256   1.912  1.00 49.55           O  
ATOM   3834  OD2 ASP A 485      23.928  -5.718   3.435  1.00 50.61           O  
ATOM   3835  N   VAL A 486      23.162 -11.270   5.176  1.00 46.32           N  
ATOM   3836  CA  VAL A 486      23.509 -12.345   6.109  1.00 45.74           C  
ATOM   3837  C   VAL A 486      23.250 -13.726   5.474  1.00 45.36           C  
ATOM   3838  O   VAL A 486      23.545 -14.792   6.057  1.00 45.22           O  
ATOM   3839  CB  VAL A 486      22.720 -12.210   7.424  1.00 45.37           C  
ATOM   3840  CG1 VAL A 486      22.786 -13.467   8.244  1.00 45.16           C  
ATOM   3841  CG2 VAL A 486      23.262 -11.067   8.213  1.00 45.98           C  
ATOM   3842  N   MET A 487      22.703 -13.704   4.270  1.00 44.86           N  
ATOM   3843  CA  MET A 487      22.434 -14.938   3.548  1.00 44.64           C  
ATOM   3844  C   MET A 487      23.722 -15.738   3.285  1.00 44.25           C  
ATOM   3845  O   MET A 487      24.777 -15.167   3.010  1.00 44.24           O  
ATOM   3846  CB  MET A 487      21.718 -14.611   2.249  1.00 44.65           C  
ATOM   3847  CG  MET A 487      21.483 -15.810   1.377  1.00 45.69           C  
ATOM   3848  SD  MET A 487      20.550 -17.095   2.195  1.00 47.16           S  
ATOM   3849  CE  MET A 487      20.612 -18.292   0.883  1.00 46.39           C  
ATOM   3850  N   GLU A 488      23.629 -17.066   3.370  1.00 43.81           N  
ATOM   3851  CA  GLU A 488      24.805 -17.930   3.262  1.00 43.41           C  
ATOM   3852  C   GLU A 488      25.065 -18.392   1.865  1.00 43.14           C  
ATOM   3853  O   GLU A 488      24.146 -18.573   1.070  1.00 43.03           O  
ATOM   3854  CB  GLU A 488      24.660 -19.156   4.149  1.00 43.59           C  
ATOM   3855  CG  GLU A 488      24.466 -18.810   5.595  1.00 43.77           C  
ATOM   3856  CD  GLU A 488      24.337 -20.016   6.456  1.00 44.33           C  
ATOM   3857  OE1 GLU A 488      25.348 -20.671   6.756  1.00 44.02           O  
ATOM   3858  OE2 GLU A 488      23.207 -20.301   6.857  1.00 44.77           O  
ATOM   3859  N   LEU A 489      26.341 -18.591   1.571  1.00 42.84           N  
ATOM   3860  CA  LEU A 489      26.771 -18.902   0.215  1.00 42.49           C  
ATOM   3861  C   LEU A 489      26.126 -20.203  -0.291  1.00 42.46           C  
ATOM   3862  O   LEU A 489      25.493 -20.219  -1.345  1.00 42.74           O  
ATOM   3863  CB  LEU A 489      28.302 -18.984   0.144  1.00 42.15           C  
ATOM   3864  CG  LEU A 489      28.897 -19.413  -1.195  1.00 42.04           C  
ATOM   3865  CD1 LEU A 489      28.460 -18.515  -2.300  1.00 41.16           C  
ATOM   3866  CD2 LEU A 489      30.416 -19.479  -1.141  1.00 41.48           C  
ATOM   3867  N   TYR A 490      26.263 -21.294   0.451  1.00 42.31           N  
ATOM   3868  CA  TYR A 490      25.901 -22.594  -0.102  1.00 42.23           C  
ATOM   3869  C   TYR A 490      24.433 -22.699  -0.486  1.00 41.93           C  
ATOM   3870  O   TYR A 490      24.110 -23.130  -1.584  1.00 41.58           O  
ATOM   3871  CB  TYR A 490      26.242 -23.743   0.834  1.00 42.62           C  
ATOM   3872  CG  TYR A 490      25.779 -25.031   0.244  1.00 43.30           C  
ATOM   3873  CD1 TYR A 490      26.317 -25.479  -0.932  1.00 44.83           C  
ATOM   3874  CD2 TYR A 490      24.762 -25.766   0.825  1.00 44.95           C  
ATOM   3875  CE1 TYR A 490      25.883 -26.643  -1.507  1.00 46.63           C  
ATOM   3876  CE2 TYR A 490      24.317 -26.948   0.255  1.00 46.50           C  
ATOM   3877  CZ  TYR A 490      24.882 -27.371  -0.904  1.00 47.58           C  
ATOM   3878  OH  TYR A 490      24.444 -28.523  -1.472  1.00 49.56           O  
ATOM   3879  N   PRO A 491      23.532 -22.341   0.435  1.00 41.70           N  
ATOM   3880  CA  PRO A 491      22.123 -22.422   0.116  1.00 41.45           C  
ATOM   3881  C   PRO A 491      21.794 -21.459  -0.997  1.00 41.30           C  
ATOM   3882  O   PRO A 491      20.956 -21.750  -1.822  1.00 41.59           O  
ATOM   3883  CB  PRO A 491      21.440 -21.992   1.411  1.00 41.41           C  
ATOM   3884  CG  PRO A 491      22.457 -22.009   2.432  1.00 41.58           C  
ATOM   3885  CD  PRO A 491      23.760 -21.808   1.777  1.00 41.61           C  
ATOM   3886  N   ALA A 492      22.450 -20.312  -1.018  1.00 41.15           N  
ATOM   3887  CA  ALA A 492      22.151 -19.301  -2.020  1.00 41.50           C  
ATOM   3888  C   ALA A 492      22.467 -19.878  -3.393  1.00 41.73           C  
ATOM   3889  O   ALA A 492      21.779 -19.612  -4.379  1.00 41.59           O  
ATOM   3890  CB  ALA A 492      22.972 -18.023  -1.766  1.00 41.26           C  
ATOM   3891  N   LEU A 493      23.517 -20.682  -3.446  1.00 42.01           N  
ATOM   3892  CA  LEU A 493      23.939 -21.285  -4.702  1.00 42.29           C  
ATOM   3893  C   LEU A 493      22.817 -22.135  -5.268  1.00 42.63           C  
ATOM   3894  O   LEU A 493      22.474 -21.997  -6.443  1.00 42.47           O  
ATOM   3895  CB  LEU A 493      25.206 -22.124  -4.515  1.00 42.09           C  
ATOM   3896  CG  LEU A 493      26.468 -21.265  -4.383  1.00 42.17           C  
ATOM   3897  CD1 LEU A 493      27.675 -22.118  -4.003  1.00 42.14           C  
ATOM   3898  CD2 LEU A 493      26.726 -20.491  -5.657  1.00 38.99           C  
ATOM   3899  N   LEU A 494      22.224 -22.984  -4.427  1.00 43.03           N  
ATOM   3900  CA  LEU A 494      21.200 -23.931  -4.886  1.00 43.35           C  
ATOM   3901  C   LEU A 494      19.828 -23.290  -5.124  1.00 43.71           C  
ATOM   3902  O   LEU A 494      18.938 -23.897  -5.707  1.00 43.26           O  
ATOM   3903  CB  LEU A 494      21.060 -25.077  -3.880  1.00 43.34           C  
ATOM   3904  CG  LEU A 494      22.310 -25.937  -3.669  1.00 42.90           C  
ATOM   3905  CD1 LEU A 494      21.950 -27.319  -3.109  1.00 40.88           C  
ATOM   3906  CD2 LEU A 494      23.048 -26.052  -4.963  1.00 40.56           C  
ATOM   3907  N   VAL A 495      19.683 -22.047  -4.681  1.00 44.47           N  
ATOM   3908  CA  VAL A 495      18.387 -21.382  -4.621  1.00 44.61           C  
ATOM   3909  C   VAL A 495      18.314 -20.245  -5.635  1.00 45.09           C  
ATOM   3910  O   VAL A 495      17.229 -19.780  -5.989  1.00 45.21           O  
ATOM   3911  CB  VAL A 495      18.134 -20.889  -3.172  1.00 44.75           C  
ATOM   3912  CG1 VAL A 495      17.737 -19.433  -3.110  1.00 44.58           C  
ATOM   3913  CG2 VAL A 495      17.123 -21.764  -2.497  1.00 44.22           C  
ATOM   3914  N   GLU A 496      19.479 -19.845  -6.137  1.00 45.69           N  
ATOM   3915  CA  GLU A 496      19.643 -18.653  -6.990  1.00 46.03           C  
ATOM   3916  C   GLU A 496      18.831 -18.695  -8.276  1.00 46.44           C  
ATOM   3917  O   GLU A 496      18.517 -19.763  -8.809  1.00 46.83           O  
ATOM   3918  CB  GLU A 496      21.123 -18.473  -7.332  1.00 46.08           C  
ATOM   3919  CG  GLU A 496      21.443 -17.247  -8.133  1.00 46.62           C  
ATOM   3920  CD  GLU A 496      22.933 -16.920  -8.149  1.00 47.50           C  
ATOM   3921  OE1 GLU A 496      23.760 -17.831  -8.369  1.00 48.94           O  
ATOM   3922  OE2 GLU A 496      23.281 -15.743  -7.945  1.00 47.73           O  
ATOM   3923  N   LYS A 497      18.484 -17.521  -8.777  1.00 46.54           N  
ATOM   3924  CA  LYS A 497      17.836 -17.444 -10.063  1.00 46.97           C  
ATOM   3925  C   LYS A 497      18.826 -17.935 -11.096  1.00 46.95           C  
ATOM   3926  O   LYS A 497      19.955 -17.436 -11.188  1.00 47.13           O  
ATOM   3927  CB  LYS A 497      17.407 -16.018 -10.378  1.00 47.25           C  
ATOM   3928  CG  LYS A 497      16.867 -15.793 -11.788  1.00 48.01           C  
ATOM   3929  CD  LYS A 497      16.853 -14.277 -12.116  1.00 50.18           C  
ATOM   3930  CE  LYS A 497      16.418 -14.001 -13.558  1.00 51.95           C  
ATOM   3931  NZ  LYS A 497      16.405 -12.536 -13.898  1.00 52.22           N  
ATOM   3932  N   PRO A 498      18.425 -18.942 -11.858  1.00 46.70           N  
ATOM   3933  CA  PRO A 498      19.314 -19.449 -12.868  1.00 46.98           C  
ATOM   3934  C   PRO A 498      19.438 -18.471 -14.014  1.00 47.29           C  
ATOM   3935  O   PRO A 498      18.485 -17.769 -14.312  1.00 47.59           O  
ATOM   3936  CB  PRO A 498      18.600 -20.720 -13.361  1.00 46.74           C  
ATOM   3937  CG  PRO A 498      17.665 -21.077 -12.289  1.00 46.74           C  
ATOM   3938  CD  PRO A 498      17.233 -19.785 -11.692  1.00 46.56           C  
ATOM   3939  N   ARG A 499      20.601 -18.435 -14.655  1.00 47.57           N  
ATOM   3940  CA  ARG A 499      20.691 -17.863 -15.974  1.00 48.10           C  
ATOM   3941  C   ARG A 499      19.568 -18.490 -16.825  1.00 48.17           C  
ATOM   3942  O   ARG A 499      19.063 -19.557 -16.501  1.00 47.93           O  
ATOM   3943  CB  ARG A 499      22.068 -18.144 -16.613  1.00 48.46           C  
ATOM   3944  CG  ARG A 499      23.073 -16.971 -16.590  1.00 48.89           C  
ATOM   3945  CD  ARG A 499      23.790 -16.903 -15.287  1.00 49.95           C  
ATOM   3946  NE  ARG A 499      24.750 -15.803 -15.195  1.00 51.07           N  
ATOM   3947  CZ  ARG A 499      25.983 -15.827 -15.696  1.00 51.96           C  
ATOM   3948  NH1 ARG A 499      26.404 -16.887 -16.367  1.00 51.63           N  
ATOM   3949  NH2 ARG A 499      26.794 -14.787 -15.536  1.00 52.68           N  
ATOM   3950  N   PRO A 500      19.173 -17.814 -17.917  1.00 48.45           N  
ATOM   3951  CA  PRO A 500      18.101 -18.277 -18.795  1.00 48.38           C  
ATOM   3952  C   PRO A 500      18.307 -19.702 -19.288  1.00 48.64           C  
ATOM   3953  O   PRO A 500      19.258 -19.967 -20.046  1.00 48.48           O  
ATOM   3954  CB  PRO A 500      18.182 -17.316 -19.976  1.00 48.38           C  
ATOM   3955  CG  PRO A 500      18.814 -16.095 -19.437  1.00 48.46           C  
ATOM   3956  CD  PRO A 500      19.749 -16.536 -18.368  1.00 48.40           C  
ATOM   3957  N   ASP A 501      17.404 -20.596 -18.882  1.00 48.89           N  
ATOM   3958  CA  ASP A 501      17.438 -22.002 -19.298  1.00 49.23           C  
ATOM   3959  C   ASP A 501      18.768 -22.654 -18.966  1.00 48.55           C  
ATOM   3960  O   ASP A 501      19.153 -23.639 -19.605  1.00 48.49           O  
ATOM   3961  CB  ASP A 501      17.204 -22.129 -20.805  1.00 49.68           C  
ATOM   3962  CG  ASP A 501      15.908 -21.483 -21.250  1.00 51.42           C  
ATOM   3963  OD1 ASP A 501      14.834 -21.854 -20.725  1.00 53.90           O  
ATOM   3964  OD2 ASP A 501      15.973 -20.592 -22.123  1.00 53.02           O  
ATOM   3965  N   ALA A 502      19.471 -22.098 -17.985  1.00 47.50           N  
ATOM   3966  CA  ALA A 502      20.764 -22.633 -17.588  1.00 46.86           C  
ATOM   3967  C   ALA A 502      20.635 -23.436 -16.305  1.00 46.34           C  
ATOM   3968  O   ALA A 502      19.638 -23.337 -15.586  1.00 45.82           O  
ATOM   3969  CB  ALA A 502      21.786 -21.527 -17.416  1.00 46.64           C  
ATOM   3970  N   ILE A 503      21.671 -24.227 -16.046  1.00 45.65           N  
ATOM   3971  CA  ILE A 503      21.708 -25.141 -14.921  1.00 45.19           C  
ATOM   3972  C   ILE A 503      22.059 -24.398 -13.614  1.00 45.05           C  
ATOM   3973  O   ILE A 503      21.602 -24.775 -12.534  1.00 44.81           O  
ATOM   3974  CB  ILE A 503      22.707 -26.288 -15.199  1.00 44.89           C  
ATOM   3975  CG1 ILE A 503      22.647 -27.330 -14.081  1.00 45.57           C  
ATOM   3976  CG2 ILE A 503      24.123 -25.749 -15.370  1.00 44.36           C  
ATOM   3977  CD1 ILE A 503      23.370 -28.656 -14.390  1.00 44.97           C  
ATOM   3978  N   PHE A 504      22.847 -23.329 -13.737  1.00 44.76           N  
ATOM   3979  CA  PHE A 504      23.326 -22.557 -12.600  1.00 44.33           C  
ATOM   3980  C   PHE A 504      22.871 -21.114 -12.639  1.00 44.19           C  
ATOM   3981  O   PHE A 504      22.503 -20.596 -13.680  1.00 43.79           O  
ATOM   3982  CB  PHE A 504      24.856 -22.485 -12.597  1.00 44.47           C  
ATOM   3983  CG  PHE A 504      25.539 -23.810 -12.570  1.00 43.74           C  
ATOM   3984  CD1 PHE A 504      25.028 -24.848 -11.838  1.00 42.86           C  
ATOM   3985  CD2 PHE A 504      26.728 -23.988 -13.246  1.00 43.78           C  
ATOM   3986  CE1 PHE A 504      25.671 -26.067 -11.799  1.00 43.61           C  
ATOM   3987  CE2 PHE A 504      27.388 -25.203 -13.214  1.00 43.83           C  
ATOM   3988  CZ  PHE A 504      26.852 -26.253 -12.488  1.00 44.02           C  
ATOM   3989  N   GLY A 505      22.977 -20.463 -11.486  1.00 44.35           N  
ATOM   3990  CA  GLY A 505      22.878 -19.014 -11.391  1.00 44.19           C  
ATOM   3991  C   GLY A 505      24.244 -18.355 -11.479  1.00 44.00           C  
ATOM   3992  O   GLY A 505      25.267 -19.007 -11.547  1.00 43.54           O  
ATOM   3993  N   GLU A 506      24.232 -17.034 -11.478  1.00 44.56           N  
ATOM   3994  CA  GLU A 506      25.425 -16.214 -11.700  1.00 44.69           C  
ATOM   3995  C   GLU A 506      26.539 -16.470 -10.700  1.00 44.25           C  
ATOM   3996  O   GLU A 506      27.707 -16.528 -11.058  1.00 44.20           O  
ATOM   3997  CB  GLU A 506      25.038 -14.733 -11.628  1.00 45.07           C  
ATOM   3998  CG  GLU A 506      26.215 -13.764 -11.639  1.00 46.33           C  
ATOM   3999  CD  GLU A 506      25.802 -12.346 -11.298  1.00 47.76           C  
ATOM   4000  OE1 GLU A 506      26.401 -11.407 -11.863  1.00 49.79           O  
ATOM   4001  OE2 GLU A 506      24.880 -12.171 -10.474  1.00 48.30           O  
ATOM   4002  N   THR A 507      26.182 -16.607  -9.435  1.00 43.85           N  
ATOM   4003  CA  THR A 507      27.187 -16.777  -8.400  1.00 43.55           C  
ATOM   4004  C   THR A 507      27.995 -18.069  -8.575  1.00 43.28           C  
ATOM   4005  O   THR A 507      29.226 -18.067  -8.509  1.00 43.27           O  
ATOM   4006  CB  THR A 507      26.566 -16.754  -7.010  1.00 43.53           C  
ATOM   4007  OG1 THR A 507      25.696 -15.627  -6.893  1.00 42.87           O  
ATOM   4008  CG2 THR A 507      27.654 -16.661  -5.966  1.00 43.08           C  
ATOM   4009  N   MET A 508      27.297 -19.167  -8.813  1.00 42.98           N  
ATOM   4010  CA  MET A 508      27.954 -20.447  -9.069  1.00 42.79           C  
ATOM   4011  C   MET A 508      28.971 -20.319 -10.209  1.00 42.63           C  
ATOM   4012  O   MET A 508      30.116 -20.739 -10.063  1.00 42.82           O  
ATOM   4013  CB  MET A 508      26.921 -21.517  -9.413  1.00 42.86           C  
ATOM   4014  CG  MET A 508      27.503 -22.898  -9.657  1.00 42.59           C  
ATOM   4015  SD  MET A 508      27.838 -23.815  -8.155  1.00 43.08           S  
ATOM   4016  CE  MET A 508      26.205 -24.408  -7.726  1.00 40.02           C  
ATOM   4017  N   VAL A 509      28.563 -19.721 -11.330  1.00 42.31           N  
ATOM   4018  CA  VAL A 509      29.434 -19.606 -12.503  1.00 42.02           C  
ATOM   4019  C   VAL A 509      30.659 -18.758 -12.224  1.00 42.49           C  
ATOM   4020  O   VAL A 509      31.776 -19.168 -12.527  1.00 42.59           O  
ATOM   4021  CB  VAL A 509      28.733 -18.941 -13.706  1.00 41.92           C  
ATOM   4022  CG1 VAL A 509      29.714 -18.786 -14.872  1.00 40.80           C  
ATOM   4023  CG2 VAL A 509      27.497 -19.714 -14.123  1.00 41.18           C  
ATOM   4024  N   GLU A 510      30.442 -17.571 -11.661  1.00 42.73           N  
ATOM   4025  CA  GLU A 510      31.517 -16.602 -11.498  1.00 43.23           C  
ATOM   4026  C   GLU A 510      32.530 -17.019 -10.437  1.00 43.10           C  
ATOM   4027  O   GLU A 510      33.718 -16.712 -10.578  1.00 43.14           O  
ATOM   4028  CB  GLU A 510      30.953 -15.204 -11.213  1.00 43.61           C  
ATOM   4029  CG  GLU A 510      30.278 -14.617 -12.434  1.00 45.10           C  
ATOM   4030  CD  GLU A 510      31.164 -14.708 -13.662  1.00 46.99           C  
ATOM   4031  OE1 GLU A 510      32.315 -14.208 -13.592  1.00 48.04           O  
ATOM   4032  OE2 GLU A 510      30.719 -15.298 -14.684  1.00 47.15           O  
ATOM   4033  N   LEU A 511      32.073 -17.713  -9.387  1.00 42.86           N  
ATOM   4034  CA  LEU A 511      32.994 -18.327  -8.432  1.00 42.45           C  
ATOM   4035  C   LEU A 511      33.617 -19.595  -9.019  1.00 42.12           C  
ATOM   4036  O   LEU A 511      34.789 -19.862  -8.827  1.00 42.07           O  
ATOM   4037  CB  LEU A 511      32.299 -18.678  -7.120  1.00 42.39           C  
ATOM   4038  CG  LEU A 511      31.710 -17.564  -6.241  1.00 43.03           C  
ATOM   4039  CD1 LEU A 511      32.224 -17.731  -4.825  1.00 42.52           C  
ATOM   4040  CD2 LEU A 511      32.016 -16.158  -6.740  1.00 42.82           C  
ATOM   4041  N   GLY A 512      32.838 -20.368  -9.756  1.00 41.93           N  
ATOM   4042  CA  GLY A 512      33.278 -21.691 -10.153  1.00 42.15           C  
ATOM   4043  C   GLY A 512      34.303 -21.686 -11.264  1.00 42.45           C  
ATOM   4044  O   GLY A 512      35.265 -22.476 -11.246  1.00 42.82           O  
ATOM   4045  N   ALA A 513      34.089 -20.808 -12.242  1.00 42.09           N  
ATOM   4046  CA  ALA A 513      34.899 -20.776 -13.450  1.00 41.86           C  
ATOM   4047  C   ALA A 513      36.380 -20.541 -13.153  1.00 41.85           C  
ATOM   4048  O   ALA A 513      37.225 -21.217 -13.704  1.00 42.47           O  
ATOM   4049  CB  ALA A 513      34.367 -19.716 -14.422  1.00 41.53           C  
ATOM   4050  N   PRO A 514      36.699 -19.567 -12.299  1.00 41.68           N  
ATOM   4051  CA  PRO A 514      38.076 -19.233 -11.986  1.00 41.67           C  
ATOM   4052  C   PRO A 514      38.840 -20.360 -11.294  1.00 42.06           C  
ATOM   4053  O   PRO A 514      39.985 -20.631 -11.663  1.00 42.22           O  
ATOM   4054  CB  PRO A 514      37.936 -18.045 -11.039  1.00 41.85           C  
ATOM   4055  CG  PRO A 514      36.582 -17.510 -11.280  1.00 41.77           C  
ATOM   4056  CD  PRO A 514      35.751 -18.667 -11.634  1.00 41.57           C  
ATOM   4057  N   PHE A 515      38.224 -20.984 -10.280  1.00 42.14           N  
ATOM   4058  CA  PHE A 515      38.824 -22.131  -9.567  1.00 41.81           C  
ATOM   4059  C   PHE A 515      39.026 -23.267 -10.547  1.00 41.53           C  
ATOM   4060  O   PHE A 515      40.031 -23.962 -10.521  1.00 40.95           O  
ATOM   4061  CB  PHE A 515      37.925 -22.648  -8.437  1.00 41.78           C  
ATOM   4062  CG  PHE A 515      37.818 -21.725  -7.247  1.00 42.02           C  
ATOM   4063  CD1 PHE A 515      36.570 -21.363  -6.739  1.00 42.04           C  
ATOM   4064  CD2 PHE A 515      38.958 -21.231  -6.626  1.00 41.94           C  
ATOM   4065  CE1 PHE A 515      36.466 -20.518  -5.644  1.00 42.10           C  
ATOM   4066  CE2 PHE A 515      38.860 -20.389  -5.525  1.00 41.27           C  
ATOM   4067  CZ  PHE A 515      37.613 -20.037  -5.029  1.00 41.34           C  
ATOM   4068  N   SER A 516      38.047 -23.447 -11.418  1.00 41.56           N  
ATOM   4069  CA  SER A 516      38.060 -24.577 -12.347  1.00 41.69           C  
ATOM   4070  C   SER A 516      39.197 -24.458 -13.342  1.00 41.87           C  
ATOM   4071  O   SER A 516      39.969 -25.379 -13.499  1.00 41.74           O  
ATOM   4072  CB  SER A 516      36.724 -24.693 -13.068  1.00 41.64           C  
ATOM   4073  OG  SER A 516      36.799 -25.647 -14.090  1.00 40.85           O  
ATOM   4074  N   LEU A 517      39.324 -23.298 -13.977  1.00 42.48           N  
ATOM   4075  CA  LEU A 517      40.349 -23.084 -15.004  1.00 42.83           C  
ATOM   4076  C   LEU A 517      41.747 -23.072 -14.428  1.00 42.97           C  
ATOM   4077  O   LEU A 517      42.698 -23.498 -15.068  1.00 43.13           O  
ATOM   4078  CB  LEU A 517      40.084 -21.784 -15.753  1.00 42.78           C  
ATOM   4079  CG  LEU A 517      38.800 -21.814 -16.588  1.00 43.37           C  
ATOM   4080  CD1 LEU A 517      38.387 -20.407 -17.090  1.00 42.88           C  
ATOM   4081  CD2 LEU A 517      38.976 -22.803 -17.749  1.00 42.37           C  
ATOM   4082  N   LYS A 518      41.865 -22.588 -13.203  1.00 43.40           N  
ATOM   4083  CA  LYS A 518      43.162 -22.553 -12.519  1.00 43.70           C  
ATOM   4084  C   LYS A 518      43.668 -23.966 -12.250  1.00 43.61           C  
ATOM   4085  O   LYS A 518      44.860 -24.232 -12.367  1.00 43.89           O  
ATOM   4086  CB  LYS A 518      43.058 -21.792 -11.198  1.00 43.88           C  
ATOM   4087  CG  LYS A 518      44.106 -20.698 -11.038  1.00 44.85           C  
ATOM   4088  CD  LYS A 518      45.478 -21.231 -10.743  1.00 46.05           C  
ATOM   4089  CE  LYS A 518      46.517 -20.149 -10.992  1.00 47.04           C  
ATOM   4090  NZ  LYS A 518      47.760 -20.337 -10.213  1.00 47.78           N  
ATOM   4091  N   GLY A 519      42.761 -24.864 -11.879  1.00 43.28           N  
ATOM   4092  CA  GLY A 519      43.143 -26.237 -11.562  1.00 43.14           C  
ATOM   4093  C   GLY A 519      43.452 -27.010 -12.831  1.00 43.09           C  
ATOM   4094  O   GLY A 519      44.293 -27.895 -12.844  1.00 43.12           O  
ATOM   4095  N   LEU A 520      42.755 -26.662 -13.907  1.00 42.83           N  
ATOM   4096  CA  LEU A 520      42.956 -27.300 -15.196  1.00 42.39           C  
ATOM   4097  C   LEU A 520      44.273 -26.796 -15.791  1.00 42.37           C  
ATOM   4098  O   LEU A 520      45.156 -27.593 -16.104  1.00 42.95           O  
ATOM   4099  CB  LEU A 520      41.807 -26.963 -16.135  1.00 42.31           C  
ATOM   4100  CG  LEU A 520      40.638 -27.945 -16.273  1.00 42.22           C  
ATOM   4101  CD1 LEU A 520      40.836 -29.175 -15.419  1.00 41.78           C  
ATOM   4102  CD2 LEU A 520      39.271 -27.275 -16.011  1.00 39.38           C  
ATOM   4103  N   MET A 521      44.438 -25.479 -15.898  1.00 41.62           N  
ATOM   4104  CA  MET A 521      45.605 -24.930 -16.586  1.00 41.17           C  
ATOM   4105  C   MET A 521      46.855 -24.848 -15.700  1.00 40.91           C  
ATOM   4106  O   MET A 521      47.979 -24.783 -16.196  1.00 40.57           O  
ATOM   4107  CB  MET A 521      45.290 -23.554 -17.168  1.00 40.89           C  
ATOM   4108  CG  MET A 521      44.163 -23.537 -18.181  1.00 40.13           C  
ATOM   4109  SD  MET A 521      44.317 -24.654 -19.562  1.00 39.22           S  
ATOM   4110  CE  MET A 521      45.910 -24.192 -20.262  1.00 38.77           C  
ATOM   4111  N   GLY A 522      46.660 -24.851 -14.390  1.00 40.89           N  
ATOM   4112  CA  GLY A 522      47.775 -24.764 -13.447  1.00 40.69           C  
ATOM   4113  C   GLY A 522      48.623 -26.024 -13.404  1.00 40.95           C  
ATOM   4114  O   GLY A 522      49.789 -25.992 -12.983  1.00 41.13           O  
ATOM   4115  N   ASN A 523      48.034 -27.145 -13.827  1.00 40.79           N  
ATOM   4116  CA  ASN A 523      48.745 -28.403 -13.867  1.00 40.22           C  
ATOM   4117  C   ASN A 523      50.069 -28.277 -14.607  1.00 40.20           C  
ATOM   4118  O   ASN A 523      50.153 -27.664 -15.672  1.00 40.10           O  
ATOM   4119  CB  ASN A 523      47.890 -29.446 -14.554  1.00 40.64           C  
ATOM   4120  CG  ASN A 523      48.427 -30.857 -14.378  1.00 40.29           C  
ATOM   4121  OD1 ASN A 523      49.427 -31.255 -14.991  1.00 41.84           O  
ATOM   4122  ND2 ASN A 523      47.743 -31.628 -13.558  1.00 38.92           N  
ATOM   4123  N   PRO A 524      51.125 -28.883 -14.063  1.00 39.92           N  
ATOM   4124  CA  PRO A 524      52.450 -28.737 -14.685  1.00 39.72           C  
ATOM   4125  C   PRO A 524      52.564 -29.197 -16.155  1.00 39.61           C  
ATOM   4126  O   PRO A 524      53.363 -28.654 -16.913  1.00 39.39           O  
ATOM   4127  CB  PRO A 524      53.355 -29.566 -13.772  1.00 39.64           C  
ATOM   4128  CG  PRO A 524      52.428 -30.424 -12.977  1.00 39.78           C  
ATOM   4129  CD  PRO A 524      51.160 -29.695 -12.843  1.00 39.55           C  
ATOM   4130  N   ILE A 525      51.802 -30.194 -16.579  1.00 39.81           N  
ATOM   4131  CA  ILE A 525      51.971 -30.633 -17.959  1.00 39.70           C  
ATOM   4132  C   ILE A 525      51.636 -29.500 -18.920  1.00 39.71           C  
ATOM   4133  O   ILE A 525      51.881 -29.624 -20.113  1.00 40.18           O  
ATOM   4134  CB  ILE A 525      51.146 -31.879 -18.346  1.00 39.85           C  
ATOM   4135  CG1 ILE A 525      49.650 -31.575 -18.331  1.00 40.40           C  
ATOM   4136  CG2 ILE A 525      51.477 -33.075 -17.441  1.00 39.67           C  
ATOM   4137  CD1 ILE A 525      48.844 -32.540 -19.228  1.00 40.15           C  
ATOM   4138  N   CYS A 526      51.076 -28.405 -18.412  1.00 39.54           N  
ATOM   4139  CA  CYS A 526      50.710 -27.268 -19.258  1.00 39.38           C  
ATOM   4140  C   CYS A 526      51.833 -26.264 -19.331  1.00 39.63           C  
ATOM   4141  O   CYS A 526      51.748 -25.260 -20.019  1.00 39.80           O  
ATOM   4142  CB  CYS A 526      49.528 -26.528 -18.677  1.00 39.20           C  
ATOM   4143  SG  CYS A 526      48.048 -27.357 -18.796  1.00 39.53           S  
ATOM   4144  N   SER A 527      52.869 -26.511 -18.551  1.00 39.97           N  
ATOM   4145  CA  SER A 527      53.976 -25.599 -18.501  1.00 39.76           C  
ATOM   4146  C   SER A 527      54.847 -25.852 -19.711  1.00 39.80           C  
ATOM   4147  O   SER A 527      54.909 -26.953 -20.210  1.00 39.74           O  
ATOM   4148  CB  SER A 527      54.769 -25.778 -17.213  1.00 39.68           C  
ATOM   4149  OG  SER A 527      55.505 -26.986 -17.225  1.00 39.59           O  
ATOM   4150  N   PRO A 528      55.503 -24.809 -20.204  1.00 40.37           N  
ATOM   4151  CA  PRO A 528      56.272 -24.889 -21.437  1.00 40.59           C  
ATOM   4152  C   PRO A 528      57.215 -26.082 -21.459  1.00 40.76           C  
ATOM   4153  O   PRO A 528      57.247 -26.818 -22.437  1.00 41.21           O  
ATOM   4154  CB  PRO A 528      57.075 -23.584 -21.439  1.00 40.80           C  
ATOM   4155  CG  PRO A 528      56.306 -22.636 -20.596  1.00 40.42           C  
ATOM   4156  CD  PRO A 528      55.459 -23.442 -19.651  1.00 40.52           C  
ATOM   4157  N   GLN A 529      57.981 -26.287 -20.397  1.00 40.95           N  
ATOM   4158  CA  GLN A 529      58.957 -27.382 -20.395  1.00 41.29           C  
ATOM   4159  C   GLN A 529      58.289 -28.758 -20.418  1.00 41.02           C  
ATOM   4160  O   GLN A 529      58.953 -29.759 -20.684  1.00 41.02           O  
ATOM   4161  CB  GLN A 529      59.915 -27.291 -19.204  1.00 41.72           C  
ATOM   4162  CG  GLN A 529      61.104 -26.340 -19.430  1.00 43.19           C  
ATOM   4163  CD  GLN A 529      61.871 -26.598 -20.716  1.00 44.86           C  
ATOM   4164  OE1 GLN A 529      61.291 -26.661 -21.789  1.00 47.52           O  
ATOM   4165  NE2 GLN A 529      63.186 -26.725 -20.612  1.00 44.80           N  
ATOM   4166  N   TYR A 530      56.986 -28.816 -20.143  1.00 40.68           N  
ATOM   4167  CA  TYR A 530      56.264 -30.092 -20.191  1.00 40.37           C  
ATOM   4168  C   TYR A 530      55.471 -30.283 -21.482  1.00 40.52           C  
ATOM   4169  O   TYR A 530      55.374 -31.391 -21.989  1.00 40.41           O  
ATOM   4170  CB  TYR A 530      55.321 -30.221 -19.004  1.00 40.17           C  
ATOM   4171  CG  TYR A 530      55.948 -30.782 -17.747  1.00 39.18           C  
ATOM   4172  CD1 TYR A 530      55.738 -32.113 -17.382  1.00 39.08           C  
ATOM   4173  CD2 TYR A 530      56.727 -29.986 -16.909  1.00 37.63           C  
ATOM   4174  CE1 TYR A 530      56.297 -32.639 -16.220  1.00 38.14           C  
ATOM   4175  CE2 TYR A 530      57.300 -30.504 -15.763  1.00 38.00           C  
ATOM   4176  CZ  TYR A 530      57.075 -31.836 -15.426  1.00 38.59           C  
ATOM   4177  OH  TYR A 530      57.627 -32.353 -14.291  1.00 39.44           O  
ATOM   4178  N   TRP A 531      54.937 -29.198 -22.031  1.00 40.62           N  
ATOM   4179  CA  TRP A 531      53.938 -29.305 -23.108  1.00 40.80           C  
ATOM   4180  C   TRP A 531      54.562 -29.540 -24.475  1.00 40.67           C  
ATOM   4181  O   TRP A 531      54.569 -28.687 -25.338  1.00 40.47           O  
ATOM   4182  CB  TRP A 531      53.048 -28.068 -23.132  1.00 41.05           C  
ATOM   4183  CG  TRP A 531      51.922 -28.179 -24.077  1.00 41.29           C  
ATOM   4184  CD1 TRP A 531      51.724 -27.430 -25.181  1.00 41.04           C  
ATOM   4185  CD2 TRP A 531      50.833 -29.101 -24.010  1.00 42.29           C  
ATOM   4186  NE1 TRP A 531      50.576 -27.820 -25.818  1.00 42.20           N  
ATOM   4187  CE2 TRP A 531      50.015 -28.855 -25.123  1.00 42.15           C  
ATOM   4188  CE3 TRP A 531      50.480 -30.121 -23.130  1.00 42.23           C  
ATOM   4189  CZ2 TRP A 531      48.856 -29.579 -25.374  1.00 42.29           C  
ATOM   4190  CZ3 TRP A 531      49.328 -30.848 -23.390  1.00 42.36           C  
ATOM   4191  CH2 TRP A 531      48.528 -30.569 -24.497  1.00 42.75           C  
ATOM   4192  N   LYS A 532      55.080 -30.737 -24.659  1.00 40.74           N  
ATOM   4193  CA  LYS A 532      55.799 -31.058 -25.855  1.00 40.80           C  
ATOM   4194  C   LYS A 532      55.820 -32.562 -26.016  1.00 40.77           C  
ATOM   4195  O   LYS A 532      55.781 -33.301 -25.041  1.00 40.98           O  
ATOM   4196  CB  LYS A 532      57.222 -30.453 -25.813  1.00 41.05           C  
ATOM   4197  CG  LYS A 532      58.078 -30.861 -24.618  1.00 40.73           C  
ATOM   4198  CD  LYS A 532      59.556 -30.481 -24.769  1.00 40.32           C  
ATOM   4199  CE  LYS A 532      59.908 -29.114 -24.172  1.00 40.17           C  
ATOM   4200  NZ  LYS A 532      61.373 -28.994 -23.828  1.00 39.85           N  
ATOM   4201  N   PRO A 533      55.880 -33.016 -27.264  1.00 41.08           N  
ATOM   4202  CA  PRO A 533      55.706 -34.427 -27.644  1.00 41.10           C  
ATOM   4203  C   PRO A 533      56.446 -35.429 -26.775  1.00 41.33           C  
ATOM   4204  O   PRO A 533      55.861 -36.441 -26.365  1.00 41.17           O  
ATOM   4205  CB  PRO A 533      56.255 -34.478 -29.072  1.00 41.18           C  
ATOM   4206  CG  PRO A 533      56.039 -33.049 -29.600  1.00 41.03           C  
ATOM   4207  CD  PRO A 533      56.091 -32.131 -28.429  1.00 40.79           C  
ATOM   4208  N   SER A 534      57.722 -35.180 -26.504  1.00 41.57           N  
ATOM   4209  CA  SER A 534      58.543 -36.200 -25.846  1.00 41.88           C  
ATOM   4210  C   SER A 534      58.073 -36.432 -24.437  1.00 41.75           C  
ATOM   4211  O   SER A 534      58.295 -37.493 -23.863  1.00 41.74           O  
ATOM   4212  CB  SER A 534      60.011 -35.796 -25.857  1.00 42.02           C  
ATOM   4213  OG  SER A 534      60.109 -34.395 -25.704  1.00 43.69           O  
ATOM   4214  N   THR A 535      57.423 -35.436 -23.851  1.00 42.13           N  
ATOM   4215  CA  THR A 535      56.923 -35.619 -22.501  1.00 41.94           C  
ATOM   4216  C   THR A 535      55.985 -36.816 -22.511  1.00 41.98           C  
ATOM   4217  O   THR A 535      55.933 -37.601 -21.570  1.00 41.99           O  
ATOM   4218  CB  THR A 535      56.191 -34.397 -22.024  1.00 41.85           C  
ATOM   4219  OG1 THR A 535      57.138 -33.333 -21.885  1.00 41.67           O  
ATOM   4220  CG2 THR A 535      55.502 -34.688 -20.698  1.00 41.40           C  
ATOM   4221  N   PHE A 536      55.275 -36.964 -23.616  1.00 42.28           N  
ATOM   4222  CA  PHE A 536      54.240 -37.982 -23.737  1.00 42.64           C  
ATOM   4223  C   PHE A 536      54.624 -39.139 -24.667  1.00 42.97           C  
ATOM   4224  O   PHE A 536      53.765 -39.840 -25.171  1.00 43.35           O  
ATOM   4225  CB  PHE A 536      52.950 -37.340 -24.228  1.00 42.46           C  
ATOM   4226  CG  PHE A 536      52.597 -36.070 -23.506  1.00 41.82           C  
ATOM   4227  CD1 PHE A 536      52.693 -34.853 -24.136  1.00 41.27           C  
ATOM   4228  CD2 PHE A 536      52.173 -36.106 -22.189  1.00 41.54           C  
ATOM   4229  CE1 PHE A 536      52.372 -33.697 -23.471  1.00 41.77           C  
ATOM   4230  CE2 PHE A 536      51.838 -34.955 -21.514  1.00 41.22           C  
ATOM   4231  CZ  PHE A 536      51.941 -33.745 -22.147  1.00 41.64           C  
ATOM   4232  N   GLY A 537      55.919 -39.334 -24.875  1.00 43.39           N  
ATOM   4233  CA  GLY A 537      56.424 -40.494 -25.589  1.00 43.54           C  
ATOM   4234  C   GLY A 537      56.358 -40.352 -27.090  1.00 43.79           C  
ATOM   4235  O   GLY A 537      56.402 -41.338 -27.821  1.00 43.77           O  
ATOM   4236  N   GLY A 538      56.273 -39.121 -27.563  1.00 44.18           N  
ATOM   4237  CA  GLY A 538      56.278 -38.871 -29.002  1.00 44.64           C  
ATOM   4238  C   GLY A 538      54.976 -38.299 -29.545  1.00 45.18           C  
ATOM   4239  O   GLY A 538      54.013 -38.077 -28.806  1.00 44.73           O  
ATOM   4240  N   GLU A 539      54.946 -38.047 -30.854  1.00 45.86           N  
ATOM   4241  CA  GLU A 539      53.796 -37.378 -31.470  1.00 46.16           C  
ATOM   4242  C   GLU A 539      52.542 -38.239 -31.367  1.00 45.81           C  
ATOM   4243  O   GLU A 539      51.432 -37.726 -31.358  1.00 46.03           O  
ATOM   4244  CB  GLU A 539      54.091 -37.031 -32.933  1.00 46.35           C  
ATOM   4245  CG  GLU A 539      55.163 -35.959 -33.144  1.00 48.34           C  
ATOM   4246  CD  GLU A 539      54.697 -34.537 -32.778  1.00 52.45           C  
ATOM   4247  OE1 GLU A 539      53.508 -34.341 -32.370  1.00 54.92           O  
ATOM   4248  OE2 GLU A 539      55.544 -33.618 -32.897  1.00 53.21           O  
ATOM   4249  N   VAL A 540      52.721 -39.550 -31.277  1.00 45.42           N  
ATOM   4250  CA  VAL A 540      51.576 -40.449 -31.180  1.00 45.18           C  
ATOM   4251  C   VAL A 540      50.902 -40.346 -29.800  1.00 45.12           C  
ATOM   4252  O   VAL A 540      49.675 -40.370 -29.704  1.00 45.21           O  
ATOM   4253  CB  VAL A 540      51.959 -41.910 -31.512  1.00 45.34           C  
ATOM   4254  CG1 VAL A 540      50.783 -42.841 -31.226  1.00 44.76           C  
ATOM   4255  CG2 VAL A 540      52.418 -42.038 -32.988  1.00 44.09           C  
ATOM   4256  N   GLY A 541      51.708 -40.221 -28.746  1.00 44.85           N  
ATOM   4257  CA  GLY A 541      51.207 -39.977 -27.388  1.00 44.50           C  
ATOM   4258  C   GLY A 541      50.566 -38.606 -27.243  1.00 44.11           C  
ATOM   4259  O   GLY A 541      49.521 -38.465 -26.625  1.00 43.49           O  
ATOM   4260  N   PHE A 542      51.204 -37.599 -27.839  1.00 43.90           N  
ATOM   4261  CA  PHE A 542      50.709 -36.225 -27.809  1.00 43.85           C  
ATOM   4262  C   PHE A 542      49.321 -36.162 -28.472  1.00 44.04           C  
ATOM   4263  O   PHE A 542      48.390 -35.516 -27.980  1.00 44.01           O  
ATOM   4264  CB  PHE A 542      51.705 -35.311 -28.543  1.00 43.94           C  
ATOM   4265  CG  PHE A 542      51.688 -33.874 -28.095  1.00 43.32           C  
ATOM   4266  CD1 PHE A 542      51.412 -33.531 -26.787  1.00 43.26           C  
ATOM   4267  CD2 PHE A 542      51.996 -32.870 -28.981  1.00 43.20           C  
ATOM   4268  CE1 PHE A 542      51.421 -32.202 -26.383  1.00 42.99           C  
ATOM   4269  CE2 PHE A 542      52.015 -31.545 -28.575  1.00 42.70           C  
ATOM   4270  CZ  PHE A 542      51.731 -31.216 -27.275  1.00 42.80           C  
ATOM   4271  N   LYS A 543      49.191 -36.866 -29.588  1.00 44.18           N  
ATOM   4272  CA  LYS A 543      47.966 -36.854 -30.368  1.00 44.34           C  
ATOM   4273  C   LYS A 543      46.792 -37.446 -29.588  1.00 43.86           C  
ATOM   4274  O   LYS A 543      45.641 -37.061 -29.821  1.00 43.89           O  
ATOM   4275  CB  LYS A 543      48.172 -37.634 -31.658  1.00 44.68           C  
ATOM   4276  CG  LYS A 543      46.957 -37.677 -32.590  1.00 46.94           C  
ATOM   4277  CD  LYS A 543      47.337 -38.298 -33.947  1.00 50.05           C  
ATOM   4278  CE  LYS A 543      46.390 -37.879 -35.083  1.00 51.88           C  
ATOM   4279  NZ  LYS A 543      45.111 -38.638 -35.002  1.00 53.55           N  
ATOM   4280  N   ILE A 544      47.076 -38.382 -28.676  1.00 43.09           N  
ATOM   4281  CA  ILE A 544      46.029 -38.988 -27.852  1.00 42.39           C  
ATOM   4282  C   ILE A 544      45.392 -37.905 -26.976  1.00 42.34           C  
ATOM   4283  O   ILE A 544      44.173 -37.856 -26.806  1.00 42.56           O  
ATOM   4284  CB  ILE A 544      46.577 -40.109 -26.961  1.00 41.94           C  
ATOM   4285  CG1 ILE A 544      47.079 -41.259 -27.835  1.00 41.77           C  
ATOM   4286  CG2 ILE A 544      45.507 -40.568 -26.023  1.00 40.64           C  
ATOM   4287  CD1 ILE A 544      47.767 -42.351 -27.084  1.00 41.46           C  
ATOM   4288  N   ILE A 545      46.227 -37.015 -26.456  1.00 41.86           N  
ATOM   4289  CA  ILE A 545      45.744 -35.921 -25.661  1.00 41.66           C  
ATOM   4290  C   ILE A 545      44.976 -34.939 -26.527  1.00 41.91           C  
ATOM   4291  O   ILE A 545      43.850 -34.555 -26.206  1.00 42.39           O  
ATOM   4292  CB  ILE A 545      46.874 -35.165 -25.018  1.00 41.38           C  
ATOM   4293  CG1 ILE A 545      47.601 -36.061 -24.016  1.00 41.54           C  
ATOM   4294  CG2 ILE A 545      46.327 -33.913 -24.333  1.00 40.83           C  
ATOM   4295  CD1 ILE A 545      48.785 -35.373 -23.296  1.00 42.07           C  
ATOM   4296  N   ASN A 546      45.580 -34.527 -27.632  1.00 42.01           N  
ATOM   4297  CA  ASN A 546      44.985 -33.474 -28.450  1.00 42.23           C  
ATOM   4298  C   ASN A 546      43.745 -33.886 -29.260  1.00 42.26           C  
ATOM   4299  O   ASN A 546      43.044 -33.023 -29.772  1.00 42.21           O  
ATOM   4300  CB  ASN A 546      46.048 -32.834 -29.340  1.00 42.05           C  
ATOM   4301  CG  ASN A 546      47.091 -32.101 -28.530  1.00 41.98           C  
ATOM   4302  OD1 ASN A 546      46.745 -31.232 -27.729  1.00 43.05           O  
ATOM   4303  ND2 ASN A 546      48.368 -32.453 -28.712  1.00 41.06           N  
ATOM   4304  N   THR A 547      43.456 -35.184 -29.343  1.00 42.34           N  
ATOM   4305  CA  THR A 547      42.223 -35.651 -29.992  1.00 42.56           C  
ATOM   4306  C   THR A 547      41.227 -36.259 -29.012  1.00 42.98           C  
ATOM   4307  O   THR A 547      40.151 -36.709 -29.421  1.00 43.62           O  
ATOM   4308  CB  THR A 547      42.461 -36.789 -31.025  1.00 42.56           C  
ATOM   4309  OG1 THR A 547      42.994 -37.926 -30.329  1.00 42.97           O  
ATOM   4310  CG2 THR A 547      43.384 -36.375 -32.155  1.00 41.01           C  
ATOM   4311  N   ALA A 548      41.586 -36.339 -27.733  1.00 43.27           N  
ATOM   4312  CA  ALA A 548      40.709 -36.988 -26.760  1.00 43.03           C  
ATOM   4313  C   ALA A 548      39.355 -36.278 -26.696  1.00 43.18           C  
ATOM   4314  O   ALA A 548      39.274 -35.053 -26.859  1.00 43.46           O  
ATOM   4315  CB  ALA A 548      41.371 -37.045 -25.402  1.00 42.69           C  
ATOM   4316  N   SER A 549      38.296 -37.056 -26.474  1.00 43.13           N  
ATOM   4317  CA  SER A 549      36.957 -36.504 -26.240  1.00 43.13           C  
ATOM   4318  C   SER A 549      36.164 -37.495 -25.412  1.00 43.02           C  
ATOM   4319  O   SER A 549      36.525 -38.666 -25.347  1.00 43.00           O  
ATOM   4320  CB  SER A 549      36.241 -36.231 -27.562  1.00 43.06           C  
ATOM   4321  OG  SER A 549      35.891 -37.423 -28.232  1.00 43.42           O  
ATOM   4322  N   ILE A 550      35.092 -37.048 -24.775  1.00 43.03           N  
ATOM   4323  CA  ILE A 550      34.289 -37.998 -24.016  1.00 43.03           C  
ATOM   4324  C   ILE A 550      33.833 -39.132 -24.953  1.00 43.04           C  
ATOM   4325  O   ILE A 550      33.755 -40.297 -24.552  1.00 43.07           O  
ATOM   4326  CB  ILE A 550      33.067 -37.356 -23.301  1.00 42.98           C  
ATOM   4327  CG1 ILE A 550      32.424 -38.386 -22.369  1.00 42.69           C  
ATOM   4328  CG2 ILE A 550      32.023 -36.848 -24.296  1.00 42.41           C  
ATOM   4329  CD1 ILE A 550      33.361 -38.960 -21.322  1.00 41.83           C  
ATOM   4330  N   GLN A 551      33.558 -38.807 -26.208  1.00 42.27           N  
ATOM   4331  CA  GLN A 551      33.145 -39.854 -27.125  1.00 42.22           C  
ATOM   4332  C   GLN A 551      34.301 -40.824 -27.443  1.00 41.91           C  
ATOM   4333  O   GLN A 551      34.107 -42.038 -27.413  1.00 41.39           O  
ATOM   4334  CB  GLN A 551      32.526 -39.284 -28.403  1.00 42.19           C  
ATOM   4335  CG  GLN A 551      32.052 -40.358 -29.393  1.00 42.24           C  
ATOM   4336  CD  GLN A 551      30.780 -41.130 -28.957  1.00 41.89           C  
ATOM   4337  OE1 GLN A 551      29.654 -40.728 -29.261  1.00 43.10           O  
ATOM   4338  NE2 GLN A 551      30.973 -42.264 -28.294  1.00 41.06           N  
ATOM   4339  N   SER A 552      35.498 -40.319 -27.738  1.00 41.85           N  
ATOM   4340  CA  SER A 552      36.598 -41.244 -28.096  1.00 42.36           C  
ATOM   4341  C   SER A 552      36.939 -42.135 -26.892  1.00 42.10           C  
ATOM   4342  O   SER A 552      37.334 -43.293 -27.063  1.00 42.62           O  
ATOM   4343  CB  SER A 552      37.860 -40.535 -28.676  1.00 42.04           C  
ATOM   4344  OG  SER A 552      38.795 -40.144 -27.666  1.00 43.78           O  
ATOM   4345  N   LEU A 553      36.772 -41.606 -25.684  1.00 41.59           N  
ATOM   4346  CA  LEU A 553      37.099 -42.359 -24.473  1.00 41.24           C  
ATOM   4347  C   LEU A 553      36.177 -43.607 -24.337  1.00 41.33           C  
ATOM   4348  O   LEU A 553      36.643 -44.745 -24.117  1.00 41.11           O  
ATOM   4349  CB  LEU A 553      37.005 -41.435 -23.237  1.00 40.80           C  
ATOM   4350  CG  LEU A 553      37.349 -42.018 -21.848  1.00 39.76           C  
ATOM   4351  CD1 LEU A 553      38.797 -42.519 -21.683  1.00 37.61           C  
ATOM   4352  CD2 LEU A 553      37.041 -40.983 -20.797  1.00 38.90           C  
ATOM   4353  N   ILE A 554      34.871 -43.382 -24.482  1.00 41.01           N  
ATOM   4354  CA  ILE A 554      33.889 -44.452 -24.402  1.00 40.85           C  
ATOM   4355  C   ILE A 554      34.045 -45.428 -25.571  1.00 41.09           C  
ATOM   4356  O   ILE A 554      33.850 -46.632 -25.427  1.00 41.51           O  
ATOM   4357  CB  ILE A 554      32.441 -43.903 -24.404  1.00 40.48           C  
ATOM   4358  CG1 ILE A 554      31.995 -43.542 -22.990  1.00 39.82           C  
ATOM   4359  CG2 ILE A 554      31.464 -44.944 -24.993  1.00 41.22           C  
ATOM   4360  CD1 ILE A 554      32.973 -42.639 -22.211  1.00 39.24           C  
ATOM   4361  N   CYS A 555      34.414 -44.904 -26.728  1.00 41.15           N  
ATOM   4362  CA  CYS A 555      34.401 -45.677 -27.958  1.00 41.01           C  
ATOM   4363  C   CYS A 555      35.564 -46.660 -28.071  1.00 41.47           C  
ATOM   4364  O   CYS A 555      35.379 -47.792 -28.513  1.00 41.99           O  
ATOM   4365  CB  CYS A 555      34.411 -44.711 -29.130  1.00 41.41           C  
ATOM   4366  SG  CYS A 555      34.277 -45.450 -30.737  1.00 37.73           S  
ATOM   4367  N   ASN A 556      36.754 -46.229 -27.674  1.00 41.55           N  
ATOM   4368  CA  ASN A 556      37.925 -47.097 -27.673  1.00 41.76           C  
ATOM   4369  C   ASN A 556      37.891 -48.122 -26.535  1.00 42.04           C  
ATOM   4370  O   ASN A 556      38.707 -49.046 -26.516  1.00 41.93           O  
ATOM   4371  CB  ASN A 556      39.201 -46.278 -27.502  1.00 41.71           C  
ATOM   4372  CG  ASN A 556      39.347 -45.152 -28.528  1.00 42.81           C  
ATOM   4373  OD1 ASN A 556      38.773 -45.181 -29.621  1.00 43.95           O  
ATOM   4374  ND2 ASN A 556      40.151 -44.165 -28.178  1.00 41.96           N  
ATOM   4375  N   ASN A 557      36.946 -47.958 -25.602  1.00 42.14           N  
ATOM   4376  CA  ASN A 557      36.970 -48.664 -24.302  1.00 42.25           C  
ATOM   4377  C   ASN A 557      35.687 -49.370 -23.874  1.00 42.15           C  
ATOM   4378  O   ASN A 557      35.678 -50.123 -22.894  1.00 42.58           O  
ATOM   4379  CB  ASN A 557      37.333 -47.676 -23.179  1.00 42.14           C  
ATOM   4380  CG  ASN A 557      38.761 -47.219 -23.260  1.00 42.53           C  
ATOM   4381  OD1 ASN A 557      39.684 -48.034 -23.216  1.00 44.94           O  
ATOM   4382  ND2 ASN A 557      38.960 -45.918 -23.409  1.00 41.10           N  
ATOM   4383  N   VAL A 558      34.584 -49.099 -24.547  1.00 42.25           N  
ATOM   4384  CA  VAL A 558      33.341 -49.760 -24.179  1.00 42.37           C  
ATOM   4385  C   VAL A 558      32.842 -50.518 -25.397  1.00 42.69           C  
ATOM   4386  O   VAL A 558      32.744 -49.967 -26.490  1.00 43.58           O  
ATOM   4387  CB  VAL A 558      32.280 -48.783 -23.675  1.00 42.16           C  
ATOM   4388  CG1 VAL A 558      31.184 -49.540 -22.990  1.00 42.03           C  
ATOM   4389  CG2 VAL A 558      32.897 -47.751 -22.712  1.00 42.41           C  
ATOM   4390  N   LYS A 559      32.568 -51.797 -25.221  1.00 42.62           N  
ATOM   4391  CA  LYS A 559      32.194 -52.634 -26.336  1.00 42.80           C  
ATOM   4392  C   LYS A 559      31.016 -52.034 -27.101  1.00 42.14           C  
ATOM   4393  O   LYS A 559      30.033 -51.561 -26.534  1.00 41.34           O  
ATOM   4394  CB  LYS A 559      31.887 -54.044 -25.844  1.00 43.31           C  
ATOM   4395  CG  LYS A 559      31.521 -55.039 -26.935  1.00 46.30           C  
ATOM   4396  CD  LYS A 559      31.411 -56.452 -26.309  1.00 50.04           C  
ATOM   4397  CE  LYS A 559      30.764 -57.487 -27.255  1.00 51.25           C  
ATOM   4398  NZ  LYS A 559      30.094 -58.559 -26.435  1.00 52.51           N  
ATOM   4399  N   GLY A 560      31.157 -52.035 -28.416  1.00 42.12           N  
ATOM   4400  CA  GLY A 560      30.120 -51.542 -29.316  1.00 41.96           C  
ATOM   4401  C   GLY A 560      30.290 -50.072 -29.654  1.00 41.54           C  
ATOM   4402  O   GLY A 560      29.570 -49.541 -30.478  1.00 42.21           O  
ATOM   4403  N   CYS A 561      31.247 -49.408 -29.035  1.00 40.83           N  
ATOM   4404  CA  CYS A 561      31.442 -47.985 -29.286  1.00 40.54           C  
ATOM   4405  C   CYS A 561      30.085 -47.244 -29.329  1.00 39.98           C  
ATOM   4406  O   CYS A 561      29.792 -46.474 -30.255  1.00 39.80           O  
ATOM   4407  CB  CYS A 561      32.241 -47.743 -30.568  1.00 40.43           C  
ATOM   4408  SG  CYS A 561      32.318 -45.966 -30.942  1.00 41.02           S  
ATOM   4409  N   PRO A 562      29.275 -47.457 -28.288  1.00 39.44           N  
ATOM   4410  CA  PRO A 562      27.979 -46.809 -28.091  1.00 39.29           C  
ATOM   4411  C   PRO A 562      28.077 -45.295 -28.178  1.00 38.95           C  
ATOM   4412  O   PRO A 562      29.101 -44.714 -27.856  1.00 39.32           O  
ATOM   4413  CB  PRO A 562      27.600 -47.214 -26.650  1.00 39.03           C  
ATOM   4414  CG  PRO A 562      28.925 -47.473 -25.990  1.00 38.84           C  
ATOM   4415  CD  PRO A 562      29.745 -48.125 -27.056  1.00 39.34           C  
ATOM   4416  N   PHE A 563      27.012 -44.649 -28.599  1.00 38.77           N  
ATOM   4417  CA  PHE A 563      27.049 -43.214 -28.658  1.00 38.84           C  
ATOM   4418  C   PHE A 563      26.856 -42.679 -27.260  1.00 38.98           C  
ATOM   4419  O   PHE A 563      25.900 -43.060 -26.585  1.00 38.70           O  
ATOM   4420  CB  PHE A 563      25.951 -42.674 -29.544  1.00 38.78           C  
ATOM   4421  CG  PHE A 563      25.686 -41.233 -29.324  1.00 38.54           C  
ATOM   4422  CD1 PHE A 563      26.248 -40.289 -30.134  1.00 40.22           C  
ATOM   4423  CD2 PHE A 563      24.898 -40.829 -28.288  1.00 40.22           C  
ATOM   4424  CE1 PHE A 563      25.997 -38.954 -29.931  1.00 42.85           C  
ATOM   4425  CE2 PHE A 563      24.646 -39.495 -28.064  1.00 41.90           C  
ATOM   4426  CZ  PHE A 563      25.189 -38.552 -28.890  1.00 42.07           C  
ATOM   4427  N   THR A 564      27.783 -41.828 -26.824  1.00 39.11           N  
ATOM   4428  CA  THR A 564      27.630 -41.104 -25.567  1.00 39.38           C  
ATOM   4429  C   THR A 564      27.824 -39.622 -25.721  1.00 39.68           C  
ATOM   4430  O   THR A 564      28.383 -39.116 -26.706  1.00 39.95           O  
ATOM   4431  CB  THR A 564      28.598 -41.537 -24.469  1.00 39.54           C  
ATOM   4432  OG1 THR A 564      28.049 -41.163 -23.191  1.00 39.90           O  
ATOM   4433  CG2 THR A 564      29.960 -40.875 -24.642  1.00 38.64           C  
ATOM   4434  N   SER A 565      27.361 -38.928 -24.697  1.00 39.72           N  
ATOM   4435  CA  SER A 565      27.316 -37.477 -24.716  1.00 39.70           C  
ATOM   4436  C   SER A 565      26.944 -37.021 -23.319  1.00 39.52           C  
ATOM   4437  O   SER A 565      26.488 -37.814 -22.492  1.00 38.44           O  
ATOM   4438  CB  SER A 565      26.300 -36.989 -25.737  1.00 39.32           C  
ATOM   4439  OG  SER A 565      25.666 -35.825 -25.282  1.00 39.09           O  
ATOM   4440  N   PHE A 566      27.160 -35.746 -23.058  1.00 39.71           N  
ATOM   4441  CA  PHE A 566      26.879 -35.206 -21.743  1.00 40.59           C  
ATOM   4442  C   PHE A 566      25.449 -34.723 -21.648  1.00 41.79           C  
ATOM   4443  O   PHE A 566      25.009 -34.253 -20.610  1.00 42.32           O  
ATOM   4444  CB  PHE A 566      27.837 -34.071 -21.401  1.00 40.14           C  
ATOM   4445  CG  PHE A 566      29.171 -34.546 -20.924  1.00 38.82           C  
ATOM   4446  CD1 PHE A 566      30.335 -33.873 -21.280  1.00 38.45           C  
ATOM   4447  CD2 PHE A 566      29.259 -35.674 -20.123  1.00 35.36           C  
ATOM   4448  CE1 PHE A 566      31.557 -34.330 -20.841  1.00 38.83           C  
ATOM   4449  CE2 PHE A 566      30.461 -36.130 -19.694  1.00 35.51           C  
ATOM   4450  CZ  PHE A 566      31.613 -35.475 -20.039  1.00 37.11           C  
ATOM   4451  N   ASN A 567      24.713 -34.841 -22.736  1.00 43.17           N  
ATOM   4452  CA  ASN A 567      23.363 -34.336 -22.744  1.00 44.02           C  
ATOM   4453  C   ASN A 567      22.419 -35.287 -23.412  1.00 44.63           C  
ATOM   4454  O   ASN A 567      22.795 -36.132 -24.224  1.00 44.83           O  
ATOM   4455  CB  ASN A 567      23.293 -32.949 -23.402  1.00 44.21           C  
ATOM   4456  CG  ASN A 567      23.650 -32.983 -24.860  1.00 44.49           C  
ATOM   4457  OD1 ASN A 567      22.788 -33.221 -25.701  1.00 47.07           O  
ATOM   4458  ND2 ASN A 567      24.919 -32.735 -25.178  1.00 43.22           N  
ATOM   4459  N   VAL A 568      21.175 -35.137 -23.019  1.00 45.60           N  
ATOM   4460  CA  VAL A 568      20.113 -35.941 -23.528  1.00 46.39           C  
ATOM   4461  C   VAL A 568      19.837 -35.593 -25.001  1.00 47.39           C  
ATOM   4462  O   VAL A 568      19.864 -34.424 -25.409  1.00 47.45           O  
ATOM   4463  CB  VAL A 568      18.883 -35.771 -22.620  1.00 46.56           C  
ATOM   4464  CG1 VAL A 568      17.589 -35.965 -23.411  1.00 47.17           C  
ATOM   4465  CG2 VAL A 568      18.983 -36.733 -21.419  1.00 45.43           C  
ATOM   4466  N   GLN A 569      19.628 -36.638 -25.797  1.00 48.68           N  
ATOM   4467  CA  GLN A 569      19.266 -36.518 -27.208  1.00 49.71           C  
ATOM   4468  C   GLN A 569      17.746 -36.377 -27.369  1.00 50.33           C  
ATOM   4469  O   GLN A 569      16.938 -36.309 -26.429  1.00 50.99           O  
ATOM   4470  CB  GLN A 569      19.716 -37.765 -27.988  1.00 50.14           C  
ATOM   4471  CG  GLN A 569      21.214 -38.103 -27.876  1.00 50.87           C  
ATOM   4472  CD  GLN A 569      22.093 -36.956 -28.333  1.00 50.74           C  
ATOM   4473  OE1 GLN A 569      22.023 -36.527 -29.494  1.00 50.60           O  
ATOM   4474  NE2 GLN A 569      22.933 -36.456 -27.425  1.00 49.62           N  
TER    4475      GLN A 569                                                      
HETATM17901  C1  NAG A 661      34.372   2.817   6.058  1.00 65.56           C  
HETATM17902  C2  NAG A 661      34.007   2.749   7.560  1.00 68.01           C  
HETATM17903  C3  NAG A 661      32.705   3.529   7.890  1.00 68.37           C  
HETATM17904  C4  NAG A 661      32.848   4.992   7.475  1.00 68.21           C  
HETATM17905  C5  NAG A 661      33.415   5.044   6.057  1.00 66.48           C  
HETATM17906  C6  NAG A 661      34.819   5.640   5.967  1.00 64.92           C  
HETATM17907  C7  NAG A 661      32.804   0.806   8.392  1.00 69.27           C  
HETATM17908  C8  NAG A 661      32.702   0.066   9.703  1.00 68.62           C  
HETATM17909  N2  NAG A 661      33.962   1.380   8.075  1.00 68.75           N  
HETATM17910  O3  NAG A 661      32.314   3.510   9.264  1.00 68.27           O  
HETATM17911  O4  NAG A 661      31.572   5.604   7.568  1.00 69.01           O  
HETATM17912  O5  NAG A 661      33.401   3.716   5.542  1.00 67.58           O  
HETATM17913  O6  NAG A 661      34.947   6.286   4.714  1.00 62.25           O  
HETATM17914  O7  NAG A 661      31.844   0.889   7.627  1.00 69.84           O  
HETATM17915  C1  NAG A 671      48.882 -28.942   9.139  1.00 43.64           C  
HETATM17916  C2  NAG A 671      50.016 -29.733   9.796  1.00 44.23           C  
HETATM17917  C3  NAG A 671      49.457 -30.808  10.726  1.00 46.35           C  
HETATM17918  C4  NAG A 671      48.496 -30.162  11.721  1.00 48.60           C  
HETATM17919  C5  NAG A 671      47.462 -29.367  10.937  1.00 45.54           C  
HETATM17920  C6  NAG A 671      46.437 -28.760  11.869  1.00 44.61           C  
HETATM17921  C7  NAG A 671      52.251 -30.172   8.814  1.00 44.38           C  
HETATM17922  C8  NAG A 671      52.928 -30.821   7.640  1.00 42.22           C  
HETATM17923  N2  NAG A 671      50.896 -30.283   8.790  1.00 44.83           N  
HETATM17924  O3  NAG A 671      50.485 -31.424  11.469  1.00 44.97           O  
HETATM17925  O4  NAG A 671      47.828 -31.170  12.439  1.00 54.04           O  
HETATM17926  O5  NAG A 671      48.103 -28.359  10.178  1.00 43.63           O  
HETATM17927  O6  NAG A 671      47.120 -27.900  12.741  1.00 42.85           O  
HETATM17928  O7  NAG A 671      52.944 -29.618   9.693  1.00 40.69           O  
HETATM17929  C1  NAG A 672      48.008 -31.237  13.865  1.00 58.62           C  
HETATM17930  C2  NAG A 672      47.178 -32.429  14.292  1.00 60.98           C  
HETATM17931  C3  NAG A 672      47.057 -32.421  15.818  1.00 62.86           C  
HETATM17932  C4  NAG A 672      48.424 -32.670  16.462  1.00 63.78           C  
HETATM17933  C5  NAG A 672      49.530 -31.911  15.682  1.00 62.91           C  
HETATM17934  C6  NAG A 672      50.855 -32.674  15.719  1.00 62.46           C  
HETATM17935  C7  NAG A 672      45.048 -31.474  13.601  1.00 58.54           C  
HETATM17936  C8  NAG A 672      43.759 -31.643  12.854  1.00 55.41           C  
HETATM17937  N2  NAG A 672      45.921 -32.456  13.533  1.00 60.66           N  
HETATM17938  O3  NAG A 672      46.112 -33.377  16.238  1.00 63.45           O  
HETATM17939  O4  NAG A 672      48.357 -32.111  17.766  1.00 68.44           O  
HETATM17940  O5  NAG A 672      49.318 -31.535  14.305  1.00 61.71           O  
HETATM17941  O6  NAG A 672      51.933 -31.748  15.745  1.00 60.65           O  
HETATM17942  O7  NAG A 672      45.309 -30.494  14.280  1.00 59.19           O  
HETATM17943  C1  NAG A 673      48.485 -32.872  19.021  1.00 72.41           C  
HETATM17944  C2  NAG A 673      48.727 -34.376  18.857  1.00 73.63           C  
HETATM17945  C3  NAG A 673      48.853 -34.982  20.271  1.00 74.44           C  
HETATM17946  C4  NAG A 673      50.053 -34.352  20.992  1.00 73.72           C  
HETATM17947  C5  NAG A 673      49.859 -32.847  21.137  1.00 72.98           C  
HETATM17948  C6  NAG A 673      51.140 -32.207  21.709  1.00 71.67           C  
HETATM17949  C7  NAG A 673      47.028 -36.132  18.592  1.00 75.31           C  
HETATM17950  C8  NAG A 673      47.264 -37.416  17.825  1.00 73.96           C  
HETATM17951  N2  NAG A 673      47.630 -35.014  18.136  1.00 74.70           N  
HETATM17952  O3  NAG A 673      49.033 -36.387  20.248  1.00 74.53           O  
HETATM17953  O4  NAG A 673      50.278 -34.931  22.260  1.00 73.54           O  
HETATM17954  O5  NAG A 673      49.489 -32.270  19.872  1.00 73.70           O  
HETATM17955  O6  NAG A 673      51.375 -32.575  23.057  1.00 68.95           O  
HETATM17956  O7  NAG A 673      46.309 -36.125  19.602  1.00 74.55           O  
HETATM17957  C1  NAG A 681      21.828 -55.137  -6.152  1.00 67.62           C  
HETATM17958  C2  NAG A 681      20.615 -55.364  -5.255  1.00 69.49           C  
HETATM17959  C3  NAG A 681      19.833 -56.620  -5.681  1.00 70.30           C  
HETATM17960  C4  NAG A 681      19.609 -56.705  -7.185  1.00 70.23           C  
HETATM17961  C5  NAG A 681      20.999 -56.603  -7.794  1.00 70.16           C  
HETATM17962  C6  NAG A 681      21.018 -56.954  -9.282  1.00 70.20           C  
HETATM17963  C7  NAG A 681      20.909 -54.561  -2.923  1.00 70.03           C  
HETATM17964  C8  NAG A 681      21.815 -54.698  -1.724  1.00 69.32           C  
HETATM17965  N2  NAG A 681      21.071 -55.496  -3.874  1.00 69.86           N  
HETATM17966  O3  NAG A 681      18.575 -56.656  -5.057  1.00 71.46           O  
HETATM17967  O4  NAG A 681      18.933 -57.903  -7.548  1.00 70.26           O  
HETATM17968  O5  NAG A 681      21.468 -55.290  -7.519  1.00 68.85           O  
HETATM17969  O6  NAG A 681      21.228 -55.799 -10.059  1.00 69.86           O  
HETATM17970  O7  NAG A 681      20.086 -53.636  -2.983  1.00 69.26           O  
HETATM17971  CHA HEM A 605      30.076 -35.247  -0.668  1.00 42.32           C  
HETATM17972  CHB HEM A 605      26.821 -38.738  -1.285  1.00 38.12           C  
HETATM17973  CHC HEM A 605      26.731 -37.839  -6.060  1.00 40.13           C  
HETATM17974  CHD HEM A 605      29.333 -33.815  -5.271  1.00 40.89           C  
HETATM17975  C1A HEM A 605      29.236 -36.299  -0.456  1.00 42.44           C  
HETATM17976  C2A HEM A 605      29.072 -36.960   0.809  1.00 45.44           C  
HETATM17977  C3A HEM A 605      28.178 -37.948   0.627  1.00 42.47           C  
HETATM17978  C4A HEM A 605      27.747 -37.904  -0.739  1.00 39.35           C  
HETATM17979  CMA HEM A 605      27.648 -38.953   1.660  1.00 40.08           C  
HETATM17980  CAA HEM A 605      29.838 -36.582   2.094  1.00 49.41           C  
HETATM17981  CBA HEM A 605      30.469 -37.872   2.620  1.00 54.78           C  
HETATM17982  CGA HEM A 605      31.902 -37.634   3.024  1.00 59.03           C  
HETATM17983  O1A HEM A 605      32.535 -36.704   2.428  1.00 62.26           O  
HETATM17984  O2A HEM A 605      32.384 -38.380   3.934  1.00 60.04           O  
HETATM17985  C1B HEM A 605      26.598 -38.862  -2.632  1.00 38.85           C  
HETATM17986  C2B HEM A 605      25.949 -39.992  -3.244  1.00 38.57           C  
HETATM17987  C3B HEM A 605      25.915 -39.747  -4.553  1.00 39.93           C  
HETATM17988  C4B HEM A 605      26.548 -38.451  -4.826  1.00 39.83           C  
HETATM17989  CMB HEM A 605      25.394 -41.238  -2.502  1.00 36.85           C  
HETATM17990  CAB HEM A 605      25.303 -40.698  -5.604  1.00 39.15           C  
HETATM17991  CBB HEM A 605      25.893 -40.726  -6.800  1.00 39.83           C  
HETATM17992  C1C HEM A 605      27.398 -36.647  -6.273  1.00 40.64           C  
HETATM17993  C2C HEM A 605      27.498 -35.917  -7.528  1.00 41.03           C  
HETATM17994  C3C HEM A 605      28.212 -34.811  -7.319  1.00 40.33           C  
HETATM17995  C4C HEM A 605      28.599 -34.789  -5.921  1.00 39.58           C  
HETATM17996  CMC HEM A 605      26.887 -36.331  -8.879  1.00 39.52           C  
HETATM17997  CAC HEM A 605      28.543 -33.763  -8.406  1.00 39.73           C  
HETATM17998  CBC HEM A 605      29.711 -33.137  -8.369  1.00 39.77           C  
HETATM17999  C1D HEM A 605      29.896 -33.921  -4.012  1.00 39.70           C  
HETATM18000  C2D HEM A 605      31.079 -33.225  -3.548  1.00 39.70           C  
HETATM18001  C3D HEM A 605      31.319 -33.700  -2.106  1.00 40.32           C  
HETATM18002  C4D HEM A 605      30.243 -34.610  -1.861  1.00 41.25           C  
HETATM18003  CMD HEM A 605      31.917 -32.232  -4.355  1.00 38.45           C  
HETATM18004  CAD HEM A 605      32.414 -33.309  -1.084  1.00 39.85           C  
HETATM18005  CBD HEM A 605      33.320 -34.483  -0.698  1.00 38.97           C  
HETATM18006  CGD HEM A 605      34.594 -33.956  -0.071  1.00 37.89           C  
HETATM18007  O1D HEM A 605      34.580 -32.819   0.441  1.00 37.40           O  
HETATM18008  O2D HEM A 605      35.649 -34.626  -0.070  1.00 36.98           O  
HETATM18009  NA  HEM A 605      28.411 -36.883  -1.381  1.00 39.79           N  
HETATM18010  NB  HEM A 605      26.962 -37.943  -3.616  1.00 39.54           N  
HETATM18011  NC  HEM A 605      28.080 -35.914  -5.315  1.00 39.86           N  
HETATM18012  ND  HEM A 605      29.441 -34.730  -2.990  1.00 39.83           N  
HETATM18013 FE   HEM A 605      28.200 -36.220  -3.273  1.00 39.57          FE  
HETATM18014  S1  CEL A 682      25.931 -21.467 -17.155  1.00 43.78           S  
HETATM18015  C15 CEL A 682      27.679 -21.706 -17.131  1.00 41.41           C  
HETATM18016  C14 CEL A 682      28.218 -22.829 -16.556  1.00 39.70           C  
HETATM18017  C13 CEL A 682      29.584 -22.964 -16.543  1.00 39.68           C  
HETATM18018  C12 CEL A 682      30.341 -21.967 -17.109  1.00 39.92           C  
HETATM18019  C17 CEL A 682      29.796 -20.853 -17.697  1.00 40.26           C  
HETATM18020  C16 CEL A 682      28.434 -20.714 -17.707  1.00 40.98           C  
HETATM18021  N2  CEL A 682      31.724 -22.006 -17.132  1.00 40.07           N  
HETATM18022  C3  CEL A 682      32.622 -22.574 -16.260  1.00 40.53           C  
HETATM18023  C5  CEL A 682      32.417 -23.237 -14.985  1.00 39.27           C  
HETATM18024  C10 CEL A 682      31.570 -22.735 -14.016  1.00 37.27           C  
HETATM18025  C9  CEL A 682      31.446 -23.390 -12.819  1.00 37.20           C  
HETATM18026  C8  CEL A 682      32.170 -24.541 -12.587  1.00 37.91           C  
HETATM18027  C11 CEL A 682      32.056 -25.290 -11.306  1.00 35.46           C  
HETATM18028  C7  CEL A 682      33.023 -25.030 -13.549  1.00 38.04           C  
HETATM18029  C6  CEL A 682      33.152 -24.373 -14.743  1.00 38.09           C  
HETATM18030  C2  CEL A 682      33.843 -22.337 -16.837  1.00 41.52           C  
HETATM18031  C1  CEL A 682      33.589 -21.637 -18.031  1.00 41.45           C  
HETATM18032  C4  CEL A 682      34.554 -21.135 -19.002  1.00 43.00           C  
HETATM18033  F3  CEL A 682      34.560 -21.752 -20.210  1.00 43.04           F  
HETATM18034  F2  CEL A 682      34.302 -19.828 -19.223  1.00 45.98           F  
HETATM18035  F1  CEL A 682      35.816 -21.214 -18.544  1.00 43.55           F  
HETATM18036  N1  CEL A 682      32.290 -21.424 -18.201  1.00 41.09           N  
HETATM18037  N3  CEL A 682      25.378 -22.226 -18.605  1.00 42.37           N  
HETATM18038  O2  CEL A 682      25.772 -20.039 -17.291  1.00 45.34           O  
HETATM18039  O1  CEL A 682      25.436 -22.106 -15.949  1.00 45.63           O  
HETATM18040  C1  BOG A 703      10.599 -33.054   5.655  1.00 46.27           C  
HETATM18041  O1  BOG A 703       9.575 -32.273   5.045  1.00 47.31           O  
HETATM18042  C2  BOG A 703      10.214 -33.440   7.080  1.00 46.17           C  
HETATM18043  O2  BOG A 703      10.205 -32.265   7.893  1.00 46.37           O  
HETATM18044  C3  BOG A 703      11.135 -34.496   7.699  1.00 45.21           C  
HETATM18045  O3  BOG A 703      10.459 -35.111   8.809  1.00 43.26           O  
HETATM18046  C4  BOG A 703      11.547 -35.549   6.667  1.00 44.70           C  
HETATM18047  O4  BOG A 703      12.702 -36.260   7.107  1.00 43.15           O  
HETATM18048  C5  BOG A 703      11.889 -34.910   5.337  1.00 44.99           C  
HETATM18049  O5  BOG A 703      10.735 -34.241   4.904  1.00 45.53           O  
HETATM18050  C6  BOG A 703      12.249 -35.948   4.291  1.00 47.03           C  
HETATM18051  O6  BOG A 703      11.191 -36.919   4.192  1.00 48.35           O  
HETATM18052  C1' BOG A 703      10.094 -31.211   4.237  1.00 48.79           C  
HETATM18053  C2' BOG A 703       9.173 -30.883   3.060  1.00 48.68           C  
HETATM18054  C3' BOG A 703       8.999 -32.141   2.212  1.00 50.10           C  
HETATM18055  C4' BOG A 703       8.815 -31.864   0.721  1.00 49.99           C  
HETATM18056  C5' BOG A 703       9.128 -33.107  -0.112  1.00 50.66           C  
HETATM18057  C6' BOG A 703       7.979 -34.109  -0.211  1.00 50.61           C  
HETATM18058  C7' BOG A 703       8.020 -34.893  -1.530  1.00 51.11           C  
HETATM18059  C8' BOG A 703       9.317 -35.660  -1.801  1.00 50.40           C  
HETATM18497  O   HOH A   3      58.983 -34.568 -14.300  1.00 40.04           O  
HETATM18498  O   HOH A   4      45.932 -49.149  -0.002  1.00 35.22           O  
HETATM18499  O   HOH A   5      42.450 -44.112  -0.154  1.00 43.52           O  
HETATM18500  O   HOH A   6      37.922 -39.063   0.263  1.00 26.47           O  
HETATM18501  O   HOH A   7      32.864 -37.758  -0.220  1.00 38.66           O  
HETATM18502  O   HOH A   8      21.461 -34.893   9.180  1.00 31.41           O  
HETATM18503  O   HOH A   9      19.058 -34.721   7.959  1.00 31.32           O  
HETATM18504  O   HOH A  10      20.674 -33.564  11.955  1.00 38.17           O  
HETATM18505  O   HOH A  11      25.810 -22.775   5.066  1.00 32.93           O  
HETATM18506  O   HOH A  12      24.843 -13.791  11.324  1.00 39.85           O  
HETATM18507  O   HOH A  13      12.982 -10.076  -0.279  1.00 23.88           O  
HETATM18508  O   HOH A  14      18.196 -26.635  -6.432  1.00 36.25           O  
HETATM18509  O   HOH A  15      34.680 -30.167   3.941  1.00 37.53           O  
HETATM18510  O   HOH A  16      36.183 -28.183 -12.586  1.00 21.43           O  
HETATM18511  O   HOH A 606      52.618 -27.004 -10.904  1.00 25.56           O  
HETATM18512  O   HOH A 607      50.988 -26.495  -7.318  1.00 22.84           O  
HETATM18513  O   HOH A 608      53.683 -25.778  -6.545  1.00 34.67           O  
HETATM18514  O   HOH A 609      46.457 -21.590  -6.421  1.00 20.18           O  
HETATM18515  O   HOH A 610      44.340 -18.925  -1.132  1.00 24.97           O  
HETATM18516  O   HOH A 611      44.995  -7.801  12.305  1.00 39.48           O  
HETATM18517  O   HOH A 612      43.404  -7.974  15.493  1.00 36.63           O  
HETATM18518  O   HOH A 613      48.219 -25.561  11.244  1.00 35.44           O  
HETATM18519  O   HOH A 614      40.812 -24.756   5.175  1.00 26.19           O  
HETATM18520  O   HOH A 615      37.883 -27.543   9.349  1.00 32.27           O  
HETATM18521  O   HOH A 616      42.724 -41.552  -4.376  1.00 17.24           O  
HETATM18522  O   HOH A 617      42.104 -47.206 -10.452  1.00 23.06           O  
HETATM18523  O   HOH A 618      46.123 -29.842 -11.765  1.00 26.90           O  
HETATM18524  O   HOH A 619      50.176 -23.184 -20.498  1.00 42.52           O  
HETATM18525  O   HOH A 620      58.120 -26.784 -16.508  1.00 35.91           O  
HETATM18526  O   HOH A 621      53.599 -39.997 -14.598  1.00 22.31           O  
HETATM18527  O   HOH A 622      50.154 -35.511  -6.933  1.00 27.87           O  
HETATM18528  O   HOH A 623      53.700 -31.096 -32.066  1.00 42.36           O  
HETATM18529  O   HOH A 624      37.102  -8.661 -19.540  1.00 41.31           O  
HETATM18530  O   HOH A 625      33.579 -12.644 -16.054  1.00 38.65           O  
HETATM18531  O   HOH A 626      23.528 -20.556  -8.639  1.00 31.11           O  
HETATM18532  O   HOH A 627      10.450 -29.309  -6.256  1.00 22.41           O  
HETATM18533  O   HOH A 628      12.340 -39.150   4.453  1.00 36.34           O  
