# Supplementary material for: A Practical Perspective: The Effect of Ligand Conformers on the Negative Image-Based Screening
Source: Int J Mol Sci. 2019 Jun 6;20(11):2779. doi: 10.3390/ijms20112779 (PMC6600450; doi:10.3390/ijms20112779)
Supplement: Supplementary file 1 [file ijms-20-02779-s001.zip › ijms-520765-supplementary-2/PDB_structures/3ln1_cox2_A_H.pdb]

USER  MOD reduce.3.24.130724 H: found=0, std=0, add=4524, rem=0, adj=139
HEADER    OXIDOREDUCTASE                          01-FEB-10   3LN1
COMPND   7 PROTEIN, MACROPHAGE ACTIVATION-ASSOCIATED MARKER PROTEIN P71/73, PES
SOURCE   4 ORGANISM_TAXID: 10090;
EXPDTA    X-RAY DIFFRACTION
REMARK   3   FREE R VALUE TEST SET SELECTION  : RANDOM
REMARK   3   FREE R VALUE                     : 0.264
REMARK   3   FREE R VALUE TEST SET SIZE   (%) : 10.100
REMARK   3   FREE R VALUE TEST SET COUNT      : 8910
REMARK   3   PROTEIN ATOMS            : 17896
REMARK   3   NUCLEIC ACID ATOMS       : 0
REMARK   3   SOLVENT ATOMS            : 111
REMARK   3   MEAN B VALUE      (OVERALL, A**2) : 40.35
REMARK   3   OVERALL ANISOTROPIC B VALUE.
REMARK   3   TORSION ANGLES, PERIOD 1    (DEGREES):  2204 ; 5.546 ; 5.000
REMARK   3   TORSION ANGLES, PERIOD 2    (DEGREES):   896 ;38.964 ;24.107
REMARK   3   TORSION ANGLES, PERIOD 3    (DEGREES):  3104 ;18.215 ;15.000
REMARK   3   TORSION ANGLES, PERIOD 4    (DEGREES):    92 ;17.638 ;15.000
REMARK   3  NCS RESTRAINTS STATISTICS
REMARK 200 EXPERIMENTAL DETAILS
REMARK 200  DATE OF DATA COLLECTION        : 11-APR-00
REMARK 200  MONOCHROMATIC OR LAUE    (M/L) : M
REMARK 200  MONOCHROMATOR                  : NULL
REMARK 280 CRYSTALLIZATION CONDITIONS: VAPOR DIFFUSION, HANGING DROP
REMARK 300 GENERATED ASSEMBLY INFORMATION FOR THE STRUCTURE IN
REMARK 350 MOLECULE CAN BE GENERATED BY APPLYING BIOMT TRANSFORMATIONS
REMARK 500 STANDARD TABLE:
REMARK 500 EXPECTED VALUES PROTEIN: ENGH AND HUBER, 1999
REMARK 500 EXPECTED VALUES NUCLEIC ACID: CLOWNEY ET AL 1996
REMARK 500 STANDARD TABLE:
REMARK 500 EXPECTED VALUES: GJ KLEYWEGT AND TA JONES (1996). PHI/PSI-
REMARK 500 CHOLOGY: RAMACHANDRAN REVISITED. STRUCTURE 4, 1395 - 1400
SEQRES   1 A  587  ALA ASN PRO CYS CYS SER ASN PRO CYS GLN ASN ARG GLY
SEQRES  32 A  587  ALA GLY GLY ARG ASN VAL PRO ILE ALA VAL GLN ALA VAL
SEQRES  33 A  587  ALA LYS ALA SER ILE ASP GLN SER ARG GLU MET LYS TYR
SEQRES  44 A  587  ALA THR ILE ASN ALA SER ALA SER HIS SER ARG LEU ASP
SEQRES   1 B  587  ALA ASN PRO CYS CYS SER ASN PRO CYS GLN ASN ARG GLY
SEQRES  32 B  587  ALA GLY GLY ARG ASN VAL PRO ILE ALA VAL GLN ALA VAL
SEQRES  33 B  587  ALA LYS ALA SER ILE ASP GLN SER ARG GLU MET LYS TYR
SEQRES  44 B  587  ALA THR ILE ASN ALA SER ALA SER HIS SER ARG LEU ASP
SEQRES   1 C  587  ALA ASN PRO CYS CYS SER ASN PRO CYS GLN ASN ARG GLY
SEQRES  32 C  587  ALA GLY GLY ARG ASN VAL PRO ILE ALA VAL GLN ALA VAL
SEQRES  33 C  587  ALA LYS ALA SER ILE ASP GLN SER ARG GLU MET LYS TYR
SEQRES  44 C  587  ALA THR ILE ASN ALA SER ALA SER HIS SER ARG LEU ASP
SEQRES   1 D  587  ALA ASN PRO CYS CYS SER ASN PRO CYS GLN ASN ARG GLY
SEQRES  32 D  587  ALA GLY GLY ARG ASN VAL PRO ILE ALA VAL GLN ALA VAL
SEQRES  33 D  587  ALA LYS ALA SER ILE ASP GLN SER ARG GLU MET LYS TYR
SEQRES  44 D  587  ALA THR ILE ASN ALA SER ALA SER HIS SER ARG LEU ASP
SHEET    1   A 2 GLU A  31  SER A  34  0
SHEET    2   A 2 TYR A  40  ASP A  43 -1  O  LYS A  41   N  MET A  33
SHEET    1   B 2 PHE A  49  TYR A  50  0
SHEET    2   B 2 THR A  56  PRO A  57 -1  O  THR A  56   N  TYR A  50
SHEET    1   C 2 TYR A 116  ASN A 117  0
SHEET    2   C 2 THR A 135  ARG A 136 -1  O  ARG A 136   N  TYR A 116
SHEET    1   D 2 GLN A 241  ILE A 243  0
SHEET    2   D 2 GLU A 246  TYR A 248 -1  O  TYR A 248   N  GLN A 241
SHEET    1   E 2 PHE A 381  ILE A 383  0
SHEET    2   E 2 GLN A 386  TYR A 388 -1  O  TYR A 388   N  PHE A 381
LINK         O4  NAG A 671                 C1  NAG A 672     1555   1555  1.44
LINK         ND2 ASN A 130                 C1  NAG A 671     1555   1555  1.44
LINK         ND2 ASN A 396                 C1  NAG A 681     1555   1555  1.45
LINK         ND2 ASN A  53                 C1  NAG A 661     1555   1555  1.47
LINK         O4  NAG A 672                 C1  NAG A 673     1555   1555  1.47
LINK         NE2 HIS A 374                FE   HEM A 605     1555   1555  2.05
USER  MOD -----------------------------------------------------------------
USER  MOD scores for adjustable sidechains, with "set" totals for H,N and Q
USER  MOD "o" means original, "f" means flipped, "180deg" is methyl default
USER  MOD "!" flags a clash with an overlap of 0.40A or greater
USER  MOD flip categories: "K"=keep, "C"=clashes, "X"=uncertain, "F"=flip
USER  MOD NoAdj-H: A  53 ASNHD21 : A  53 ASN ND2 : A 661 NAG C1  :(H bumps)
USER  MOD NoAdj-H: A 130 ASNHD21 : A 130 ASN ND2 : A 671 NAG C1  :(H bumps)
USER  MOD NoAdj-H: A 374 HIS HE2 : A 374 HIS NE2 : A 605 HEMFE   :(H bumps)
USER  MOD NoAdj-H: A 396 ASNHD21 : A 396 ASN ND2 : A 681 NAG C1  :(H bumps)
USER  MOD Set 1.1: A 529 GLN     :      amide:sc=   -2.74! C(o=-2.6!,f=-6.4!)
USER  MOD Set 1.2: A 532 LYS NZ  :NH3+   -161:sc=   0.183   (180deg=0)
USER  MOD Set 2.1: A 521 MET CE  :methyl -177:sc= -0.0563   (180deg=-0.0889)
USER  MOD Set 2.2: A 526 CYS SG  :   rot -150:sc=       0
USER  MOD Set 3.1: A 112 SER OG  :   rot   94:sc=  -0.183
USER  MOD Set 3.2: A 518 LYS NZ  :NH3+   -122:sc=  -0.568   (180deg=-1.25!)
USER  MOD Set 4.1: A  27 GLN     :      amide:sc=    1.04  K(o=1,f=-0.48)
USER  MOD Set 4.2: A 454 LYS NZ  :NH3+    180:sc=       0   (180deg=0)
USER  MOD Set 5.1: A 160 SER OG  :   rot -167:sc=   0.987
USER  MOD Set 5.2: A 435 LYS NZ  :NH3+   -117:sc=   0.782   (180deg=-0.0498)
USER  MOD Set 6.1: A 431 GLN     :      amide:sc=   -0.29  K(o=-0.29,f=-0.8)
USER  MOD Set 6.2: A 703 BOG O4  :   rot  150:sc=       0
USER  MOD Set 7.1: A 183 MET CE  :methyl -110:sc=  -0.754   (180deg=-0.334)
USER  MOD Set 7.2: A 286 MET CE  :methyl  139:sc=    -8.4!  (180deg=-12.6!)
USER  MOD Set 7.3: A 287 TYR OH  :   rot  177:sc=    1.22
USER  MOD Set 7.4: A 413 THR OG1 :   rot   84:sc=    1.78
USER  MOD Set 7.5: A 564 THR OG1 :   rot   48:sc=   0.383
USER  MOD Set 8.1: A 407 GLN     :      amide:sc=   -4.03! C(o=-3.6!,f=-3.7!)
USER  MOD Set 8.2: A 411 SER OG  :   rot   89:sc=    0.43
USER  MOD Set 9.1: A 388 TYR OH  :   rot -158:sc=   -0.11
USER  MOD Set 9.2: A 403 HIS     :     no HE2:sc=   0.539  K(o=0.43,f=-8.6!)
USER  MOD Set10.1: A 380 THR OG1 :   rot   93:sc=   0.781
USER  MOD Set10.2: A 382 ASN     :      amide:sc=  -0.199  K(o=0.58,f=-1.7!)
USER  MOD Set11.1: A 134 TYR OH  :   rot -161:sc=   0.302
USER  MOD Set11.2: A 198 THR OG1 :   rot  130:sc=     1.7
USER  MOD Set11.3: A 368 ASN     :      amide:sc=   0.671  K(o=0.33,f=-8.5!)
USER  MOD Set11.4: A 372 HIS     :     no HD1:sc=   -2.77! C(o=0.33!,f=-4.7!)
USER  MOD Set11.5: A 437 SER OG  :   rot   72:sc=   0.442
USER  MOD Set11.6: A 605 HEM CMD :methyl  -30:sc= -0.0141   (180deg=-0.0173)
USER  MOD Set12.1: A 365 SER OG  :   rot  180:sc=    1.09
USER  MOD Set12.2: A 369 THR OG1 :   rot  131:sc=    1.15
USER  MOD Set12.3: A 444 MET CE  :methyl  180:sc=       0   (180deg=0)
USER  MOD Set12.4: A 446 TYR OH  :   rot    8:sc=    2.26
USER  MOD Set13.1: A 354 ASN     :      amide:sc=   -1.22! C(o=-1.3!,f=-5.2!)
USER  MOD Set13.2: A 355 GLN     :      amide:sc= -0.0764  X(o=-1.3,f=-1.6)
USER  MOD Set14.1: A  96 SER OG  :   rot   86:sc=  0.0204
USER  MOD Set14.2: A 346 LYS NZ  :NH3+   -175:sc=    0.47   (180deg=0.458)
USER  MOD Set15.1: A 180 SER OG  :   rot  101:sc=    2.15
USER  MOD Set15.2: A 337 HIS     :     no HD1:sc=   0.986  K(o=3.1,f=-4.7!)
USER  MOD Set16.1: A 334 TYR OH  :   rot -115:sc=  -0.334
USER  MOD Set16.2: A 371 TYR OH  :   rot -179:sc=    1.14
USER  MOD Set17.1: A 299 CYS SG  :   rot   -3:sc=    0.36
USER  MOD Set17.2: A 318 SER OG  :   rot   86:sc=     1.6
USER  MOD Set18.1: A 220 TYR OH  :   rot  -40:sc=    1.01
USER  MOD Set18.2: A 295 HIS     :     no HD1:sc=    1.15  K(o=2.3,f=-11!)
USER  MOD Set18.3: A 296 ASN     :      amide:sc=   0.131  K(o=2.3,f=-6.1!)
USER  MOD Set19.1: A 261 TYR OH  :   rot   -6:sc=   0.698
USER  MOD Set19.2: A 285 MET CE  :methyl  170:sc=   -8.89!  (180deg=-8.96!)
USER  MOD Set20.1: A 197 LYS NZ  :NH3+    167:sc=  -0.712!  (180deg=-2.73!)
USER  MOD Set20.2: A 217 ASN     :      amide:sc=     3.4  K(o=2.7,f=-9.3)
USER  MOD Set21.1: A 192 THR OG1 :   rot  -69:sc=    1.38
USER  MOD Set21.2: A 193 HIS     :     no HE2:sc=  -0.428  K(o=0.95,f=-1)
USER  MOD Set22.1: A 119 HIS     :     no HD1:sc=   0.351  K(o=2.9,f=-2.3!)
USER  MOD Set22.2: A 133 TYR OH  :   rot  174:sc=    2.56
USER  MOD Set23.1: A 108 TYR OH  :   rot  180:sc=  0.0798
USER  MOD Set23.2: A 457 SER OG  :   rot  167:sc=  0.0822
USER  MOD Set24.1: A  79 THR OG1 :   rot  -73:sc=   0.323
USER  MOD Set24.2: A  80 HIS     :     no HE2:sc=   -1.59  K(o=-1.3,f=-6!)
USER  MOD Set25.1: A  70 THR OG1 :   rot  180:sc=   0.197
USER  MOD Set25.2: A  73 THR OG1 :   rot   77:sc=   0.193
USER  MOD Single : A  19 ASN     :      amide:sc=  0.0375  K(o=0.038,f=-4.3!)
USER  MOD Single : A  23 SER OG  :   rot  180:sc=-0.00863
USER  MOD Single : A  24 ASN     :      amide:sc=       0  X(o=0,f=0)
USER  MOD Single : A  28 ASN     :FLIP  amide:sc=  -0.326  F(o=-1.1,f=-0.33)
USER  MOD Single : A  33 MET CE  :methyl -120:sc=       0   (180deg=-0.238)
USER  MOD Single : A  34 SER OG  :   rot -166:sc=    1.55
USER  MOD Single : A  35 THR OG1 :   rot   67:sc=   0.441
USER  MOD Single : A  39 GLN     :      amide:sc=       0  X(o=0,f=-0.16)
USER  MOD Single : A  40 TYR OH  :   rot   33:sc=    1.58
USER  MOD Single : A  41 LYS NZ  :NH3+    180:sc=       0   (180deg=0)
USER  MOD Single : A  45 THR OG1 :   rot   98:sc=    1.14
USER  MOD Single : A  47 THR OG1 :   rot  -77:sc=    1.36
USER  MOD Single : A  50 TYR OH  :   rot  180:sc=       0
USER  MOD Single : A  55 THR OG1 :   rot  180:sc= 0.00133
USER  MOD Single : A  56 THR OG1 :   rot  180:sc=       0
USER  MOD Single : A  61 THR OG1 :   rot  167:sc=     1.2
USER  MOD Single : A  64 LYS NZ  :NH3+    180:sc=       0   (180deg=0)
USER  MOD Single : A  68 LYS NZ  :NH3+    163:sc= -0.0337   (180deg=-0.286)
USER  MOD Single : A  72 ASN     :      amide:sc=   0.171  K(o=0.17,f=-1.7)
USER  MOD Single : A  75 HIS     :     no HD1:sc=  -0.825  X(o=-0.83,f=-1)
USER  MOD Single : A  76 TYR OH  :   rot  180:sc=       0
USER  MOD Single : A  82 LYS NZ  :NH3+    180:sc=       0   (180deg=0)
USER  MOD Single : A  86 ASN     :      amide:sc=       0  X(o=0,f=0)
USER  MOD Single : A  89 ASN     :      amide:sc=   0.845  K(o=0.84,f=-4.6!)
USER  MOD Single : A  90 ASN     :      amide:sc=   -0.52  X(o=-0.52,f=-0.23)
USER  MOD Single : A  99 MET CE  :methyl -126:sc=  -0.357   (180deg=-4.74!)
USER  MOD Single : A 100 LYS NZ  :NH3+    180:sc=       0   (180deg=0)
USER  MOD Single : A 101 TYR OH  :   rot  180:sc=       0
USER  MOD Single : A 104 THR OG1 :   rot  -80:sc=    1.01
USER  MOD Single : A 105 SER OG  :   rot  -84:sc=  0.0749
USER  MOD Single : A 107 SER OG  :   rot  180:sc=       0
USER  MOD Single : A 115 THR OG1 :   rot  118:sc=   0.773
USER  MOD Single : A 116 TYR OH  :   rot  180:sc=       0
USER  MOD Single : A 117 ASN     :      amide:sc=   -1.24  K(o=-1.2,f=-8.3!)
USER  MOD Single : A 120 TYR OH  :   rot  180:sc=       0
USER  MOD Single : A 122 TYR OH  :   rot  180:sc=       0
USER  MOD Single : A 123 LYS NZ  :NH3+   -127:sc=   0.347   (180deg=-1.86!)
USER  MOD Single : A 124 SER OG  :   rot -147:sc=    0.68
USER  MOD Single : A 129 SER OG  :   rot  -78:sc=   0.848
USER  MOD Single : A 132 SER OG  :   rot  180:sc=       0
USER  MOD Single : A 135 THR OG1 :   rot   19:sc=    1.67
USER  MOD Single : A 147 THR OG1 :   rot  161:sc=  -0.132
USER  MOD Single : A 149 MET CE  :methyl -105:sc=   -1.94!  (180deg=-4.21!)
USER  MOD Single : A 152 LYS NZ  :NH3+    149:sc=   0.126   (180deg=-0.0142)
USER  MOD Single : A 154 ASN     :      amide:sc=       0  X(o=0,f=-0.14)
USER  MOD Single : A 155 LYS NZ  :NH3+    180:sc=       0   (180deg=0)
USER  MOD Single : A 161 LYS NZ  :NH3+   -114:sc=   0.645   (180deg=-0.623)
USER  MOD Single : A 166 LYS NZ  :NH3+    148:sc=       0   (180deg=-0.698)
USER  MOD Single : A 178 GLN     :      amide:sc=  -0.286  K(o=-0.29,f=-6.6!)
USER  MOD Single : A 181 ASN     :      amide:sc=   0.223  K(o=0.22,f=-6.6!)
USER  MOD Single : A 182 MET CE  :methyl -161:sc=  -0.896   (180deg=-1.61)
USER  MOD Single : A 189 GLN     :      amide:sc=   -3.98  K(o=-4,f=-5.8)
USER  MOD Single : A 190 HIS     :     no HD1:sc=  -0.252  X(o=-0.25,f=-0.015)
USER  MOD Single : A 194 GLN     :      amide:sc=   0.586  K(o=0.59,f=-4.8!)
USER  MOD Single : A 200 HIS     :     no HD1:sc=   0.166  K(o=0.17,f=-2)
USER  MOD Single : A 201 LYS NZ  :NH3+    180:sc=       0   (180deg=0)
USER  MOD Single : A 207 THR OG1 :   rot  180:sc=   0.204
USER  MOD Single : A 212 HIS     :     no HD1:sc=    1.55  K(o=1.6,f=-6.8!)
USER  MOD Single : A 218 HIS     :     no HD1:sc=   -4.61! C(o=-4.6!,f=-7.7!)
USER  MOD Single : A 223 THR OG1 :   rot  180:sc=       0
USER  MOD Single : A 227 GLN     :      amide:sc=   0.635  K(o=0.63,f=-3.3!)
USER  MOD Single : A 228 HIS     :     no HD1:sc=    -1.3  K(o=-1.3,f=-2.3!)
USER  MOD Single : A 229 LYS NZ  :NH3+   -120:sc= 0.00767   (180deg=-0.0635)
USER  MOD Single : A 234 LYS NZ  :NH3+    180:sc=       0   (180deg=0)
USER  MOD Single : A 237 LYS NZ  :NH3+   -179:sc=   0.885   (180deg=0.884)
USER  MOD Single : A 239 LYS NZ  :NH3+    180:sc=       0   (180deg=0)
USER  MOD Single : A 240 TYR OH  :   rot  180:sc=       0
USER  MOD Single : A 241 GLN     :      amide:sc=   0.129  X(o=0.13,f=-0.0052)
USER  MOD Single : A 248 TYR OH  :   rot  180:sc=       0
USER  MOD Single : A 251 THR OG1 :   rot  180:sc=     0.4
USER  MOD Single : A 253 LYS NZ  :NH3+    180:sc=       0   (180deg=0)
USER  MOD Single : A 255 THR OG1 :   rot  -76:sc=    -2.8!
USER  MOD Single : A 256 GLN     :      amide:sc=-0.00809  X(o=-0.0081,f=-0.14)
USER  MOD Single : A 259 MET CE  :methyl -175:sc=  -0.305   (180deg=-0.474)
USER  MOD Single : A 264 HIS     :     no HD1:sc=  -0.231  X(o=-0.23,f=-0.012)
USER  MOD Single : A 268 ASN     :      amide:sc=       0  X(o=0,f=-0.23)
USER  MOD Single : A 270 GLN     :      amide:sc=  -0.342  X(o=-0.34,f=-0.19)
USER  MOD Single : A 275 GLN     :      amide:sc=   0.831  K(o=0.83,f=-5.7!)
USER  MOD Single : A 289 THR OG1 :   rot   77:sc=    0.15
USER  MOD Single : A 303 LYS NZ  :NH3+   -136:sc=   0.498   (180deg=0.0827)
USER  MOD Single : A 304 GLN     :      amide:sc=       0  X(o=0,f=0)
USER  MOD Single : A 306 HIS     :     no HD1:sc=    1.19  K(o=1.2,f=-4!)
USER  MOD Single : A 313 GLN     :      amide:sc=  -0.605  X(o=-0.61,f=-0.3)
USER  MOD Single : A 316 GLN     :      amide:sc=    1.21  K(o=1.2,f=0.04)
USER  MOD Single : A 317 THR OG1 :   rot   92:sc=     1.3
USER  MOD Single : A 326 THR OG1 :   rot   81:sc=    1.27
USER  MOD Single : A 328 LYS NZ  :NH3+   -134:sc=  -0.289   (180deg=-1.06!)
USER  MOD Single : A 336 GLN     :      amide:sc=   0.474  K(o=0.47,f=-3.2!)
USER  MOD Single : A 339 SER OG  :   rot  -46:sc=    1.39
USER  MOD Single : A 341 TYR OH  :   rot  180:sc=       0
USER  MOD Single : A 342 HIS     :     no HD1:sc= -0.0601  X(o=-0.06,f=-0.36)
USER  MOD Single : A 344 LYS NZ  :NH3+    180:sc=       0   (180deg=0)
USER  MOD Single : A 356 GLN     :      amide:sc=-0.00534  X(o=-0.0053,f=-0.006)
USER  MOD Single : A 358 GLN     :      amide:sc= -0.0419  X(o=-0.042,f=-0.1)
USER  MOD Single : A 359 TYR OH  :   rot  180:sc=       0
USER  MOD Single : A 360 GLN     :      amide:sc=       0  X(o=0,f=0)
USER  MOD Single : A 361 ASN     :      amide:sc=   -0.19  X(o=-0.19,f=-0.27)
USER  MOD Single : A 386 GLN     :      amide:sc= -0.0533  X(o=-0.053,f=-0.17)
USER  MOD Single : A 389 SER OG  :   rot  180:sc=    -1.5!
USER  MOD Single : A 391 LYS NZ  :NH3+    180:sc=       0   (180deg=0)
USER  MOD Single : A 392 GLN     :      amide:sc=  -0.116  K(o=-0.12,f=-3.3)
USER  MOD Single : A 395 TYR OH  :   rot  180:sc=       0
USER  MOD Single : A 397 ASN     :      amide:sc= -0.0388  K(o=-0.039,f=-0.64)
USER  MOD Single : A 398 SER OG  :   rot  180:sc= 0.00489
USER  MOD Single : A 406 THR OG1 :   rot -111:sc=   0.785
USER  MOD Single : A 415 GLN     :      amide:sc=    1.61  K(o=1.6,f=-4.9!)
USER  MOD Single : A 425 ASN     :      amide:sc=    1.83  K(o=1.8,f=-5.7!)
USER  MOD Single : A 440 GLN     :      amide:sc=-0.000127  K(o=-0.00013,f=-0.82)
USER  MOD Single : A 441 SER OG  :   rot   87:sc=   0.588
USER  MOD Single : A 445 LYS NZ  :NH3+    180:sc=       0   (180deg=0)
USER  MOD Single : A 447 GLN     :      amide:sc=   0.708  K(o=0.71,f=-1.5)
USER  MOD Single : A 448 SER OG  :   rot  176:sc=  -0.411
USER  MOD Single : A 450 ASN     :      amide:sc=   0.677  K(o=0.68,f=-5.2!)
USER  MOD Single : A 452 TYR OH  :   rot    7:sc=    1.06
USER  MOD Single : A 459 LYS NZ  :NH3+    180:sc=       0   (180deg=0)
USER  MOD Single : A 461 TYR OH  :   rot   26:sc=    1.13
USER  MOD Single : A 462 THR OG1 :   rot  -62:sc=   0.254
USER  MOD Single : A 463 SER OG  :   rot  180:sc=       0
USER  MOD Single : A 468 THR OG1 :   rot  154:sc=    1.33
USER  MOD Single : A 471 LYS NZ  :NH3+    180:sc=       0   (180deg=0)
USER  MOD Single : A 473 MET CE  :methyl -152:sc=  -0.418   (180deg=-0.609)
USER  MOD Single : A 478 LYS NZ  :NH3+    180:sc=       0   (180deg=0)
USER  MOD Single : A 481 TYR OH  :   rot -172:sc=   0.801
USER  MOD Single : A 482 SER OG  :   rot  180:sc=       0
USER  MOD Single : A 487 MET CE  :methyl -159:sc=  -0.167   (180deg=-1.23)
USER  MOD Single : A 490 TYR OH  :   rot  180:sc=  -0.597
USER  MOD Single : A 497 LYS NZ  :NH3+    180:sc=       0   (180deg=0)
USER  MOD Single : A 507 THR OG1 :   rot   74:sc=    1.51
USER  MOD Single : A 508 MET CE  :methyl  180:sc=       0   (180deg=0)
USER  MOD Single : A 516 SER OG  :   rot   86:sc=   0.248
USER  MOD Single : A 523 ASN     :      amide:sc=   -1.07  K(o=-1.1,f=-4.4!)
USER  MOD Single : A 527 SER OG  :   rot  -72:sc=    1.99
USER  MOD Single : A 530 TYR OH  :   rot  180:sc=       0
USER  MOD Single : A 534 SER OG  :   rot  -91:sc=  0.0309
USER  MOD Single : A 535 THR OG1 :   rot  151:sc=    1.28
USER  MOD Single : A 543 LYS NZ  :NH3+    180:sc=       0   (180deg=0)
USER  MOD Single : A 546 ASN     :      amide:sc=       0  X(o=0,f=-0.011)
USER  MOD Single : A 547 THR OG1 :   rot  -75:sc=   0.688
USER  MOD Single : A 549 SER OG  :   rot  102:sc=   0.343
USER  MOD Single : A 551 GLN     :      amide:sc=  0.0662  K(o=0.066,f=-0.71)
USER  MOD Single : A 552 SER OG  :   rot  180:sc=       0
USER  MOD Single : A 556 ASN     :      amide:sc=-0.00299  X(o=-0.003,f=-0.3)
USER  MOD Single : A 557 ASN     :      amide:sc=    2.01  K(o=2,f=-0.33)
USER  MOD Single : A 559 LYS NZ  :NH3+    180:sc=       0   (180deg=0)
USER  MOD Single : A 565 SER OG  :   rot  180:sc=   0.278
USER  MOD Single : A 567 ASN     :      amide:sc=       0  X(o=0,f=-0.11)
USER  MOD Single : A 569 GLN     :      amide:sc= -0.0477  X(o=-0.048,f=-0.044)
USER  MOD Single : A 605 HEM CMA :methyl  -30:sc=  -0.625   (180deg=-2.83!)
USER  MOD Single : A 605 HEM CMB :methyl  150:sc= -0.0815   (180deg=-0.0815)
USER  MOD Single : A 605 HEM CMC :methyl  -30:sc=   -0.19   (180deg=-1.35)
USER  MOD Single : A 661 NAG O3  :   rot  160:sc=    -0.2
USER  MOD Single : A 661 NAG O4  :   rot  180:sc=  0.0173
USER  MOD Single : A 661 NAG O6  :   rot  180:sc=       0
USER  MOD Single : A 671 NAG O3  :   rot  135:sc=   0.169
USER  MOD Single : A 671 NAG O6  :   rot   67:sc=   0.317
USER  MOD Single : A 672 NAG O3  :   rot -160:sc=   0.321
USER  MOD Single : A 672 NAG O6  :   rot  180:sc=       0
USER  MOD Single : A 673 NAG O3  :   rot  148:sc=   -1.72!
USER  MOD Single : A 673 NAG O4  :   rot -142:sc=   0.701
USER  MOD Single : A 673 NAG O6  :   rot  180:sc=   0.616
USER  MOD Single : A 681 NAG O3  :   rot  156:sc=  0.0146
USER  MOD Single : A 681 NAG O4  :   rot  146:sc=  -0.124
USER  MOD Single : A 681 NAG O6  :   rot  180:sc=-0.00199
USER  MOD Single : A 703 BOG O2  :   rot  -91:sc=   0.317
USER  MOD Single : A 703 BOG O3  :   rot  180:sc=       0
USER  MOD Single : A 703 BOG O6  :   rot -100:sc=    1.35
USER  MOD -----------------------------------------------------------------
ATOM      1  N   ALA A  18      34.643  -8.077  18.760  1.00 56.79           N
ATOM      2  CA  ALA A  18      35.899  -7.624  19.431  1.00 57.29           C
ATOM      3  C   ALA A  18      36.846  -7.080  18.371  1.00 57.37           C
ATOM      4  O   ALA A  18      37.248  -5.904  18.391  1.00 57.89           O
ATOM      5  CB  ALA A  18      36.549  -8.777  20.182  1.00 57.01           C
ATOM      0  HA  ALA A  18      35.693  -6.929  20.075  1.00 57.29           H   new
ATOM      0  HB1 ALA A  18      37.362  -8.467  20.611  1.00 57.01           H   new
ATOM      0  HB2 ALA A  18      35.936  -9.112  20.855  1.00 57.01           H   new
ATOM      0  HB3 ALA A  18      36.764  -9.489  19.559  1.00 57.01           H   new
ATOM      6  N   ASN A  19      37.186  -7.958  17.436  1.00 56.90           N
ATOM      7  CA  ASN A  19      38.040  -7.609  16.307  1.00 56.35           C
ATOM      8  C   ASN A  19      37.389  -6.509  15.488  1.00 55.72           C
ATOM      9  O   ASN A  19      36.271  -6.687  14.998  1.00 55.94           O
ATOM     10  CB  ASN A  19      38.255  -8.853  15.422  1.00 56.28           C
ATOM     11  CG  ASN A  19      39.508  -8.772  14.580  1.00 56.29           C
ATOM     12  OD1 ASN A  19      39.889  -7.704  14.092  1.00 56.50           O
ATOM     13  ND2 ASN A  19      40.149  -9.915  14.385  1.00 55.75           N
ATOM      0  H   ASN A  19      36.927  -8.778  17.438  1.00 56.90           H   new
ATOM      0  HA  ASN A  19      38.896  -7.295  16.639  1.00 56.35           H   new
ATOM      0  HB2 ASN A  19      38.301  -9.641  15.986  1.00 56.28           H   new
ATOM      0  HB3 ASN A  19      37.487  -8.966  14.840  1.00 56.28           H   new
ATOM      0 HD21 ASN A  19      40.860  -9.932  13.902  1.00 55.75           H   new
ATOM      0 HD22 ASN A  19      39.854 -10.640  14.741  1.00 55.75           H   new
ATOM     14  N   PRO A  20      38.087  -5.373  15.321  1.00 54.79           N
ATOM     15  CA  PRO A  20      37.633  -4.271  14.462  1.00 54.03           C
ATOM     16  C   PRO A  20      37.361  -4.702  13.030  1.00 53.38           C
ATOM     17  O   PRO A  20      36.500  -4.126  12.353  1.00 53.51           O
ATOM     18  CB  PRO A  20      38.823  -3.309  14.469  1.00 54.44           C
ATOM     19  CG  PRO A  20      39.989  -4.098  15.023  1.00 54.22           C
ATOM     20  CD  PRO A  20      39.390  -5.089  15.942  1.00 54.55           C
ATOM      0  HA  PRO A  20      36.798  -3.899  14.786  1.00 54.03           H   new
ATOM      0  HB2 PRO A  20      39.015  -2.987  13.574  1.00 54.44           H   new
ATOM      0  HB3 PRO A  20      38.638  -2.531  15.017  1.00 54.44           H   new
ATOM      0  HG2 PRO A  20      40.485  -4.535  14.313  1.00 54.22           H   new
ATOM      0  HG3 PRO A  20      40.612  -3.520  15.490  1.00 54.22           H   new
ATOM      0  HD2 PRO A  20      39.935  -5.888  16.013  1.00 54.55           H   new
ATOM      0  HD3 PRO A  20      39.290  -4.733  16.839  1.00 54.55           H   new
ATOM     21  N   CYS A  21      38.097  -5.724  12.588  1.00 52.63           N
ATOM     22  CA  CYS A  21      38.047  -6.237  11.197  1.00 51.03           C
ATOM     23  C   CYS A  21      36.862  -7.173  10.936  1.00 50.44           C
ATOM     24  O   CYS A  21      36.701  -7.726   9.833  1.00 50.07           O
ATOM     25  CB  CYS A  21      39.356  -6.952  10.858  1.00 50.66           C
ATOM     26  SG  CYS A  21      40.703  -5.836  10.449  1.00 48.67           S
ATOM      0  H   CYS A  21      38.650  -6.151  13.089  1.00 52.63           H   new
ATOM      0  HA  CYS A  21      37.925  -5.465  10.622  1.00 51.03           H   new
ATOM      0  HB2 CYS A  21      39.620  -7.502  11.612  1.00 50.66           H   new
ATOM      0  HB3 CYS A  21      39.204  -7.551  10.110  1.00 50.66           H   new
ATOM     27  N   CYS A  22      36.019  -7.316  11.951  1.00 49.78           N
ATOM     28  CA  CYS A  22      34.869  -8.219  11.897  1.00 49.53           C
ATOM     29  C   CYS A  22      33.792  -7.799  10.916  1.00 48.89           C
ATOM     30  O   CYS A  22      33.084  -8.622  10.389  1.00 48.56           O
ATOM     31  CB  CYS A  22      34.229  -8.356  13.279  1.00 49.59           C
ATOM     32  SG  CYS A  22      35.164  -9.373  14.437  1.00 50.78           S
ATOM      0  H   CYS A  22      36.096  -6.891  12.695  1.00 49.78           H   new
ATOM      0  HA  CYS A  22      35.230  -9.065  11.588  1.00 49.53           H   new
ATOM      0  HB2 CYS A  22      34.117  -7.471  13.660  1.00 49.59           H   new
ATOM      0  HB3 CYS A  22      33.342  -8.735  13.176  1.00 49.59           H   new
ATOM     33  N   SER A  23      33.649  -6.508  10.690  1.00 48.84           N
ATOM     34  CA  SER A  23      32.564  -6.027   9.851  1.00 48.43           C
ATOM     35  C   SER A  23      32.900  -6.174   8.368  1.00 47.74           C
ATOM     36  O   SER A  23      32.029  -5.991   7.521  1.00 47.17           O
ATOM     37  CB  SER A  23      32.239  -4.568  10.198  1.00 48.48           C
ATOM     38  OG  SER A  23      33.243  -3.704   9.709  1.00 48.72           O
ATOM      0  H   SER A  23      34.163  -5.896  11.008  1.00 48.84           H   new
ATOM      0  HA  SER A  23      31.780  -6.571  10.025  1.00 48.43           H   new
ATOM      0  HB2 SER A  23      31.381  -4.323   9.817  1.00 48.48           H   new
ATOM      0  HB3 SER A  23      32.161  -4.469  11.160  1.00 48.48           H   new
ATOM      0  HG  SER A  23      33.050  -2.910   9.905  1.00 48.72           H   new
ATOM     39  N   ASN A  24      34.152  -6.540   8.081  1.00 47.39           N
ATOM     40  CA  ASN A  24      34.659  -6.713   6.703  1.00 47.28           C
ATOM     41  C   ASN A  24      34.738  -5.355   6.017  1.00 47.38           C
ATOM     42  O   ASN A  24      34.376  -5.189   4.858  1.00 47.78           O
ATOM     43  CB  ASN A  24      33.799  -7.699   5.885  1.00 46.97           C
ATOM     44  CG  ASN A  24      33.769  -9.112   6.484  1.00 46.60           C
ATOM     45  OD1 ASN A  24      34.772  -9.834   6.481  1.00 47.18           O
ATOM     46  ND2 ASN A  24      32.609  -9.512   6.987  1.00 43.57           N
ATOM      0  H   ASN A  24      34.743  -6.698   8.686  1.00 47.39           H   new
ATOM      0  HA  ASN A  24      35.547  -7.100   6.754  1.00 47.28           H   new
ATOM      0  HB2 ASN A  24      32.893  -7.359   5.828  1.00 46.97           H   new
ATOM      0  HB3 ASN A  24      34.143  -7.745   4.979  1.00 46.97           H   new
ATOM      0 HD21 ASN A  24      32.536 -10.299   7.327  1.00 43.57           H   new
ATOM      0 HD22 ASN A  24      31.930  -8.985   6.974  1.00 43.57           H   new
ATOM     47  N   PRO A  25      35.240  -4.370   6.746  1.00 47.41           N
ATOM     48  CA  PRO A  25      35.183  -2.964   6.382  1.00 47.15           C
ATOM     49  C   PRO A  25      35.818  -2.671   5.040  1.00 46.94           C
ATOM     50  O   PRO A  25      35.337  -1.784   4.318  1.00 46.75           O
ATOM     51  CB  PRO A  25      35.981  -2.270   7.481  1.00 47.43           C
ATOM     52  CG  PRO A  25      36.293  -3.299   8.506  1.00 47.48           C
ATOM     53  CD  PRO A  25      36.047  -4.638   7.943  1.00 47.47           C
ATOM      0  HA  PRO A  25      34.263  -2.666   6.303  1.00 47.15           H   new
ATOM      0  HB2 PRO A  25      36.796  -1.885   7.122  1.00 47.43           H   new
ATOM      0  HB3 PRO A  25      35.470  -1.543   7.869  1.00 47.43           H   new
ATOM      0  HG2 PRO A  25      37.218  -3.220   8.787  1.00 47.48           H   new
ATOM      0  HG3 PRO A  25      35.744  -3.162   9.294  1.00 47.48           H   new
ATOM      0  HD2 PRO A  25      36.877  -5.089   7.720  1.00 47.47           H   new
ATOM      0  HD3 PRO A  25      35.575  -5.207   8.571  1.00 47.47           H   new
ATOM     54  N   CYS A  26      36.888  -3.409   4.718  1.00 46.47           N
ATOM     55  CA  CYS A  26      37.707  -3.099   3.542  1.00 45.86           C
ATOM     56  C   CYS A  26      37.086  -3.670   2.304  1.00 45.49           C
ATOM     57  O   CYS A  26      36.702  -4.829   2.291  1.00 45.26           O
ATOM     58  CB  CYS A  26      39.136  -3.636   3.660  1.00 45.72           C
ATOM     59  SG  CYS A  26      40.079  -3.167   5.115  1.00 45.25           S
ATOM      0  H   CYS A  26      37.155  -4.092   5.168  1.00 46.47           H   new
ATOM      0  HA  CYS A  26      37.748  -2.131   3.488  1.00 45.86           H   new
ATOM      0  HB2 CYS A  26      39.096  -4.605   3.629  1.00 45.72           H   new
ATOM      0  HB3 CYS A  26      39.630  -3.347   2.877  1.00 45.72           H   new
ATOM     60  N   GLN A  27      37.019  -2.844   1.261  1.00 45.56           N
ATOM     61  CA  GLN A  27      36.396  -3.204  -0.007  1.00 45.59           C
ATOM     62  C   GLN A  27      37.436  -3.412  -1.099  1.00 46.06           C
ATOM     63  O   GLN A  27      38.623  -3.146  -0.911  1.00 46.59           O
ATOM     64  CB  GLN A  27      35.412  -2.122  -0.454  1.00 45.35           C
ATOM     65  CG  GLN A  27      34.441  -1.685   0.617  1.00 45.21           C
ATOM     66  CD  GLN A  27      33.694  -2.849   1.226  1.00 44.82           C
ATOM     67  OE1 GLN A  27      32.921  -3.511   0.555  1.00 44.36           O
ATOM     68  NE2 GLN A  27      33.909  -3.091   2.511  1.00 45.29           N
ATOM      0  H   GLN A  27      37.340  -2.046   1.273  1.00 45.56           H   new
ATOM      0  HA  GLN A  27      35.920  -4.037   0.136  1.00 45.59           H   new
ATOM      0  HB2 GLN A  27      35.913  -1.349  -0.757  1.00 45.35           H   new
ATOM      0  HB3 GLN A  27      34.910  -2.451  -1.216  1.00 45.35           H   new
ATOM      0  HG2 GLN A  27      34.923  -1.213   1.314  1.00 45.21           H   new
ATOM      0  HG3 GLN A  27      33.805  -1.059   0.238  1.00 45.21           H   new
ATOM      0 HE21 GLN A  27      34.462  -2.603   2.954  1.00 45.29           H   new
ATOM      0 HE22 GLN A  27      33.496  -3.736   2.902  1.00 45.29           H   new
ATOM     69  N   ASN A  28      36.960  -3.890  -2.240  1.00 46.38           N
ATOM     70  CA  ASN A  28      37.769  -4.114  -3.435  1.00 46.76           C
ATOM     71  C   ASN A  28      39.086  -4.831  -3.224  1.00 46.85           C
ATOM     72  O   ASN A  28      40.066  -4.555  -3.942  1.00 46.92           O
ATOM     73  CB  ASN A  28      38.002  -2.807  -4.146  1.00 47.05           C
ATOM     74  CG  ASN A  28      36.723  -2.197  -4.604  1.00 47.81           C
ATOM     75  OD1 ASN A  28      36.522  -0.935  -4.265  1.00 47.27           O   flip
ATOM     76  ND2 ASN A  28      35.900  -2.861  -5.237  1.00 49.76           N   flip
ATOM      0  H   ASN A  28      36.133  -4.100  -2.346  1.00 46.38           H   new
ATOM      0  HA  ASN A  28      37.245  -4.725  -3.976  1.00 46.76           H   new
ATOM      0  HB2 ASN A  28      38.460  -2.192  -3.552  1.00 47.05           H   new
ATOM      0  HB3 ASN A  28      38.584  -2.952  -4.909  1.00 47.05           H   new
ATOM      0 HD21 ASN A  28      36.071  -3.680  -5.437  1.00 49.76           H   new
ATOM      0 HD22 ASN A  28      35.155  -2.506  -5.478  1.00 49.76           H   new
ATOM     77  N   ARG A  29      39.071  -5.751  -2.246  1.00 46.71           N
ATOM     78  CA  ARG A  29      40.172  -6.674  -1.960  1.00 46.20           C
ATOM     79  C   ARG A  29      41.263  -6.064  -1.104  1.00 46.60           C
ATOM     80  O   ARG A  29      42.340  -6.617  -0.984  1.00 46.65           O
ATOM     81  CB  ARG A  29      40.755  -7.229  -3.255  1.00 45.84           C
ATOM     82  CG  ARG A  29      39.737  -8.008  -4.046  1.00 44.51           C
ATOM     83  CD  ARG A  29      39.892  -9.489  -3.878  1.00 42.49           C
ATOM     84  NE  ARG A  29      40.529 -10.012  -5.075  1.00 41.74           N
ATOM     85  CZ  ARG A  29      41.601 -10.787  -5.083  1.00 40.40           C
ATOM     86  NH1 ARG A  29      42.153 -11.187  -3.932  1.00 37.69           N
ATOM     87  NH2 ARG A  29      42.084 -11.191  -6.261  1.00 40.74           N
ATOM      0  H   ARG A  29      38.399  -5.854  -1.719  1.00 46.71           H   new
ATOM      0  HA  ARG A  29      39.792  -7.399  -1.440  1.00 46.20           H   new
ATOM      0  HB2 ARG A  29      41.093  -6.498  -3.796  1.00 45.84           H   new
ATOM      0  HB3 ARG A  29      41.510  -7.802  -3.049  1.00 45.84           H   new
ATOM      0  HG2 ARG A  29      38.846  -7.745  -3.768  1.00 44.51           H   new
ATOM      0  HG3 ARG A  29      39.819  -7.782  -4.986  1.00 44.51           H   new
ATOM      0  HD2 ARG A  29      40.428  -9.687  -3.094  1.00 42.49           H   new
ATOM      0  HD3 ARG A  29      39.027  -9.907  -3.743  1.00 42.49           H   new
ATOM      0  HE  ARG A  29      40.184  -9.802  -5.834  1.00 41.74           H   new
ATOM      0 HH11 ARG A  29      41.811 -10.940  -3.182  1.00 37.69           H   new
ATOM      0 HH12 ARG A  29      42.850 -11.691  -3.942  1.00 37.69           H   new
ATOM      0 HH21 ARG A  29      41.699 -10.947  -6.990  1.00 40.74           H   new
ATOM      0 HH22 ARG A  29      42.780 -11.695  -6.290  1.00 40.74           H   new
ATOM     88  N   GLY A  30      40.989  -4.906  -0.525  1.00 47.17           N
ATOM     89  CA  GLY A  30      41.846  -4.371   0.516  1.00 47.50           C
ATOM     90  C   GLY A  30      41.914  -5.320   1.696  1.00 47.88           C
ATOM     91  O   GLY A  30      40.940  -5.998   2.020  1.00 47.31           O
ATOM      0  H   GLY A  30      40.311  -4.415  -0.721  1.00 47.17           H   new
ATOM      0  HA2 GLY A  30      42.737  -4.223   0.163  1.00 47.50           H   new
ATOM      0  HA3 GLY A  30      41.509  -3.509   0.807  1.00 47.50           H   new
ATOM     92  N   GLU A  31      43.065  -5.354   2.352  1.00 48.46           N
ATOM     93  CA  GLU A  31      43.223  -6.216   3.497  1.00 49.28           C
ATOM     94  C   GLU A  31      43.046  -5.483   4.804  1.00 49.50           C
ATOM     95  O   GLU A  31      43.581  -4.384   5.005  1.00 49.79           O
ATOM     96  CB  GLU A  31      44.568  -6.908   3.444  1.00 49.67           C
ATOM     97  CG  GLU A  31      44.669  -7.846   2.259  1.00 51.13           C
ATOM     98  CD  GLU A  31      45.986  -8.562   2.221  1.00 52.67           C
ATOM     99  OE1 GLU A  31      46.587  -8.733   3.323  1.00 52.13           O
ATOM    100  OE2 GLU A  31      46.401  -8.935   1.093  1.00 51.48           O
ATOM      0  H   GLU A  31      43.758  -4.888   2.148  1.00 48.46           H   new
ATOM      0  HA  GLU A  31      42.519  -6.882   3.458  1.00 49.28           H   new
ATOM      0  HB2 GLU A  31      45.272  -6.243   3.392  1.00 49.67           H   new
ATOM      0  HB3 GLU A  31      44.708  -7.406   4.264  1.00 49.67           H   new
ATOM      0  HG2 GLU A  31      43.950  -8.495   2.299  1.00 51.13           H   new
ATOM      0  HG3 GLU A  31      44.551  -7.343   1.438  1.00 51.13           H   new
ATOM    101  N   CYS A  32      42.256  -6.087   5.683  1.00 49.41           N
ATOM    102  CA  CYS A  32      41.957  -5.483   6.948  1.00 49.46           C
ATOM    103  C   CYS A  32      42.968  -5.949   7.976  1.00 49.72           C
ATOM    104  O   CYS A  32      43.220  -7.143   8.113  1.00 49.51           O
ATOM    105  CB  CYS A  32      40.540  -5.824   7.410  1.00 49.44           C
ATOM    106  SG  CYS A  32      39.987  -4.811   8.858  1.00 49.31           S
ATOM      0  H   CYS A  32      41.886  -6.853   5.554  1.00 49.41           H   new
ATOM      0  HA  CYS A  32      42.009  -4.519   6.849  1.00 49.46           H   new
ATOM      0  HB2 CYS A  32      39.924  -5.689   6.673  1.00 49.44           H   new
ATOM      0  HB3 CYS A  32      40.499  -6.764   7.645  1.00 49.44           H   new
ATOM    107  N   MET A  33      43.546  -4.976   8.678  1.00 50.16           N
ATOM    108  CA  MET A  33      44.517  -5.220   9.733  1.00 50.30           C
ATOM    109  C   MET A  33      44.138  -4.367  10.925  1.00 50.49           C
ATOM    110  O   MET A  33      43.834  -3.181  10.771  1.00 50.47           O
ATOM    111  CB  MET A  33      45.934  -4.847   9.273  1.00 50.27           C
ATOM    112  CG  MET A  33      47.012  -5.011  10.356  1.00 50.37           C
ATOM    113  SD  MET A  33      48.684  -4.438   9.897  1.00 50.70           S
ATOM    114  CE  MET A  33      48.429  -2.658   9.867  1.00 49.26           C
ATOM      0  H   MET A  33      43.379  -4.142   8.550  1.00 50.16           H   new
ATOM      0  HA  MET A  33      44.512  -6.162   9.963  1.00 50.30           H   new
ATOM      0  HB2 MET A  33      46.171  -5.397   8.510  1.00 50.27           H   new
ATOM      0  HB3 MET A  33      45.933  -3.926   8.969  1.00 50.27           H   new
ATOM      0  HG2 MET A  33      46.728  -4.528  11.148  1.00 50.37           H   new
ATOM      0  HG3 MET A  33      47.064  -5.949  10.599  1.00 50.37           H   new
ATOM      0  HE1 MET A  33      48.625  -2.318   8.980  1.00 49.26           H   new
ATOM      0  HE2 MET A  33      47.507  -2.459  10.093  1.00 49.26           H   new
ATOM      0  HE3 MET A  33      49.018  -2.236  10.512  1.00 49.26           H   new
ATOM    115  N   SER A  34      44.171  -4.978  12.107  1.00 50.62           N
ATOM    116  CA  SER A  34      43.839  -4.295  13.340  1.00 50.95           C
ATOM    117  C   SER A  34      44.999  -3.446  13.827  1.00 51.73           C
ATOM    118  O   SER A  34      46.101  -3.929  13.976  1.00 52.32           O
ATOM    119  CB  SER A  34      43.465  -5.311  14.416  1.00 50.84           C
ATOM    120  OG  SER A  34      44.556  -6.141  14.739  1.00 49.82           O
ATOM      0  H   SER A  34      44.388  -5.804  12.210  1.00 50.62           H   new
ATOM      0  HA  SER A  34      43.084  -3.712  13.164  1.00 50.95           H   new
ATOM      0  HB2 SER A  34      43.163  -4.846  15.212  1.00 50.84           H   new
ATOM      0  HB3 SER A  34      42.723  -5.854  14.107  1.00 50.84           H   new
ATOM      0  HG  SER A  34      44.285  -6.798  15.186  1.00 49.82           H   new
ATOM    121  N   THR A  35      44.751  -2.176  14.094  1.00 52.50           N
ATOM    122  CA  THR A  35      45.800  -1.308  14.620  1.00 53.16           C
ATOM    123  C   THR A  35      45.456  -0.799  16.022  1.00 53.46           C
ATOM    124  O   THR A  35      45.263   0.379  16.210  1.00 54.04           O
ATOM    125  CB  THR A  35      46.001  -0.096  13.708  1.00 53.03           C
ATOM    126  OG1 THR A  35      44.759   0.599  13.594  1.00 53.59           O
ATOM    127  CG2 THR A  35      46.447  -0.527  12.328  1.00 52.85           C
ATOM      0  H   THR A  35      43.989  -1.795  13.980  1.00 52.50           H   new
ATOM      0  HA  THR A  35      46.612  -1.838  14.660  1.00 53.16           H   new
ATOM      0  HB  THR A  35      46.685   0.475  14.091  1.00 53.03           H   new
ATOM      0  HG1 THR A  35      44.556   0.934  14.337  1.00 53.59           H   new
ATOM      0 HG21 THR A  35      46.568   0.256  11.768  1.00 52.85           H   new
ATOM      0 HG22 THR A  35      47.286  -1.009  12.395  1.00 52.85           H   new
ATOM      0 HG23 THR A  35      45.773  -1.104  11.935  1.00 52.85           H   new
ATOM    128  N   GLY A  36      45.397  -1.682  17.004  1.00 54.13           N
ATOM    129  CA  GLY A  36      44.848  -1.332  18.318  1.00 54.62           C
ATOM    130  C   GLY A  36      43.508  -2.041  18.503  1.00 55.29           C
ATOM    131  O   GLY A  36      42.907  -2.502  17.523  1.00 55.53           O
ATOM      0  H   GLY A  36      45.669  -2.495  16.937  1.00 54.13           H   new
ATOM      0  HA2 GLY A  36      45.465  -1.594  19.019  1.00 54.62           H   new
ATOM      0  HA3 GLY A  36      44.731  -0.372  18.387  1.00 54.62           H   new
ATOM    132  N   PHE A  37      43.041  -2.145  19.747  1.00 55.69           N
ATOM    133  CA  PHE A  37      41.877  -2.979  20.078  1.00 56.02           C
ATOM    134  C   PHE A  37      40.626  -2.564  19.329  1.00 56.74           C
ATOM    135  O   PHE A  37      39.720  -3.373  19.105  1.00 56.99           O
ATOM    136  CB  PHE A  37      41.575  -2.908  21.577  1.00 55.85           C
ATOM    137  CG  PHE A  37      42.596  -3.579  22.430  1.00 55.48           C
ATOM    138  CD1 PHE A  37      43.617  -2.849  23.014  1.00 54.25           C
ATOM    139  CD2 PHE A  37      42.541  -4.951  22.642  1.00 54.79           C
ATOM    140  CE1 PHE A  37      44.562  -3.477  23.792  1.00 54.27           C
ATOM    141  CE2 PHE A  37      43.483  -5.582  23.421  1.00 54.32           C
ATOM    142  CZ  PHE A  37      44.494  -4.845  24.002  1.00 54.32           C
ATOM      0  H   PHE A  37      43.386  -1.738  20.422  1.00 55.69           H   new
ATOM      0  HA  PHE A  37      42.112  -3.882  19.813  1.00 56.02           H   new
ATOM      0  HB2 PHE A  37      41.507  -1.977  21.841  1.00 55.85           H   new
ATOM      0  HB3 PHE A  37      40.710  -3.314  21.743  1.00 55.85           H   new
ATOM      0  HD1 PHE A  37      43.664  -1.930  22.880  1.00 54.25           H   new
ATOM      0  HD2 PHE A  37      41.859  -5.449  22.252  1.00 54.79           H   new
ATOM      0  HE1 PHE A  37      45.248  -2.982  24.178  1.00 54.27           H   new
ATOM      0  HE2 PHE A  37      43.438  -6.501  23.555  1.00 54.32           H   new
ATOM      0  HZ  PHE A  37      45.130  -5.266  24.534  1.00 54.32           H   new
ATOM    143  N   ASP A  38      40.570  -1.293  18.955  1.00 57.37           N
ATOM    144  CA  ASP A  38      39.331  -0.701  18.478  1.00 57.93           C
ATOM    145  C   ASP A  38      39.470  -0.052  17.119  1.00 57.94           C
ATOM    146  O   ASP A  38      38.468   0.396  16.566  1.00 58.26           O
ATOM    147  CB  ASP A  38      38.822   0.356  19.467  1.00 58.27           C
ATOM    148  CG  ASP A  38      38.364  -0.240  20.783  1.00 59.70           C
ATOM    149  OD1 ASP A  38      37.987  -1.444  20.805  1.00 61.20           O
ATOM    150  OD2 ASP A  38      38.375   0.512  21.794  1.00 60.93           O
ATOM      0  H   ASP A  38      41.241  -0.755  18.970  1.00 57.37           H   new
ATOM      0  HA  ASP A  38      38.700  -1.433  18.402  1.00 57.93           H   new
ATOM      0  HB2 ASP A  38      39.527   1.000  19.637  1.00 58.27           H   new
ATOM      0  HB3 ASP A  38      38.086   0.842  19.064  1.00 58.27           H   new
ATOM    151  N   GLN A  39      40.690   0.041  16.589  1.00 57.69           N
ATOM    152  CA  GLN A  39      40.869   0.614  15.252  1.00 57.42           C
ATOM    153  C   GLN A  39      41.391  -0.413  14.259  1.00 56.35           C
ATOM    154  O   GLN A  39      41.875  -1.488  14.621  1.00 56.22           O
ATOM    155  CB  GLN A  39      41.780   1.850  15.263  1.00 58.01           C
ATOM    156  CG  GLN A  39      41.303   3.028  16.153  1.00 60.06           C
ATOM    157  CD  GLN A  39      42.173   3.221  17.405  1.00 63.26           C
ATOM    158  OE1 GLN A  39      42.324   2.303  18.226  1.00 65.01           O
ATOM    159  NE2 GLN A  39      42.742   4.417  17.555  1.00 64.38           N
ATOM      0  H   GLN A  39      41.414  -0.216  16.976  1.00 57.69           H   new
ATOM      0  HA  GLN A  39      39.987   0.897  14.963  1.00 57.42           H   new
ATOM      0  HB2 GLN A  39      42.663   1.578  15.560  1.00 58.01           H   new
ATOM      0  HB3 GLN A  39      41.873   2.171  14.352  1.00 58.01           H   new
ATOM      0  HG2 GLN A  39      41.310   3.845  15.631  1.00 60.06           H   new
ATOM      0  HG3 GLN A  39      40.385   2.872  16.424  1.00 60.06           H   new
ATOM      0 HE21 GLN A  39      42.615   5.030  16.966  1.00 64.38           H   new
ATOM      0 HE22 GLN A  39      43.236   4.575  18.241  1.00 64.38           H   new
ATOM    160  N   TYR A  40      41.263  -0.067  12.991  1.00 55.08           N
ATOM    161  CA  TYR A  40      41.704  -0.932  11.926  1.00 54.07           C
ATOM    162  C   TYR A  40      42.263  -0.097  10.809  1.00 53.49           C
ATOM    163  O   TYR A  40      42.093   1.121  10.773  1.00 53.65           O
ATOM    164  CB  TYR A  40      40.544  -1.754  11.390  1.00 53.96           C
ATOM    165  CG  TYR A  40      39.557  -0.963  10.564  1.00 53.02           C
ATOM    166  CD1 TYR A  40      39.762  -0.759   9.214  1.00 52.36           C
ATOM    167  CD2 TYR A  40      38.407  -0.427  11.138  1.00 52.22           C
ATOM    168  CE1 TYR A  40      38.858  -0.046   8.456  1.00 52.11           C
ATOM    169  CE2 TYR A  40      37.497   0.295  10.382  1.00 51.70           C
ATOM    170  CZ  TYR A  40      37.732   0.479   9.044  1.00 52.19           C
ATOM    171  OH  TYR A  40      36.840   1.190   8.285  1.00 52.53           O
ATOM      0  H   TYR A  40      40.918   0.675  12.727  1.00 55.08           H   new
ATOM      0  HA  TYR A  40      42.383  -1.531  12.274  1.00 54.07           H   new
ATOM      0  HB2 TYR A  40      40.896  -2.478  10.849  1.00 53.96           H   new
ATOM      0  HB3 TYR A  40      40.075  -2.159  12.136  1.00 53.96           H   new
ATOM      0  HD1 TYR A  40      40.523  -1.109   8.809  1.00 52.36           H   new
ATOM      0  HD2 TYR A  40      38.247  -0.556  12.045  1.00 52.22           H   new
ATOM      0  HE1 TYR A  40      39.010   0.080   7.547  1.00 52.11           H   new
ATOM      0  HE2 TYR A  40      36.735   0.651  10.778  1.00 51.70           H   new
ATOM      0  HH  TYR A  40      36.824   0.878   7.505  1.00 52.53           H   new
ATOM    172  N   LYS A  41      42.939  -0.762   9.893  1.00 52.61           N
ATOM    173  CA  LYS A  41      43.462  -0.098   8.729  1.00 51.83           C
ATOM    174  C   LYS A  41      43.377  -1.041   7.529  1.00 51.09           C
ATOM    175  O   LYS A  41      43.533  -2.261   7.661  1.00 50.84           O
ATOM    176  CB  LYS A  41      44.895   0.373   9.005  1.00 51.81           C
ATOM    177  CG  LYS A  41      45.774   0.386   7.789  1.00 52.38           C
ATOM    178  CD  LYS A  41      46.438   1.743   7.570  1.00 52.98           C
ATOM    179  CE  LYS A  41      47.085   1.794   6.177  1.00 53.07           C
ATOM    180  NZ  LYS A  41      46.762   3.056   5.464  1.00 53.85           N
ATOM      0  H   LYS A  41      43.105  -1.605   9.931  1.00 52.61           H   new
ATOM      0  HA  LYS A  41      42.936   0.690   8.521  1.00 51.83           H   new
ATOM      0  HB2 LYS A  41      44.866   1.266   9.382  1.00 51.81           H   new
ATOM      0  HB3 LYS A  41      45.293  -0.205   9.675  1.00 51.81           H   new
ATOM      0  HG2 LYS A  41      46.458  -0.296   7.879  1.00 52.38           H   new
ATOM      0  HG3 LYS A  41      45.246   0.157   7.008  1.00 52.38           H   new
ATOM      0  HD2 LYS A  41      45.780   2.451   7.655  1.00 52.98           H   new
ATOM      0  HD3 LYS A  41      47.110   1.897   8.253  1.00 52.98           H   new
ATOM      0  HE2 LYS A  41      48.047   1.709   6.264  1.00 53.07           H   new
ATOM      0  HE3 LYS A  41      46.780   1.038   5.651  1.00 53.07           H   new
ATOM      0  HZ1 LYS A  41      47.151   3.053   4.664  1.00 53.85           H   new
ATOM      0  HZ2 LYS A  41      45.880   3.124   5.365  1.00 53.85           H   new
ATOM      0  HZ3 LYS A  41      47.061   3.749   5.936  1.00 53.85           H   new
ATOM    181  N   CYS A  42      43.100  -0.464   6.368  1.00 50.02           N
ATOM    182  CA  CYS A  42      43.037  -1.216   5.144  1.00 49.51           C
ATOM    183  C   CYS A  42      44.289  -1.006   4.318  1.00 49.43           C
ATOM    184  O   CYS A  42      44.719   0.131   4.079  1.00 49.39           O
ATOM    185  CB  CYS A  42      41.836  -0.797   4.308  1.00 49.22           C
ATOM    186  SG  CYS A  42      40.252  -1.105   5.046  1.00 49.34           S
ATOM      0  H   CYS A  42      42.944   0.377   6.276  1.00 50.02           H   new
ATOM      0  HA  CYS A  42      42.956  -2.152   5.387  1.00 49.51           H   new
ATOM      0  HB2 CYS A  42      41.908   0.151   4.118  1.00 49.22           H   new
ATOM      0  HB3 CYS A  42      41.875  -1.261   3.457  1.00 49.22           H   new
ATOM    187  N   ASP A  43      44.870  -2.110   3.859  1.00 48.94           N
ATOM    188  CA  ASP A  43      45.970  -2.024   2.923  1.00 48.42           C
ATOM    189  C   ASP A  43      45.411  -2.141   1.523  1.00 48.23           C
ATOM    190  O   ASP A  43      44.844  -3.158   1.166  1.00 48.23           O
ATOM    191  CB  ASP A  43      46.975  -3.118   3.209  1.00 48.31           C
ATOM    192  CG  ASP A  43      48.163  -3.064   2.292  1.00 48.43           C
ATOM    193  OD1 ASP A  43      48.061  -2.432   1.213  1.00 47.41           O
ATOM    194  OD2 ASP A  43      49.203  -3.658   2.654  1.00 48.70           O
ATOM      0  H   ASP A  43      44.641  -2.909   4.078  1.00 48.94           H   new
ATOM      0  HA  ASP A  43      46.430  -1.175   3.012  1.00 48.42           H   new
ATOM      0  HB2 ASP A  43      47.276  -3.044   4.128  1.00 48.31           H   new
ATOM      0  HB3 ASP A  43      46.542  -3.982   3.121  1.00 48.31           H   new
ATOM    195  N   CYS A  44      45.540  -1.084   0.732  1.00 48.47           N
ATOM    196  CA  CYS A  44      44.885  -1.023  -0.572  1.00 48.41           C
ATOM    197  C   CYS A  44      45.885  -1.249  -1.690  1.00 47.90           C
ATOM    198  O   CYS A  44      45.535  -1.205  -2.864  1.00 47.42           O
ATOM    199  CB  CYS A  44      44.184   0.331  -0.782  1.00 48.94           C
ATOM    200  SG  CYS A  44      42.968   0.869   0.488  1.00 50.12           S
ATOM      0  H   CYS A  44      46.004  -0.388   0.931  1.00 48.47           H   new
ATOM      0  HA  CYS A  44      44.218  -1.727  -0.592  1.00 48.41           H   new
ATOM      0  HB2 CYS A  44      44.869   1.015  -0.848  1.00 48.94           H   new
ATOM      0  HB3 CYS A  44      43.729   0.302  -1.638  1.00 48.94           H   new
ATOM    201  N   THR A  45      47.128  -1.518  -1.322  1.00 47.64           N
ATOM    202  CA  THR A  45      48.155  -1.811  -2.305  1.00 47.49           C
ATOM    203  C   THR A  45      47.600  -2.574  -3.503  1.00 47.86           C
ATOM    204  O   THR A  45      47.072  -3.665  -3.371  1.00 48.14           O
ATOM    205  CB  THR A  45      49.285  -2.651  -1.703  1.00 47.53           C
ATOM    206  OG1 THR A  45      49.705  -2.070  -0.456  1.00 46.75           O
ATOM    207  CG2 THR A  45      50.468  -2.750  -2.688  1.00 46.45           C
ATOM      0  H   THR A  45      47.397  -1.536  -0.505  1.00 47.64           H   new
ATOM      0  HA  THR A  45      48.494  -0.950  -2.595  1.00 47.49           H   new
ATOM      0  HB  THR A  45      48.960  -3.550  -1.536  1.00 47.53           H   new
ATOM      0  HG1 THR A  45      49.337  -2.476   0.181  1.00 46.75           H   new
ATOM      0 HG21 THR A  45      51.175  -3.284  -2.293  1.00 46.45           H   new
ATOM      0 HG22 THR A  45      50.170  -3.167  -3.511  1.00 46.45           H   new
ATOM      0 HG23 THR A  45      50.805  -1.861  -2.880  1.00 46.45           H   new
ATOM    208  N   ARG A  46      47.735  -1.975  -4.677  1.00 48.23           N
ATOM    209  CA  ARG A  46      47.456  -2.647  -5.929  1.00 48.45           C
ATOM    210  C   ARG A  46      45.998  -3.043  -6.138  1.00 48.73           C
ATOM    211  O   ARG A  46      45.688  -3.794  -7.079  1.00 48.63           O
ATOM    212  CB  ARG A  46      48.327  -3.883  -6.054  1.00 48.60           C
ATOM    213  CG  ARG A  46      49.526  -3.692  -6.940  1.00 48.85           C
ATOM    214  CD  ARG A  46      50.426  -4.923  -6.903  1.00 49.60           C
ATOM    215  NE  ARG A  46      51.567  -4.683  -6.041  1.00 49.98           N
ATOM    216  CZ  ARG A  46      51.707  -5.192  -4.833  1.00 49.84           C
ATOM    217  NH1 ARG A  46      50.800  -5.998  -4.352  1.00 50.06           N
ATOM    218  NH2 ARG A  46      52.774  -4.911  -4.119  1.00 51.51           N
ATOM      0  H   ARG A  46      47.994  -1.160  -4.767  1.00 48.23           H   new
ATOM      0  HA  ARG A  46      47.658  -1.995  -6.618  1.00 48.45           H   new
ATOM      0  HB2 ARG A  46      48.627  -4.148  -5.170  1.00 48.60           H   new
ATOM      0  HB3 ARG A  46      47.791  -4.613  -6.402  1.00 48.60           H   new
ATOM      0  HG2 ARG A  46      49.237  -3.524  -7.851  1.00 48.85           H   new
ATOM      0  HG3 ARG A  46      50.025  -2.912  -6.652  1.00 48.85           H   new
ATOM      0  HD2 ARG A  46      49.925  -5.689  -6.582  1.00 49.60           H   new
ATOM      0  HD3 ARG A  46      50.729  -5.138  -7.799  1.00 49.60           H   new
ATOM      0  HE  ARG A  46      52.194  -4.175  -6.338  1.00 49.98           H   new
ATOM      0 HH11 ARG A  46      50.109  -6.198  -4.823  1.00 50.06           H   new
ATOM      0 HH12 ARG A  46      50.893  -6.329  -3.564  1.00 50.06           H   new
ATOM      0 HH21 ARG A  46      53.382  -4.394  -4.440  1.00 51.51           H   new
ATOM      0 HH22 ARG A  46      52.864  -5.244  -3.331  1.00 51.51           H   new
ATOM    219  N   THR A  47      45.107  -2.539  -5.293  1.00 48.95           N
ATOM    220  CA  THR A  47      43.692  -2.806  -5.468  1.00 49.29           C
ATOM    221  C   THR A  47      43.074  -1.933  -6.536  1.00 49.90           C
ATOM    222  O   THR A  47      42.073  -2.296  -7.119  1.00 50.10           O
ATOM    223  CB  THR A  47      42.912  -2.543  -4.199  1.00 49.41           C
ATOM    224  OG1 THR A  47      43.093  -1.167  -3.815  1.00 48.68           O
ATOM    225  CG2 THR A  47      43.364  -3.495  -3.101  1.00 48.22           C
ATOM      0  H   THR A  47      45.302  -2.044  -4.617  1.00 48.95           H   new
ATOM      0  HA  THR A  47      43.641  -3.741  -5.721  1.00 49.29           H   new
ATOM      0  HB  THR A  47      41.967  -2.700  -4.349  1.00 49.41           H   new
ATOM      0  HG1 THR A  47      43.850  -1.071  -3.464  1.00 48.68           H   new
ATOM      0 HG21 THR A  47      42.859  -3.319  -2.292  1.00 48.22           H   new
ATOM      0 HG22 THR A  47      43.213  -4.410  -3.384  1.00 48.22           H   new
ATOM      0 HG23 THR A  47      44.309  -3.363  -2.927  1.00 48.22           H   new
ATOM    226  N   GLY A  48      43.655  -0.772  -6.785  1.00 50.88           N
ATOM    227  CA  GLY A  48      43.065   0.178  -7.733  1.00 51.33           C
ATOM    228  C   GLY A  48      42.230   1.243  -7.033  1.00 51.73           C
ATOM    229  O   GLY A  48      41.684   2.133  -7.688  1.00 52.18           O
ATOM      0  H   GLY A  48      44.388  -0.509  -6.421  1.00 50.88           H   new
ATOM      0  HA2 GLY A  48      43.771   0.606  -8.242  1.00 51.33           H   new
ATOM      0  HA3 GLY A  48      42.509  -0.302  -8.367  1.00 51.33           H   new
ATOM    230  N   PHE A  49      42.132   1.152  -5.707  1.00 51.83           N
ATOM    231  CA  PHE A  49      41.369   2.110  -4.918  1.00 51.98           C
ATOM    232  C   PHE A  49      42.193   2.614  -3.756  1.00 52.37           C
ATOM    233  O   PHE A  49      43.163   1.986  -3.357  1.00 52.47           O
ATOM    234  CB  PHE A  49      40.109   1.466  -4.344  1.00 51.93           C
ATOM    235  CG  PHE A  49      39.142   0.966  -5.377  1.00 52.27           C
ATOM    236  CD1 PHE A  49      39.447  -0.134  -6.174  1.00 53.11           C
ATOM    237  CD2 PHE A  49      37.907   1.559  -5.521  1.00 52.12           C
ATOM    238  CE1 PHE A  49      38.540  -0.602  -7.120  1.00 52.07           C
ATOM    239  CE2 PHE A  49      37.001   1.084  -6.456  1.00 52.34           C
ATOM    240  CZ  PHE A  49      37.318  -0.002  -7.250  1.00 51.81           C
ATOM      0  H   PHE A  49      42.507   0.533  -5.243  1.00 51.83           H   new
ATOM      0  HA  PHE A  49      41.130   2.841  -5.509  1.00 51.98           H   new
ATOM      0  HB2 PHE A  49      40.369   0.725  -3.774  1.00 51.93           H   new
ATOM      0  HB3 PHE A  49      39.657   2.113  -3.780  1.00 51.93           H   new
ATOM      0  HD1 PHE A  49      40.267  -0.561  -6.073  1.00 53.11           H   new
ATOM      0  HD2 PHE A  49      37.679   2.285  -4.986  1.00 52.12           H   new
ATOM      0  HE1 PHE A  49      38.765  -1.322  -7.664  1.00 52.07           H   new
ATOM      0  HE2 PHE A  49      36.174   1.499  -6.550  1.00 52.34           H   new
ATOM      0  HZ  PHE A  49      36.703  -0.323  -7.870  1.00 51.81           H   new
ATOM    241  N   TYR A  50      41.787   3.750  -3.199  1.00 52.83           N
ATOM    242  CA  TYR A  50      42.365   4.247  -1.959  1.00 53.15           C
ATOM    243  C   TYR A  50      41.267   4.732  -1.029  1.00 53.10           C
ATOM    244  O   TYR A  50      40.088   4.580  -1.329  1.00 52.86           O
ATOM    245  CB  TYR A  50      43.366   5.364  -2.217  1.00 53.51           C
ATOM    246  CG  TYR A  50      42.864   6.487  -3.090  1.00 54.61           C
ATOM    247  CD1 TYR A  50      42.354   7.665  -2.534  1.00 55.95           C
ATOM    248  CD2 TYR A  50      42.937   6.396  -4.471  1.00 55.49           C
ATOM    249  CE1 TYR A  50      41.916   8.711  -3.343  1.00 56.50           C
ATOM    250  CE2 TYR A  50      42.503   7.430  -5.283  1.00 56.17           C
ATOM    251  CZ  TYR A  50      41.995   8.581  -4.721  1.00 56.96           C
ATOM    252  OH  TYR A  50      41.575   9.585  -5.560  1.00 57.94           O
ATOM      0  H   TYR A  50      41.171   4.252  -3.529  1.00 52.83           H   new
ATOM      0  HA  TYR A  50      42.841   3.514  -1.538  1.00 53.15           H   new
ATOM      0  HB2 TYR A  50      43.642   5.735  -1.364  1.00 53.51           H   new
ATOM      0  HB3 TYR A  50      44.156   4.982  -2.629  1.00 53.51           H   new
ATOM      0  HD1 TYR A  50      42.307   7.751  -1.609  1.00 55.95           H   new
ATOM      0  HD2 TYR A  50      43.284   5.626  -4.860  1.00 55.49           H   new
ATOM      0  HE1 TYR A  50      41.574   9.488  -2.963  1.00 56.50           H   new
ATOM      0  HE2 TYR A  50      42.554   7.348  -6.208  1.00 56.17           H   new
ATOM      0  HH  TYR A  50      41.691   9.350  -6.358  1.00 57.94           H   new
ATOM    253  N   GLY A  51      41.657   5.322   0.100  1.00 53.37           N
ATOM    254  CA  GLY A  51      40.696   5.755   1.130  1.00 53.58           C
ATOM    255  C   GLY A  51      40.691   4.841   2.339  1.00 53.69           C
ATOM    256  O   GLY A  51      41.282   3.791   2.315  1.00 53.69           O
ATOM      0  H   GLY A  51      42.479   5.484   0.295  1.00 53.37           H   new
ATOM      0  HA2 GLY A  51      40.913   6.658   1.411  1.00 53.58           H   new
ATOM      0  HA3 GLY A  51      39.806   5.784   0.746  1.00 53.58           H   new
ATOM    257  N   GLU A  52      40.028   5.239   3.408  1.00 54.17           N
ATOM    258  CA  GLU A  52      40.062   4.463   4.640  1.00 54.68           C
ATOM    259  C   GLU A  52      39.653   2.995   4.402  1.00 54.88           C
ATOM    260  O   GLU A  52      40.132   2.094   5.096  1.00 54.36           O
ATOM    261  CB  GLU A  52      39.173   5.106   5.712  1.00 54.80           C
ATOM    262  CG  GLU A  52      39.354   4.507   7.127  1.00 56.71           C
ATOM    263  CD  GLU A  52      38.256   4.920   8.113  1.00 58.65           C
ATOM    264  OE1 GLU A  52      37.363   5.708   7.722  1.00 60.55           O
ATOM    265  OE2 GLU A  52      38.283   4.437   9.267  1.00 57.89           O
ATOM      0  H   GLU A  52      39.552   5.954   3.445  1.00 54.17           H   new
ATOM      0  HA  GLU A  52      40.978   4.463   4.958  1.00 54.68           H   new
ATOM      0  HB2 GLU A  52      39.362   6.057   5.747  1.00 54.80           H   new
ATOM      0  HB3 GLU A  52      38.245   5.011   5.448  1.00 54.80           H   new
ATOM      0  HG2 GLU A  52      39.371   3.539   7.061  1.00 56.71           H   new
ATOM      0  HG3 GLU A  52      40.215   4.783   7.479  1.00 56.71           H   new
ATOM    266  N   ASN A  53      38.789   2.774   3.408  1.00 55.04           N
ATOM    267  CA  ASN A  53      38.146   1.482   3.183  1.00 55.26           C
ATOM    268  C   ASN A  53      38.365   0.963   1.754  1.00 54.96           C
ATOM    269  O   ASN A  53      37.671   0.070   1.298  1.00 54.74           O
ATOM    270  CB  ASN A  53      36.630   1.580   3.451  1.00 55.43           C
ATOM    271  CG  ASN A  53      36.291   1.871   4.920  1.00 57.50           C
ATOM    272  OD1 ASN A  53      36.724   1.155   5.815  1.00 59.44           O
ATOM    273  ND2 ASN A  53      35.529   2.943   5.163  1.00 60.92           N
ATOM      0  H   ASN A  53      38.559   3.378   2.841  1.00 55.04           H   new
ATOM      0  HA  ASN A  53      38.556   0.856   3.801  1.00 55.26           H   new
ATOM      0  HB2 ASN A  53      36.254   2.279   2.894  1.00 55.43           H   new
ATOM      0  HB3 ASN A  53      36.207   0.748   3.186  1.00 55.43           H   new
ATOM      0 HD22 ASN A  53      35.242   3.424   4.510  1.00 60.92           H   new
ATOM    274  N   CYS A  54      39.324   1.543   1.049  1.00 55.03           N
ATOM    275  CA  CYS A  54      39.612   1.182  -0.345  1.00 55.18           C
ATOM    276  C   CYS A  54      38.363   1.255  -1.222  1.00 55.79           C
ATOM    277  O   CYS A  54      38.105   0.335  -1.996  1.00 55.90           O
ATOM    278  CB  CYS A  54      40.207  -0.232  -0.452  1.00 54.98           C
ATOM    279  SG  CYS A  54      41.595  -0.634   0.659  1.00 54.02           S
ATOM      0  H   CYS A  54      39.833   2.162   1.361  1.00 55.03           H   new
ATOM      0  HA  CYS A  54      40.261   1.830  -0.661  1.00 55.18           H   new
ATOM      0  HB2 CYS A  54      39.496  -0.871  -0.289  1.00 54.98           H   new
ATOM      0  HB3 CYS A  54      40.504  -0.365  -1.366  1.00 54.98           H   new
ATOM    280  N   THR A  55      37.609   2.351  -1.114  1.00 56.47           N
ATOM    281  CA  THR A  55      36.370   2.536  -1.882  1.00 56.84           C
ATOM    282  C   THR A  55      36.443   3.667  -2.913  1.00 57.36           C
ATOM    283  O   THR A  55      35.598   3.774  -3.784  1.00 57.65           O
ATOM    284  CB  THR A  55      35.203   2.808  -0.946  1.00 56.85           C
ATOM    285  OG1 THR A  55      35.607   3.752   0.048  1.00 56.91           O
ATOM    286  CG2 THR A  55      34.766   1.513  -0.250  1.00 56.99           C
ATOM      0  H   THR A  55      37.800   3.009  -0.594  1.00 56.47           H   new
ATOM      0  HA  THR A  55      36.241   1.707  -2.369  1.00 56.84           H   new
ATOM      0  HB  THR A  55      34.461   3.159  -1.463  1.00 56.85           H   new
ATOM      0  HG1 THR A  55      34.964   3.906   0.566  1.00 56.91           H   new
ATOM      0 HG21 THR A  55      34.022   1.700   0.344  1.00 56.99           H   new
ATOM      0 HG22 THR A  55      34.492   0.864  -0.917  1.00 56.99           H   new
ATOM      0 HG23 THR A  55      35.507   1.156   0.264  1.00 56.99           H   new
ATOM    287  N   THR A  56      37.460   4.508  -2.823  1.00 57.89           N
ATOM    288  CA  THR A  56      37.637   5.578  -3.781  1.00 58.07           C
ATOM    289  C   THR A  56      38.529   5.080  -4.906  1.00 58.59           C
ATOM    290  O   THR A  56      39.683   4.746  -4.670  1.00 58.45           O
ATOM    291  CB  THR A  56      38.282   6.818  -3.114  1.00 58.22           C
ATOM    292  OG1 THR A  56      37.541   7.169  -1.939  1.00 57.23           O
ATOM    293  CG2 THR A  56      38.311   8.017  -4.083  1.00 58.05           C
ATOM      0  H   THR A  56      38.062   4.474  -2.209  1.00 57.89           H   new
ATOM      0  HA  THR A  56      36.770   5.840  -4.128  1.00 58.07           H   new
ATOM      0  HB  THR A  56      39.196   6.596  -2.875  1.00 58.22           H   new
ATOM      0  HG1 THR A  56      37.892   7.841  -1.576  1.00 57.23           H   new
ATOM      0 HG21 THR A  56      38.719   8.779  -3.643  1.00 58.05           H   new
ATOM      0 HG22 THR A  56      38.828   7.785  -4.870  1.00 58.05           H   new
ATOM      0 HG23 THR A  56      37.405   8.243  -4.346  1.00 58.05           H   new
ATOM    294  N   PRO A  57      38.003   5.045  -6.140  1.00 59.35           N
ATOM    295  CA  PRO A  57      38.735   4.553  -7.300  1.00 60.12           C
ATOM    296  C   PRO A  57      39.794   5.508  -7.823  1.00 61.17           C
ATOM    297  O   PRO A  57      39.638   6.713  -7.752  1.00 61.54           O
ATOM    298  CB  PRO A  57      37.643   4.382  -8.358  1.00 59.84           C
ATOM    299  CG  PRO A  57      36.629   5.358  -8.010  1.00 59.35           C
ATOM    300  CD  PRO A  57      36.640   5.460  -6.499  1.00 59.54           C
ATOM      0  HA  PRO A  57      39.224   3.747  -7.074  1.00 60.12           H   new
ATOM      0  HB2 PRO A  57      37.990   4.539  -9.250  1.00 59.84           H   new
ATOM      0  HB3 PRO A  57      37.282   3.482  -8.348  1.00 59.84           H   new
ATOM      0  HG2 PRO A  57      36.822   6.217  -8.416  1.00 59.35           H   new
ATOM      0  HG3 PRO A  57      35.757   5.081  -8.332  1.00 59.35           H   new
ATOM      0  HD2 PRO A  57      36.451   6.363  -6.200  1.00 59.54           H   new
ATOM      0  HD3 PRO A  57      35.973   4.882  -6.097  1.00 59.54           H   new
ATOM    301  N   GLU A  58      40.880   4.956  -8.336  1.00 62.33           N
ATOM    302  CA  GLU A  58      41.879   5.761  -9.009  1.00 63.20           C
ATOM    303  C   GLU A  58      41.382   6.028 -10.410  1.00 63.89           C
ATOM    304  O   GLU A  58      40.600   5.252 -10.955  1.00 64.09           O
ATOM    305  CB  GLU A  58      43.235   5.043  -9.055  1.00 63.33           C
ATOM    306  CG  GLU A  58      43.887   4.895  -7.683  1.00 64.07           C
ATOM    307  CD  GLU A  58      45.014   3.850  -7.642  1.00 65.15           C
ATOM    308  OE1 GLU A  58      45.041   2.931  -8.497  1.00 64.70           O
ATOM    309  OE2 GLU A  58      45.867   3.949  -6.730  1.00 66.01           O
ATOM      0  H   GLU A  58      41.057   4.115  -8.305  1.00 62.33           H   new
ATOM      0  HA  GLU A  58      42.012   6.591  -8.525  1.00 63.20           H   new
ATOM      0  HB2 GLU A  58      43.115   4.163  -9.446  1.00 63.33           H   new
ATOM      0  HB3 GLU A  58      43.834   5.534  -9.639  1.00 63.33           H   new
ATOM      0  HG2 GLU A  58      44.244   5.754  -7.409  1.00 64.07           H   new
ATOM      0  HG3 GLU A  58      43.207   4.651  -7.036  1.00 64.07           H   new
ATOM    310  N   PHE A  59      41.840   7.129 -10.988  1.00 64.74           N
ATOM    311  CA  PHE A  59      41.374   7.549 -12.301  1.00 65.45           C
ATOM    312  C   PHE A  59      41.375   6.369 -13.292  1.00 65.64           C
ATOM    313  O   PHE A  59      40.346   6.058 -13.909  1.00 65.48           O
ATOM    314  CB  PHE A  59      42.226   8.725 -12.823  1.00 65.62           C
ATOM    315  CG  PHE A  59      41.873   9.160 -14.222  1.00 66.68           C
ATOM    316  CD1 PHE A  59      40.602   9.667 -14.506  1.00 67.50           C
ATOM    317  CD2 PHE A  59      42.809   9.059 -15.256  1.00 67.19           C
ATOM    318  CE1 PHE A  59      40.267  10.061 -15.799  1.00 67.98           C
ATOM    319  CE2 PHE A  59      42.488   9.450 -16.549  1.00 67.92           C
ATOM    320  CZ  PHE A  59      41.213   9.953 -16.825  1.00 68.47           C
ATOM      0  H   PHE A  59      42.425   7.650 -10.634  1.00 64.74           H   new
ATOM      0  HA  PHE A  59      40.458   7.856 -12.218  1.00 65.45           H   new
ATOM      0  HB2 PHE A  59      42.122   9.480 -12.223  1.00 65.62           H   new
ATOM      0  HB3 PHE A  59      43.162   8.471 -12.799  1.00 65.62           H   new
ATOM      0  HD1 PHE A  59      39.974   9.742 -13.825  1.00 67.50           H   new
ATOM      0  HD2 PHE A  59      43.658   8.725 -15.075  1.00 67.19           H   new
ATOM      0  HE1 PHE A  59      39.418  10.395 -15.980  1.00 67.98           H   new
ATOM      0  HE2 PHE A  59      43.119   9.378 -17.229  1.00 67.92           H   new
ATOM      0  HZ  PHE A  59      40.994  10.216 -17.690  1.00 68.47           H   new
ATOM    321  N   LEU A  60      42.519   5.711 -13.448  1.00 65.98           N
ATOM    322  CA  LEU A  60      42.593   4.610 -14.396  1.00 66.63           C
ATOM    323  C   LEU A  60      41.542   3.530 -14.067  1.00 66.71           C
ATOM    324  O   LEU A  60      41.055   2.834 -14.956  1.00 66.72           O
ATOM    325  CB  LEU A  60      44.000   4.004 -14.416  1.00 66.86           C
ATOM    326  CG  LEU A  60      44.095   2.647 -15.136  1.00 68.08           C
ATOM    327  CD1 LEU A  60      43.632   2.751 -16.620  1.00 68.32           C
ATOM    328  CD2 LEU A  60      45.513   2.033 -15.026  1.00 68.34           C
ATOM      0  H   LEU A  60      43.248   5.882 -13.024  1.00 65.98           H   new
ATOM      0  HA  LEU A  60      42.400   4.961 -15.279  1.00 66.63           H   new
ATOM      0  HB2 LEU A  60      44.604   4.629 -14.846  1.00 66.86           H   new
ATOM      0  HB3 LEU A  60      44.307   3.896 -13.502  1.00 66.86           H   new
ATOM      0  HG  LEU A  60      43.486   2.043 -14.683  1.00 68.08           H   new
ATOM      0 HD11 LEU A  60      43.704   1.881 -17.043  1.00 68.32           H   new
ATOM      0 HD12 LEU A  60      42.710   3.050 -16.651  1.00 68.32           H   new
ATOM      0 HD13 LEU A  60      44.193   3.387 -17.091  1.00 68.32           H   new
ATOM      0 HD21 LEU A  60      45.534   1.181 -15.490  1.00 68.34           H   new
ATOM      0 HD22 LEU A  60      46.159   2.635 -15.427  1.00 68.34           H   new
ATOM      0 HD23 LEU A  60      45.735   1.897 -14.092  1.00 68.34           H   new
ATOM    329  N   THR A  61      41.189   3.411 -12.789  1.00 66.86           N
ATOM    330  CA  THR A  61      40.252   2.387 -12.335  1.00 66.84           C
ATOM    331  C   THR A  61      38.835   2.706 -12.776  1.00 67.60           C
ATOM    332  O   THR A  61      38.050   1.796 -13.007  1.00 67.48           O
ATOM    333  CB  THR A  61      40.264   2.235 -10.792  1.00 66.73           C
ATOM    334  OG1 THR A  61      41.542   1.768 -10.361  1.00 65.15           O
ATOM    335  CG2 THR A  61      39.215   1.247 -10.336  1.00 65.81           C
ATOM      0  H   THR A  61      41.485   3.920 -12.163  1.00 66.86           H   new
ATOM      0  HA  THR A  61      40.543   1.554 -12.738  1.00 66.84           H   new
ATOM      0  HB  THR A  61      40.073   3.104 -10.406  1.00 66.73           H   new
ATOM      0  HG1 THR A  61      41.608   1.859  -9.529  1.00 65.15           H   new
ATOM      0 HG21 THR A  61      39.242   1.169  -9.370  1.00 65.81           H   new
ATOM      0 HG22 THR A  61      38.338   1.556 -10.611  1.00 65.81           H   new
ATOM      0 HG23 THR A  61      39.391   0.380 -10.735  1.00 65.81           H   new
ATOM    336  N   ARG A  62      38.510   3.996 -12.888  1.00 68.60           N
ATOM    337  CA  ARG A  62      37.149   4.431 -13.259  1.00 69.47           C
ATOM    338  C   ARG A  62      36.854   4.140 -14.713  1.00 69.65           C
ATOM    339  O   ARG A  62      35.727   3.807 -15.061  1.00 69.57           O
ATOM    340  CB  ARG A  62      36.942   5.929 -13.050  1.00 69.76           C
ATOM    341  CG  ARG A  62      37.780   6.553 -11.967  1.00 71.66           C
ATOM    342  CD  ARG A  62      37.357   7.998 -11.721  1.00 73.92           C
ATOM    343  NE  ARG A  62      36.395   8.100 -10.621  1.00 76.21           N
ATOM    344  CZ  ARG A  62      35.904   9.246 -10.156  1.00 78.11           C
ATOM    345  NH1 ARG A  62      36.263  10.404 -10.712  1.00 78.75           N
ATOM    346  NH2 ARG A  62      35.045   9.234  -9.144  1.00 78.44           N
ATOM      0  H   ARG A  62      39.062   4.641 -12.754  1.00 68.60           H   new
ATOM      0  HA  ARG A  62      36.552   3.932 -12.680  1.00 69.47           H   new
ATOM      0  HB2 ARG A  62      37.129   6.385 -13.885  1.00 69.76           H   new
ATOM      0  HB3 ARG A  62      36.007   6.085 -12.844  1.00 69.76           H   new
ATOM      0  HG2 ARG A  62      37.691   6.041 -11.148  1.00 71.66           H   new
ATOM      0  HG3 ARG A  62      38.716   6.524 -12.219  1.00 71.66           H   new
ATOM      0  HD2 ARG A  62      38.139   8.535 -11.518  1.00 73.92           H   new
ATOM      0  HD3 ARG A  62      36.965   8.363 -12.530  1.00 73.92           H   new
ATOM      0  HE  ARG A  62      36.130   7.370 -10.251  1.00 76.21           H   new
ATOM      0 HH11 ARG A  62      36.813  10.411 -11.373  1.00 78.75           H   new
ATOM      0 HH12 ARG A  62      35.944  11.143 -10.410  1.00 78.75           H   new
ATOM      0 HH21 ARG A  62      34.807   8.487  -8.791  1.00 78.44           H   new
ATOM      0 HH22 ARG A  62      34.726   9.973  -8.842  1.00 78.44           H   new
ATOM    347  N   ILE A  63      37.860   4.316 -15.564  1.00 70.11           N
ATOM    348  CA  ILE A  63      37.727   3.963 -16.966  1.00 70.59           C
ATOM    349  C   ILE A  63      37.309   2.507 -17.034  1.00 70.99           C
ATOM    350  O   ILE A  63      36.260   2.167 -17.601  1.00 71.02           O
ATOM    351  CB  ILE A  63      39.059   4.125 -17.735  1.00 70.68           C
ATOM    352  CG1 ILE A  63      39.378   5.603 -17.948  1.00 70.80           C
ATOM    353  CG2 ILE A  63      39.008   3.397 -19.087  1.00 70.75           C
ATOM    354  CD1 ILE A  63      39.971   6.267 -16.738  1.00 71.48           C
ATOM      0  H   ILE A  63      38.627   4.639 -15.346  1.00 70.11           H   new
ATOM      0  HA  ILE A  63      37.074   4.553 -17.374  1.00 70.59           H   new
ATOM      0  HB  ILE A  63      39.762   3.726 -17.199  1.00 70.68           H   new
ATOM      0 HG12 ILE A  63      39.995   5.690 -18.691  1.00 70.80           H   new
ATOM      0 HG13 ILE A  63      38.565   6.069 -18.199  1.00 70.80           H   new
ATOM      0 HG21 ILE A  63      39.853   3.513 -19.549  1.00 70.75           H   new
ATOM      0 HG22 ILE A  63      38.848   2.452 -18.940  1.00 70.75           H   new
ATOM      0 HG23 ILE A  63      38.291   3.766 -19.627  1.00 70.75           H   new
ATOM      0 HD11 ILE A  63      40.150   7.200 -16.936  1.00 71.48           H   new
ATOM      0 HD12 ILE A  63      39.347   6.208 -15.998  1.00 71.48           H   new
ATOM      0 HD13 ILE A  63      40.799   5.823 -16.498  1.00 71.48           H   new
ATOM    355  N   LYS A  64      38.152   1.658 -16.444  1.00 71.34           N
ATOM    356  CA  LYS A  64      37.950   0.206 -16.436  1.00 71.52           C
ATOM    357  C   LYS A  64      36.560  -0.144 -15.922  1.00 71.31           C
ATOM    358  O   LYS A  64      35.863  -0.973 -16.498  1.00 71.52           O
ATOM    359  CB  LYS A  64      39.016  -0.482 -15.571  1.00 71.74           C
ATOM    360  CG  LYS A  64      40.456  -0.322 -16.090  1.00 72.93           C
ATOM    361  CD  LYS A  64      41.492  -0.979 -15.145  1.00 74.19           C
ATOM    362  CE  LYS A  64      42.938  -0.800 -15.664  1.00 74.79           C
ATOM    363  NZ  LYS A  64      43.967  -1.363 -14.733  1.00 74.67           N
ATOM      0  H   LYS A  64      38.864   1.911 -16.033  1.00 71.34           H   new
ATOM      0  HA  LYS A  64      38.032  -0.113 -17.349  1.00 71.52           H   new
ATOM      0  HB2 LYS A  64      38.967  -0.124 -14.671  1.00 71.74           H   new
ATOM      0  HB3 LYS A  64      38.808  -1.428 -15.512  1.00 71.74           H   new
ATOM      0  HG2 LYS A  64      40.527  -0.720 -16.972  1.00 72.93           H   new
ATOM      0  HG3 LYS A  64      40.661   0.621 -16.187  1.00 72.93           H   new
ATOM      0  HD2 LYS A  64      41.415  -0.589 -14.260  1.00 74.19           H   new
ATOM      0  HD3 LYS A  64      41.295  -1.925 -15.056  1.00 74.19           H   new
ATOM      0  HE2 LYS A  64      43.022  -1.231 -16.529  1.00 74.79           H   new
ATOM      0  HE3 LYS A  64      43.113   0.144 -15.799  1.00 74.79           H   new
ATOM      0  HZ1 LYS A  64      44.779  -1.236 -15.075  1.00 74.67           H   new
ATOM      0  HZ2 LYS A  64      43.910  -0.954 -13.945  1.00 74.67           H   new
ATOM      0  HZ3 LYS A  64      43.825  -2.235 -14.625  1.00 74.67           H   new
ATOM    364  N   LEU A  65      36.145   0.515 -14.852  1.00 71.08           N
ATOM    365  CA  LEU A  65      34.841   0.243 -14.265  1.00 71.07           C
ATOM    366  C   LEU A  65      33.661   0.674 -15.165  1.00 71.19           C
ATOM    367  O   LEU A  65      32.519   0.279 -14.917  1.00 71.49           O
ATOM    368  CB  LEU A  65      34.723   0.895 -12.881  1.00 70.93           C
ATOM    369  CG  LEU A  65      35.564   0.262 -11.762  1.00 71.06           C
ATOM    370  CD1 LEU A  65      35.113   0.803 -10.396  1.00 70.30           C
ATOM    371  CD2 LEU A  65      35.513  -1.274 -11.791  1.00 69.73           C
ATOM      0  H   LEU A  65      36.601   1.123 -14.450  1.00 71.08           H   new
ATOM      0  HA  LEU A  65      34.781  -0.721 -14.174  1.00 71.07           H   new
ATOM      0  HB2 LEU A  65      34.974   1.829 -12.961  1.00 70.93           H   new
ATOM      0  HB3 LEU A  65      33.791   0.874 -12.612  1.00 70.93           H   new
ATOM      0  HG  LEU A  65      36.489   0.511 -11.912  1.00 71.06           H   new
ATOM      0 HD11 LEU A  65      35.648   0.399  -9.695  1.00 70.30           H   new
ATOM      0 HD12 LEU A  65      35.227   1.766 -10.375  1.00 70.30           H   new
ATOM      0 HD13 LEU A  65      34.178   0.586 -10.254  1.00 70.30           H   new
ATOM      0 HD21 LEU A  65      36.056  -1.630 -11.070  1.00 69.73           H   new
ATOM      0 HD22 LEU A  65      34.596  -1.570 -11.681  1.00 69.73           H   new
ATOM      0 HD23 LEU A  65      35.855  -1.593 -12.641  1.00 69.73           H   new
ATOM    372  N   LEU A  66      33.925   1.491 -16.188  1.00 71.03           N
ATOM    373  CA  LEU A  66      32.884   1.912 -17.140  1.00 70.74           C
ATOM    374  C   LEU A  66      32.956   1.116 -18.452  1.00 70.32           C
ATOM    375  O   LEU A  66      31.943   0.929 -19.121  1.00 70.14           O
ATOM    376  CB  LEU A  66      32.968   3.426 -17.418  1.00 70.84           C
ATOM    377  CG  LEU A  66      32.014   4.324 -16.608  1.00 71.09           C
ATOM    378  CD1 LEU A  66      32.065   4.035 -15.090  1.00 70.81           C
ATOM    379  CD2 LEU A  66      32.292   5.801 -16.889  1.00 70.70           C
ATOM      0  H   LEU A  66      34.704   1.816 -16.351  1.00 71.03           H   new
ATOM      0  HA  LEU A  66      32.026   1.723 -16.729  1.00 70.74           H   new
ATOM      0  HB2 LEU A  66      33.878   3.717 -17.247  1.00 70.84           H   new
ATOM      0  HB3 LEU A  66      32.796   3.572 -18.361  1.00 70.84           H   new
ATOM      0  HG  LEU A  66      31.114   4.112 -16.902  1.00 71.09           H   new
ATOM      0 HD11 LEU A  66      31.449   4.624 -14.627  1.00 70.81           H   new
ATOM      0 HD12 LEU A  66      31.813   3.112 -14.927  1.00 70.81           H   new
ATOM      0 HD13 LEU A  66      32.965   4.187 -14.762  1.00 70.81           H   new
ATOM      0 HD21 LEU A  66      31.682   6.349 -16.371  1.00 70.70           H   new
ATOM      0 HD22 LEU A  66      33.206   6.011 -16.641  1.00 70.70           H   new
ATOM      0 HD23 LEU A  66      32.164   5.981 -17.834  1.00 70.70           H   new
ATOM    380  N   LEU A  67      34.153   0.647 -18.807  1.00 69.89           N
ATOM    381  CA  LEU A  67      34.352  -0.155 -20.024  1.00 69.51           C
ATOM    382  C   LEU A  67      34.290  -1.655 -19.710  1.00 69.10           C
ATOM    383  O   LEU A  67      34.745  -2.483 -20.502  1.00 69.02           O
ATOM    384  CB  LEU A  67      35.696   0.178 -20.701  1.00 69.53           C
ATOM    385  CG  LEU A  67      35.781   1.510 -21.464  1.00 69.59           C
ATOM    386  CD1 LEU A  67      34.978   2.604 -20.747  1.00 69.28           C
ATOM    387  CD2 LEU A  67      37.243   1.932 -21.680  1.00 69.03           C
ATOM      0  H   LEU A  67      34.871   0.782 -18.354  1.00 69.89           H   new
ATOM      0  HA  LEU A  67      33.633   0.069 -20.636  1.00 69.51           H   new
ATOM      0  HB2 LEU A  67      36.386   0.177 -20.019  1.00 69.53           H   new
ATOM      0  HB3 LEU A  67      35.908  -0.538 -21.320  1.00 69.53           H   new
ATOM      0  HG  LEU A  67      35.384   1.381 -22.340  1.00 69.59           H   new
ATOM      0 HD11 LEU A  67      35.045   3.434 -21.245  1.00 69.28           H   new
ATOM      0 HD12 LEU A  67      34.047   2.337 -20.689  1.00 69.28           H   new
ATOM      0 HD13 LEU A  67      35.333   2.733 -19.854  1.00 69.28           H   new
ATOM      0 HD21 LEU A  67      37.269   2.773 -22.162  1.00 69.03           H   new
ATOM      0 HD22 LEU A  67      37.680   2.039 -20.820  1.00 69.03           H   new
ATOM      0 HD23 LEU A  67      37.704   1.251 -22.194  1.00 69.03           H   new
ATOM    388  N   LYS A  68      33.730  -1.993 -18.550  1.00 68.46           N
ATOM    389  CA  LYS A  68      33.629  -3.391 -18.125  1.00 67.83           C
ATOM    390  C   LYS A  68      32.180  -3.862 -18.153  1.00 67.00           C
ATOM    391  O   LYS A  68      31.352  -3.405 -17.371  1.00 66.68           O
ATOM    392  CB  LYS A  68      34.201  -3.582 -16.714  1.00 67.98           C
ATOM    393  CG  LYS A  68      34.157  -5.033 -16.205  1.00 68.46           C
ATOM    394  CD  LYS A  68      34.254  -5.111 -14.674  1.00 69.14           C
ATOM    395  CE  LYS A  68      34.286  -6.558 -14.170  1.00 69.52           C
ATOM    396  NZ  LYS A  68      35.452  -7.297 -14.727  1.00 69.68           N
ATOM      0  H   LYS A  68      33.401  -1.427 -17.992  1.00 68.46           H   new
ATOM      0  HA  LYS A  68      34.148  -3.922 -18.748  1.00 67.83           H   new
ATOM      0  HB2 LYS A  68      35.121  -3.275 -16.705  1.00 67.98           H   new
ATOM      0  HB3 LYS A  68      33.708  -3.019 -16.097  1.00 67.98           H   new
ATOM      0  HG2 LYS A  68      33.333  -5.452 -16.497  1.00 68.46           H   new
ATOM      0  HG3 LYS A  68      34.887  -5.535 -16.600  1.00 68.46           H   new
ATOM      0  HD2 LYS A  68      35.054  -4.649 -14.378  1.00 69.14           H   new
ATOM      0  HD3 LYS A  68      33.498  -4.649 -14.279  1.00 69.14           H   new
ATOM      0  HE2 LYS A  68      34.329  -6.565 -13.201  1.00 69.52           H   new
ATOM      0  HE3 LYS A  68      33.465  -7.009 -14.421  1.00 69.52           H   new
ATOM      0  HZ1 LYS A  68      35.595  -8.033 -14.247  1.00 69.68           H   new
ATOM      0  HZ2 LYS A  68      35.285  -7.522 -15.572  1.00 69.68           H   new
ATOM      0  HZ3 LYS A  68      36.175  -6.778 -14.696  1.00 69.68           H   new
ATOM    397  N   PRO A  69      31.872  -4.791 -19.062  1.00 66.01           N
ATOM    398  CA  PRO A  69      30.531  -5.351 -19.138  1.00 65.31           C
ATOM    399  C   PRO A  69      30.274  -6.252 -17.945  1.00 64.47           C
ATOM    400  O   PRO A  69      31.212  -6.838 -17.409  1.00 64.21           O
ATOM    401  CB  PRO A  69      30.571  -6.163 -20.431  1.00 65.40           C
ATOM    402  CG  PRO A  69      32.011  -6.524 -20.609  1.00 65.52           C
ATOM    403  CD  PRO A  69      32.806  -5.416 -20.015  1.00 65.82           C
ATOM      0  HA  PRO A  69      29.828  -4.682 -19.131  1.00 65.31           H   new
ATOM      0  HB2 PRO A  69      30.015  -6.955 -20.367  1.00 65.40           H   new
ATOM      0  HB3 PRO A  69      30.242  -5.645 -21.182  1.00 65.40           H   new
ATOM      0  HG2 PRO A  69      32.212  -7.366 -20.170  1.00 65.52           H   new
ATOM      0  HG3 PRO A  69      32.224  -6.636 -21.549  1.00 65.52           H   new
ATOM      0  HD2 PRO A  69      33.602  -5.747 -19.570  1.00 65.82           H   new
ATOM      0  HD3 PRO A  69      33.101  -4.786 -20.691  1.00 65.82           H   new
ATOM    404  N   THR A  70      29.021  -6.356 -17.523  1.00 63.49           N
ATOM    405  CA  THR A  70      28.680  -7.276 -16.456  1.00 62.96           C
ATOM    406  C   THR A  70      28.803  -8.722 -16.938  1.00 62.48           C
ATOM    407  O   THR A  70      28.735  -8.994 -18.134  1.00 62.64           O
ATOM    408  CB  THR A  70      27.256  -7.049 -15.939  1.00 62.98           C
ATOM    409  OG1 THR A  70      26.315  -7.457 -16.939  1.00 62.84           O
ATOM    410  CG2 THR A  70      27.047  -5.580 -15.559  1.00 62.69           C
ATOM      0  H   THR A  70      28.360  -5.906 -17.840  1.00 63.49           H   new
ATOM      0  HA  THR A  70      29.303  -7.111 -15.731  1.00 62.96           H   new
ATOM      0  HB  THR A  70      27.118  -7.582 -15.141  1.00 62.98           H   new
ATOM      0  HG1 THR A  70      25.534  -7.334 -16.656  1.00 62.84           H   new
ATOM      0 HG21 THR A  70      26.141  -5.455 -15.234  1.00 62.69           H   new
ATOM      0 HG22 THR A  70      27.676  -5.333 -14.863  1.00 62.69           H   new
ATOM      0 HG23 THR A  70      27.191  -5.020 -16.338  1.00 62.69           H   new
ATOM    411  N   PRO A  71      29.000  -9.660 -16.005  1.00 61.96           N
ATOM    412  CA  PRO A  71      29.129 -11.058 -16.393  1.00 61.45           C
ATOM    413  C   PRO A  71      27.888 -11.539 -17.111  1.00 61.08           C
ATOM    414  O   PRO A  71      27.984 -12.355 -18.036  1.00 60.96           O
ATOM    415  CB  PRO A  71      29.303 -11.783 -15.051  1.00 61.45           C
ATOM    416  CG  PRO A  71      29.891 -10.756 -14.140  1.00 61.77           C
ATOM    417  CD  PRO A  71      29.255  -9.455 -14.563  1.00 61.97           C
ATOM      0  HA  PRO A  71      29.863 -11.214 -17.007  1.00 61.45           H   new
ATOM      0  HB2 PRO A  71      28.454 -12.109 -14.714  1.00 61.45           H   new
ATOM      0  HB3 PRO A  71      29.887 -12.552 -15.139  1.00 61.45           H   new
ATOM      0  HG2 PRO A  71      29.697 -10.957 -13.211  1.00 61.77           H   new
ATOM      0  HG3 PRO A  71      30.856 -10.720 -14.227  1.00 61.77           H   new
ATOM      0  HD2 PRO A  71      28.435  -9.281 -14.075  1.00 61.97           H   new
ATOM      0  HD3 PRO A  71      29.844  -8.700 -14.407  1.00 61.97           H   new
ATOM    418  N   ASN A  72      26.735 -11.022 -16.689  1.00 60.83           N
ATOM    419  CA  ASN A  72      25.448 -11.396 -17.293  1.00 60.60           C
ATOM    420  C   ASN A  72      25.339 -10.909 -18.747  1.00 60.44           C
ATOM    421  O   ASN A  72      24.698 -11.552 -19.582  1.00 60.57           O
ATOM    422  CB  ASN A  72      24.265 -10.881 -16.456  1.00 60.58           C
ATOM    423  CG  ASN A  72      24.046 -11.693 -15.166  1.00 60.53           C
ATOM    424  OD1 ASN A  72      24.157 -12.923 -15.151  1.00 59.33           O
ATOM    425  ND2 ASN A  72      23.729 -10.992 -14.079  1.00 60.96           N
ATOM      0  H   ASN A  72      26.673 -10.449 -16.050  1.00 60.83           H   new
ATOM      0  HA  ASN A  72      25.410 -12.365 -17.303  1.00 60.60           H   new
ATOM      0  HB2 ASN A  72      24.418  -9.951 -16.226  1.00 60.58           H   new
ATOM      0  HB3 ASN A  72      23.458 -10.911 -16.993  1.00 60.58           H   new
ATOM      0 HD21 ASN A  72      23.593 -11.395 -13.332  1.00 60.96           H   new
ATOM      0 HD22 ASN A  72      23.660 -10.136 -14.124  1.00 60.96           H   new
ATOM    426  N   THR A  73      25.978  -9.782 -19.053  1.00 60.08           N
ATOM    427  CA  THR A  73      26.087  -9.314 -20.437  1.00 59.54           C
ATOM    428  C   THR A  73      26.983 -10.257 -21.236  1.00 59.26           C
ATOM    429  O   THR A  73      26.606 -10.762 -22.300  1.00 59.44           O
ATOM    430  CB  THR A  73      26.681  -7.886 -20.509  1.00 59.53           C
ATOM    431  OG1 THR A  73      25.777  -6.961 -19.898  1.00 59.11           O
ATOM    432  CG2 THR A  73      26.936  -7.467 -21.962  1.00 58.94           C
ATOM      0  H   THR A  73      26.357  -9.272 -18.474  1.00 60.08           H   new
ATOM      0  HA  THR A  73      25.192  -9.299 -20.811  1.00 59.54           H   new
ATOM      0  HB  THR A  73      27.528  -7.884 -20.036  1.00 59.53           H   new
ATOM      0  HG1 THR A  73      25.832  -7.025 -19.062  1.00 59.11           H   new
ATOM      0 HG21 THR A  73      27.307  -6.571 -21.980  1.00 58.94           H   new
ATOM      0 HG22 THR A  73      27.562  -8.084 -22.372  1.00 58.94           H   new
ATOM      0 HG23 THR A  73      26.100  -7.480 -22.454  1.00 58.94           H   new
ATOM    433  N   VAL A  74      28.181 -10.488 -20.718  1.00 58.80           N
ATOM    434  CA  VAL A  74      29.144 -11.339 -21.403  1.00 58.46           C
ATOM    435  C   VAL A  74      28.537 -12.728 -21.674  1.00 58.31           C
ATOM    436  O   VAL A  74      28.638 -13.240 -22.784  1.00 58.45           O
ATOM    437  CB  VAL A  74      30.448 -11.473 -20.594  1.00 58.42           C
ATOM    438  CG1 VAL A  74      31.347 -12.543 -21.192  1.00 57.85           C
ATOM    439  CG2 VAL A  74      31.162 -10.146 -20.546  1.00 57.88           C
ATOM      0  H   VAL A  74      28.457 -10.162 -19.971  1.00 58.80           H   new
ATOM      0  HA  VAL A  74      29.360 -10.920 -22.251  1.00 58.46           H   new
ATOM      0  HB  VAL A  74      30.225 -11.742 -19.689  1.00 58.42           H   new
ATOM      0 HG11 VAL A  74      32.161 -12.611 -20.669  1.00 57.85           H   new
ATOM      0 HG12 VAL A  74      30.885 -13.396 -21.183  1.00 57.85           H   new
ATOM      0 HG13 VAL A  74      31.569 -12.305 -22.106  1.00 57.85           H   new
ATOM      0 HG21 VAL A  74      31.982 -10.238 -20.035  1.00 57.88           H   new
ATOM      0 HG22 VAL A  74      31.374  -9.860 -21.448  1.00 57.88           H   new
ATOM      0 HG23 VAL A  74      30.590  -9.486 -20.123  1.00 57.88           H   new
ATOM    440  N   HIS A  75      27.892 -13.320 -20.672  1.00 57.90           N
ATOM    441  CA  HIS A  75      27.267 -14.626 -20.855  1.00 57.73           C
ATOM    442  C   HIS A  75      26.267 -14.585 -22.003  1.00 57.60           C
ATOM    443  O   HIS A  75      26.184 -15.513 -22.818  1.00 57.16           O
ATOM    444  CB  HIS A  75      26.549 -15.091 -19.581  1.00 57.69           C
ATOM    445  CG  HIS A  75      25.962 -16.465 -19.700  1.00 57.01           C
ATOM    446  ND1 HIS A  75      24.604 -16.693 -19.793  1.00 55.93           N
ATOM    447  CD2 HIS A  75      26.554 -17.682 -19.770  1.00 56.35           C
ATOM    448  CE1 HIS A  75      24.385 -17.989 -19.907  1.00 55.81           C
ATOM    449  NE2 HIS A  75      25.551 -18.612 -19.891  1.00 56.09           N
ATOM      0  H   HIS A  75      27.805 -12.985 -19.885  1.00 57.90           H   new
ATOM      0  HA  HIS A  75      27.976 -15.256 -21.060  1.00 57.73           H   new
ATOM      0  HB2 HIS A  75      27.175 -15.077 -18.841  1.00 57.69           H   new
ATOM      0  HB3 HIS A  75      25.843 -14.462 -19.367  1.00 57.69           H   new
ATOM      0  HD2 HIS A  75      27.467 -17.855 -19.741  1.00 56.35           H   new
ATOM      0  HE1 HIS A  75      23.552 -18.395 -19.985  1.00 55.81           H   new
ATOM      0  HE2 HIS A  75      25.663 -19.463 -19.947  1.00 56.09           H   new
ATOM    450  N   TYR A  76      25.507 -13.496 -22.052  1.00 57.47           N
ATOM    451  CA  TYR A  76      24.511 -13.317 -23.094  1.00 57.42           C
ATOM    452  C   TYR A  76      25.173 -13.362 -24.467  1.00 56.77           C
ATOM    453  O   TYR A  76      24.652 -13.973 -25.395  1.00 56.30           O
ATOM    454  CB  TYR A  76      23.774 -11.982 -22.920  1.00 57.79           C
ATOM    455  CG  TYR A  76      22.768 -11.722 -24.019  1.00 58.53           C
ATOM    456  CD1 TYR A  76      21.452 -12.165 -23.897  1.00 59.41           C
ATOM    457  CD2 TYR A  76      23.139 -11.067 -25.187  1.00 58.57           C
ATOM    458  CE1 TYR A  76      20.524 -11.949 -24.907  1.00 59.90           C
ATOM    459  CE2 TYR A  76      22.225 -10.844 -26.203  1.00 59.23           C
ATOM    460  CZ  TYR A  76      20.918 -11.285 -26.059  1.00 59.85           C
ATOM    461  OH  TYR A  76      20.012 -11.062 -27.069  1.00 59.84           O
ATOM      0  H   TYR A  76      25.555 -12.849 -21.488  1.00 57.47           H   new
ATOM      0  HA  TYR A  76      23.867 -14.039 -23.024  1.00 57.42           H   new
ATOM      0  HB2 TYR A  76      23.319 -11.977 -22.063  1.00 57.79           H   new
ATOM      0  HB3 TYR A  76      24.421 -11.260 -22.902  1.00 57.79           H   new
ATOM      0  HD1 TYR A  76      21.191 -12.613 -23.125  1.00 59.41           H   new
ATOM      0  HD2 TYR A  76      24.016 -10.774 -25.288  1.00 58.57           H   new
ATOM      0  HE1 TYR A  76      19.648 -12.246 -24.812  1.00 59.90           H   new
ATOM      0  HE2 TYR A  76      22.486 -10.401 -26.978  1.00 59.23           H   new
ATOM      0  HH  TYR A  76      20.389 -10.652 -27.698  1.00 59.84           H   new
ATOM    462  N   ILE A  77      26.330 -12.723 -24.591  1.00 56.27           N
ATOM    463  CA  ILE A  77      27.018 -12.677 -25.884  1.00 56.05           C
ATOM    464  C   ILE A  77      27.609 -14.041 -26.254  1.00 55.96           C
ATOM    465  O   ILE A  77      27.702 -14.383 -27.440  1.00 55.98           O
ATOM    466  CB  ILE A  77      28.146 -11.620 -25.918  1.00 56.06           C
ATOM    467  CG1 ILE A  77      27.608 -10.218 -25.608  1.00 55.86           C
ATOM    468  CG2 ILE A  77      28.828 -11.633 -27.271  1.00 55.59           C
ATOM    469  CD1 ILE A  77      28.681  -9.143 -25.667  1.00 55.20           C
ATOM      0  H   ILE A  77      26.732 -12.314 -23.951  1.00 56.27           H   new
ATOM      0  HA  ILE A  77      26.341 -12.427 -26.533  1.00 56.05           H   new
ATOM      0  HB  ILE A  77      28.793 -11.848 -25.232  1.00 56.06           H   new
ATOM      0 HG12 ILE A  77      26.904 -10.000 -26.239  1.00 55.86           H   new
ATOM      0 HG13 ILE A  77      27.207 -10.219 -24.725  1.00 55.86           H   new
ATOM      0 HG21 ILE A  77      29.534 -10.968 -27.284  1.00 55.59           H   new
ATOM      0 HG22 ILE A  77      29.208 -12.510 -27.434  1.00 55.59           H   new
ATOM      0 HG23 ILE A  77      28.179 -11.429 -27.963  1.00 55.59           H   new
ATOM      0 HD11 ILE A  77      28.287  -8.280 -25.464  1.00 55.20           H   new
ATOM      0 HD12 ILE A  77      29.375  -9.342 -25.019  1.00 55.20           H   new
ATOM      0 HD13 ILE A  77      29.067  -9.120 -26.556  1.00 55.20           H   new
ATOM    470  N   LEU A  78      28.010 -14.815 -25.240  1.00 55.86           N
ATOM    471  CA  LEU A  78      28.584 -16.148 -25.467  1.00 55.45           C
ATOM    472  C   LEU A  78      27.498 -17.150 -25.884  1.00 55.40           C
ATOM    473  O   LEU A  78      27.794 -18.171 -26.510  1.00 55.15           O
ATOM    474  CB  LEU A  78      29.321 -16.673 -24.214  1.00 55.42           C
ATOM    475  CG  LEU A  78      30.831 -16.474 -24.003  1.00 54.64           C
ATOM    476  CD1 LEU A  78      31.533 -16.075 -25.280  1.00 53.48           C
ATOM    477  CD2 LEU A  78      31.093 -15.477 -22.898  1.00 52.94           C
ATOM      0  H   LEU A  78      27.958 -14.587 -24.412  1.00 55.86           H   new
ATOM      0  HA  LEU A  78      29.228 -16.060 -26.187  1.00 55.45           H   new
ATOM      0  HB2 LEU A  78      28.879 -16.279 -23.446  1.00 55.42           H   new
ATOM      0  HB3 LEU A  78      29.158 -17.629 -24.176  1.00 55.42           H   new
ATOM      0  HG  LEU A  78      31.201 -17.329 -23.733  1.00 54.64           H   new
ATOM      0 HD11 LEU A  78      32.480 -15.959 -25.106  1.00 53.48           H   new
ATOM      0 HD12 LEU A  78      31.409 -16.768 -25.948  1.00 53.48           H   new
ATOM      0 HD13 LEU A  78      31.161 -15.241 -25.607  1.00 53.48           H   new
ATOM      0 HD21 LEU A  78      32.050 -15.367 -22.782  1.00 52.94           H   new
ATOM      0 HD22 LEU A  78      30.695 -14.623 -23.131  1.00 52.94           H   new
ATOM      0 HD23 LEU A  78      30.702 -15.800 -22.071  1.00 52.94           H   new
ATOM    478  N   THR A  79      26.246 -16.854 -25.535  1.00 55.62           N
ATOM    479  CA  THR A  79      25.156 -17.808 -25.736  1.00 55.96           C
ATOM    480  C   THR A  79      24.150 -17.332 -26.767  1.00 56.57           C
ATOM    481  O   THR A  79      23.072 -17.914 -26.906  1.00 56.86           O
ATOM    482  CB  THR A  79      24.385 -18.134 -24.424  1.00 55.89           C
ATOM    483  OG1 THR A  79      23.801 -16.945 -23.889  1.00 55.54           O
ATOM    484  CG2 THR A  79      25.307 -18.792 -23.383  1.00 55.51           C
ATOM      0  H   THR A  79      26.007 -16.107 -25.181  1.00 55.62           H   new
ATOM      0  HA  THR A  79      25.595 -18.612 -26.056  1.00 55.96           H   new
ATOM      0  HB  THR A  79      23.680 -18.765 -24.638  1.00 55.89           H   new
ATOM      0  HG1 THR A  79      24.402 -16.463 -23.555  1.00 55.54           H   new
ATOM      0 HG21 THR A  79      24.801 -18.984 -22.578  1.00 55.51           H   new
ATOM      0 HG22 THR A  79      25.665 -19.618 -23.744  1.00 55.51           H   new
ATOM      0 HG23 THR A  79      26.037 -18.190 -23.170  1.00 55.51           H   new
ATOM    485  N   HIS A  80      24.499 -16.276 -27.490  1.00 57.20           N
ATOM    486  CA  HIS A  80      23.707 -15.857 -28.644  1.00 57.70           C
ATOM    487  C   HIS A  80      24.594 -15.660 -29.887  1.00 57.89           C
ATOM    488  O   HIS A  80      25.771 -16.041 -29.891  1.00 57.73           O
ATOM    489  CB  HIS A  80      22.921 -14.574 -28.327  1.00 57.88           C
ATOM    490  CG  HIS A  80      21.905 -14.739 -27.237  1.00 58.65           C
ATOM    491  ND1 HIS A  80      22.250 -14.815 -25.902  1.00 59.22           N
ATOM    492  CD2 HIS A  80      20.555 -14.844 -27.281  1.00 58.98           C
ATOM    493  CE1 HIS A  80      21.158 -14.957 -25.172  1.00 58.82           C
ATOM    494  NE2 HIS A  80      20.115 -14.970 -25.983  1.00 59.41           N
ATOM      0  H   HIS A  80      25.189 -15.788 -27.332  1.00 57.20           H   new
ATOM      0  HA  HIS A  80      23.072 -16.563 -28.841  1.00 57.70           H   new
ATOM      0  HB2 HIS A  80      23.546 -13.877 -28.072  1.00 57.88           H   new
ATOM      0  HB3 HIS A  80      22.472 -14.272 -29.132  1.00 57.88           H   new
ATOM      0  HD1 HIS A  80      23.052 -14.776 -25.593  1.00 59.22           H   new
ATOM      0  HD2 HIS A  80      20.025 -14.833 -28.045  1.00 58.98           H   new
ATOM      0  HE1 HIS A  80      21.129 -15.035 -24.246  1.00 58.82           H   new
ATOM    495  N   PHE A  81      24.013 -15.069 -30.932  1.00 58.10           N
ATOM    496  CA  PHE A  81      24.709 -14.846 -32.193  1.00 58.19           C
ATOM    497  C   PHE A  81      25.359 -16.127 -32.700  1.00 58.63           C
ATOM    498  O   PHE A  81      26.512 -16.135 -33.130  1.00 58.52           O
ATOM    499  CB  PHE A  81      25.748 -13.759 -32.006  1.00 58.19           C
ATOM    500  CG  PHE A  81      25.224 -12.545 -31.285  1.00 58.49           C
ATOM    501  CD1 PHE A  81      25.411 -12.404 -29.922  1.00 58.61           C
ATOM    502  CD2 PHE A  81      24.533 -11.558 -31.964  1.00 58.98           C
ATOM    503  CE1 PHE A  81      24.931 -11.300 -29.251  1.00 58.71           C
ATOM    504  CE2 PHE A  81      24.055 -10.445 -31.297  1.00 59.01           C
ATOM    505  CZ  PHE A  81      24.254 -10.318 -29.938  1.00 58.97           C
ATOM      0  H   PHE A  81      23.201 -14.786 -30.926  1.00 58.10           H   new
ATOM      0  HA  PHE A  81      24.063 -14.565 -32.860  1.00 58.19           H   new
ATOM      0  HB2 PHE A  81      26.499 -14.121 -31.511  1.00 58.19           H   new
ATOM      0  HB3 PHE A  81      26.084 -13.490 -32.875  1.00 58.19           H   new
ATOM      0  HD1 PHE A  81      25.867 -13.064 -29.451  1.00 58.61           H   new
ATOM      0  HD2 PHE A  81      24.388 -11.644 -32.879  1.00 58.98           H   new
ATOM      0  HE1 PHE A  81      25.064 -11.219 -28.334  1.00 58.71           H   new
ATOM      0  HE2 PHE A  81      23.600  -9.782 -31.764  1.00 59.01           H   new
ATOM      0  HZ  PHE A  81      23.932  -9.571 -29.487  1.00 58.97           H   new
ATOM    506  N   LYS A  82      24.595 -17.211 -32.649  1.00 59.23           N
ATOM    507  CA  LYS A  82      25.077 -18.529 -33.042  1.00 59.90           C
ATOM    508  C   LYS A  82      25.794 -18.503 -34.384  1.00 60.09           C
ATOM    509  O   LYS A  82      26.751 -19.249 -34.608  1.00 60.20           O
ATOM    510  CB  LYS A  82      23.904 -19.515 -33.096  1.00 60.05           C
ATOM    511  CG  LYS A  82      24.304 -20.920 -33.509  1.00 61.24           C
ATOM    512  CD  LYS A  82      23.401 -21.971 -32.855  1.00 62.63           C
ATOM    513  CE  LYS A  82      23.948 -23.380 -33.054  1.00 63.49           C
ATOM    514  NZ  LYS A  82      23.396 -24.334 -32.035  1.00 64.30           N
ATOM      0  H   LYS A  82      23.777 -17.203 -32.384  1.00 59.23           H   new
ATOM      0  HA  LYS A  82      25.720 -18.816 -32.375  1.00 59.90           H   new
ATOM      0  HB2 LYS A  82      23.482 -19.551 -32.223  1.00 60.05           H   new
ATOM      0  HB3 LYS A  82      23.240 -19.181 -33.719  1.00 60.05           H   new
ATOM      0  HG2 LYS A  82      24.253 -21.002 -34.474  1.00 61.24           H   new
ATOM      0  HG3 LYS A  82      25.227 -21.083 -33.259  1.00 61.24           H   new
ATOM      0  HD2 LYS A  82      23.321 -21.785 -31.906  1.00 62.63           H   new
ATOM      0  HD3 LYS A  82      22.509 -21.913 -33.232  1.00 62.63           H   new
ATOM      0  HE2 LYS A  82      23.725 -23.692 -33.945  1.00 63.49           H   new
ATOM      0  HE3 LYS A  82      24.916 -23.364 -32.993  1.00 63.49           H   new
ATOM      0  HZ1 LYS A  82      23.732 -25.146 -32.176  1.00 64.30           H   new
ATOM      0  HZ2 LYS A  82      23.619 -24.058 -31.219  1.00 64.30           H   new
ATOM      0  HZ3 LYS A  82      22.509 -24.364 -32.106  1.00 64.30           H   new
ATOM    515  N   GLY A  83      25.321 -17.637 -35.277  1.00 60.44           N
ATOM    516  CA  GLY A  83      25.893 -17.522 -36.622  1.00 60.26           C
ATOM    517  C   GLY A  83      27.317 -16.977 -36.607  1.00 60.17           C
ATOM    518  O   GLY A  83      28.205 -17.508 -37.285  1.00 60.14           O
ATOM      0  H   GLY A  83      24.665 -17.102 -35.125  1.00 60.44           H   new
ATOM      0  HA2 GLY A  83      25.888 -18.394 -37.048  1.00 60.26           H   new
ATOM      0  HA3 GLY A  83      25.333 -16.940 -37.160  1.00 60.26           H   new
ATOM    519  N   VAL A  84      27.534 -15.923 -35.817  1.00 59.68           N
ATOM    520  CA  VAL A  84      28.852 -15.309 -35.705  1.00 59.33           C
ATOM    521  C   VAL A  84      29.874 -16.276 -35.091  1.00 59.12           C
ATOM    522  O   VAL A  84      30.992 -16.434 -35.597  1.00 59.28           O
ATOM    523  CB  VAL A  84      28.797 -14.032 -34.851  1.00 59.46           C
ATOM    524  CG1 VAL A  84      30.181 -13.392 -34.764  1.00 58.96           C
ATOM    525  CG2 VAL A  84      27.778 -13.052 -35.423  1.00 59.42           C
ATOM      0  H   VAL A  84      26.926 -15.549 -35.337  1.00 59.68           H   new
ATOM      0  HA  VAL A  84      29.133 -15.083 -36.606  1.00 59.33           H   new
ATOM      0  HB  VAL A  84      28.516 -14.269 -33.953  1.00 59.46           H   new
ATOM      0 HG11 VAL A  84      30.133 -12.588 -34.223  1.00 58.96           H   new
ATOM      0 HG12 VAL A  84      30.802 -14.017 -34.358  1.00 58.96           H   new
ATOM      0 HG13 VAL A  84      30.489 -13.164 -35.655  1.00 58.96           H   new
ATOM      0 HG21 VAL A  84      27.755 -12.252 -34.874  1.00 59.42           H   new
ATOM      0 HG22 VAL A  84      28.030 -12.815 -36.329  1.00 59.42           H   new
ATOM      0 HG23 VAL A  84      26.900 -13.465 -35.430  1.00 59.42           H   new
ATOM    526  N   TRP A  85      29.487 -16.924 -33.999  1.00 58.58           N
ATOM    527  CA  TRP A  85      30.383 -17.856 -33.317  1.00 58.06           C
ATOM    528  C   TRP A  85      30.745 -18.987 -34.268  1.00 58.57           C
ATOM    529  O   TRP A  85      31.853 -19.515 -34.252  1.00 58.49           O
ATOM    530  CB  TRP A  85      29.744 -18.403 -32.024  1.00 57.42           C
ATOM    531  CG  TRP A  85      29.625 -17.358 -30.965  1.00 54.54           C
ATOM    532  CD1 TRP A  85      28.477 -16.834 -30.462  1.00 52.65           C
ATOM    533  CD2 TRP A  85      30.702 -16.681 -30.302  1.00 50.83           C
ATOM    534  NE1 TRP A  85      28.769 -15.885 -29.516  1.00 51.46           N
ATOM    535  CE2 TRP A  85      30.130 -15.769 -29.408  1.00 50.86           C
ATOM    536  CE3 TRP A  85      32.092 -16.763 -30.380  1.00 49.72           C
ATOM    537  CZ2 TRP A  85      30.899 -14.943 -28.594  1.00 51.01           C
ATOM    538  CZ3 TRP A  85      32.853 -15.946 -29.569  1.00 50.08           C
ATOM    539  CH2 TRP A  85      32.258 -15.049 -28.690  1.00 50.28           C
ATOM      0  H   TRP A  85      28.712 -16.840 -33.636  1.00 58.58           H   new
ATOM      0  HA  TRP A  85      31.190 -17.385 -33.058  1.00 58.06           H   new
ATOM      0  HB2 TRP A  85      28.864 -18.758 -32.226  1.00 57.42           H   new
ATOM      0  HB3 TRP A  85      30.277 -19.141 -31.689  1.00 57.42           H   new
ATOM      0  HD1 TRP A  85      27.619 -17.082 -30.721  1.00 52.65           H   new
ATOM      0  HE1 TRP A  85      28.192 -15.436 -29.064  1.00 51.46           H   new
ATOM      0  HE3 TRP A  85      32.499 -17.358 -30.968  1.00 49.72           H   new
ATOM      0  HZ2 TRP A  85      30.503 -14.341 -28.006  1.00 51.01           H   new
ATOM      0  HZ3 TRP A  85      33.781 -15.997 -29.611  1.00 50.08           H   new
ATOM      0  HH2 TRP A  85      32.796 -14.510 -28.156  1.00 50.28           H   new
ATOM    540  N   ASN A  86      29.802 -19.335 -35.125  1.00 59.15           N
ATOM    541  CA  ASN A  86      30.034 -20.390 -36.084  1.00 59.68           C
ATOM    542  C   ASN A  86      31.201 -20.052 -36.996  1.00 59.73           C
ATOM    543  O   ASN A  86      31.932 -20.947 -37.427  1.00 59.71           O
ATOM    544  CB  ASN A  86      28.785 -20.617 -36.917  1.00 59.86           C
ATOM    545  CG  ASN A  86      28.579 -22.071 -37.235  1.00 61.79           C
ATOM    546  OD1 ASN A  86      27.898 -22.797 -36.478  1.00 63.49           O
ATOM    547  ND2 ASN A  86      29.191 -22.532 -38.337  1.00 62.89           N
ATOM      0  H   ASN A  86      29.023 -18.973 -35.166  1.00 59.15           H   new
ATOM      0  HA  ASN A  86      30.251 -21.199 -35.595  1.00 59.68           H   new
ATOM      0  HB2 ASN A  86      28.012 -20.278 -36.439  1.00 59.86           H   new
ATOM      0  HB3 ASN A  86      28.851 -20.112 -37.743  1.00 59.86           H   new
ATOM      0 HD21 ASN A  86      29.124 -23.362 -38.550  1.00 62.89           H   new
ATOM      0 HD22 ASN A  86      29.650 -21.997 -38.830  1.00 62.89           H   new
ATOM    548  N   ILE A  87      31.362 -18.756 -37.289  1.00 59.91           N
ATOM    549  CA  ILE A  87      32.458 -18.264 -38.133  1.00 60.03           C
ATOM    550  C   ILE A  87      33.743 -18.190 -37.326  1.00 60.25           C
ATOM    551  O   ILE A  87      34.809 -18.603 -37.801  1.00 60.08           O
ATOM    552  CB  ILE A  87      32.169 -16.845 -38.694  1.00 60.19           C
ATOM    553  CG1 ILE A  87      31.071 -16.891 -39.769  1.00 60.28           C
ATOM    554  CG2 ILE A  87      33.457 -16.209 -39.259  1.00 59.75           C
ATOM    555  CD1 ILE A  87      30.546 -15.503 -40.172  1.00 59.11           C
ATOM      0  H   ILE A  87      30.838 -18.137 -37.003  1.00 59.91           H   new
ATOM      0  HA  ILE A  87      32.544 -18.886 -38.872  1.00 60.03           H   new
ATOM      0  HB  ILE A  87      31.851 -16.293 -37.963  1.00 60.19           H   new
ATOM      0 HG12 ILE A  87      31.418 -17.338 -40.556  1.00 60.28           H   new
ATOM      0 HG13 ILE A  87      30.331 -17.426 -39.442  1.00 60.28           H   new
ATOM      0 HG21 ILE A  87      33.257 -15.325 -39.604  1.00 59.75           H   new
ATOM      0 HG22 ILE A  87      34.119 -16.138 -38.554  1.00 59.75           H   new
ATOM      0 HG23 ILE A  87      33.805 -16.764 -39.974  1.00 59.75           H   new
ATOM      0 HD11 ILE A  87      29.859 -15.601 -40.850  1.00 59.11           H   new
ATOM      0 HD12 ILE A  87      30.171 -15.060 -39.394  1.00 59.11           H   new
ATOM      0 HD13 ILE A  87      31.276 -14.971 -40.526  1.00 59.11           H   new
ATOM    556  N   VAL A  88      33.638 -17.645 -36.112  1.00 60.42           N
ATOM    557  CA  VAL A  88      34.795 -17.535 -35.224  1.00 60.50           C
ATOM    558  C   VAL A  88      35.375 -18.908 -34.903  1.00 60.47           C
ATOM    559  O   VAL A  88      36.579 -19.095 -34.904  1.00 60.42           O
ATOM    560  CB  VAL A  88      34.447 -16.835 -33.917  1.00 60.53           C
ATOM    561  CG1 VAL A  88      35.558 -17.055 -32.906  1.00 60.72           C
ATOM    562  CG2 VAL A  88      34.218 -15.347 -34.163  1.00 60.49           C
ATOM      0  H   VAL A  88      32.906 -17.334 -35.785  1.00 60.42           H   new
ATOM      0  HA  VAL A  88      35.453 -17.004 -35.699  1.00 60.50           H   new
ATOM      0  HB  VAL A  88      33.627 -17.210 -33.559  1.00 60.53           H   new
ATOM      0 HG11 VAL A  88      35.333 -16.608 -32.075  1.00 60.72           H   new
ATOM      0 HG12 VAL A  88      35.664 -18.005 -32.743  1.00 60.72           H   new
ATOM      0 HG13 VAL A  88      36.388 -16.693 -33.253  1.00 60.72           H   new
ATOM      0 HG21 VAL A  88      33.997 -14.911 -33.325  1.00 60.49           H   new
ATOM      0 HG22 VAL A  88      35.024 -14.952 -34.530  1.00 60.49           H   new
ATOM      0 HG23 VAL A  88      33.487 -15.231 -34.790  1.00 60.49           H   new
ATOM    563  N   ASN A  89      34.511 -19.876 -34.654  1.00 60.55           N
ATOM    564  CA  ASN A  89      34.972 -21.213 -34.325  1.00 60.66           C
ATOM    565  C   ASN A  89      35.780 -21.841 -35.426  1.00 61.24           C
ATOM    566  O   ASN A  89      36.454 -22.840 -35.193  1.00 61.50           O
ATOM    567  CB  ASN A  89      33.800 -22.116 -33.979  1.00 60.33           C
ATOM    568  CG  ASN A  89      33.204 -21.767 -32.659  1.00 59.66           C
ATOM    569  OD1 ASN A  89      33.862 -21.157 -31.816  1.00 58.93           O
ATOM    570  ND2 ASN A  89      31.949 -22.111 -32.469  1.00 58.57           N
ATOM      0  H   ASN A  89      33.656 -19.782 -34.670  1.00 60.55           H   new
ATOM      0  HA  ASN A  89      35.553 -21.117 -33.554  1.00 60.66           H   new
ATOM      0  HB2 ASN A  89      33.122 -22.045 -34.669  1.00 60.33           H   new
ATOM      0  HB3 ASN A  89      34.096 -23.040 -33.966  1.00 60.33           H   new
ATOM      0 HD21 ASN A  89      31.555 -21.910 -31.731  1.00 58.57           H   new
ATOM      0 HD22 ASN A  89      31.522 -22.537 -33.082  1.00 58.57           H   new
ATOM    571  N   ASN A  90      35.717 -21.269 -36.627  1.00 61.90           N
ATOM    572  CA  ASN A  90      36.387 -21.872 -37.797  1.00 62.29           C
ATOM    573  C   ASN A  90      37.569 -21.054 -38.308  1.00 62.31           C
ATOM    574  O   ASN A  90      38.192 -21.422 -39.300  1.00 62.49           O
ATOM    575  CB  ASN A  90      35.395 -22.121 -38.937  1.00 62.43           C
ATOM    576  CG  ASN A  90      34.410 -23.220 -38.620  1.00 63.11           C
ATOM    577  OD1 ASN A  90      34.796 -24.313 -38.198  1.00 63.22           O
ATOM    578  ND2 ASN A  90      33.123 -22.935 -38.814  1.00 63.86           N
ATOM      0  H   ASN A  90      35.297 -20.537 -36.792  1.00 61.90           H   new
ATOM      0  HA  ASN A  90      36.741 -22.720 -37.486  1.00 62.29           H   new
ATOM      0  HB2 ASN A  90      34.911 -21.302 -39.125  1.00 62.43           H   new
ATOM      0  HB3 ASN A  90      35.884 -22.352 -39.742  1.00 62.43           H   new
ATOM      0 HD21 ASN A  90      32.521 -23.525 -38.643  1.00 63.86           H   new
ATOM      0 HD22 ASN A  90      32.894 -22.161 -39.110  1.00 63.86           H   new
ATOM    579  N   ILE A  91      37.858 -19.947 -37.624  1.00 62.40           N
ATOM    580  CA  ILE A  91      39.062 -19.156 -37.870  1.00 62.47           C
ATOM    581  C   ILE A  91      40.036 -19.366 -36.716  1.00 62.33           C
ATOM    582  O   ILE A  91      39.991 -18.645 -35.714  1.00 62.18           O
ATOM    583  CB  ILE A  91      38.746 -17.650 -37.984  1.00 62.77           C
ATOM    584  CG1 ILE A  91      37.868 -17.375 -39.209  1.00 63.17           C
ATOM    585  CG2 ILE A  91      40.037 -16.838 -38.072  1.00 62.63           C
ATOM    586  CD1 ILE A  91      37.448 -15.925 -39.345  1.00 64.18           C
ATOM      0  H   ILE A  91      37.357 -19.632 -37.000  1.00 62.40           H   new
ATOM      0  HA  ILE A  91      39.447 -19.449 -38.711  1.00 62.47           H   new
ATOM      0  HB  ILE A  91      38.261 -17.381 -37.188  1.00 62.77           H   new
ATOM      0 HG12 ILE A  91      38.350 -17.640 -40.008  1.00 63.17           H   new
ATOM      0 HG13 ILE A  91      37.074 -17.930 -39.159  1.00 63.17           H   new
ATOM      0 HG21 ILE A  91      39.822 -15.895 -38.143  1.00 62.63           H   new
ATOM      0 HG22 ILE A  91      40.569 -16.989 -37.275  1.00 62.63           H   new
ATOM      0 HG23 ILE A  91      40.541 -17.114 -38.854  1.00 62.63           H   new
ATOM      0 HD11 ILE A  91      36.897 -15.820 -40.137  1.00 64.18           H   new
ATOM      0 HD12 ILE A  91      36.941 -15.660 -38.562  1.00 64.18           H   new
ATOM      0 HD13 ILE A  91      38.236 -15.366 -39.424  1.00 64.18           H   new
ATOM    587  N   PRO A  92      40.918 -20.368 -36.857  1.00 62.22           N
ATOM    588  CA  PRO A  92      41.801 -20.831 -35.785  1.00 62.10           C
ATOM    589  C   PRO A  92      42.475 -19.728 -34.978  1.00 62.02           C
ATOM    590  O   PRO A  92      42.636 -19.860 -33.756  1.00 62.31           O
ATOM    591  CB  PRO A  92      42.836 -21.673 -36.536  1.00 62.06           C
ATOM    592  CG  PRO A  92      42.049 -22.278 -37.662  1.00 62.18           C
ATOM    593  CD  PRO A  92      41.034 -21.217 -38.060  1.00 62.18           C
ATOM      0  HA  PRO A  92      41.298 -21.310 -35.108  1.00 62.10           H   new
ATOM      0  HB2 PRO A  92      43.568 -21.128 -36.865  1.00 62.06           H   new
ATOM      0  HB3 PRO A  92      43.224 -22.355 -35.965  1.00 62.06           H   new
ATOM      0  HG2 PRO A  92      42.625 -22.508 -38.408  1.00 62.18           H   new
ATOM      0  HG3 PRO A  92      41.609 -23.095 -37.381  1.00 62.18           H   new
ATOM      0  HD2 PRO A  92      41.336 -20.707 -38.828  1.00 62.18           H   new
ATOM      0  HD3 PRO A  92      40.181 -21.613 -38.300  1.00 62.18           H   new
ATOM    594  N   PHE A  93      42.851 -18.646 -35.635  1.00 61.80           N
ATOM    595  CA  PHE A  93      43.530 -17.563 -34.938  1.00 62.03           C
ATOM    596  C   PHE A  93      42.577 -16.708 -34.071  1.00 61.33           C
ATOM    597  O   PHE A  93      42.985 -16.126 -33.061  1.00 61.33           O
ATOM    598  CB  PHE A  93      44.303 -16.712 -35.950  1.00 62.52           C
ATOM    599  CG  PHE A  93      44.165 -15.231 -35.741  1.00 64.62           C
ATOM    600  CD1 PHE A  93      44.931 -14.568 -34.783  1.00 65.75           C
ATOM    601  CD2 PHE A  93      43.284 -14.494 -36.533  1.00 66.92           C
ATOM    602  CE1 PHE A  93      44.805 -13.196 -34.606  1.00 67.02           C
ATOM    603  CE2 PHE A  93      43.152 -13.115 -36.364  1.00 67.82           C
ATOM    604  CZ  PHE A  93      43.910 -12.465 -35.401  1.00 67.79           C
ATOM      0  H   PHE A  93      42.726 -18.516 -36.476  1.00 61.80           H   new
ATOM      0  HA  PHE A  93      44.156 -17.958 -34.311  1.00 62.03           H   new
ATOM      0  HB2 PHE A  93      45.243 -16.949 -35.906  1.00 62.52           H   new
ATOM      0  HB3 PHE A  93      43.997 -16.932 -36.844  1.00 62.52           H   new
ATOM      0  HD1 PHE A  93      45.531 -15.048 -34.259  1.00 65.75           H   new
ATOM      0  HD2 PHE A  93      42.778 -14.927 -37.182  1.00 66.92           H   new
ATOM      0  HE1 PHE A  93      45.314 -12.762 -33.960  1.00 67.02           H   new
ATOM      0  HE2 PHE A  93      42.559 -12.634 -36.895  1.00 67.82           H   new
ATOM      0  HZ  PHE A  93      43.825 -11.546 -35.283  1.00 67.79           H   new
ATOM    605  N   LEU A  94      41.305 -16.658 -34.454  1.00 60.64           N
ATOM    606  CA  LEU A  94      40.294 -15.957 -33.658  1.00 60.05           C
ATOM    607  C   LEU A  94      39.858 -16.831 -32.485  1.00 59.52           C
ATOM    608  O   LEU A  94      39.739 -16.375 -31.339  1.00 59.59           O
ATOM    609  CB  LEU A  94      39.071 -15.612 -34.507  1.00 60.14           C
ATOM    610  CG  LEU A  94      38.975 -14.151 -34.963  1.00 60.41           C
ATOM    611  CD1 LEU A  94      37.920 -13.998 -36.053  1.00 59.93           C
ATOM    612  CD2 LEU A  94      38.687 -13.229 -33.768  1.00 59.86           C
ATOM      0  H   LEU A  94      41.004 -17.023 -35.172  1.00 60.64           H   new
ATOM      0  HA  LEU A  94      40.689 -15.134 -33.329  1.00 60.05           H   new
ATOM      0  HB2 LEU A  94      39.072 -16.180 -35.293  1.00 60.14           H   new
ATOM      0  HB3 LEU A  94      38.273 -15.829 -34.000  1.00 60.14           H   new
ATOM      0  HG  LEU A  94      39.829 -13.887 -35.340  1.00 60.41           H   new
ATOM      0 HD11 LEU A  94      37.872 -13.069 -36.329  1.00 59.93           H   new
ATOM      0 HD12 LEU A  94      38.159 -14.550 -36.814  1.00 59.93           H   new
ATOM      0 HD13 LEU A  94      37.057 -14.277 -35.710  1.00 59.93           H   new
ATOM      0 HD21 LEU A  94      38.630 -12.310 -34.074  1.00 59.86           H   new
ATOM      0 HD22 LEU A  94      37.847 -13.485 -33.356  1.00 59.86           H   new
ATOM      0 HD23 LEU A  94      39.402 -13.309 -33.118  1.00 59.86           H   new
ATOM    613  N   ARG A  95      39.611 -18.097 -32.776  1.00 58.49           N
ATOM    614  CA  ARG A  95      39.290 -19.026 -31.726  1.00 57.80           C
ATOM    615  C   ARG A  95      40.375 -18.984 -30.665  1.00 57.54           C
ATOM    616  O   ARG A  95      40.086 -19.008 -29.467  1.00 57.49           O
ATOM    617  CB  ARG A  95      39.172 -20.429 -32.280  1.00 57.63           C
ATOM    618  CG  ARG A  95      38.649 -21.392 -31.275  1.00 56.92           C
ATOM    619  CD  ARG A  95      38.540 -22.774 -31.837  1.00 55.69           C
ATOM    620  NE  ARG A  95      38.185 -23.687 -30.769  1.00 55.41           N
ATOM    621  CZ  ARG A  95      38.417 -24.989 -30.790  1.00 54.28           C
ATOM    622  NH1 ARG A  95      39.016 -25.524 -31.828  1.00 54.64           N
ATOM    623  NH2 ARG A  95      38.055 -25.742 -29.764  1.00 54.25           N
ATOM      0  H   ARG A  95      39.625 -18.430 -33.569  1.00 58.49           H   new
ATOM      0  HA  ARG A  95      38.439 -18.775 -31.333  1.00 57.80           H   new
ATOM      0  HB2 ARG A  95      38.585 -20.421 -33.053  1.00 57.63           H   new
ATOM      0  HB3 ARG A  95      40.042 -20.727 -32.588  1.00 57.63           H   new
ATOM      0  HG2 ARG A  95      39.234 -21.402 -30.501  1.00 56.92           H   new
ATOM      0  HG3 ARG A  95      37.777 -21.098 -30.968  1.00 56.92           H   new
ATOM      0  HD2 ARG A  95      37.869 -22.800 -32.537  1.00 55.69           H   new
ATOM      0  HD3 ARG A  95      39.381 -23.040 -32.240  1.00 55.69           H   new
ATOM      0  HE  ARG A  95      37.797 -23.360 -30.074  1.00 55.41           H   new
ATOM      0 HH11 ARG A  95      39.255 -25.029 -32.489  1.00 54.64           H   new
ATOM      0 HH12 ARG A  95      39.169 -26.370 -31.847  1.00 54.64           H   new
ATOM      0 HH21 ARG A  95      37.669 -25.385 -29.084  1.00 54.25           H   new
ATOM      0 HH22 ARG A  95      38.206 -26.589 -29.778  1.00 54.25           H   new
ATOM    624  N   SER A  96      41.626 -18.901 -31.102  1.00 57.14           N
ATOM    625  CA  SER A  96      42.748 -18.847 -30.166  1.00 57.00           C
ATOM    626  C   SER A  96      42.752 -17.538 -29.357  1.00 57.03           C
ATOM    627  O   SER A  96      42.985 -17.535 -28.139  1.00 57.38           O
ATOM    628  CB  SER A  96      44.084 -19.020 -30.897  1.00 56.94           C
ATOM    629  OG  SER A  96      44.342 -20.381 -31.205  1.00 56.72           O
ATOM      0  H   SER A  96      41.849 -18.875 -31.932  1.00 57.14           H   new
ATOM      0  HA  SER A  96      42.636 -19.583 -29.545  1.00 57.00           H   new
ATOM      0  HB2 SER A  96      44.075 -18.499 -31.715  1.00 56.94           H   new
ATOM      0  HB3 SER A  96      44.802 -18.671 -30.346  1.00 56.94           H   new
ATOM      0  HG  SER A  96      43.980 -20.576 -31.937  1.00 56.72           H   new
ATOM    630  N   LEU A  97      42.470 -16.427 -30.028  1.00 56.74           N
ATOM    631  CA  LEU A  97      42.452 -15.118 -29.365  1.00 56.33           C
ATOM    632  C   LEU A  97      41.341 -15.045 -28.305  1.00 55.86           C
ATOM    633  O   LEU A  97      41.511 -14.407 -27.262  1.00 55.59           O
ATOM    634  CB  LEU A  97      42.273 -14.013 -30.413  1.00 56.49           C
ATOM    635  CG  LEU A  97      42.712 -12.581 -30.064  1.00 56.44           C
ATOM    636  CD1 LEU A  97      42.528 -11.677 -31.295  1.00 55.74           C
ATOM    637  CD2 LEU A  97      41.966 -12.026 -28.842  1.00 55.78           C
ATOM      0  H   LEU A  97      42.286 -16.405 -30.868  1.00 56.74           H   new
ATOM      0  HA  LEU A  97      43.299 -14.991 -28.909  1.00 56.33           H   new
ATOM      0  HB2 LEU A  97      42.757 -14.283 -31.209  1.00 56.49           H   new
ATOM      0  HB3 LEU A  97      41.333 -13.982 -30.649  1.00 56.49           H   new
ATOM      0  HG  LEU A  97      43.651 -12.600 -29.820  1.00 56.44           H   new
ATOM      0 HD11 LEU A  97      42.804 -10.773 -31.077  1.00 55.74           H   new
ATOM      0 HD12 LEU A  97      43.069 -12.013 -32.027  1.00 55.74           H   new
ATOM      0 HD13 LEU A  97      41.594 -11.675 -31.558  1.00 55.74           H   new
ATOM      0 HD21 LEU A  97      42.272 -11.124 -28.658  1.00 55.78           H   new
ATOM      0 HD22 LEU A  97      41.013 -12.013 -29.023  1.00 55.78           H   new
ATOM      0 HD23 LEU A  97      42.141 -12.590 -28.072  1.00 55.78           H   new
ATOM    638  N   ILE A  98      40.213 -15.706 -28.574  1.00 55.58           N
ATOM    639  CA  ILE A  98      39.055 -15.681 -27.668  1.00 55.52           C
ATOM    640  C   ILE A  98      39.272 -16.553 -26.417  1.00 55.50           C
ATOM    641  O   ILE A  98      38.986 -16.132 -25.285  1.00 55.25           O
ATOM    642  CB  ILE A  98      37.774 -16.149 -28.396  1.00 55.50           C
ATOM    643  CG1 ILE A  98      37.487 -15.251 -29.612  1.00 56.29           C
ATOM    644  CG2 ILE A  98      36.601 -16.161 -27.444  1.00 55.15           C
ATOM    645  CD1 ILE A  98      37.165 -13.801 -29.255  1.00 56.66           C
ATOM      0  H   ILE A  98      40.095 -16.180 -29.282  1.00 55.58           H   new
ATOM      0  HA  ILE A  98      38.951 -14.760 -27.382  1.00 55.52           H   new
ATOM      0  HB  ILE A  98      37.912 -17.054 -28.716  1.00 55.50           H   new
ATOM      0 HG12 ILE A  98      38.257 -15.265 -30.201  1.00 56.29           H   new
ATOM      0 HG13 ILE A  98      36.742 -15.624 -30.109  1.00 56.29           H   new
ATOM      0 HG21 ILE A  98      35.806 -16.456 -27.914  1.00 55.15           H   new
ATOM      0 HG22 ILE A  98      36.786 -16.767 -26.710  1.00 55.15           H   new
ATOM      0 HG23 ILE A  98      36.457 -15.267 -27.096  1.00 55.15           H   new
ATOM      0 HD11 ILE A  98      36.996 -13.298 -30.067  1.00 56.66           H   new
ATOM      0 HD12 ILE A  98      36.378 -13.774 -28.689  1.00 56.66           H   new
ATOM      0 HD13 ILE A  98      37.916 -13.409 -28.783  1.00 56.66           H   new
ATOM    646  N   MET A  99      39.774 -17.768 -26.633  1.00 55.39           N
ATOM    647  CA  MET A  99      40.005 -18.713 -25.551  1.00 55.25           C
ATOM    648  C   MET A  99      41.060 -18.133 -24.626  1.00 55.62           C
ATOM    649  O   MET A  99      41.017 -18.312 -23.415  1.00 55.43           O
ATOM    650  CB  MET A  99      40.484 -20.061 -26.111  1.00 55.10           C
ATOM    651  CG  MET A  99      40.558 -21.143 -25.071  1.00 53.96           C
ATOM    652  SD  MET A  99      38.914 -21.413 -24.425  1.00 53.39           S
ATOM    653  CE  MET A  99      39.264 -22.237 -22.886  1.00 51.84           C
ATOM      0  H   MET A  99      39.989 -18.064 -27.411  1.00 55.39           H   new
ATOM      0  HA  MET A  99      39.179 -18.863 -25.065  1.00 55.25           H   new
ATOM      0  HB2 MET A  99      39.883 -20.342 -26.819  1.00 55.10           H   new
ATOM      0  HB3 MET A  99      41.360 -19.945 -26.511  1.00 55.10           H   new
ATOM      0  HG2 MET A  99      40.907 -21.961 -25.458  1.00 53.96           H   new
ATOM      0  HG3 MET A  99      41.163 -20.886 -24.358  1.00 53.96           H   new
ATOM      0  HE1 MET A  99      38.773 -23.073 -22.847  1.00 51.84           H   new
ATOM      0  HE2 MET A  99      40.215 -22.418 -22.824  1.00 51.84           H   new
ATOM      0  HE3 MET A  99      38.994 -21.670 -22.147  1.00 51.84           H   new
ATOM    654  N   LYS A 100      42.024 -17.448 -25.224  1.00 56.38           N
ATOM    655  CA  LYS A 100      43.102 -16.820 -24.474  1.00 56.92           C
ATOM    656  C   LYS A 100      42.505 -15.794 -23.548  1.00 57.07           C
ATOM    657  O   LYS A 100      42.944 -15.632 -22.416  1.00 56.86           O
ATOM    658  CB  LYS A 100      44.122 -16.176 -25.426  1.00 57.20           C
ATOM    659  CG  LYS A 100      45.029 -15.091 -24.804  1.00 58.31           C
ATOM    660  CD  LYS A 100      46.151 -14.647 -25.782  1.00 59.22           C
ATOM    661  CE  LYS A 100      47.220 -15.750 -25.933  1.00 60.25           C
ATOM    662  NZ  LYS A 100      48.129 -15.628 -27.101  1.00 60.22           N
ATOM      0  H   LYS A 100      42.072 -17.334 -26.075  1.00 56.38           H   new
ATOM      0  HA  LYS A 100      43.575 -17.489 -23.955  1.00 56.92           H   new
ATOM      0  HB2 LYS A 100      44.686 -16.876 -25.790  1.00 57.20           H   new
ATOM      0  HB3 LYS A 100      43.641 -15.783 -26.171  1.00 57.20           H   new
ATOM      0  HG2 LYS A 100      44.491 -14.322 -24.558  1.00 58.31           H   new
ATOM      0  HG3 LYS A 100      45.427 -15.431 -23.988  1.00 58.31           H   new
ATOM      0  HD2 LYS A 100      45.767 -14.443 -26.649  1.00 59.22           H   new
ATOM      0  HD3 LYS A 100      46.565 -13.833 -25.456  1.00 59.22           H   new
ATOM      0  HE2 LYS A 100      47.760 -15.764 -25.127  1.00 60.25           H   new
ATOM      0  HE3 LYS A 100      46.768 -16.607 -25.987  1.00 60.25           H   new
ATOM      0  HZ1 LYS A 100      48.706 -16.306 -27.101  1.00 60.22           H   new
ATOM      0  HZ2 LYS A 100      47.652 -15.645 -27.852  1.00 60.22           H   new
ATOM      0  HZ3 LYS A 100      48.575 -14.860 -27.051  1.00 60.22           H   new
ATOM    663  N   TYR A 101      41.477 -15.109 -24.022  1.00 57.57           N
ATOM    664  CA  TYR A 101      40.844 -14.091 -23.198  1.00 58.07           C
ATOM    665  C   TYR A 101      40.054 -14.761 -22.086  1.00 57.62           C
ATOM    666  O   TYR A 101      40.058 -14.286 -20.956  1.00 57.63           O
ATOM    667  CB  TYR A 101      39.945 -13.164 -24.031  1.00 58.45           C
ATOM    668  CG  TYR A 101      38.844 -12.507 -23.216  1.00 61.17           C
ATOM    669  CD1 TYR A 101      39.101 -11.379 -22.416  1.00 62.40           C
ATOM    670  CD2 TYR A 101      37.537 -13.031 -23.230  1.00 63.40           C
ATOM    671  CE1 TYR A 101      38.084 -10.790 -21.656  1.00 63.45           C
ATOM    672  CE2 TYR A 101      36.506 -12.450 -22.472  1.00 64.03           C
ATOM    673  CZ  TYR A 101      36.783 -11.331 -21.689  1.00 64.61           C
ATOM    674  OH  TYR A 101      35.757 -10.768 -20.942  1.00 65.70           O
ATOM      0  H   TYR A 101      41.134 -15.214 -24.804  1.00 57.57           H   new
ATOM      0  HA  TYR A 101      41.537 -13.535 -22.808  1.00 58.07           H   new
ATOM      0  HB2 TYR A 101      40.492 -12.475 -24.440  1.00 58.45           H   new
ATOM      0  HB3 TYR A 101      39.545 -13.674 -24.753  1.00 58.45           H   new
ATOM      0  HD1 TYR A 101      39.958 -11.020 -22.392  1.00 62.40           H   new
ATOM      0  HD2 TYR A 101      37.352 -13.778 -23.752  1.00 63.40           H   new
ATOM      0  HE1 TYR A 101      38.266 -10.044 -21.131  1.00 63.45           H   new
ATOM      0  HE2 TYR A 101      35.648 -12.808 -22.493  1.00 64.03           H   new
ATOM      0  HH  TYR A 101      35.048 -11.200 -21.069  1.00 65.70           H   new
ATOM    675  N   VAL A 102      39.382 -15.868 -22.390  1.00 57.38           N
ATOM    676  CA  VAL A 102      38.546 -16.517 -21.377  1.00 57.24           C
ATOM    677  C   VAL A 102      39.453 -17.062 -20.290  1.00 57.04           C
ATOM    678  O   VAL A 102      39.121 -16.995 -19.103  1.00 57.02           O
ATOM    679  CB  VAL A 102      37.604 -17.630 -21.945  1.00 57.13           C
ATOM    680  CG1 VAL A 102      37.226 -17.324 -23.384  1.00 57.13           C
ATOM    681  CG2 VAL A 102      38.230 -19.001 -21.829  1.00 56.73           C
ATOM      0  H   VAL A 102      39.393 -16.254 -23.158  1.00 57.38           H   new
ATOM      0  HA  VAL A 102      37.942 -15.848 -21.017  1.00 57.24           H   new
ATOM      0  HB  VAL A 102      36.795 -17.636 -21.410  1.00 57.13           H   new
ATOM      0 HG11 VAL A 102      36.643 -18.022 -23.721  1.00 57.13           H   new
ATOM      0 HG12 VAL A 102      36.765 -16.471 -23.423  1.00 57.13           H   new
ATOM      0 HG13 VAL A 102      38.028 -17.283 -23.928  1.00 57.13           H   new
ATOM      0 HG21 VAL A 102      37.622 -19.666 -22.189  1.00 56.73           H   new
ATOM      0 HG22 VAL A 102      39.062 -19.020 -22.328  1.00 56.73           H   new
ATOM      0 HG23 VAL A 102      38.408 -19.198 -20.896  1.00 56.73           H   new
ATOM    682  N   LEU A 103      40.615 -17.553 -20.709  1.00 56.75           N
ATOM    683  CA  LEU A 103      41.621 -18.067 -19.778  1.00 56.76           C
ATOM    684  C   LEU A 103      42.113 -16.947 -18.850  1.00 57.01           C
ATOM    685  O   LEU A 103      42.013 -17.047 -17.616  1.00 57.12           O
ATOM    686  CB  LEU A 103      42.802 -18.698 -20.532  1.00 56.53           C
ATOM    687  CG  LEU A 103      42.822 -20.225 -20.662  1.00 55.95           C
ATOM    688  CD1 LEU A 103      41.436 -20.795 -20.763  1.00 55.86           C
ATOM    689  CD2 LEU A 103      43.645 -20.660 -21.841  1.00 55.03           C
ATOM      0  H   LEU A 103      40.844 -17.599 -21.537  1.00 56.75           H   new
ATOM      0  HA  LEU A 103      41.206 -18.759 -19.239  1.00 56.76           H   new
ATOM      0  HB2 LEU A 103      42.823 -18.321 -21.425  1.00 56.53           H   new
ATOM      0  HB3 LEU A 103      43.621 -18.424 -20.089  1.00 56.53           H   new
ATOM      0  HG  LEU A 103      43.231 -20.570 -19.853  1.00 55.95           H   new
ATOM      0 HD11 LEU A 103      41.488 -21.760 -20.844  1.00 55.86           H   new
ATOM      0 HD12 LEU A 103      40.932 -20.564 -19.967  1.00 55.86           H   new
ATOM      0 HD13 LEU A 103      40.992 -20.429 -21.544  1.00 55.86           H   new
ATOM      0 HD21 LEU A 103      43.641 -21.628 -21.899  1.00 55.03           H   new
ATOM      0 HD22 LEU A 103      43.270 -20.286 -22.653  1.00 55.03           H   new
ATOM      0 HD23 LEU A 103      44.557 -20.347 -21.732  1.00 55.03           H   new
ATOM    690  N   THR A 104      42.603 -15.867 -19.448  1.00 57.15           N
ATOM    691  CA  THR A 104      43.317 -14.835 -18.693  1.00 57.43           C
ATOM    692  C   THR A 104      42.412 -13.873 -17.914  1.00 57.88           C
ATOM    693  O   THR A 104      42.809 -13.360 -16.865  1.00 57.93           O
ATOM    694  CB  THR A 104      44.213 -13.995 -19.622  1.00 57.32           C
ATOM    695  OG1 THR A 104      43.445 -13.533 -20.738  1.00 56.87           O
ATOM    696  CG2 THR A 104      45.380 -14.812 -20.120  1.00 56.83           C
ATOM      0  H   THR A 104      42.534 -15.710 -20.291  1.00 57.15           H   new
ATOM      0  HA  THR A 104      43.842 -15.331 -18.046  1.00 57.43           H   new
ATOM      0  HB  THR A 104      44.555 -13.238 -19.120  1.00 57.32           H   new
ATOM      0  HG1 THR A 104      43.371 -14.151 -21.303  1.00 56.87           H   new
ATOM      0 HG21 THR A 104      45.932 -14.267 -20.702  1.00 56.83           H   new
ATOM      0 HG22 THR A 104      45.909 -15.115 -19.365  1.00 56.83           H   new
ATOM      0 HG23 THR A 104      45.051 -15.580 -20.613  1.00 56.83           H   new
ATOM    697  N   SER A 105      41.205 -13.618 -18.414  1.00 58.30           N
ATOM    698  CA  SER A 105      40.337 -12.621 -17.781  1.00 58.61           C
ATOM    699  C   SER A 105      40.063 -12.986 -16.342  1.00 59.06           C
ATOM    700  O   SER A 105      39.931 -12.117 -15.474  1.00 59.37           O
ATOM    701  CB  SER A 105      39.012 -12.503 -18.523  1.00 58.49           C
ATOM    702  OG  SER A 105      38.333 -13.740 -18.526  1.00 58.21           O
ATOM      0  H   SER A 105      40.872 -14.003 -19.107  1.00 58.30           H   new
ATOM      0  HA  SER A 105      40.800 -11.769 -17.815  1.00 58.61           H   new
ATOM      0  HB2 SER A 105      38.459 -11.826 -18.102  1.00 58.49           H   new
ATOM      0  HB3 SER A 105      39.171 -12.213 -19.435  1.00 58.49           H   new
ATOM      0  HG  SER A 105      38.617 -14.214 -19.159  1.00 58.21           H   new
ATOM    703  N   ARG A 106      39.990 -14.284 -16.105  1.00 59.47           N
ATOM    704  CA  ARG A 106      39.637 -14.817 -14.799  1.00 59.85           C
ATOM    705  C   ARG A 106      40.825 -14.895 -13.829  1.00 59.89           C
ATOM    706  O   ARG A 106      40.643 -14.817 -12.611  1.00 60.00           O
ATOM    707  CB  ARG A 106      39.028 -16.209 -14.969  1.00 59.93           C
ATOM    708  CG  ARG A 106      37.558 -16.265 -14.630  1.00 60.17           C
ATOM    709  CD  ARG A 106      36.672 -16.329 -15.846  1.00 59.95           C
ATOM    710  NE  ARG A 106      35.274 -16.203 -15.455  1.00 59.56           N
ATOM    711  CZ  ARG A 106      34.258 -16.347 -16.289  1.00 59.03           C
ATOM    712  NH1 ARG A 106      34.500 -16.636 -17.556  1.00 58.70           N
ATOM    713  NH2 ARG A 106      33.012 -16.207 -15.857  1.00 59.24           N
ATOM      0  H   ARG A 106      40.144 -14.886 -16.700  1.00 59.47           H   new
ATOM      0  HA  ARG A 106      38.997 -14.201 -14.408  1.00 59.85           H   new
ATOM      0  HB2 ARG A 106      39.153 -16.500 -15.886  1.00 59.93           H   new
ATOM      0  HB3 ARG A 106      39.507 -16.836 -14.405  1.00 59.93           H   new
ATOM      0  HG2 ARG A 106      37.390 -17.041 -14.073  1.00 60.17           H   new
ATOM      0  HG3 ARG A 106      37.323 -15.483 -14.106  1.00 60.17           H   new
ATOM      0  HD2 ARG A 106      36.907 -15.619 -16.464  1.00 59.95           H   new
ATOM      0  HD3 ARG A 106      36.810 -17.168 -16.312  1.00 59.95           H   new
ATOM      0  HE  ARG A 106      35.099 -16.024 -14.632  1.00 59.56           H   new
ATOM      0 HH11 ARG A 106      35.310 -16.728 -17.829  1.00 58.70           H   new
ATOM      0 HH12 ARG A 106      33.847 -16.732 -18.107  1.00 58.70           H   new
ATOM      0 HH21 ARG A 106      32.862 -16.022 -15.031  1.00 59.24           H   new
ATOM      0 HH22 ARG A 106      32.354 -16.302 -16.403  1.00 59.24           H   new
ATOM    714  N   SER A 107      42.031 -15.058 -14.374  1.00 59.74           N
ATOM    715  CA  SER A 107      43.230 -15.342 -13.562  1.00 59.42           C
ATOM    716  C   SER A 107      43.323 -14.506 -12.315  1.00 58.51           C
ATOM    717  O   SER A 107      43.610 -15.021 -11.247  1.00 58.88           O
ATOM    718  CB  SER A 107      44.518 -15.131 -14.372  1.00 59.62           C
ATOM    719  OG  SER A 107      45.119 -16.386 -14.677  1.00 60.48           O
ATOM      0  H   SER A 107      42.182 -15.009 -15.219  1.00 59.74           H   new
ATOM      0  HA  SER A 107      43.138 -16.272 -13.301  1.00 59.42           H   new
ATOM      0  HB2 SER A 107      44.318 -14.653 -15.192  1.00 59.62           H   new
ATOM      0  HB3 SER A 107      45.139 -14.582 -13.868  1.00 59.62           H   new
ATOM      0  HG  SER A 107      45.821 -16.260 -15.121  1.00 60.48           H   new
ATOM    720  N   TYR A 108      43.082 -13.214 -12.473  1.00 57.37           N
ATOM    721  CA  TYR A 108      43.292 -12.248 -11.412  1.00 56.46           C
ATOM    722  C   TYR A 108      42.378 -12.489 -10.212  1.00 54.97           C
ATOM    723  O   TYR A 108      42.542 -11.853  -9.175  1.00 55.12           O
ATOM    724  CB  TYR A 108      43.095 -10.817 -11.959  1.00 56.97           C
ATOM    725  CG  TYR A 108      41.642 -10.360 -11.972  1.00 58.54           C
ATOM    726  CD1 TYR A 108      41.117  -9.600 -10.918  1.00 59.56           C
ATOM    727  CD2 TYR A 108      40.788 -10.717 -13.013  1.00 59.71           C
ATOM    728  CE1 TYR A 108      39.781  -9.203 -10.917  1.00 59.92           C
ATOM    729  CE2 TYR A 108      39.454 -10.334 -13.015  1.00 60.19           C
ATOM    730  CZ  TYR A 108      38.954  -9.582 -11.978  1.00 60.66           C
ATOM    731  OH  TYR A 108      37.625  -9.221 -12.018  1.00 61.06           O
ATOM      0  H   TYR A 108      42.790 -12.871 -13.206  1.00 57.37           H   new
ATOM      0  HA  TYR A 108      44.203 -12.355 -11.098  1.00 56.46           H   new
ATOM      0  HB2 TYR A 108      43.615 -10.200 -11.421  1.00 56.97           H   new
ATOM      0  HB3 TYR A 108      43.447 -10.773 -12.862  1.00 56.97           H   new
ATOM      0  HD1 TYR A 108      41.668  -9.357 -10.209  1.00 59.56           H   new
ATOM      0  HD2 TYR A 108      41.118 -11.222 -13.721  1.00 59.71           H   new
ATOM      0  HE1 TYR A 108      39.443  -8.691 -10.218  1.00 59.92           H   new
ATOM      0  HE2 TYR A 108      38.899 -10.586 -13.717  1.00 60.19           H   new
ATOM      0  HH  TYR A 108      37.273  -9.525 -12.717  1.00 61.06           H   new
ATOM    732  N   LEU A 109      41.431 -13.417 -10.331  1.00 53.17           N
ATOM    733  CA  LEU A 109      40.453 -13.641  -9.246  1.00 51.70           C
ATOM    734  C   LEU A 109      40.937 -14.658  -8.219  1.00 50.30           C
ATOM    735  O   LEU A 109      40.295 -14.856  -7.205  1.00 49.86           O
ATOM    736  CB  LEU A 109      39.091 -14.115  -9.777  1.00 51.57           C
ATOM    737  CG  LEU A 109      37.978 -13.117 -10.118  1.00 50.95           C
ATOM    738  CD1 LEU A 109      38.002 -11.855  -9.229  1.00 49.79           C
ATOM    739  CD2 LEU A 109      38.050 -12.743 -11.572  1.00 50.34           C
ATOM      0  H   LEU A 109      41.331 -13.925 -11.018  1.00 53.17           H   new
ATOM      0  HA  LEU A 109      40.355 -12.775  -8.820  1.00 51.70           H   new
ATOM      0  HB2 LEU A 109      39.264 -14.631 -10.580  1.00 51.57           H   new
ATOM      0  HB3 LEU A 109      38.729 -14.729  -9.119  1.00 51.57           H   new
ATOM      0  HG  LEU A 109      37.135 -13.561  -9.937  1.00 50.95           H   new
ATOM      0 HD11 LEU A 109      37.279 -11.262  -9.489  1.00 49.79           H   new
ATOM      0 HD12 LEU A 109      37.892 -12.111  -8.300  1.00 49.79           H   new
ATOM      0 HD13 LEU A 109      38.850 -11.397  -9.339  1.00 49.79           H   new
ATOM      0 HD21 LEU A 109      37.343 -12.112 -11.779  1.00 50.34           H   new
ATOM      0 HD22 LEU A 109      38.911 -12.337 -11.760  1.00 50.34           H   new
ATOM      0 HD23 LEU A 109      37.943 -13.538 -12.117  1.00 50.34           H   new
ATOM    740  N   ILE A 110      42.059 -15.311  -8.493  1.00 48.83           N
ATOM    741  CA  ILE A 110      42.553 -16.349  -7.592  1.00 47.49           C
ATOM    742  C   ILE A 110      43.911 -15.984  -7.035  1.00 46.51           C
ATOM    743  O   ILE A 110      44.806 -15.620  -7.778  1.00 46.05           O
ATOM    744  CB  ILE A 110      42.673 -17.732  -8.288  1.00 47.45           C
ATOM    745  CG1 ILE A 110      41.342 -18.133  -8.911  1.00 47.15           C
ATOM    746  CG2 ILE A 110      43.125 -18.782  -7.276  1.00 45.92           C
ATOM    747  CD1 ILE A 110      40.274 -18.370  -7.867  1.00 47.23           C
ATOM      0  H   ILE A 110      42.547 -15.172  -9.188  1.00 48.83           H   new
ATOM      0  HA  ILE A 110      41.900 -16.412  -6.878  1.00 47.49           H   new
ATOM      0  HB  ILE A 110      43.333 -17.671  -8.996  1.00 47.45           H   new
ATOM      0 HG12 ILE A 110      41.049 -17.437  -9.520  1.00 47.15           H   new
ATOM      0 HG13 ILE A 110      41.462 -18.939  -9.438  1.00 47.15           H   new
ATOM      0 HG21 ILE A 110      43.199 -19.644  -7.715  1.00 45.92           H   new
ATOM      0 HG22 ILE A 110      43.988 -18.530  -6.912  1.00 45.92           H   new
ATOM      0 HG23 ILE A 110      42.476 -18.840  -6.558  1.00 45.92           H   new
ATOM      0 HD11 ILE A 110      39.445 -18.622  -8.303  1.00 47.23           H   new
ATOM      0 HD12 ILE A 110      40.556 -19.082  -7.272  1.00 47.23           H   new
ATOM      0 HD13 ILE A 110      40.135 -17.558  -7.355  1.00 47.23           H   new
ATOM    748  N   ASP A 111      44.060 -16.097  -5.721  1.00 45.65           N
ATOM    749  CA  ASP A 111      45.352 -15.859  -5.094  1.00 45.15           C
ATOM    750  C   ASP A 111      46.275 -17.048  -5.367  1.00 44.48           C
ATOM    751  O   ASP A 111      45.964 -18.193  -5.051  1.00 44.19           O
ATOM    752  CB  ASP A 111      45.221 -15.664  -3.587  1.00 45.23           C
ATOM    753  CG  ASP A 111      44.386 -14.437  -3.205  1.00 46.07           C
ATOM    754  OD1 ASP A 111      44.175 -13.534  -4.059  1.00 46.12           O
ATOM    755  OD2 ASP A 111      43.960 -14.388  -2.022  1.00 45.85           O
ATOM      0  H   ASP A 111      43.429 -16.309  -5.177  1.00 45.65           H   new
ATOM      0  HA  ASP A 111      45.722 -15.046  -5.473  1.00 45.15           H   new
ATOM      0  HB2 ASP A 111      44.817 -16.456  -3.199  1.00 45.23           H   new
ATOM      0  HB3 ASP A 111      46.106 -15.578  -3.200  1.00 45.23           H   new
ATOM    756  N   SER A 112      47.414 -16.782  -5.975  1.00 43.71           N
ATOM    757  CA  SER A 112      48.341 -17.845  -6.281  1.00 43.34           C
ATOM    758  C   SER A 112      49.711 -17.223  -6.339  1.00 42.75           C
ATOM    759  O   SER A 112      49.983 -16.418  -7.202  1.00 43.09           O
ATOM    760  CB  SER A 112      47.976 -18.515  -7.622  1.00 43.30           C
ATOM    761  OG  SER A 112      48.841 -19.599  -7.909  1.00 43.59           O
ATOM      0  H   SER A 112      47.667 -15.997  -6.217  1.00 43.71           H   new
ATOM      0  HA  SER A 112      48.311 -18.540  -5.605  1.00 43.34           H   new
ATOM      0  HB2 SER A 112      47.059 -18.830  -7.589  1.00 43.30           H   new
ATOM      0  HB3 SER A 112      48.026 -17.861  -8.337  1.00 43.30           H   new
ATOM      0  HG  SER A 112      48.496 -20.313  -7.632  1.00 43.59           H   new
ATOM    762  N   PRO A 113      50.583 -17.579  -5.400  1.00 42.54           N
ATOM    763  CA  PRO A 113      50.400 -18.547  -4.308  1.00 42.00           C
ATOM    764  C   PRO A 113      49.160 -18.291  -3.456  1.00 41.15           C
ATOM    765  O   PRO A 113      48.720 -17.162  -3.319  1.00 41.05           O
ATOM    766  CB  PRO A 113      51.658 -18.358  -3.463  1.00 42.18           C
ATOM    767  CG  PRO A 113      52.698 -17.874  -4.424  1.00 42.65           C
ATOM    768  CD  PRO A 113      51.956 -17.046  -5.453  1.00 42.64           C
ATOM      0  HA  PRO A 113      50.272 -19.443  -4.656  1.00 42.00           H   new
ATOM      0  HB2 PRO A 113      51.510 -17.715  -2.752  1.00 42.18           H   new
ATOM      0  HB3 PRO A 113      51.927 -19.190  -3.043  1.00 42.18           H   new
ATOM      0  HG2 PRO A 113      53.371 -17.343  -3.970  1.00 42.65           H   new
ATOM      0  HG3 PRO A 113      53.158 -18.618  -4.843  1.00 42.65           H   new
ATOM      0  HD2 PRO A 113      51.981 -16.101  -5.236  1.00 42.64           H   new
ATOM      0  HD3 PRO A 113      52.343 -17.144  -6.337  1.00 42.64           H   new
ATOM    769  N   PRO A 114      48.613 -19.360  -2.865  1.00 40.27           N
ATOM    770  CA  PRO A 114      47.451 -19.291  -1.988  1.00 39.48           C
ATOM    771  C   PRO A 114      47.739 -18.521  -0.709  1.00 38.59           C
ATOM    772  O   PRO A 114      48.884 -18.325  -0.317  1.00 37.71           O
ATOM    773  CB  PRO A 114      47.169 -20.766  -1.683  1.00 39.50           C
ATOM    774  CG  PRO A 114      48.484 -21.437  -1.837  1.00 39.72           C
ATOM    775  CD  PRO A 114      49.163 -20.726  -2.947  1.00 40.02           C
ATOM      0  HA  PRO A 114      46.705 -18.823  -2.395  1.00 39.48           H   new
ATOM      0  HB2 PRO A 114      46.817 -20.880  -0.786  1.00 39.50           H   new
ATOM      0  HB3 PRO A 114      46.512 -21.133  -2.294  1.00 39.50           H   new
ATOM      0  HG2 PRO A 114      49.002 -21.383  -1.019  1.00 39.72           H   new
ATOM      0  HG3 PRO A 114      48.374 -22.379  -2.041  1.00 39.72           H   new
ATOM      0  HD2 PRO A 114      50.127 -20.731  -2.838  1.00 40.02           H   new
ATOM      0  HD3 PRO A 114      48.973 -21.137  -3.805  1.00 40.02           H   new
ATOM    776  N   THR A 115      46.679 -18.092  -0.059  1.00 38.13           N
ATOM    777  CA  THR A 115      46.828 -17.260   1.106  1.00 37.70           C
ATOM    778  C   THR A 115      46.190 -17.881   2.349  1.00 37.55           C
ATOM    779  O   THR A 115      46.861 -18.460   3.173  1.00 36.77           O
ATOM    780  CB  THR A 115      46.220 -15.884   0.858  1.00 37.50           C
ATOM    781  OG1 THR A 115      44.851 -16.035   0.512  1.00 37.68           O
ATOM    782  CG2 THR A 115      46.908 -15.210  -0.271  1.00 37.17           C
ATOM      0  H   THR A 115      45.867 -18.272  -0.277  1.00 38.13           H   new
ATOM      0  HA  THR A 115      47.780 -17.175   1.271  1.00 37.70           H   new
ATOM      0  HB  THR A 115      46.317 -15.353   1.664  1.00 37.50           H   new
ATOM      0  HG1 THR A 115      44.373 -15.652   1.086  1.00 37.68           H   new
ATOM      0 HG21 THR A 115      46.511 -14.337  -0.417  1.00 37.17           H   new
ATOM      0 HG22 THR A 115      47.849 -15.106  -0.061  1.00 37.17           H   new
ATOM      0 HG23 THR A 115      46.814 -15.746  -1.074  1.00 37.17           H   new
ATOM    783  N   TYR A 116      44.889 -17.742   2.488  1.00 37.68           N
ATOM    784  CA  TYR A 116      44.277 -18.029   3.765  1.00 38.39           C
ATOM    785  C   TYR A 116      43.840 -19.493   3.879  1.00 37.98           C
ATOM    786  O   TYR A 116      43.875 -20.227   2.900  1.00 37.84           O
ATOM    787  CB  TYR A 116      43.075 -17.086   4.010  1.00 38.54           C
ATOM    788  CG  TYR A 116      43.353 -15.603   3.842  1.00 40.54           C
ATOM    789  CD1 TYR A 116      42.889 -14.907   2.724  1.00 42.84           C
ATOM    790  CD2 TYR A 116      44.042 -14.892   4.802  1.00 42.37           C
ATOM    791  CE1 TYR A 116      43.124 -13.552   2.564  1.00 43.10           C
ATOM    792  CE2 TYR A 116      44.288 -13.526   4.651  1.00 42.92           C
ATOM    793  CZ  TYR A 116      43.822 -12.862   3.528  1.00 43.29           C
ATOM    794  OH  TYR A 116      44.053 -11.509   3.339  1.00 43.06           O
ATOM      0  H   TYR A 116      44.350 -17.487   1.868  1.00 37.68           H   new
ATOM      0  HA  TYR A 116      44.947 -17.874   4.449  1.00 38.39           H   new
ATOM      0  HB2 TYR A 116      42.361 -17.335   3.402  1.00 38.54           H   new
ATOM      0  HB3 TYR A 116      42.746 -17.236   4.910  1.00 38.54           H   new
ATOM      0  HD1 TYR A 116      42.410 -15.365   2.071  1.00 42.84           H   new
ATOM      0  HD2 TYR A 116      44.348 -15.330   5.563  1.00 42.37           H   new
ATOM      0  HE1 TYR A 116      42.811 -13.110   1.808  1.00 43.10           H   new
ATOM      0  HE2 TYR A 116      44.763 -13.063   5.303  1.00 42.92           H   new
ATOM      0  HH  TYR A 116      44.485 -11.204   3.992  1.00 43.06           H   new
ATOM    795  N   ASN A 117      43.427 -19.892   5.084  1.00 37.73           N
ATOM    796  CA  ASN A 117      42.704 -21.166   5.280  1.00 37.86           C
ATOM    797  C   ASN A 117      41.810 -21.128   6.526  1.00 37.59           C
ATOM    798  O   ASN A 117      41.721 -20.090   7.190  1.00 37.55           O
ATOM    799  CB  ASN A 117      43.677 -22.349   5.299  1.00 37.74           C
ATOM    800  CG  ASN A 117      44.554 -22.381   6.534  1.00 38.24           C
ATOM    801  OD1 ASN A 117      44.163 -21.933   7.621  1.00 38.69           O
ATOM    802  ND2 ASN A 117      45.754 -22.933   6.373  1.00 37.93           N
ATOM      0  H   ASN A 117      43.553 -19.442   5.806  1.00 37.73           H   new
ATOM      0  HA  ASN A 117      42.111 -21.291   4.523  1.00 37.86           H   new
ATOM      0  HB2 ASN A 117      43.173 -23.176   5.246  1.00 37.74           H   new
ATOM      0  HB3 ASN A 117      44.240 -22.310   4.510  1.00 37.74           H   new
ATOM      0 HD21 ASN A 117      46.294 -22.990   7.040  1.00 37.93           H   new
ATOM      0 HD22 ASN A 117      45.989 -23.233   5.602  1.00 37.93           H   new
ATOM    803  N   VAL A 118      41.152 -22.240   6.845  1.00 37.32           N
ATOM    804  CA  VAL A 118      40.170 -22.260   7.934  1.00 37.21           C
ATOM    805  C   VAL A 118      40.692 -21.675   9.261  1.00 37.70           C
ATOM    806  O   VAL A 118      39.905 -21.147  10.052  1.00 37.42           O
ATOM    807  CB  VAL A 118      39.652 -23.681   8.239  1.00 37.46           C
ATOM    808  CG1 VAL A 118      40.768 -24.569   8.792  1.00 37.13           C
ATOM    809  CG2 VAL A 118      38.486 -23.624   9.234  1.00 35.80           C
ATOM      0  H   VAL A 118      41.258 -22.994   6.445  1.00 37.32           H   new
ATOM      0  HA  VAL A 118      39.454 -21.698   7.598  1.00 37.21           H   new
ATOM      0  HB  VAL A 118      39.339 -24.068   7.406  1.00 37.46           H   new
ATOM      0 HG11 VAL A 118      40.417 -25.454   8.975  1.00 37.13           H   new
ATOM      0 HG12 VAL A 118      41.483 -24.634   8.140  1.00 37.13           H   new
ATOM      0 HG13 VAL A 118      41.113 -24.183   9.612  1.00 37.13           H   new
ATOM      0 HG21 VAL A 118      38.171 -24.523   9.416  1.00 35.80           H   new
ATOM      0 HG22 VAL A 118      38.785 -23.213  10.060  1.00 35.80           H   new
ATOM      0 HG23 VAL A 118      37.763 -23.099   8.856  1.00 35.80           H   new
ATOM    810  N   HIS A 119      42.003 -21.782   9.510  1.00 38.01           N
ATOM    811  CA  HIS A 119      42.588 -21.333  10.779  1.00 38.14           C
ATOM    812  C   HIS A 119      43.337 -20.007  10.709  1.00 38.36           C
ATOM    813  O   HIS A 119      43.740 -19.492  11.741  1.00 38.72           O
ATOM    814  CB  HIS A 119      43.553 -22.374  11.345  1.00 38.30           C
ATOM    815  CG  HIS A 119      42.877 -23.608  11.859  1.00 39.19           C
ATOM    816  ND1 HIS A 119      43.546 -24.796  12.046  1.00 39.21           N
ATOM    817  CD2 HIS A 119      41.587 -23.845  12.193  1.00 39.37           C
ATOM    818  CE1 HIS A 119      42.698 -25.712  12.480  1.00 39.00           C
ATOM    819  NE2 HIS A 119      41.504 -25.161  12.581  1.00 39.55           N
ATOM      0  H   HIS A 119      42.571 -22.113   8.955  1.00 38.01           H   new
ATOM      0  HA  HIS A 119      41.817 -21.208  11.354  1.00 38.14           H   new
ATOM      0  HB2 HIS A 119      44.186 -22.626  10.654  1.00 38.30           H   new
ATOM      0  HB3 HIS A 119      44.064 -21.972  12.065  1.00 38.30           H   new
ATOM      0  HD2 HIS A 119      40.888 -23.232  12.165  1.00 39.37           H   new
ATOM      0  HE1 HIS A 119      42.908 -26.596  12.680  1.00 39.00           H   new
ATOM      0  HE2 HIS A 119      40.790 -25.560  12.846  1.00 39.55           H   new
ATOM    820  N   TYR A 120      43.527 -19.457   9.510  1.00 38.11           N
ATOM    821  CA  TYR A 120      44.336 -18.263   9.346  1.00 37.56           C
ATOM    822  C   TYR A 120      43.635 -17.199   8.510  1.00 37.67           C
ATOM    823  O   TYR A 120      43.380 -17.383   7.326  1.00 37.16           O
ATOM    824  CB  TYR A 120      45.714 -18.624   8.747  1.00 37.57           C
ATOM    825  CG  TYR A 120      46.568 -19.382   9.729  1.00 37.28           C
ATOM    826  CD1 TYR A 120      46.576 -20.780   9.750  1.00 37.22           C
ATOM    827  CD2 TYR A 120      47.313 -18.709  10.678  1.00 37.53           C
ATOM    828  CE1 TYR A 120      47.314 -21.481  10.697  1.00 37.59           C
ATOM    829  CE2 TYR A 120      48.060 -19.391  11.631  1.00 37.17           C
ATOM    830  CZ  TYR A 120      48.054 -20.773  11.646  1.00 37.05           C
ATOM    831  OH  TYR A 120      48.810 -21.436  12.594  1.00 33.38           O
ATOM      0  H   TYR A 120      43.193 -19.765   8.780  1.00 38.11           H   new
ATOM      0  HA  TYR A 120      44.470 -17.880  10.227  1.00 37.56           H   new
ATOM      0  HB2 TYR A 120      45.589 -19.158   7.947  1.00 37.57           H   new
ATOM      0  HB3 TYR A 120      46.173 -17.813   8.478  1.00 37.57           H   new
ATOM      0  HD1 TYR A 120      46.079 -21.249   9.119  1.00 37.22           H   new
ATOM      0  HD2 TYR A 120      47.315 -17.779  10.679  1.00 37.53           H   new
ATOM      0  HE1 TYR A 120      47.315 -22.411  10.698  1.00 37.59           H   new
ATOM      0  HE2 TYR A 120      48.562 -18.919  12.256  1.00 37.17           H   new
ATOM      0  HH  TYR A 120      49.194 -20.876  13.088  1.00 33.38           H   new
ATOM    832  N   GLY A 121      43.355 -16.068   9.157  1.00 37.88           N
ATOM    833  CA  GLY A 121      42.652 -14.943   8.537  1.00 37.90           C
ATOM    834  C   GLY A 121      43.641 -13.872   8.130  1.00 37.92           C
ATOM    835  O   GLY A 121      43.280 -12.796   7.687  1.00 37.51           O
ATOM      0  H   GLY A 121      43.570 -15.930   9.978  1.00 37.88           H   new
ATOM      0  HA2 GLY A 121      42.158 -15.249   7.760  1.00 37.90           H   new
ATOM      0  HA3 GLY A 121      42.004 -14.576   9.158  1.00 37.90           H   new
ATOM    836  N   TYR A 122      44.910 -14.192   8.321  1.00 38.11           N
ATOM    837  CA  TYR A 122      46.003 -13.343   7.903  1.00 37.94           C
ATOM    838  C   TYR A 122      47.033 -14.296   7.338  1.00 37.96           C
ATOM    839  O   TYR A 122      47.123 -15.432   7.793  1.00 37.97           O
ATOM    840  CB  TYR A 122      46.596 -12.609   9.102  1.00 37.95           C
ATOM    841  CG  TYR A 122      46.987 -13.535  10.236  1.00 37.89           C
ATOM    842  CD1 TYR A 122      48.245 -14.087  10.308  1.00 37.62           C
ATOM    843  CD2 TYR A 122      46.083 -13.868  11.213  1.00 37.64           C
ATOM    844  CE1 TYR A 122      48.586 -14.944  11.338  1.00 37.50           C
ATOM    845  CE2 TYR A 122      46.415 -14.715  12.246  1.00 37.87           C
ATOM    846  CZ  TYR A 122      47.667 -15.265  12.305  1.00 37.32           C
ATOM    847  OH  TYR A 122      48.004 -16.134  13.331  1.00 36.66           O
ATOM      0  H   TYR A 122      45.162 -14.920   8.703  1.00 38.11           H   new
ATOM      0  HA  TYR A 122      45.717 -12.672   7.264  1.00 37.94           H   new
ATOM      0  HB2 TYR A 122      47.377 -12.111   8.815  1.00 37.95           H   new
ATOM      0  HB3 TYR A 122      45.952 -11.962   9.428  1.00 37.95           H   new
ATOM      0  HD1 TYR A 122      48.874 -13.881   9.655  1.00 37.62           H   new
ATOM      0  HD2 TYR A 122      45.224 -13.513  11.176  1.00 37.64           H   new
ATOM      0  HE1 TYR A 122      49.442 -15.305  11.376  1.00 37.50           H   new
ATOM      0  HE2 TYR A 122      45.788 -14.914  12.904  1.00 37.87           H   new
ATOM      0  HH  TYR A 122      47.345 -16.233  13.842  1.00 36.66           H   new
ATOM    848  N   LYS A 123      47.811 -13.853   6.359  1.00 37.89           N
ATOM    849  CA  LYS A 123      48.826 -14.717   5.779  1.00 37.93           C
ATOM    850  C   LYS A 123      49.846 -15.130   6.795  1.00 37.87           C
ATOM    851  O   LYS A 123      50.293 -14.324   7.600  1.00 38.10           O
ATOM    852  CB  LYS A 123      49.548 -14.034   4.641  1.00 38.24           C
ATOM    853  CG  LYS A 123      48.674 -13.836   3.430  1.00 39.71           C
ATOM    854  CD  LYS A 123      49.224 -12.768   2.499  1.00 40.44           C
ATOM    855  CE  LYS A 123      48.133 -11.792   2.091  1.00 41.67           C
ATOM    856  NZ  LYS A 123      48.324 -10.435   2.705  1.00 43.22           N
ATOM      0  H   LYS A 123      47.768 -13.064   6.020  1.00 37.89           H   new
ATOM      0  HA  LYS A 123      48.358 -15.500   5.450  1.00 37.93           H   new
ATOM      0  HB2 LYS A 123      49.876 -13.172   4.942  1.00 38.24           H   new
ATOM      0  HB3 LYS A 123      50.323 -14.561   4.392  1.00 38.24           H   new
ATOM      0  HG2 LYS A 123      48.595 -14.674   2.948  1.00 39.71           H   new
ATOM      0  HG3 LYS A 123      47.781 -13.587   3.714  1.00 39.71           H   new
ATOM      0  HD2 LYS A 123      49.944 -12.289   2.939  1.00 40.44           H   new
ATOM      0  HD3 LYS A 123      49.602 -13.185   1.709  1.00 40.44           H   new
ATOM      0  HE2 LYS A 123      48.121 -11.709   1.125  1.00 41.67           H   new
ATOM      0  HE3 LYS A 123      47.270 -12.146   2.356  1.00 41.67           H   new
ATOM      0  HZ1 LYS A 123      47.578 -10.191   3.124  1.00 43.22           H   new
ATOM      0  HZ2 LYS A 123      48.996 -10.465   3.288  1.00 43.22           H   new
ATOM      0  HZ3 LYS A 123      48.512  -9.844   2.067  1.00 43.22           H   new
ATOM    857  N   SER A 124      50.204 -16.409   6.743  1.00 37.81           N
ATOM    858  CA  SER A 124      51.231 -16.963   7.606  1.00 37.58           C
ATOM    859  C   SER A 124      51.958 -18.018   6.810  1.00 37.16           C
ATOM    860  O   SER A 124      51.452 -18.479   5.794  1.00 36.88           O
ATOM    861  CB  SER A 124      50.601 -17.617   8.816  1.00 37.78           C
ATOM    862  OG  SER A 124      49.750 -18.675   8.404  1.00 38.94           O
ATOM      0  H   SER A 124      49.854 -16.979   6.203  1.00 37.81           H   new
ATOM      0  HA  SER A 124      51.831 -16.263   7.907  1.00 37.58           H   new
ATOM      0  HB2 SER A 124      51.292 -17.958   9.406  1.00 37.78           H   new
ATOM      0  HB3 SER A 124      50.095 -16.962   9.321  1.00 37.78           H   new
ATOM      0  HG  SER A 124      49.099 -18.733   8.932  1.00 38.94           H   new
ATOM    863  N   TRP A 125      53.144 -18.393   7.269  1.00 36.64           N
ATOM    864  CA  TRP A 125      53.892 -19.436   6.607  1.00 36.15           C
ATOM    865  C   TRP A 125      53.213 -20.785   6.798  1.00 36.29           C
ATOM    866  O   TRP A 125      53.351 -21.701   5.975  1.00 35.96           O
ATOM    867  CB  TRP A 125      55.331 -19.528   7.119  1.00 35.91           C
ATOM    868  CG  TRP A 125      56.058 -20.456   6.266  1.00 35.17           C
ATOM    869  CD1 TRP A 125      56.243 -21.793   6.476  1.00 33.41           C
ATOM    870  CD2 TRP A 125      56.594 -20.162   4.980  1.00 33.77           C
ATOM    871  NE1 TRP A 125      56.903 -22.342   5.406  1.00 33.12           N
ATOM    872  CE2 TRP A 125      57.134 -21.364   4.472  1.00 33.32           C
ATOM    873  CE3 TRP A 125      56.684 -18.988   4.209  1.00 33.95           C
ATOM    874  CZ2 TRP A 125      57.758 -21.439   3.224  1.00 31.94           C
ATOM    875  CZ3 TRP A 125      57.310 -19.047   2.972  1.00 34.06           C
ATOM    876  CH2 TRP A 125      57.847 -20.282   2.487  1.00 33.55           C
ATOM      0  H   TRP A 125      53.528 -18.055   7.960  1.00 36.64           H   new
ATOM      0  HA  TRP A 125      53.916 -19.206   5.665  1.00 36.15           H   new
ATOM      0  HB2 TRP A 125      55.752 -18.654   7.104  1.00 35.91           H   new
ATOM      0  HB3 TRP A 125      55.344 -19.834   8.040  1.00 35.91           H   new
ATOM      0  HD1 TRP A 125      55.964 -22.260   7.230  1.00 33.41           H   new
ATOM      0  HE1 TRP A 125      57.135 -23.167   5.332  1.00 33.12           H   new
ATOM      0  HE3 TRP A 125      56.330 -18.187   4.523  1.00 33.95           H   new
ATOM      0  HZ2 TRP A 125      58.101 -22.242   2.904  1.00 31.94           H   new
ATOM      0  HZ3 TRP A 125      57.381 -18.278   2.454  1.00 34.06           H   new
ATOM      0  HH2 TRP A 125      58.265 -20.302   1.656  1.00 33.55           H   new
ATOM    877  N   GLU A 126      52.503 -20.915   7.907  1.00 36.41           N
ATOM    878  CA  GLU A 126      51.778 -22.135   8.180  1.00 36.55           C
ATOM    879  C   GLU A 126      50.703 -22.250   7.082  1.00 36.68           C
ATOM    880  O   GLU A 126      50.556 -23.290   6.439  1.00 36.83           O
ATOM    881  CB  GLU A 126      51.181 -22.087   9.590  1.00 36.45           C
ATOM    882  CG  GLU A 126      50.372 -23.314   9.981  1.00 36.92           C
ATOM    883  CD  GLU A 126      51.196 -24.575  10.032  1.00 36.92           C
ATOM    884  OE1 GLU A 126      50.581 -25.636   9.945  1.00 37.59           O
ATOM    885  OE2 GLU A 126      52.438 -24.505  10.153  1.00 37.32           O
ATOM      0  H   GLU A 126      52.430 -20.308   8.512  1.00 36.41           H   new
ATOM      0  HA  GLU A 126      52.350 -22.918   8.161  1.00 36.55           H   new
ATOM      0  HB2 GLU A 126      51.902 -21.973  10.229  1.00 36.45           H   new
ATOM      0  HB3 GLU A 126      50.613 -21.304   9.661  1.00 36.45           H   new
ATOM      0  HG2 GLU A 126      49.967 -23.164  10.849  1.00 36.92           H   new
ATOM      0  HG3 GLU A 126      49.648 -23.433   9.347  1.00 36.92           H   new
ATOM    886  N   ALA A 127      49.992 -21.159   6.824  1.00 36.47           N
ATOM    887  CA  ALA A 127      48.889 -21.211   5.875  1.00 36.60           C
ATOM    888  C   ALA A 127      49.421 -21.545   4.508  1.00 36.88           C
ATOM    889  O   ALA A 127      48.899 -22.441   3.809  1.00 36.75           O
ATOM    890  CB  ALA A 127      48.157 -19.939   5.826  1.00 36.02           C
ATOM      0  H   ALA A 127      50.129 -20.389   7.182  1.00 36.47           H   new
ATOM      0  HA  ALA A 127      48.270 -21.898   6.168  1.00 36.60           H   new
ATOM      0  HB1 ALA A 127      47.431 -20.008   5.186  1.00 36.02           H   new
ATOM      0  HB2 ALA A 127      47.796 -19.739   6.704  1.00 36.02           H   new
ATOM      0  HB3 ALA A 127      48.760 -19.229   5.556  1.00 36.02           H   new
ATOM    891  N   PHE A 128      50.484 -20.852   4.123  1.00 37.09           N
ATOM    892  CA  PHE A 128      51.077 -21.160   2.847  1.00 37.23           C
ATOM    893  C   PHE A 128      51.633 -22.581   2.783  1.00 37.33           C
ATOM    894  O   PHE A 128      51.432 -23.240   1.814  1.00 37.82           O
ATOM    895  CB  PHE A 128      52.186 -20.205   2.480  1.00 36.79           C
ATOM    896  CG  PHE A 128      53.050 -20.737   1.395  1.00 36.85           C
ATOM    897  CD1 PHE A 128      52.617 -20.717   0.088  1.00 37.28           C
ATOM    898  CD2 PHE A 128      54.263 -21.348   1.688  1.00 37.45           C
ATOM    899  CE1 PHE A 128      53.407 -21.250  -0.927  1.00 37.28           C
ATOM    900  CE2 PHE A 128      55.049 -21.885   0.695  1.00 37.21           C
ATOM    901  CZ  PHE A 128      54.617 -21.845  -0.621  1.00 36.52           C
ATOM      0  H   PHE A 128      50.861 -20.223   4.572  1.00 37.09           H   new
ATOM      0  HA  PHE A 128      50.350 -21.071   2.211  1.00 37.23           H   new
ATOM      0  HB2 PHE A 128      51.803 -19.359   2.200  1.00 36.79           H   new
ATOM      0  HB3 PHE A 128      52.728 -20.025   3.264  1.00 36.79           H   new
ATOM      0  HD1 PHE A 128      51.790 -20.344  -0.118  1.00 37.28           H   new
ATOM      0  HD2 PHE A 128      54.549 -21.395   2.572  1.00 37.45           H   new
ATOM      0  HE1 PHE A 128      53.121 -21.206  -1.811  1.00 37.28           H   new
ATOM      0  HE2 PHE A 128      55.867 -22.273   0.906  1.00 37.21           H   new
ATOM      0  HZ  PHE A 128      55.139 -22.217  -1.295  1.00 36.52           H   new
ATOM    902  N   SER A 129      52.336 -23.054   3.798  1.00 37.90           N
ATOM    903  CA  SER A 129      53.117 -24.286   3.634  1.00 38.21           C
ATOM    904  C   SER A 129      52.359 -25.584   3.890  1.00 38.11           C
ATOM    905  O   SER A 129      52.758 -26.615   3.393  1.00 38.15           O
ATOM    906  CB  SER A 129      54.391 -24.262   4.495  1.00 38.39           C
ATOM    907  OG  SER A 129      54.101 -24.332   5.883  1.00 38.86           O
ATOM      0  H   SER A 129      52.380 -22.692   4.577  1.00 37.90           H   new
ATOM      0  HA  SER A 129      53.343 -24.290   2.691  1.00 38.21           H   new
ATOM      0  HB2 SER A 129      54.961 -25.007   4.247  1.00 38.39           H   new
ATOM      0  HB3 SER A 129      54.889 -23.450   4.311  1.00 38.39           H   new
ATOM      0  HG  SER A 129      53.847 -23.579   6.155  1.00 38.86           H   new
ATOM    908  N   ASN A 130      51.282 -25.546   4.663  1.00 38.51           N
ATOM    909  CA  ASN A 130      50.622 -26.784   5.093  1.00 38.46           C
ATOM    910  C   ASN A 130      49.675 -27.265   4.030  1.00 38.13           C
ATOM    911  O   ASN A 130      48.619 -26.671   3.789  1.00 38.02           O
ATOM    912  CB  ASN A 130      49.904 -26.608   6.438  1.00 38.66           C
ATOM    913  CG  ASN A 130      49.606 -27.931   7.109  1.00 38.46           C
ATOM    914  OD1 ASN A 130      49.362 -28.936   6.438  1.00 33.87           O
ATOM    915  ND2 ASN A 130      49.653 -27.932   8.459  1.00 40.76           N
ATOM      0  H   ASN A 130      50.916 -24.823   4.951  1.00 38.51           H   new
ATOM      0  HA  ASN A 130      51.307 -27.458   5.224  1.00 38.46           H   new
ATOM      0  HB2 ASN A 130      50.453 -26.066   7.026  1.00 38.66           H   new
ATOM      0  HB3 ASN A 130      49.075 -26.125   6.298  1.00 38.66           H   new
ATOM      0 HD22 ASN A 130      49.827 -27.205   8.884  1.00 40.76           H   new
ATOM    916  N   LEU A 131      50.080 -28.354   3.389  1.00 38.06           N
ATOM    917  CA  LEU A 131      49.380 -28.863   2.224  1.00 37.47           C
ATOM    918  C   LEU A 131      48.087 -29.626   2.549  1.00 37.36           C
ATOM    919  O   LEU A 131      47.300 -29.939   1.642  1.00 36.99           O
ATOM    920  CB  LEU A 131      50.336 -29.718   1.397  1.00 37.24           C
ATOM    921  CG  LEU A 131      51.428 -28.902   0.682  1.00 36.62           C
ATOM    922  CD1 LEU A 131      52.327 -29.836  -0.133  1.00 34.33           C
ATOM    923  CD2 LEU A 131      50.825 -27.749  -0.187  1.00 35.08           C
ATOM      0  H   LEU A 131      50.768 -28.817   3.619  1.00 38.06           H   new
ATOM      0  HA  LEU A 131      49.089 -28.094   1.710  1.00 37.47           H   new
ATOM      0  HB2 LEU A 131      50.758 -30.371   1.977  1.00 37.24           H   new
ATOM      0  HB3 LEU A 131      49.827 -30.212   0.736  1.00 37.24           H   new
ATOM      0  HG  LEU A 131      51.976 -28.467   1.354  1.00 36.62           H   new
ATOM      0 HD11 LEU A 131      53.013 -29.316  -0.581  1.00 34.33           H   new
ATOM      0 HD12 LEU A 131      52.745 -30.481   0.459  1.00 34.33           H   new
ATOM      0 HD13 LEU A 131      51.793 -30.304  -0.794  1.00 34.33           H   new
ATOM      0 HD21 LEU A 131      51.543 -27.260  -0.619  1.00 35.08           H   new
ATOM      0 HD22 LEU A 131      50.238 -28.125  -0.862  1.00 35.08           H   new
ATOM      0 HD23 LEU A 131      50.320 -27.146   0.381  1.00 35.08           H   new
ATOM    924  N   SER A 132      47.843 -29.863   3.835  1.00 37.28           N
ATOM    925  CA  SER A 132      46.666 -30.611   4.294  1.00 37.54           C
ATOM    926  C   SER A 132      45.397 -29.771   4.369  1.00 37.62           C
ATOM    927  O   SER A 132      44.300 -30.310   4.578  1.00 37.69           O
ATOM    928  CB  SER A 132      46.916 -31.187   5.682  1.00 37.71           C
ATOM    929  OG  SER A 132      47.877 -32.220   5.627  1.00 39.27           O
ATOM      0  H   SER A 132      48.356 -29.595   4.471  1.00 37.28           H   new
ATOM      0  HA  SER A 132      46.530 -31.308   3.633  1.00 37.54           H   new
ATOM      0  HB2 SER A 132      47.222 -30.486   6.278  1.00 37.71           H   new
ATOM      0  HB3 SER A 132      46.086 -31.530   6.049  1.00 37.71           H   new
ATOM      0  HG  SER A 132      48.005 -32.526   6.399  1.00 39.27           H   new
ATOM    930  N   TYR A 133      45.555 -28.456   4.234  1.00 37.38           N
ATOM    931  CA  TYR A 133      44.437 -27.531   4.318  1.00 37.15           C
ATOM    932  C   TYR A 133      43.837 -27.285   2.923  1.00 36.77           C
ATOM    933  O   TYR A 133      44.557 -27.145   1.945  1.00 36.32           O
ATOM    934  CB  TYR A 133      44.918 -26.165   4.851  1.00 37.30           C
ATOM    935  CG  TYR A 133      45.124 -26.000   6.340  1.00 37.79           C
ATOM    936  CD1 TYR A 133      46.394 -26.000   6.880  1.00 38.03           C
ATOM    937  CD2 TYR A 133      44.056 -25.773   7.193  1.00 37.94           C
ATOM    938  CE1 TYR A 133      46.586 -25.806   8.224  1.00 38.82           C
ATOM    939  CE2 TYR A 133      44.245 -25.605   8.537  1.00 37.79           C
ATOM    940  CZ  TYR A 133      45.513 -25.609   9.047  1.00 38.29           C
ATOM    941  OH  TYR A 133      45.722 -25.412  10.400  1.00 39.77           O
ATOM      0  H   TYR A 133      46.315 -28.079   4.091  1.00 37.38           H   new
ATOM      0  HA  TYR A 133      43.776 -27.922   4.910  1.00 37.15           H   new
ATOM      0  HB2 TYR A 133      45.758 -25.957   4.413  1.00 37.30           H   new
ATOM      0  HB3 TYR A 133      44.276 -25.495   4.567  1.00 37.30           H   new
ATOM      0  HD1 TYR A 133      47.129 -26.133   6.326  1.00 38.03           H   new
ATOM      0  HD2 TYR A 133      43.194 -25.734   6.845  1.00 37.94           H   new
ATOM      0  HE1 TYR A 133      47.447 -25.809   8.576  1.00 38.82           H   new
ATOM      0  HE2 TYR A 133      43.515 -25.489   9.101  1.00 37.79           H   new
ATOM      0  HH  TYR A 133      44.993 -25.221  10.771  1.00 39.77           H   new
ATOM    942  N   TYR A 134      42.524 -27.179   2.836  1.00 36.31           N
ATOM    943  CA  TYR A 134      41.970 -26.507   1.706  1.00 36.15           C
ATOM    944  C   TYR A 134      42.315 -25.025   1.911  1.00 36.88           C
ATOM    945  O   TYR A 134      42.278 -24.505   3.051  1.00 36.84           O
ATOM    946  CB  TYR A 134      40.462 -26.662   1.666  1.00 36.29           C
ATOM    947  CG  TYR A 134      39.934 -28.033   1.304  1.00 35.75           C
ATOM    948  CD1 TYR A 134      40.097 -28.547   0.035  1.00 35.68           C
ATOM    949  CD2 TYR A 134      39.234 -28.778   2.218  1.00 35.97           C
ATOM    950  CE1 TYR A 134      39.597 -29.799  -0.312  1.00 36.45           C
ATOM    951  CE2 TYR A 134      38.726 -30.017   1.890  1.00 37.12           C
ATOM    952  CZ  TYR A 134      38.913 -30.529   0.622  1.00 36.68           C
ATOM    953  OH  TYR A 134      38.410 -31.746   0.286  1.00 33.90           O
ATOM      0  H   TYR A 134      41.958 -27.483   3.408  1.00 36.31           H   new
ATOM      0  HA  TYR A 134      42.322 -26.868   0.877  1.00 36.15           H   new
ATOM      0  HB2 TYR A 134      40.109 -26.421   2.537  1.00 36.29           H   new
ATOM      0  HB3 TYR A 134      40.108 -26.022   1.029  1.00 36.29           H   new
ATOM      0  HD1 TYR A 134      40.551 -28.046  -0.603  1.00 35.68           H   new
ATOM      0  HD2 TYR A 134      39.100 -28.441   3.074  1.00 35.97           H   new
ATOM      0  HE1 TYR A 134      39.726 -30.136  -1.169  1.00 36.45           H   new
ATOM      0  HE2 TYR A 134      38.256 -30.509   2.524  1.00 37.12           H   new
ATOM      0  HH  TYR A 134      37.813 -31.964   0.835  1.00 33.90           H   new
ATOM    954  N   THR A 135      42.632 -24.323   0.830  1.00 36.89           N
ATOM    955  CA  THR A 135      42.873 -22.892   0.949  1.00 36.80           C
ATOM    956  C   THR A 135      41.532 -22.202   0.990  1.00 37.31           C
ATOM    957  O   THR A 135      40.491 -22.853   0.867  1.00 36.95           O
ATOM    958  CB  THR A 135      43.767 -22.313  -0.199  1.00 37.02           C
ATOM    959  OG1 THR A 135      44.273 -21.041   0.212  1.00 36.86           O
ATOM    960  CG2 THR A 135      43.019 -22.205  -1.545  1.00 34.43           C
ATOM      0  H   THR A 135      42.711 -24.646   0.037  1.00 36.89           H   new
ATOM      0  HA  THR A 135      43.373 -22.731   1.764  1.00 36.80           H   new
ATOM      0  HB  THR A 135      44.500 -22.929  -0.354  1.00 37.02           H   new
ATOM      0  HG1 THR A 135      44.216 -20.973   1.047  1.00 36.86           H   new
ATOM      0 HG21 THR A 135      43.615 -21.842  -2.219  1.00 34.43           H   new
ATOM      0 HG22 THR A 135      42.718 -23.085  -1.820  1.00 34.43           H   new
ATOM      0 HG23 THR A 135      42.253 -21.619  -1.443  1.00 34.43           H   new
ATOM    961  N   ARG A 136      41.565 -20.888   1.175  1.00 37.74           N
ATOM    962  CA  ARG A 136      40.346 -20.106   1.276  1.00 37.97           C
ATOM    963  C   ARG A 136      40.374 -18.839   0.374  1.00 38.40           C
ATOM    964  O   ARG A 136      41.344 -18.076   0.372  1.00 38.29           O
ATOM    965  CB  ARG A 136      40.125 -19.746   2.737  1.00 37.73           C
ATOM    966  CG  ARG A 136      39.511 -20.862   3.552  1.00 37.00           C
ATOM    967  CD  ARG A 136      38.025 -20.973   3.301  1.00 35.90           C
ATOM    968  NE  ARG A 136      37.257 -20.010   4.078  1.00 34.32           N
ATOM    969  CZ  ARG A 136      36.831 -20.224   5.305  1.00 33.73           C
ATOM    970  NH1 ARG A 136      37.117 -21.351   5.920  1.00 35.79           N
ATOM    971  NH2 ARG A 136      36.123 -19.316   5.926  1.00 34.95           N
ATOM      0  H   ARG A 136      42.289 -20.430   1.245  1.00 37.74           H   new
ATOM      0  HA  ARG A 136      39.604 -20.640   0.952  1.00 37.97           H   new
ATOM      0  HB2 ARG A 136      40.975 -19.497   3.133  1.00 37.73           H   new
ATOM      0  HB3 ARG A 136      39.550 -18.966   2.786  1.00 37.73           H   new
ATOM      0  HG2 ARG A 136      39.942 -21.702   3.330  1.00 37.00           H   new
ATOM      0  HG3 ARG A 136      39.671 -20.702   4.495  1.00 37.00           H   new
ATOM      0  HD2 ARG A 136      37.848 -20.838   2.357  1.00 35.90           H   new
ATOM      0  HD3 ARG A 136      37.729 -21.871   3.519  1.00 35.90           H   new
ATOM      0  HE  ARG A 136      37.070 -19.254   3.712  1.00 34.32           H   new
ATOM      0 HH11 ARG A 136      37.584 -21.952   5.520  1.00 35.79           H   new
ATOM      0 HH12 ARG A 136      36.837 -21.487   6.722  1.00 35.79           H   new
ATOM      0 HH21 ARG A 136      35.934 -18.575   5.533  1.00 34.95           H   new
ATOM      0 HH22 ARG A 136      35.847 -19.460   6.728  1.00 34.95           H   new
ATOM    972  N   ALA A 137      39.312 -18.638  -0.400  1.00 38.67           N
ATOM    973  CA  ALA A 137      39.213 -17.471  -1.260  1.00 39.13           C
ATOM    974  C   ALA A 137      38.927 -16.205  -0.429  1.00 39.48           C
ATOM    975  O   ALA A 137      39.385 -15.110  -0.755  1.00 39.22           O
ATOM    976  CB  ALA A 137      38.149 -17.695  -2.321  1.00 39.07           C
ATOM      0  H   ALA A 137      38.637 -19.169  -0.440  1.00 38.67           H   new
ATOM      0  HA  ALA A 137      40.062 -17.337  -1.709  1.00 39.13           H   new
ATOM      0  HB1 ALA A 137      38.089 -16.912  -2.890  1.00 39.07           H   new
ATOM      0  HB2 ALA A 137      38.385 -18.467  -2.858  1.00 39.07           H   new
ATOM      0  HB3 ALA A 137      37.292 -17.849  -1.893  1.00 39.07           H   new
ATOM    977  N   LEU A 138      38.201 -16.385   0.661  1.00 39.92           N
ATOM    978  CA  LEU A 138      37.991 -15.338   1.647  1.00 40.37           C
ATOM    979  C   LEU A 138      38.337 -15.886   3.022  1.00 40.66           C
ATOM    980  O   LEU A 138      38.016 -17.032   3.342  1.00 40.54           O
ATOM    981  CB  LEU A 138      36.535 -14.865   1.648  1.00 40.53           C
ATOM    982  CG  LEU A 138      36.151 -13.753   0.650  1.00 41.16           C
ATOM    983  CD1 LEU A 138      34.679 -13.396   0.830  1.00 41.45           C
ATOM    984  CD2 LEU A 138      37.021 -12.510   0.802  1.00 39.18           C
ATOM      0  H   LEU A 138      37.811 -17.127   0.853  1.00 39.92           H   new
ATOM      0  HA  LEU A 138      38.558 -14.583   1.425  1.00 40.37           H   new
ATOM      0  HB2 LEU A 138      35.970 -15.634   1.473  1.00 40.53           H   new
ATOM      0  HB3 LEU A 138      36.321 -14.553   2.541  1.00 40.53           H   new
ATOM      0  HG  LEU A 138      36.302 -14.093  -0.246  1.00 41.16           H   new
ATOM      0 HD11 LEU A 138      34.436 -12.697   0.203  1.00 41.45           H   new
ATOM      0 HD12 LEU A 138      34.133 -14.181   0.666  1.00 41.45           H   new
ATOM      0 HD13 LEU A 138      34.530 -13.083   1.736  1.00 41.45           H   new
ATOM      0 HD21 LEU A 138      36.745 -11.840   0.157  1.00 39.18           H   new
ATOM      0 HD22 LEU A 138      36.923 -12.154   1.699  1.00 39.18           H   new
ATOM      0 HD23 LEU A 138      37.950 -12.744   0.647  1.00 39.18           H   new
ATOM    985  N   PRO A 139      38.968 -15.054   3.855  1.00 40.93           N
ATOM    986  CA  PRO A 139      39.357 -15.471   5.184  1.00 41.31           C
ATOM    987  C   PRO A 139      38.158 -15.753   6.048  1.00 41.25           C
ATOM    988  O   PRO A 139      37.110 -15.163   5.847  1.00 41.20           O
ATOM    989  CB  PRO A 139      40.104 -14.261   5.730  1.00 41.10           C
ATOM    990  CG  PRO A 139      39.482 -13.127   5.042  1.00 40.77           C
ATOM    991  CD  PRO A 139      39.204 -13.623   3.653  1.00 41.07           C
ATOM      0  HA  PRO A 139      39.881 -16.287   5.171  1.00 41.31           H   new
ATOM      0  HB2 PRO A 139      40.009 -14.189   6.693  1.00 41.10           H   new
ATOM      0  HB3 PRO A 139      41.054 -14.314   5.542  1.00 41.10           H   new
ATOM      0  HG2 PRO A 139      38.665 -12.851   5.487  1.00 40.77           H   new
ATOM      0  HG3 PRO A 139      40.072 -12.357   5.029  1.00 40.77           H   new
ATOM      0  HD2 PRO A 139      38.433 -13.183   3.262  1.00 41.07           H   new
ATOM      0  HD3 PRO A 139      39.953 -13.463   3.058  1.00 41.07           H   new
ATOM    992  N   PRO A 140      38.313 -16.677   6.993  1.00 41.65           N
ATOM    993  CA  PRO A 140      37.244 -16.926   7.939  1.00 42.20           C
ATOM    994  C   PRO A 140      36.875 -15.668   8.728  1.00 42.90           C
ATOM    995  O   PRO A 140      37.664 -14.740   8.829  1.00 42.95           O
ATOM    996  CB  PRO A 140      37.839 -17.992   8.874  1.00 41.87           C
ATOM    997  CG  PRO A 140      39.308 -17.966   8.663  1.00 41.65           C
ATOM    998  CD  PRO A 140      39.487 -17.538   7.236  1.00 41.59           C
ATOM      0  HA  PRO A 140      36.424 -17.205   7.502  1.00 42.20           H   new
ATOM      0  HB2 PRO A 140      37.620 -17.801   9.799  1.00 41.87           H   new
ATOM      0  HB3 PRO A 140      37.477 -18.869   8.672  1.00 41.87           H   new
ATOM      0  HG2 PRO A 140      39.740 -17.347   9.272  1.00 41.65           H   new
ATOM      0  HG3 PRO A 140      39.701 -18.839   8.820  1.00 41.65           H   new
ATOM      0  HD2 PRO A 140      40.318 -17.055   7.108  1.00 41.59           H   new
ATOM      0  HD3 PRO A 140      39.505 -18.298   6.633  1.00 41.59           H   new
ATOM    999  N   VAL A 141      35.659 -15.648   9.245  1.00 43.59           N
ATOM   1000  CA  VAL A 141      35.243 -14.691  10.238  1.00 44.04           C
ATOM   1001  C   VAL A 141      35.943 -15.027  11.560  1.00 45.04           C
ATOM   1002  O   VAL A 141      35.867 -16.163  12.067  1.00 45.19           O
ATOM   1003  CB  VAL A 141      33.723 -14.779  10.429  1.00 44.16           C
ATOM   1004  CG1 VAL A 141      33.263 -13.838  11.557  1.00 43.44           C
ATOM   1005  CG2 VAL A 141      32.997 -14.516   9.087  1.00 43.03           C
ATOM      0  H   VAL A 141      35.043 -16.204   9.021  1.00 43.59           H   new
ATOM      0  HA  VAL A 141      35.477 -13.793   9.954  1.00 44.04           H   new
ATOM      0  HB  VAL A 141      33.484 -15.677  10.706  1.00 44.16           H   new
ATOM      0 HG11 VAL A 141      32.301 -13.906  11.664  1.00 43.44           H   new
ATOM      0 HG12 VAL A 141      33.699 -14.090  12.386  1.00 43.44           H   new
ATOM      0 HG13 VAL A 141      33.499 -12.924  11.333  1.00 43.44           H   new
ATOM      0 HG21 VAL A 141      32.038 -14.574   9.221  1.00 43.03           H   new
ATOM      0 HG22 VAL A 141      33.225 -13.630   8.764  1.00 43.03           H   new
ATOM      0 HG23 VAL A 141      33.273 -15.178   8.434  1.00 43.03           H   new
ATOM   1006  N   ALA A 142      36.629 -14.041  12.119  1.00 45.82           N
ATOM   1007  CA  ALA A 142      37.377 -14.233  13.360  1.00 46.63           C
ATOM   1008  C   ALA A 142      36.542 -14.889  14.435  1.00 47.49           C
ATOM   1009  O   ALA A 142      35.354 -14.660  14.544  1.00 47.29           O
ATOM   1010  CB  ALA A 142      37.903 -12.900  13.870  1.00 46.66           C
ATOM      0  H   ALA A 142      36.676 -13.246  11.795  1.00 45.82           H   new
ATOM      0  HA  ALA A 142      38.118 -14.825  13.156  1.00 46.63           H   new
ATOM      0  HB1 ALA A 142      38.397 -13.040  14.693  1.00 46.66           H   new
ATOM      0  HB2 ALA A 142      38.489 -12.507  13.204  1.00 46.66           H   new
ATOM      0  HB3 ALA A 142      37.159 -12.301  14.038  1.00 46.66           H   new
ATOM   1011  N   ASP A 143      37.186 -15.692  15.257  1.00 48.95           N
ATOM   1012  CA  ASP A 143      36.467 -16.444  16.275  1.00 50.19           C
ATOM   1013  C   ASP A 143      35.761 -15.551  17.272  1.00 50.96           C
ATOM   1014  O   ASP A 143      34.816 -15.985  17.919  1.00 51.26           O
ATOM   1015  CB  ASP A 143      37.407 -17.383  17.036  1.00 50.18           C
ATOM   1016  CG  ASP A 143      37.626 -18.694  16.315  1.00 50.70           C
ATOM   1017  OD1 ASP A 143      37.039 -18.889  15.232  1.00 49.48           O
ATOM   1018  OD2 ASP A 143      38.396 -19.530  16.834  1.00 51.79           O
ATOM      0  H   ASP A 143      38.037 -15.819  15.246  1.00 48.95           H   new
ATOM      0  HA  ASP A 143      35.797 -16.959  15.798  1.00 50.19           H   new
ATOM      0  HB2 ASP A 143      38.261 -16.943  17.168  1.00 50.18           H   new
ATOM      0  HB3 ASP A 143      37.040 -17.559  17.916  1.00 50.18           H   new
ATOM   1019  N   ASP A 144      36.215 -14.318  17.426  1.00 51.92           N
ATOM   1020  CA  ASP A 144      35.639 -13.475  18.470  1.00 52.75           C
ATOM   1021  C   ASP A 144      34.813 -12.328  17.892  1.00 52.81           C
ATOM   1022  O   ASP A 144      34.641 -11.286  18.532  1.00 53.58           O
ATOM   1023  CB  ASP A 144      36.724 -12.939  19.407  1.00 52.86           C
ATOM   1024  CG  ASP A 144      37.474 -11.799  18.808  1.00 53.59           C
ATOM   1025  OD1 ASP A 144      37.599 -11.768  17.569  1.00 53.95           O
ATOM   1026  OD2 ASP A 144      37.909 -10.920  19.573  1.00 55.61           O
ATOM      0  H   ASP A 144      36.836 -13.955  16.955  1.00 51.92           H   new
ATOM      0  HA  ASP A 144      35.037 -14.035  18.985  1.00 52.75           H   new
ATOM      0  HB2 ASP A 144      36.317 -12.654  20.240  1.00 52.86           H   new
ATOM      0  HB3 ASP A 144      37.344 -13.653  19.623  1.00 52.86           H   new
ATOM   1027  N   CYS A 145      34.293 -12.527  16.693  1.00 52.50           N
ATOM   1028  CA  CYS A 145      33.316 -11.600  16.156  1.00 52.22           C
ATOM   1029  C   CYS A 145      31.972 -11.877  16.836  1.00 52.25           C
ATOM   1030  O   CYS A 145      31.686 -13.006  17.226  1.00 51.87           O
ATOM   1031  CB  CYS A 145      33.230 -11.752  14.645  1.00 52.07           C
ATOM   1032  SG  CYS A 145      34.789 -11.282  13.808  1.00 51.22           S
ATOM      0  H   CYS A 145      34.490 -13.187  16.178  1.00 52.50           H   new
ATOM      0  HA  CYS A 145      33.576 -10.683  16.334  1.00 52.22           H   new
ATOM      0  HB2 CYS A 145      33.013 -12.672  14.427  1.00 52.07           H   new
ATOM      0  HB3 CYS A 145      32.506 -11.202  14.308  1.00 52.07           H   new
ATOM   1033  N   PRO A 146      31.154 -10.828  17.019  1.00 52.35           N
ATOM   1034  CA  PRO A 146      29.892 -10.984  17.755  1.00 52.22           C
ATOM   1035  C   PRO A 146      28.835 -11.830  17.025  1.00 51.94           C
ATOM   1036  O   PRO A 146      27.943 -12.364  17.659  1.00 51.74           O
ATOM   1037  CB  PRO A 146      29.410  -9.534  17.937  1.00 52.11           C
ATOM   1038  CG  PRO A 146      30.046  -8.768  16.826  1.00 52.05           C
ATOM   1039  CD  PRO A 146      31.359  -9.444  16.545  1.00 52.18           C
ATOM      0  HA  PRO A 146      30.029 -11.467  18.585  1.00 52.22           H   new
ATOM      0  HB2 PRO A 146      28.443  -9.478  17.892  1.00 52.11           H   new
ATOM      0  HB3 PRO A 146      29.675  -9.183  18.801  1.00 52.11           H   new
ATOM      0  HG2 PRO A 146      29.481  -8.768  16.038  1.00 52.05           H   new
ATOM      0  HG3 PRO A 146      30.181  -7.841  17.078  1.00 52.05           H   new
ATOM      0  HD2 PRO A 146      31.576  -9.420  15.600  1.00 52.18           H   new
ATOM      0  HD3 PRO A 146      32.089  -9.012  17.015  1.00 52.18           H   new
ATOM   1040  N   THR A 147      28.929 -11.933  15.706  1.00 51.89           N
ATOM   1041  CA  THR A 147      27.983 -12.748  14.945  1.00 51.77           C
ATOM   1042  C   THR A 147      28.685 -13.676  13.982  1.00 51.50           C
ATOM   1043  O   THR A 147      29.850 -13.501  13.678  1.00 51.35           O
ATOM   1044  CB  THR A 147      27.001 -11.890  14.125  1.00 51.87           C
ATOM   1045  OG1 THR A 147      27.696 -11.239  13.055  1.00 51.21           O
ATOM   1046  CG2 THR A 147      26.317 -10.850  15.034  1.00 51.86           C
ATOM      0  H   THR A 147      29.530 -11.542  15.231  1.00 51.89           H   new
ATOM      0  HA  THR A 147      27.497 -13.260  15.610  1.00 51.77           H   new
ATOM      0  HB  THR A 147      26.318 -12.466  13.748  1.00 51.87           H   new
ATOM      0  HG1 THR A 147      27.144 -10.991  12.472  1.00 51.21           H   new
ATOM      0 HG21 THR A 147      25.701 -10.316  14.508  1.00 51.86           H   new
ATOM      0 HG22 THR A 147      25.829 -11.306  15.738  1.00 51.86           H   new
ATOM      0 HG23 THR A 147      26.989 -10.273  15.429  1.00 51.86           H   new
ATOM   1047  N   PRO A 148      27.964 -14.678  13.497  1.00 51.64           N
ATOM   1048  CA  PRO A 148      28.562 -15.669  12.618  1.00 51.57           C
ATOM   1049  C   PRO A 148      29.036 -15.069  11.327  1.00 51.25           C
ATOM   1050  O   PRO A 148      30.060 -15.483  10.827  1.00 51.22           O
ATOM   1051  CB  PRO A 148      27.425 -16.651  12.369  1.00 51.62           C
ATOM   1052  CG  PRO A 148      26.563 -16.518  13.576  1.00 51.76           C
ATOM   1053  CD  PRO A 148      26.612 -15.061  13.917  1.00 51.77           C
ATOM      0  HA  PRO A 148      29.350 -16.078  13.010  1.00 51.57           H   new
ATOM      0  HB2 PRO A 148      26.938 -16.433  11.559  1.00 51.62           H   new
ATOM      0  HB3 PRO A 148      27.755 -17.557  12.266  1.00 51.62           H   new
ATOM      0  HG2 PRO A 148      25.655 -16.807  13.395  1.00 51.76           H   new
ATOM      0  HG3 PRO A 148      26.894 -17.063  14.307  1.00 51.76           H   new
ATOM      0  HD2 PRO A 148      25.931 -14.557  13.444  1.00 51.77           H   new
ATOM      0  HD3 PRO A 148      26.472 -14.908  14.864  1.00 51.77           H   new
ATOM   1054  N   MET A 149      28.316 -14.075  10.822  1.00 51.30           N
ATOM   1055  CA  MET A 149      28.684 -13.428   9.558  1.00 51.39           C
ATOM   1056  C   MET A 149      29.593 -12.232   9.762  1.00 51.18           C
ATOM   1057  O   MET A 149      29.962 -11.564   8.801  1.00 50.70           O
ATOM   1058  CB  MET A 149      27.435 -13.007   8.768  1.00 51.45           C
ATOM   1059  CG  MET A 149      26.681 -14.183   8.154  1.00 51.58           C
ATOM   1060  SD  MET A 149      27.748 -15.156   7.085  1.00 52.18           S
ATOM   1061  CE  MET A 149      26.866 -16.689   6.874  1.00 50.19           C
ATOM      0  H   MET A 149      27.609 -13.756  11.193  1.00 51.30           H   new
ATOM      0  HA  MET A 149      29.177 -14.088   9.046  1.00 51.39           H   new
ATOM      0  HB2 MET A 149      26.837 -12.520   9.357  1.00 51.45           H   new
ATOM      0  HB3 MET A 149      27.698 -12.396   8.062  1.00 51.45           H   new
ATOM      0  HG2 MET A 149      26.326 -14.746   8.860  1.00 51.58           H   new
ATOM      0  HG3 MET A 149      25.923 -13.854   7.645  1.00 51.58           H   new
ATOM      0  HE1 MET A 149      27.288 -17.381   7.407  1.00 50.19           H   new
ATOM      0  HE2 MET A 149      25.946 -16.576   7.161  1.00 50.19           H   new
ATOM      0  HE3 MET A 149      26.883 -16.946   5.939  1.00 50.19           H   new
ATOM   1062  N   GLY A 150      29.950 -11.972  11.017  1.00 51.44           N
ATOM   1063  CA  GLY A 150      30.776 -10.811  11.376  1.00 51.79           C
ATOM   1064  C   GLY A 150      30.140  -9.938  12.448  1.00 51.89           C
ATOM   1065  O   GLY A 150      30.261 -10.230  13.627  1.00 51.90           O
ATOM      0  H   GLY A 150      29.722 -12.461  11.687  1.00 51.44           H   new
ATOM      0  HA2 GLY A 150      31.641 -11.120  11.688  1.00 51.79           H   new
ATOM      0  HA3 GLY A 150      30.935 -10.276  10.583  1.00 51.79           H   new
ATOM   1066  N   VAL A 151      29.457  -8.871  12.029  1.00 52.12           N
ATOM   1067  CA  VAL A 151      28.684  -8.016  12.940  1.00 52.17           C
ATOM   1068  C   VAL A 151      27.182  -8.024  12.612  1.00 52.75           C
ATOM   1069  O   VAL A 151      26.368  -7.636  13.445  1.00 52.98           O
ATOM   1070  CB  VAL A 151      29.168  -6.554  12.908  1.00 52.01           C
ATOM   1071  CG1 VAL A 151      30.620  -6.470  13.312  1.00 51.66           C
ATOM   1072  CG2 VAL A 151      28.939  -5.923  11.529  1.00 51.55           C
ATOM      0  H   VAL A 151      29.428  -8.620  11.207  1.00 52.12           H   new
ATOM      0  HA  VAL A 151      28.825  -8.390  13.824  1.00 52.17           H   new
ATOM      0  HB  VAL A 151      28.645  -6.048  13.549  1.00 52.01           H   new
ATOM      0 HG11 VAL A 151      30.910  -5.545  13.287  1.00 51.66           H   new
ATOM      0 HG12 VAL A 151      30.727  -6.818  14.211  1.00 51.66           H   new
ATOM      0 HG13 VAL A 151      31.158  -6.994  12.698  1.00 51.66           H   new
ATOM      0 HG21 VAL A 151      29.252  -5.005  11.537  1.00 51.55           H   new
ATOM      0 HG22 VAL A 151      29.428  -6.425  10.858  1.00 51.55           H   new
ATOM      0 HG23 VAL A 151      27.992  -5.940  11.319  1.00 51.55           H   new
ATOM   1073  N   LYS A 152      26.815  -8.456  11.405  1.00 53.32           N
ATOM   1074  CA  LYS A 152      25.419  -8.430  10.965  1.00 53.53           C
ATOM   1075  C   LYS A 152      24.710  -9.700  11.353  1.00 53.80           C
ATOM   1076  O   LYS A 152      25.349 -10.717  11.583  1.00 53.73           O
ATOM   1077  CB  LYS A 152      25.331  -8.269   9.448  1.00 53.82           C
ATOM   1078  CG  LYS A 152      26.112  -7.104   8.892  1.00 54.04           C
ATOM   1079  CD  LYS A 152      25.708  -6.804   7.471  1.00 54.51           C
ATOM   1080  CE  LYS A 152      25.794  -5.307   7.185  1.00 55.11           C
ATOM   1081  NZ  LYS A 152      25.416  -4.987   5.786  1.00 55.73           N
ATOM      0  H   LYS A 152      27.364  -8.770  10.822  1.00 53.32           H   new
ATOM      0  HA  LYS A 152      24.994  -7.674  11.399  1.00 53.53           H   new
ATOM      0  HB2 LYS A 152      25.648  -9.085   9.029  1.00 53.82           H   new
ATOM      0  HB3 LYS A 152      24.399  -8.166   9.199  1.00 53.82           H   new
ATOM      0  HG2 LYS A 152      25.966  -6.320   9.445  1.00 54.04           H   new
ATOM      0  HG3 LYS A 152      27.061  -7.302   8.926  1.00 54.04           H   new
ATOM      0  HD2 LYS A 152      26.284  -7.288   6.858  1.00 54.51           H   new
ATOM      0  HD3 LYS A 152      24.803  -7.115   7.316  1.00 54.51           H   new
ATOM      0  HE2 LYS A 152      25.211  -4.828   7.795  1.00 55.11           H   new
ATOM      0  HE3 LYS A 152      26.698  -4.997   7.354  1.00 55.11           H   new
ATOM      0  HZ1 LYS A 152      25.046  -4.178   5.756  1.00 55.73           H   new
ATOM      0  HZ2 LYS A 152      26.142  -5.000   5.272  1.00 55.73           H   new
ATOM      0  HZ3 LYS A 152      24.833  -5.591   5.490  1.00 55.73           H   new
ATOM   1082  N   GLY A 153      23.384  -9.636  11.416  1.00 54.27           N
ATOM   1083  CA  GLY A 153      22.556 -10.796  11.736  1.00 54.69           C
ATOM   1084  C   GLY A 153      22.372 -11.077  13.213  1.00 55.22           C
ATOM   1085  O   GLY A 153      22.687 -10.243  14.049  1.00 55.88           O
ATOM      0  H   GLY A 153      22.936  -8.916  11.274  1.00 54.27           H   new
ATOM      0  HA2 GLY A 153      21.682 -10.670  11.335  1.00 54.69           H   new
ATOM      0  HA3 GLY A 153      22.949 -11.579  11.320  1.00 54.69           H   new
ATOM   1086  N   ASN A 154      21.850 -12.256  13.536  1.00 55.83           N
ATOM   1087  CA  ASN A 154      21.575 -12.634  14.919  1.00 56.33           C
ATOM   1088  C   ASN A 154      22.698 -13.503  15.450  1.00 56.47           C
ATOM   1089  O   ASN A 154      23.515 -13.984  14.682  1.00 56.35           O
ATOM   1090  CB  ASN A 154      20.232 -13.386  15.016  1.00 56.65           C
ATOM   1091  CG  ASN A 154      19.035 -12.556  14.499  1.00 57.43           C
ATOM   1092  OD1 ASN A 154      18.979 -11.320  14.657  1.00 58.66           O
ATOM   1093  ND2 ASN A 154      18.070 -13.238  13.896  1.00 56.60           N
ATOM      0  H   ASN A 154      21.645 -12.860  12.959  1.00 55.83           H   new
ATOM      0  HA  ASN A 154      21.516 -11.828  15.456  1.00 56.33           H   new
ATOM      0  HB2 ASN A 154      20.291 -14.210  14.508  1.00 56.65           H   new
ATOM      0  HB3 ASN A 154      20.072 -13.634  15.940  1.00 56.65           H   new
ATOM      0 HD21 ASN A 154      17.375 -12.828  13.598  1.00 56.60           H   new
ATOM      0 HD22 ASN A 154      18.139 -14.090  13.803  1.00 56.60           H   new
ATOM   1094  N   LYS A 155      22.725 -13.710  16.761  1.00 57.03           N
ATOM   1095  CA  LYS A 155      23.819 -14.427  17.424  1.00 57.57           C
ATOM   1096  C   LYS A 155      24.037 -15.798  16.800  1.00 57.14           C
ATOM   1097  O   LYS A 155      25.115 -16.379  16.884  1.00 56.91           O
ATOM   1098  CB  LYS A 155      23.541 -14.565  18.930  1.00 58.21           C
ATOM   1099  CG  LYS A 155      23.408 -13.200  19.687  1.00 60.98           C
ATOM   1100  CD  LYS A 155      24.589 -12.235  19.373  1.00 63.53           C
ATOM   1101  CE  LYS A 155      24.193 -10.766  19.475  1.00 64.41           C
ATOM   1102  NZ  LYS A 155      23.907 -10.400  20.895  1.00 65.93           N
ATOM      0  H   LYS A 155      22.109 -13.439  17.297  1.00 57.03           H   new
ATOM      0  HA  LYS A 155      24.630 -13.908  17.303  1.00 57.57           H   new
ATOM      0  HB2 LYS A 155      22.723 -15.072  19.052  1.00 58.21           H   new
ATOM      0  HB3 LYS A 155      24.257 -15.079  19.335  1.00 58.21           H   new
ATOM      0  HG2 LYS A 155      22.571 -12.776  19.440  1.00 60.98           H   new
ATOM      0  HG3 LYS A 155      23.372 -13.364  20.642  1.00 60.98           H   new
ATOM      0  HD2 LYS A 155      25.319 -12.413  19.987  1.00 63.53           H   new
ATOM      0  HD3 LYS A 155      24.920 -12.415  18.479  1.00 63.53           H   new
ATOM      0  HE2 LYS A 155      24.907 -10.208  19.129  1.00 64.41           H   new
ATOM      0  HE3 LYS A 155      23.410 -10.597  18.928  1.00 64.41           H   new
ATOM      0  HZ1 LYS A 155      23.677  -9.541  20.940  1.00 65.93           H   new
ATOM      0  HZ2 LYS A 155      23.239 -10.902  21.202  1.00 65.93           H   new
ATOM      0  HZ3 LYS A 155      24.634 -10.539  21.390  1.00 65.93           H   new
ATOM   1103  N   GLU A 156      22.996 -16.311  16.162  1.00 56.77           N
ATOM   1104  CA  GLU A 156      23.086 -17.579  15.446  1.00 56.35           C
ATOM   1105  C   GLU A 156      22.325 -17.540  14.132  1.00 54.80           C
ATOM   1106  O   GLU A 156      21.335 -16.842  13.976  1.00 54.21           O
ATOM   1107  CB  GLU A 156      22.563 -18.725  16.306  1.00 56.98           C
ATOM   1108  CG  GLU A 156      23.470 -19.056  17.476  1.00 59.77           C
ATOM   1109  CD  GLU A 156      22.679 -19.464  18.719  1.00 63.74           C
ATOM   1110  OE1 GLU A 156      22.946 -18.898  19.811  1.00 66.09           O
ATOM   1111  OE2 GLU A 156      21.777 -20.332  18.590  1.00 65.84           O
ATOM      0  H   GLU A 156      22.221 -15.939  16.130  1.00 56.77           H   new
ATOM      0  HA  GLU A 156      24.024 -17.728  15.250  1.00 56.35           H   new
ATOM      0  HB2 GLU A 156      21.683 -18.494  16.642  1.00 56.98           H   new
ATOM      0  HB3 GLU A 156      22.457 -19.515  15.753  1.00 56.98           H   new
ATOM      0  HG2 GLU A 156      24.070 -19.776  17.225  1.00 59.77           H   new
ATOM      0  HG3 GLU A 156      24.022 -18.286  17.684  1.00 59.77           H   new
ATOM   1112  N   LEU A 157      22.825 -18.301  13.178  1.00 53.22           N
ATOM   1113  CA  LEU A 157      22.166 -18.441  11.915  1.00 51.99           C
ATOM   1114  C   LEU A 157      20.907 -19.277  12.092  1.00 50.99           C
ATOM   1115  O   LEU A 157      20.749 -19.970  13.086  1.00 50.62           O
ATOM   1116  CB  LEU A 157      23.125 -19.084  10.916  1.00 52.02           C
ATOM   1117  CG  LEU A 157      23.858 -18.118   9.971  1.00 51.93           C
ATOM   1118  CD1 LEU A 157      23.645 -16.646  10.356  1.00 52.22           C
ATOM   1119  CD2 LEU A 157      25.348 -18.466   9.898  1.00 50.77           C
ATOM      0  H   LEU A 157      23.556 -18.748  13.251  1.00 53.22           H   new
ATOM      0  HA  LEU A 157      21.906 -17.572  11.572  1.00 51.99           H   new
ATOM      0  HB2 LEU A 157      23.788 -19.590  11.411  1.00 52.02           H   new
ATOM      0  HB3 LEU A 157      22.626 -19.719  10.378  1.00 52.02           H   new
ATOM      0  HG  LEU A 157      23.472 -18.229   9.088  1.00 51.93           H   new
ATOM      0 HD11 LEU A 157      24.124 -16.076   9.734  1.00 52.22           H   new
ATOM      0 HD12 LEU A 157      22.699 -16.436  10.323  1.00 52.22           H   new
ATOM      0 HD13 LEU A 157      23.978 -16.495  11.255  1.00 52.22           H   new
ATOM      0 HD21 LEU A 157      25.796 -17.848   9.299  1.00 50.77           H   new
ATOM      0 HD22 LEU A 157      25.740 -18.399  10.783  1.00 50.77           H   new
ATOM      0 HD23 LEU A 157      25.453 -19.371   9.566  1.00 50.77           H   new
ATOM   1120  N   PRO A 158      19.992 -19.198  11.128  1.00 50.09           N
ATOM   1121  CA  PRO A 158      18.784 -19.995  11.130  1.00 49.54           C
ATOM   1122  C   PRO A 158      19.035 -21.492  11.175  1.00 49.24           C
ATOM   1123  O   PRO A 158      20.009 -21.990  10.626  1.00 48.98           O
ATOM   1124  CB  PRO A 158      18.103 -19.628   9.810  1.00 49.60           C
ATOM   1125  CG  PRO A 158      19.039 -18.755   9.076  1.00 49.89           C
ATOM   1126  CD  PRO A 158      19.990 -18.195  10.056  1.00 50.01           C
ATOM      0  HA  PRO A 158      18.257 -19.810  11.923  1.00 49.54           H   new
ATOM      0  HB2 PRO A 158      17.899 -20.424   9.295  1.00 49.60           H   new
ATOM      0  HB3 PRO A 158      17.262 -19.172   9.972  1.00 49.60           H   new
ATOM      0  HG2 PRO A 158      19.510 -19.258   8.393  1.00 49.89           H   new
ATOM      0  HG3 PRO A 158      18.558 -18.044   8.623  1.00 49.89           H   new
ATOM      0  HD2 PRO A 158      20.873 -18.078   9.672  1.00 50.01           H   new
ATOM      0  HD3 PRO A 158      19.703 -17.326  10.378  1.00 50.01           H   new
ATOM   1127  N   ASP A 159      18.142 -22.186  11.868  1.00 48.83           N
ATOM   1128  CA  ASP A 159      18.116 -23.631  11.900  1.00 48.68           C
ATOM   1129  C   ASP A 159      18.480 -24.158  10.517  1.00 48.19           C
ATOM   1130  O   ASP A 159      17.798 -23.860   9.530  1.00 47.66           O
ATOM   1131  CB  ASP A 159      16.706 -24.094  12.293  1.00 48.73           C
ATOM   1132  CG  ASP A 159      16.674 -25.496  12.818  1.00 49.60           C
ATOM   1133  OD1 ASP A 159      16.245 -25.656  13.962  1.00 53.66           O
ATOM   1134  OD2 ASP A 159      17.068 -26.442  12.117  1.00 51.26           O
ATOM      0  H   ASP A 159      17.524 -21.819  12.340  1.00 48.83           H   new
ATOM      0  HA  ASP A 159      18.753 -23.970  12.548  1.00 48.68           H   new
ATOM      0  HB2 ASP A 159      16.350 -23.494  12.967  1.00 48.73           H   new
ATOM      0  HB3 ASP A 159      16.123 -24.030  11.520  1.00 48.73           H   new
ATOM   1135  N   SER A 160      19.564 -24.919  10.435  1.00 47.68           N
ATOM   1136  CA  SER A 160      19.997 -25.417   9.133  1.00 47.78           C
ATOM   1137  C   SER A 160      18.930 -26.366   8.527  1.00 48.03           C
ATOM   1138  O   SER A 160      18.679 -26.374   7.322  1.00 47.89           O
ATOM   1139  CB  SER A 160      21.371 -26.089   9.228  1.00 47.31           C
ATOM   1140  OG  SER A 160      21.314 -27.260  10.012  1.00 46.35           O
ATOM      0  H   SER A 160      20.053 -25.155  11.102  1.00 47.68           H   new
ATOM      0  HA  SER A 160      20.091 -24.661   8.532  1.00 47.78           H   new
ATOM      0  HB2 SER A 160      21.689 -26.308   8.338  1.00 47.31           H   new
ATOM      0  HB3 SER A 160      22.011 -25.470   9.613  1.00 47.31           H   new
ATOM      0  HG  SER A 160      22.094 -27.515  10.192  1.00 46.35           H   new
ATOM   1141  N   LYS A 161      18.288 -27.136   9.391  1.00 48.50           N
ATOM   1142  CA  LYS A 161      17.217 -28.037   8.992  1.00 48.67           C
ATOM   1143  C   LYS A 161      16.072 -27.257   8.382  1.00 48.14           C
ATOM   1144  O   LYS A 161      15.450 -27.683   7.416  1.00 47.69           O
ATOM   1145  CB  LYS A 161      16.718 -28.822  10.216  1.00 49.11           C
ATOM   1146  CG  LYS A 161      15.459 -29.681   9.978  1.00 50.71           C
ATOM   1147  CD  LYS A 161      15.320 -30.780  11.062  1.00 52.55           C
ATOM   1148  CE  LYS A 161      13.899 -30.876  11.651  1.00 53.24           C
ATOM   1149  NZ  LYS A 161      12.860 -31.173  10.649  1.00 53.21           N
ATOM      0  H   LYS A 161      18.462 -27.152  10.233  1.00 48.50           H   new
ATOM      0  HA  LYS A 161      17.560 -28.657   8.329  1.00 48.67           H   new
ATOM      0  HB2 LYS A 161      17.433 -29.400  10.525  1.00 49.11           H   new
ATOM      0  HB3 LYS A 161      16.533 -28.194  10.931  1.00 49.11           H   new
ATOM      0  HG2 LYS A 161      14.672 -29.115   9.985  1.00 50.71           H   new
ATOM      0  HG3 LYS A 161      15.505 -30.092   9.101  1.00 50.71           H   new
ATOM      0  HD2 LYS A 161      15.563 -31.637  10.678  1.00 52.55           H   new
ATOM      0  HD3 LYS A 161      15.949 -30.601  11.778  1.00 52.55           H   new
ATOM      0  HE2 LYS A 161      13.886 -31.566  12.333  1.00 53.24           H   new
ATOM      0  HE3 LYS A 161      13.683 -30.039  12.091  1.00 53.24           H   new
ATOM      0  HZ1 LYS A 161      12.313 -30.475  10.573  1.00 53.21           H   new
ATOM      0  HZ2 LYS A 161      13.244 -31.336   9.863  1.00 53.21           H   new
ATOM      0  HZ3 LYS A 161      12.395 -31.887  10.906  1.00 53.21           H   new
ATOM   1150  N   GLU A 162      15.803 -26.096   8.942  1.00 48.00           N
ATOM   1151  CA  GLU A 162      14.687 -25.293   8.459  1.00 48.16           C
ATOM   1152  C   GLU A 162      14.925 -24.818   7.041  1.00 47.01           C
ATOM   1153  O   GLU A 162      14.004 -24.734   6.232  1.00 46.91           O
ATOM   1154  CB  GLU A 162      14.500 -24.063   9.340  1.00 49.10           C
ATOM   1155  CG  GLU A 162      13.050 -23.712   9.583  1.00 51.42           C
ATOM   1156  CD  GLU A 162      12.521 -24.486  10.754  1.00 54.61           C
ATOM   1157  OE1 GLU A 162      11.943 -25.581  10.557  1.00 55.88           O
ATOM   1158  OE2 GLU A 162      12.746 -24.002  11.883  1.00 57.52           O
ATOM      0  H   GLU A 162      16.245 -25.753   9.595  1.00 48.00           H   new
ATOM      0  HA  GLU A 162      13.897 -25.855   8.486  1.00 48.16           H   new
ATOM      0  HB2 GLU A 162      14.936 -24.215  10.193  1.00 49.10           H   new
ATOM      0  HB3 GLU A 162      14.944 -23.306   8.926  1.00 49.10           H   new
ATOM      0  HG2 GLU A 162      12.964 -22.760   9.750  1.00 51.42           H   new
ATOM      0  HG3 GLU A 162      12.525 -23.910   8.792  1.00 51.42           H   new
ATOM   1159  N   VAL A 163      16.170 -24.459   6.768  1.00 46.11           N
ATOM   1160  CA  VAL A 163      16.556 -23.933   5.465  1.00 45.48           C
ATOM   1161  C   VAL A 163      16.528 -25.091   4.483  1.00 44.95           C
ATOM   1162  O   VAL A 163      16.057 -24.973   3.361  1.00 44.40           O
ATOM   1163  CB  VAL A 163      17.978 -23.321   5.493  1.00 45.39           C
ATOM   1164  CG1 VAL A 163      18.342 -22.805   4.142  1.00 44.27           C
ATOM   1165  CG2 VAL A 163      18.071 -22.213   6.538  1.00 45.14           C
ATOM      0  H   VAL A 163      16.817 -24.513   7.332  1.00 46.11           H   new
ATOM      0  HA  VAL A 163      15.941 -23.228   5.208  1.00 45.48           H   new
ATOM      0  HB  VAL A 163      18.608 -24.016   5.739  1.00 45.39           H   new
ATOM      0 HG11 VAL A 163      19.234 -22.424   4.170  1.00 44.27           H   new
ATOM      0 HG12 VAL A 163      18.322 -23.533   3.501  1.00 44.27           H   new
ATOM      0 HG13 VAL A 163      17.707 -22.122   3.875  1.00 44.27           H   new
ATOM      0 HG21 VAL A 163      18.968 -21.844   6.539  1.00 45.14           H   new
ATOM      0 HG22 VAL A 163      17.434 -21.513   6.325  1.00 45.14           H   new
ATOM      0 HG23 VAL A 163      17.870 -22.577   7.414  1.00 45.14           H   new
ATOM   1166  N   LEU A 164      17.048 -26.217   4.946  1.00 44.58           N
ATOM   1167  CA  LEU A 164      17.060 -27.447   4.179  1.00 44.31           C
ATOM   1168  C   LEU A 164      15.666 -27.727   3.668  1.00 44.30           C
ATOM   1169  O   LEU A 164      15.420 -27.834   2.461  1.00 44.26           O
ATOM   1170  CB  LEU A 164      17.468 -28.606   5.091  1.00 44.19           C
ATOM   1171  CG  LEU A 164      18.117 -29.844   4.502  1.00 43.78           C
ATOM   1172  CD1 LEU A 164      17.643 -31.038   5.290  1.00 42.87           C
ATOM   1173  CD2 LEU A 164      17.797 -29.995   3.049  1.00 42.95           C
ATOM      0  H   LEU A 164      17.408 -26.288   5.724  1.00 44.58           H   new
ATOM      0  HA  LEU A 164      17.683 -27.359   3.441  1.00 44.31           H   new
ATOM      0  HB2 LEU A 164      18.078 -28.249   5.755  1.00 44.19           H   new
ATOM      0  HB3 LEU A 164      16.672 -28.895   5.563  1.00 44.19           H   new
ATOM      0  HG  LEU A 164      19.082 -29.766   4.563  1.00 43.78           H   new
ATOM      0 HD11 LEU A 164      18.046 -31.844   4.931  1.00 42.87           H   new
ATOM      0 HD12 LEU A 164      17.900 -30.935   6.220  1.00 42.87           H   new
ATOM      0 HD13 LEU A 164      16.677 -31.104   5.228  1.00 42.87           H   new
ATOM      0 HD21 LEU A 164      18.226 -30.794   2.704  1.00 42.95           H   new
ATOM      0 HD22 LEU A 164      16.837 -30.069   2.935  1.00 42.95           H   new
ATOM      0 HD23 LEU A 164      18.121 -29.220   2.564  1.00 42.95           H   new
ATOM   1174  N   GLU A 165      14.756 -27.856   4.617  1.00 44.46           N
ATOM   1175  CA  GLU A 165      13.414 -28.301   4.319  1.00 44.85           C
ATOM   1176  C   GLU A 165      12.642 -27.270   3.535  1.00 44.92           C
ATOM   1177  O   GLU A 165      11.867 -27.616   2.664  1.00 44.75           O
ATOM   1178  CB  GLU A 165      12.671 -28.694   5.612  1.00 44.82           C
ATOM   1179  CG  GLU A 165      13.193 -30.005   6.194  1.00 45.45           C
ATOM   1180  CD  GLU A 165      12.491 -30.433   7.463  1.00 47.40           C
ATOM   1181  OE1 GLU A 165      11.689 -29.632   7.995  1.00 48.20           O
ATOM   1182  OE2 GLU A 165      12.744 -31.575   7.930  1.00 48.59           O
ATOM      0  H   GLU A 165      14.900 -27.688   5.448  1.00 44.46           H   new
ATOM      0  HA  GLU A 165      13.484 -29.089   3.758  1.00 44.85           H   new
ATOM      0  HB2 GLU A 165      12.770 -27.987   6.269  1.00 44.82           H   new
ATOM      0  HB3 GLU A 165      11.723 -28.778   5.427  1.00 44.82           H   new
ATOM      0  HG2 GLU A 165      13.097 -30.705   5.529  1.00 45.45           H   new
ATOM      0  HG3 GLU A 165      14.142 -29.914   6.374  1.00 45.45           H   new
ATOM   1183  N   LYS A 166      12.861 -26.001   3.830  1.00 45.19           N
ATOM   1184  CA  LYS A 166      12.005 -24.972   3.257  1.00 45.68           C
ATOM   1185  C   LYS A 166      12.359 -24.638   1.808  1.00 45.35           C
ATOM   1186  O   LYS A 166      11.455 -24.460   0.977  1.00 45.47           O
ATOM   1187  CB  LYS A 166      11.976 -23.709   4.139  1.00 45.98           C
ATOM   1188  CG  LYS A 166      11.184 -23.900   5.430  1.00 47.45           C
ATOM   1189  CD  LYS A 166      10.325 -22.677   5.757  1.00 49.70           C
ATOM   1190  CE  LYS A 166       9.353 -22.945   6.922  1.00 50.45           C
ATOM   1191  NZ  LYS A 166      10.005 -22.860   8.264  1.00 50.68           N
ATOM      0  H   LYS A 166      13.485 -25.715   4.348  1.00 45.19           H   new
ATOM      0  HA  LYS A 166      11.109 -25.343   3.237  1.00 45.68           H   new
ATOM      0  HB2 LYS A 166      12.886 -23.453   4.358  1.00 45.98           H   new
ATOM      0  HB3 LYS A 166      11.589 -22.977   3.634  1.00 45.98           H   new
ATOM      0  HG2 LYS A 166      10.616 -24.682   5.348  1.00 47.45           H   new
ATOM      0  HG3 LYS A 166      11.796 -24.070   6.163  1.00 47.45           H   new
ATOM      0  HD2 LYS A 166      10.901 -21.930   5.983  1.00 49.70           H   new
ATOM      0  HD3 LYS A 166       9.821 -22.418   4.970  1.00 49.70           H   new
ATOM      0  HE2 LYS A 166       8.625 -22.305   6.882  1.00 50.45           H   new
ATOM      0  HE3 LYS A 166       8.963 -23.826   6.814  1.00 50.45           H   new
ATOM      0  HZ1 LYS A 166       9.417 -22.562   8.862  1.00 50.68           H   new
ATOM      0  HZ2 LYS A 166      10.291 -23.667   8.507  1.00 50.68           H   new
ATOM      0  HZ3 LYS A 166      10.696 -22.301   8.224  1.00 50.68           H   new
ATOM   1192  N   VAL A 167      13.647 -24.552   1.487  1.00 44.97           N
ATOM   1193  CA  VAL A 167      14.020 -24.127   0.145  1.00 44.77           C
ATOM   1194  C   VAL A 167      14.974 -25.057  -0.561  1.00 44.69           C
ATOM   1195  O   VAL A 167      15.297 -24.815  -1.707  1.00 44.69           O
ATOM   1196  CB  VAL A 167      14.587 -22.681   0.115  1.00 44.63           C
ATOM   1197  CG1 VAL A 167      13.554 -21.720   0.639  1.00 44.29           C
ATOM   1198  CG2 VAL A 167      15.883 -22.561   0.907  1.00 44.52           C
ATOM      0  H   VAL A 167      14.302 -24.730   2.015  1.00 44.97           H   new
ATOM      0  HA  VAL A 167      13.183 -24.152  -0.345  1.00 44.77           H   new
ATOM      0  HB  VAL A 167      14.795 -22.459  -0.806  1.00 44.63           H   new
ATOM      0 HG11 VAL A 167      13.911 -20.818   0.619  1.00 44.29           H   new
ATOM      0 HG12 VAL A 167      12.759 -21.765   0.085  1.00 44.29           H   new
ATOM      0 HG13 VAL A 167      13.325 -21.956   1.551  1.00 44.29           H   new
ATOM      0 HG21 VAL A 167      16.205 -21.647   0.865  1.00 44.52           H   new
ATOM      0 HG22 VAL A 167      15.721 -22.804   1.832  1.00 44.52           H   new
ATOM      0 HG23 VAL A 167      16.550 -23.156   0.529  1.00 44.52           H   new
ATOM   1199  N   LEU A 168      15.409 -26.133   0.080  1.00 44.84           N
ATOM   1200  CA  LEU A 168      16.358 -27.048  -0.595  1.00 45.09           C
ATOM   1201  C   LEU A 168      15.803 -28.410  -1.041  1.00 44.87           C
ATOM   1202  O   LEU A 168      16.200 -28.922  -2.083  1.00 44.75           O
ATOM   1203  CB  LEU A 168      17.613 -27.251   0.260  1.00 44.99           C
ATOM   1204  CG  LEU A 168      18.451 -25.982   0.439  1.00 44.92           C
ATOM   1205  CD1 LEU A 168      19.855 -26.331   0.880  1.00 44.20           C
ATOM   1206  CD2 LEU A 168      18.495 -25.205  -0.855  1.00 44.49           C
ATOM      0  H   LEU A 168      15.184 -26.357   0.879  1.00 44.84           H   new
ATOM      0  HA  LEU A 168      16.567 -26.589  -1.424  1.00 45.09           H   new
ATOM      0  HB2 LEU A 168      17.349 -27.580   1.133  1.00 44.99           H   new
ATOM      0  HB3 LEU A 168      18.164 -27.938  -0.147  1.00 44.99           H   new
ATOM      0  HG  LEU A 168      18.039 -25.434   1.125  1.00 44.92           H   new
ATOM      0 HD11 LEU A 168      20.372 -25.517   0.989  1.00 44.20           H   new
ATOM      0 HD12 LEU A 168      19.820 -26.807   1.725  1.00 44.20           H   new
ATOM      0 HD13 LEU A 168      20.275 -26.893   0.210  1.00 44.20           H   new
ATOM      0 HD21 LEU A 168      19.027 -24.403  -0.733  1.00 44.49           H   new
ATOM      0 HD22 LEU A 168      18.892 -25.754  -1.549  1.00 44.49           H   new
ATOM      0 HD23 LEU A 168      17.594 -24.958  -1.115  1.00 44.49           H   new
ATOM   1207  N   LEU A 169      14.914 -29.001  -0.251  1.00 44.90           N
ATOM   1208  CA  LEU A 169      14.398 -30.337  -0.564  1.00 44.97           C
ATOM   1209  C   LEU A 169      13.464 -30.383  -1.765  1.00 45.34           C
ATOM   1210  O   LEU A 169      12.616 -29.529  -1.963  1.00 45.28           O
ATOM   1211  CB  LEU A 169      13.700 -30.962   0.639  1.00 44.69           C
ATOM   1212  CG  LEU A 169      14.599 -31.252   1.843  1.00 44.26           C
ATOM   1213  CD1 LEU A 169      13.854 -32.054   2.920  1.00 43.90           C
ATOM   1214  CD2 LEU A 169      15.857 -31.978   1.382  1.00 43.59           C
ATOM      0  H   LEU A 169      14.596 -28.651   0.468  1.00 44.90           H   new
ATOM      0  HA  LEU A 169      15.186 -30.853  -0.798  1.00 44.97           H   new
ATOM      0  HB2 LEU A 169      12.986 -30.370   0.923  1.00 44.69           H   new
ATOM      0  HB3 LEU A 169      13.285 -31.792   0.357  1.00 44.69           H   new
ATOM      0  HG  LEU A 169      14.856 -30.409   2.247  1.00 44.26           H   new
ATOM      0 HD11 LEU A 169      14.448 -32.222   3.668  1.00 43.90           H   new
ATOM      0 HD12 LEU A 169      13.085 -31.549   3.226  1.00 43.90           H   new
ATOM      0 HD13 LEU A 169      13.558 -32.899   2.547  1.00 43.90           H   new
ATOM      0 HD21 LEU A 169      16.424 -32.160   2.147  1.00 43.59           H   new
ATOM      0 HD22 LEU A 169      15.611 -32.814   0.956  1.00 43.59           H   new
ATOM      0 HD23 LEU A 169      16.338 -31.422   0.749  1.00 43.59           H   new
ATOM   1215  N   ARG A 170      13.648 -31.423  -2.564  1.00 46.07           N
ATOM   1216  CA  ARG A 170      12.898 -31.626  -3.791  1.00 46.43           C
ATOM   1217  C   ARG A 170      11.489 -32.067  -3.502  1.00 46.90           C
ATOM   1218  O   ARG A 170      11.293 -33.045  -2.780  1.00 47.22           O
ATOM   1219  CB  ARG A 170      13.601 -32.708  -4.596  1.00 46.42           C
ATOM   1220  CG  ARG A 170      12.826 -33.271  -5.756  1.00 46.42           C
ATOM   1221  CD  ARG A 170      13.701 -34.289  -6.515  1.00 46.07           C
ATOM   1222  NE  ARG A 170      14.901 -33.685  -7.108  1.00 45.77           N
ATOM   1223  CZ  ARG A 170      15.983 -34.363  -7.488  1.00 44.90           C
ATOM   1224  NH1 ARG A 170      16.030 -35.679  -7.351  1.00 45.05           N
ATOM   1225  NH2 ARG A 170      17.016 -33.734  -8.012  1.00 44.54           N
ATOM      0  H   ARG A 170      14.223 -32.042  -2.405  1.00 46.07           H   new
ATOM      0  HA  ARG A 170      12.857 -30.790  -4.282  1.00 46.43           H   new
ATOM      0  HB2 ARG A 170      14.436 -32.346  -4.932  1.00 46.42           H   new
ATOM      0  HB3 ARG A 170      13.828 -33.436  -3.997  1.00 46.42           H   new
ATOM      0  HG2 ARG A 170      12.016 -33.700  -5.438  1.00 46.42           H   new
ATOM      0  HG3 ARG A 170      12.553 -32.556  -6.352  1.00 46.42           H   new
ATOM      0  HD2 ARG A 170      13.968 -34.996  -5.906  1.00 46.07           H   new
ATOM      0  HD3 ARG A 170      13.173 -34.702  -7.216  1.00 46.07           H   new
ATOM      0  HE  ARG A 170      14.906 -32.832  -7.218  1.00 45.77           H   new
ATOM      0 HH11 ARG A 170      15.360 -36.101  -7.015  1.00 45.05           H   new
ATOM      0 HH12 ARG A 170      16.731 -36.112  -7.598  1.00 45.05           H   new
ATOM      0 HH21 ARG A 170      16.995 -32.880  -8.111  1.00 44.54           H   new
ATOM      0 HH22 ARG A 170      17.711 -34.178  -8.255  1.00 44.54           H   new
ATOM   1226  N   ARG A 171      10.505 -31.347  -4.044  1.00 47.37           N
ATOM   1227  CA  ARG A 171       9.127 -31.854  -4.070  1.00 47.92           C
ATOM   1228  C   ARG A 171       8.995 -32.650  -5.363  1.00 47.91           C
ATOM   1229  O   ARG A 171       8.891 -33.872  -5.380  1.00 48.11           O
ATOM   1230  CB  ARG A 171       8.079 -30.738  -4.035  1.00 47.96           C
ATOM   1231  CG  ARG A 171       8.570 -29.414  -3.457  1.00 49.90           C
ATOM   1232  CD  ARG A 171       8.610 -29.387  -1.933  1.00 51.73           C
ATOM   1233  NE  ARG A 171       9.704 -28.543  -1.455  1.00 53.87           N
ATOM   1234  CZ  ARG A 171       9.777 -27.982  -0.249  1.00 55.52           C
ATOM   1235  NH1 ARG A 171       8.796 -28.127   0.636  1.00 56.34           N
ATOM   1236  NH2 ARG A 171      10.834 -27.247   0.057  1.00 56.55           N
ATOM      0  H   ARG A 171      10.610 -30.571  -4.399  1.00 47.37           H   new
ATOM      0  HA  ARG A 171       8.963 -32.393  -3.280  1.00 47.92           H   new
ATOM      0  HB2 ARG A 171       7.760 -30.583  -4.938  1.00 47.96           H   new
ATOM      0  HB3 ARG A 171       7.319 -31.042  -3.514  1.00 47.96           H   new
ATOM      0  HG2 ARG A 171       9.459 -29.231  -3.799  1.00 49.90           H   new
ATOM      0  HG3 ARG A 171       7.993 -28.700  -3.770  1.00 49.90           H   new
ATOM      0  HD2 ARG A 171       7.766 -29.055  -1.589  1.00 51.73           H   new
ATOM      0  HD3 ARG A 171       8.719 -30.289  -1.592  1.00 51.73           H   new
ATOM      0  HE  ARG A 171      10.355 -28.396  -1.998  1.00 53.87           H   new
ATOM      0 HH11 ARG A 171       8.099 -28.589   0.434  1.00 56.34           H   new
ATOM      0 HH12 ARG A 171       8.858 -27.759   1.411  1.00 56.34           H   new
ATOM      0 HH21 ARG A 171      11.462 -27.137  -0.520  1.00 56.55           H   new
ATOM      0 HH22 ARG A 171      10.892 -26.880   0.832  1.00 56.55           H   new
ATOM   1237  N   GLU A 172       9.018 -31.941  -6.465  1.00 48.20           N
ATOM   1238  CA  GLU A 172       8.986 -32.590  -7.738  1.00 48.68           C
ATOM   1239  C   GLU A 172      10.359 -32.485  -8.390  1.00 47.99           C
ATOM   1240  O   GLU A 172      11.073 -31.495  -8.203  1.00 48.13           O
ATOM   1241  CB  GLU A 172       7.919 -31.954  -8.616  1.00 49.19           C
ATOM   1242  CG  GLU A 172       7.033 -32.972  -9.272  1.00 52.63           C
ATOM   1243  CD  GLU A 172       5.883 -32.349 -10.036  1.00 57.96           C
ATOM   1244  OE1 GLU A 172       5.508 -31.193  -9.708  1.00 60.18           O
ATOM   1245  OE2 GLU A 172       5.360 -33.020 -10.969  1.00 60.49           O
ATOM      0  H   GLU A 172       9.052 -31.082  -6.494  1.00 48.20           H   new
ATOM      0  HA  GLU A 172       8.765 -33.528  -7.624  1.00 48.68           H   new
ATOM      0  HB2 GLU A 172       7.377 -31.356  -8.079  1.00 49.19           H   new
ATOM      0  HB3 GLU A 172       8.346 -31.413  -9.299  1.00 49.19           H   new
ATOM      0  HG2 GLU A 172       7.563 -33.512  -9.879  1.00 52.63           H   new
ATOM      0  HG3 GLU A 172       6.679 -33.570  -8.595  1.00 52.63           H   new
ATOM   1246  N   PHE A 173      10.732 -33.516  -9.140  1.00 46.99           N
ATOM   1247  CA  PHE A 173      12.011 -33.531  -9.827  1.00 46.26           C
ATOM   1248  C   PHE A 173      12.037 -32.410 -10.874  1.00 45.92           C
ATOM   1249  O   PHE A 173      11.172 -32.314 -11.725  1.00 46.06           O
ATOM   1250  CB  PHE A 173      12.252 -34.926 -10.443  1.00 46.29           C
ATOM   1251  CG  PHE A 173      13.437 -35.002 -11.381  1.00 45.76           C
ATOM   1252  CD1 PHE A 173      13.250 -35.030 -12.748  1.00 44.28           C
ATOM   1253  CD2 PHE A 173      14.731 -35.044 -10.892  1.00 45.77           C
ATOM   1254  CE1 PHE A 173      14.310 -35.094 -13.604  1.00 44.42           C
ATOM   1255  CE2 PHE A 173      15.808 -35.100 -11.758  1.00 45.40           C
ATOM   1256  CZ  PHE A 173      15.588 -35.141 -13.118  1.00 45.18           C
ATOM      0  H   PHE A 173      10.253 -34.220  -9.263  1.00 46.99           H   new
ATOM      0  HA  PHE A 173      12.736 -33.365  -9.204  1.00 46.26           H   new
ATOM      0  HB2 PHE A 173      12.380 -35.566  -9.725  1.00 46.29           H   new
ATOM      0  HB3 PHE A 173      11.455 -35.196 -10.925  1.00 46.29           H   new
ATOM      0  HD1 PHE A 173      12.386 -35.005 -13.092  1.00 44.28           H   new
ATOM      0  HD2 PHE A 173      14.878 -35.034  -9.974  1.00 45.77           H   new
ATOM      0  HE1 PHE A 173      14.163 -35.106 -14.522  1.00 44.42           H   new
ATOM      0  HE2 PHE A 173      16.676 -35.110 -11.424  1.00 45.40           H   new
ATOM      0  HZ  PHE A 173      16.307 -35.201 -13.704  1.00 45.18           H   new
ATOM   1257  N   ILE A 174      13.005 -31.522 -10.775  1.00 45.49           N
ATOM   1258  CA  ILE A 174      13.121 -30.438 -11.730  1.00 45.33           C
ATOM   1259  C   ILE A 174      14.281 -30.748 -12.671  1.00 45.47           C
ATOM   1260  O   ILE A 174      15.451 -30.742 -12.275  1.00 45.49           O
ATOM   1261  CB  ILE A 174      13.365 -29.047 -11.024  1.00 45.27           C
ATOM   1262  CG1 ILE A 174      12.258 -28.758  -9.991  1.00 44.44           C
ATOM   1263  CG2 ILE A 174      13.492 -27.923 -12.060  1.00 43.36           C
ATOM   1264  CD1 ILE A 174      12.513 -27.543  -9.130  1.00 42.81           C
ATOM      0  H   ILE A 174      13.607 -31.528 -10.161  1.00 45.49           H   new
ATOM      0  HA  ILE A 174      12.286 -30.368 -12.219  1.00 45.33           H   new
ATOM      0  HB  ILE A 174      14.206 -29.089 -10.542  1.00 45.27           H   new
ATOM      0 HG12 ILE A 174      11.417 -28.639 -10.459  1.00 44.44           H   new
ATOM      0 HG13 ILE A 174      12.156 -29.533  -9.417  1.00 44.44           H   new
ATOM      0 HG21 ILE A 174      13.641 -27.079 -11.606  1.00 43.36           H   new
ATOM      0 HG22 ILE A 174      14.240 -28.109 -12.649  1.00 43.36           H   new
ATOM      0 HG23 ILE A 174      12.676 -27.869 -12.581  1.00 43.36           H   new
ATOM      0 HD11 ILE A 174      11.777 -27.426  -8.508  1.00 42.81           H   new
ATOM      0 HD12 ILE A 174      13.338 -27.665  -8.635  1.00 42.81           H   new
ATOM      0 HD13 ILE A 174      12.587 -26.757  -9.693  1.00 42.81           H   new
ATOM   1265  N   PRO A 175      13.970 -31.026 -13.932  1.00 45.51           N
ATOM   1266  CA  PRO A 175      15.055 -31.455 -14.807  1.00 45.44           C
ATOM   1267  C   PRO A 175      15.896 -30.279 -15.252  1.00 45.13           C
ATOM   1268  O   PRO A 175      15.390 -29.176 -15.366  1.00 44.90           O
ATOM   1269  CB  PRO A 175      14.321 -32.058 -16.009  1.00 45.53           C
ATOM   1270  CG  PRO A 175      13.025 -31.296 -16.065  1.00 45.83           C
ATOM   1271  CD  PRO A 175      12.662 -31.036 -14.607  1.00 45.73           C
ATOM      0  HA  PRO A 175      15.663 -32.073 -14.371  1.00 45.44           H   new
ATOM      0  HB2 PRO A 175      14.831 -31.951 -16.827  1.00 45.53           H   new
ATOM      0  HB3 PRO A 175      14.169 -33.009 -15.892  1.00 45.53           H   new
ATOM      0  HG2 PRO A 175      13.126 -30.466 -16.556  1.00 45.83           H   new
ATOM      0  HG3 PRO A 175      12.334 -31.809 -16.514  1.00 45.83           H   new
ATOM      0  HD2 PRO A 175      12.196 -30.192 -14.499  1.00 45.73           H   new
ATOM      0  HD3 PRO A 175      12.081 -31.728 -14.253  1.00 45.73           H   new
ATOM   1272  N   ASP A 176      17.168 -30.539 -15.521  1.00 44.86           N
ATOM   1273  CA  ASP A 176      18.066 -29.521 -16.030  1.00 44.54           C
ATOM   1274  C   ASP A 176      17.664 -29.137 -17.442  1.00 44.38           C
ATOM   1275  O   ASP A 176      17.561 -29.990 -18.317  1.00 44.61           O
ATOM   1276  CB  ASP A 176      19.506 -30.028 -16.017  1.00 44.55           C
ATOM   1277  CG  ASP A 176      20.442 -29.149 -16.821  1.00 44.53           C
ATOM   1278  OD1 ASP A 176      20.335 -27.907 -16.723  1.00 43.92           O
ATOM   1279  OD2 ASP A 176      21.293 -29.712 -17.536  1.00 44.18           O
ATOM      0  H   ASP A 176      17.532 -31.310 -15.413  1.00 44.86           H   new
ATOM      0  HA  ASP A 176      18.007 -28.739 -15.459  1.00 44.54           H   new
ATOM      0  HB2 ASP A 176      19.820 -30.075 -15.100  1.00 44.55           H   new
ATOM      0  HB3 ASP A 176      19.531 -30.930 -16.372  1.00 44.55           H   new
ATOM   1280  N   PRO A 177      17.417 -27.847 -17.667  1.00 43.95           N
ATOM   1281  CA  PRO A 177      17.010 -27.369 -18.972  1.00 43.64           C
ATOM   1282  C   PRO A 177      18.113 -27.459 -20.014  1.00 43.56           C
ATOM   1283  O   PRO A 177      17.822 -27.373 -21.198  1.00 43.86           O
ATOM   1284  CB  PRO A 177      16.634 -25.916 -18.712  1.00 43.48           C
ATOM   1285  CG  PRO A 177      17.355 -25.553 -17.490  1.00 44.15           C
ATOM   1286  CD  PRO A 177      17.422 -26.781 -16.659  1.00 43.98           C
ATOM      0  HA  PRO A 177      16.289 -27.905 -19.339  1.00 43.64           H   new
ATOM      0  HB2 PRO A 177      16.892 -25.348 -19.455  1.00 43.48           H   new
ATOM      0  HB3 PRO A 177      15.676 -25.816 -18.598  1.00 43.48           H   new
ATOM      0  HG2 PRO A 177      18.245 -25.228 -17.698  1.00 44.15           H   new
ATOM      0  HG3 PRO A 177      16.896 -24.841 -17.017  1.00 44.15           H   new
ATOM      0  HD2 PRO A 177      18.223 -26.804 -16.113  1.00 43.98           H   new
ATOM      0  HD3 PRO A 177      16.665 -26.851 -16.056  1.00 43.98           H   new
ATOM   1287  N   GLN A 178      19.363 -27.628 -19.587  1.00 43.56           N
ATOM   1288  CA  GLN A 178      20.496 -27.818 -20.515  1.00 43.15           C
ATOM   1289  C   GLN A 178      20.623 -29.295 -20.941  1.00 42.97           C
ATOM   1290  O   GLN A 178      21.471 -29.660 -21.744  1.00 43.00           O
ATOM   1291  CB  GLN A 178      21.809 -27.347 -19.887  1.00 43.05           C
ATOM   1292  CG  GLN A 178      21.842 -25.863 -19.577  1.00 43.22           C
ATOM   1293  CD  GLN A 178      23.214 -25.363 -19.195  1.00 42.86           C
ATOM   1294  OE1 GLN A 178      23.351 -24.530 -18.312  1.00 43.66           O
ATOM   1295  NE2 GLN A 178      24.233 -25.863 -19.857  1.00 42.63           N
ATOM      0  H   GLN A 178      19.585 -27.637 -18.756  1.00 43.56           H   new
ATOM      0  HA  GLN A 178      20.317 -27.280 -21.302  1.00 43.15           H   new
ATOM      0  HB2 GLN A 178      21.962 -27.843 -19.068  1.00 43.05           H   new
ATOM      0  HB3 GLN A 178      22.540 -27.559 -20.488  1.00 43.05           H   new
ATOM      0  HG2 GLN A 178      21.529 -25.370 -20.352  1.00 43.22           H   new
ATOM      0  HG3 GLN A 178      21.224 -25.676 -18.853  1.00 43.22           H   new
ATOM      0 HE21 GLN A 178      24.100 -26.448 -20.473  1.00 42.63           H   new
ATOM      0 HE22 GLN A 178      25.033 -25.605 -19.674  1.00 42.63           H   new
ATOM   1296  N   GLY A 179      19.773 -30.151 -20.399  1.00 42.63           N
ATOM   1297  CA  GLY A 179      19.743 -31.550 -20.833  1.00 42.40           C
ATOM   1298  C   GLY A 179      20.945 -32.361 -20.384  1.00 42.14           C
ATOM   1299  O   GLY A 179      21.253 -33.417 -20.942  1.00 41.82           O
ATOM      0  H   GLY A 179      19.207 -29.951 -19.783  1.00 42.63           H   new
ATOM      0  HA2 GLY A 179      18.937 -31.968 -20.492  1.00 42.40           H   new
ATOM      0  HA3 GLY A 179      19.689 -31.578 -21.801  1.00 42.40           H   new
ATOM   1300  N   SER A 180      21.627 -31.858 -19.363  1.00 42.17           N
ATOM   1301  CA  SER A 180      22.660 -32.623 -18.690  1.00 41.93           C
ATOM   1302  C   SER A 180      22.108 -33.984 -18.385  1.00 41.57           C
ATOM   1303  O   SER A 180      20.934 -34.101 -18.059  1.00 41.40           O
ATOM   1304  CB  SER A 180      23.049 -31.938 -17.393  1.00 41.90           C
ATOM   1305  OG  SER A 180      23.518 -30.649 -17.667  1.00 41.68           O
ATOM      0  H   SER A 180      21.504 -31.069 -19.044  1.00 42.17           H   new
ATOM      0  HA  SER A 180      23.445 -32.691 -19.256  1.00 41.93           H   new
ATOM      0  HB2 SER A 180      22.285 -31.894 -16.797  1.00 41.90           H   new
ATOM      0  HB3 SER A 180      23.734 -32.452 -16.938  1.00 41.90           H   new
ATOM      0  HG  SER A 180      22.914 -30.090 -17.501  1.00 41.68           H   new
ATOM   1306  N   ASN A 181      22.943 -35.007 -18.487  1.00 41.44           N
ATOM   1307  CA  ASN A 181      22.503 -36.373 -18.194  1.00 41.70           C
ATOM   1308  C   ASN A 181      23.337 -37.030 -17.110  1.00 41.59           C
ATOM   1309  O   ASN A 181      24.218 -36.416 -16.537  1.00 41.63           O
ATOM   1310  CB  ASN A 181      22.557 -37.207 -19.458  1.00 41.50           C
ATOM   1311  CG  ASN A 181      23.920 -37.197 -20.086  1.00 41.83           C
ATOM   1312  OD1 ASN A 181      24.914 -36.990 -19.397  1.00 42.67           O
ATOM   1313  ND2 ASN A 181      23.987 -37.430 -21.396  1.00 41.91           N
ATOM      0  H   ASN A 181      23.767 -34.938 -18.723  1.00 41.44           H   new
ATOM      0  HA  ASN A 181      21.592 -36.321 -17.865  1.00 41.70           H   new
ATOM      0  HB2 ASN A 181      22.304 -38.121 -19.252  1.00 41.50           H   new
ATOM      0  HB3 ASN A 181      21.907 -36.870 -20.094  1.00 41.50           H   new
ATOM      0 HD21 ASN A 181      24.750 -37.440 -21.793  1.00 41.91           H   new
ATOM      0 HD22 ASN A 181      23.267 -37.571 -21.845  1.00 41.91           H   new
ATOM   1314  N   MET A 182      23.070 -38.300 -16.847  1.00 41.86           N
ATOM   1315  CA  MET A 182      23.800 -39.029 -15.803  1.00 41.74           C
ATOM   1316  C   MET A 182      25.267 -39.283 -16.174  1.00 41.54           C
ATOM   1317  O   MET A 182      26.125 -39.346 -15.308  1.00 41.84           O
ATOM   1318  CB  MET A 182      23.093 -40.338 -15.492  1.00 41.93           C
ATOM   1319  CG  MET A 182      21.754 -40.142 -14.810  1.00 42.63           C
ATOM   1320  SD  MET A 182      21.844 -38.940 -13.470  1.00 45.16           S
ATOM   1321  CE  MET A 182      22.909 -39.780 -12.273  1.00 42.50           C
ATOM      0  H   MET A 182      22.472 -38.763 -17.257  1.00 41.86           H   new
ATOM      0  HA  MET A 182      23.807 -38.468 -15.011  1.00 41.74           H   new
ATOM      0  HB2 MET A 182      22.961 -40.832 -16.316  1.00 41.93           H   new
ATOM      0  HB3 MET A 182      23.663 -40.880 -14.924  1.00 41.93           H   new
ATOM      0  HG2 MET A 182      21.100 -39.848 -15.463  1.00 42.63           H   new
ATOM      0  HG3 MET A 182      21.443 -40.992 -14.460  1.00 42.63           H   new
ATOM      0  HE1 MET A 182      22.794 -39.377 -11.398  1.00 42.50           H   new
ATOM      0  HE2 MET A 182      22.670 -40.719 -12.230  1.00 42.50           H   new
ATOM      0  HE3 MET A 182      23.835 -39.695 -12.548  1.00 42.50           H   new
ATOM   1322  N   MET A 183      25.571 -39.396 -17.458  1.00 41.27           N
ATOM   1323  CA  MET A 183      26.965 -39.521 -17.874  1.00 41.20           C
ATOM   1324  C   MET A 183      27.704 -38.285 -17.411  1.00 41.24           C
ATOM   1325  O   MET A 183      28.882 -38.347 -17.020  1.00 41.23           O
ATOM   1326  CB  MET A 183      27.107 -39.653 -19.385  1.00 41.06           C
ATOM   1327  CG  MET A 183      26.740 -41.041 -19.930  1.00 41.61           C
ATOM   1328  SD  MET A 183      27.843 -42.392 -19.407  1.00 41.45           S
ATOM   1329  CE  MET A 183      29.402 -41.858 -20.125  1.00 39.76           C
ATOM      0  H   MET A 183      24.997 -39.403 -18.098  1.00 41.27           H   new
ATOM      0  HA  MET A 183      27.333 -40.326 -17.478  1.00 41.20           H   new
ATOM      0  HB2 MET A 183      26.544 -38.989 -19.812  1.00 41.06           H   new
ATOM      0  HB3 MET A 183      28.023 -39.450 -19.633  1.00 41.06           H   new
ATOM      0  HG2 MET A 183      25.836 -41.254 -19.651  1.00 41.61           H   new
ATOM      0  HG3 MET A 183      26.736 -41.002 -20.899  1.00 41.61           H   new
ATOM      0  HE1 MET A 183      29.638 -42.446 -20.859  1.00 39.76           H   new
ATOM      0  HE2 MET A 183      29.313 -40.950 -20.454  1.00 39.76           H   new
ATOM      0  HE3 MET A 183      30.097 -41.890 -19.449  1.00 39.76           H   new
ATOM   1330  N   PHE A 184      27.005 -37.150 -17.446  1.00 40.86           N
ATOM   1331  CA  PHE A 184      27.594 -35.913 -16.963  1.00 40.51           C
ATOM   1332  C   PHE A 184      27.686 -35.923 -15.455  1.00 40.15           C
ATOM   1333  O   PHE A 184      28.758 -35.671 -14.908  1.00 40.27           O
ATOM   1334  CB  PHE A 184      26.799 -34.699 -17.410  1.00 40.45           C
ATOM   1335  CG  PHE A 184      27.231 -33.439 -16.752  1.00 41.02           C
ATOM   1336  CD1 PHE A 184      28.276 -32.692 -17.269  1.00 41.56           C
ATOM   1337  CD2 PHE A 184      26.614 -33.007 -15.587  1.00 41.19           C
ATOM   1338  CE1 PHE A 184      28.676 -31.515 -16.642  1.00 41.58           C
ATOM   1339  CE2 PHE A 184      27.008 -31.835 -14.952  1.00 40.85           C
ATOM   1340  CZ  PHE A 184      28.038 -31.094 -15.474  1.00 41.38           C
ATOM      0  H   PHE A 184      26.201 -37.080 -17.742  1.00 40.86           H   new
ATOM      0  HA  PHE A 184      28.484 -35.853 -17.344  1.00 40.51           H   new
ATOM      0  HB2 PHE A 184      26.884 -34.600 -18.371  1.00 40.45           H   new
ATOM      0  HB3 PHE A 184      25.859 -34.849 -17.223  1.00 40.45           H   new
ATOM      0  HD1 PHE A 184      28.713 -32.978 -18.039  1.00 41.56           H   new
ATOM      0  HD2 PHE A 184      25.923 -33.512 -15.223  1.00 41.19           H   new
ATOM      0  HE1 PHE A 184      29.369 -31.009 -17.002  1.00 41.58           H   new
ATOM      0  HE2 PHE A 184      26.576 -31.555 -14.178  1.00 40.85           H   new
ATOM      0  HZ  PHE A 184      28.311 -30.312 -15.050  1.00 41.38           H   new
ATOM   1341  N   ALA A 185      26.576 -36.231 -14.780  1.00 39.90           N
ATOM   1342  CA  ALA A 185      26.544 -36.165 -13.308  1.00 39.58           C
ATOM   1343  C   ALA A 185      27.701 -36.985 -12.735  1.00 39.04           C
ATOM   1344  O   ALA A 185      28.491 -36.479 -11.936  1.00 38.83           O
ATOM   1345  CB  ALA A 185      25.195 -36.628 -12.745  1.00 39.47           C
ATOM      0  H   ALA A 185      25.838 -36.478 -15.146  1.00 39.90           H   new
ATOM      0  HA  ALA A 185      26.651 -35.239 -13.039  1.00 39.58           H   new
ATOM      0  HB1 ALA A 185      25.211 -36.571 -11.777  1.00 39.47           H   new
ATOM      0  HB2 ALA A 185      24.488 -36.060 -13.090  1.00 39.47           H   new
ATOM      0  HB3 ALA A 185      25.031 -37.546 -13.012  1.00 39.47           H   new
ATOM   1346  N   PHE A 186      27.830 -38.224 -13.191  1.00 38.27           N
ATOM   1347  CA  PHE A 186      28.813 -39.138 -12.626  1.00 38.19           C
ATOM   1348  C   PHE A 186      30.230 -38.810 -13.047  1.00 37.57           C
ATOM   1349  O   PHE A 186      31.194 -39.178 -12.371  1.00 36.83           O
ATOM   1350  CB  PHE A 186      28.474 -40.595 -12.980  1.00 38.54           C
ATOM   1351  CG  PHE A 186      27.310 -41.128 -12.211  1.00 39.32           C
ATOM   1352  CD1 PHE A 186      27.325 -41.103 -10.834  1.00 39.41           C
ATOM   1353  CD2 PHE A 186      26.198 -41.633 -12.858  1.00 40.01           C
ATOM   1354  CE1 PHE A 186      26.261 -41.579 -10.116  1.00 40.00           C
ATOM   1355  CE2 PHE A 186      25.126 -42.115 -12.136  1.00 40.43           C
ATOM   1356  CZ  PHE A 186      25.161 -42.083 -10.766  1.00 40.32           C
ATOM      0  H   PHE A 186      27.357 -38.556 -13.828  1.00 38.27           H   new
ATOM      0  HA  PHE A 186      28.770 -39.027 -11.663  1.00 38.19           H   new
ATOM      0  HB2 PHE A 186      28.283 -40.656 -13.929  1.00 38.54           H   new
ATOM      0  HB3 PHE A 186      29.250 -41.152 -12.810  1.00 38.54           H   new
ATOM      0  HD1 PHE A 186      28.065 -40.759 -10.388  1.00 39.41           H   new
ATOM      0  HD2 PHE A 186      26.172 -41.648 -13.788  1.00 40.01           H   new
ATOM      0  HE1 PHE A 186      26.283 -41.561  -9.186  1.00 40.00           H   new
ATOM      0  HE2 PHE A 186      24.383 -42.460 -12.577  1.00 40.43           H   new
ATOM      0  HZ  PHE A 186      24.439 -42.403 -10.276  1.00 40.32           H   new
ATOM   1357  N   PHE A 187      30.360 -38.118 -14.164  1.00 37.11           N
ATOM   1358  CA  PHE A 187      31.657 -37.663 -14.581  1.00 37.18           C
ATOM   1359  C   PHE A 187      32.136 -36.551 -13.628  1.00 37.58           C
ATOM   1360  O   PHE A 187      33.323 -36.484 -13.286  1.00 37.34           O
ATOM   1361  CB  PHE A 187      31.636 -37.129 -16.016  1.00 37.61           C
ATOM   1362  CG  PHE A 187      33.018 -36.770 -16.540  1.00 37.42           C
ATOM   1363  CD1 PHE A 187      33.715 -37.651 -17.342  1.00 35.98           C
ATOM   1364  CD2 PHE A 187      33.631 -35.573 -16.166  1.00 37.39           C
ATOM   1365  CE1 PHE A 187      34.962 -37.345 -17.780  1.00 36.18           C
ATOM   1366  CE2 PHE A 187      34.893 -35.271 -16.602  1.00 37.34           C
ATOM   1367  CZ  PHE A 187      35.559 -36.161 -17.414  1.00 36.84           C
ATOM      0  H   PHE A 187      29.712 -37.905 -14.688  1.00 37.11           H   new
ATOM      0  HA  PHE A 187      32.264 -38.419 -14.553  1.00 37.18           H   new
ATOM      0  HB2 PHE A 187      31.239 -37.796 -16.598  1.00 37.61           H   new
ATOM      0  HB3 PHE A 187      31.067 -36.344 -16.055  1.00 37.61           H   new
ATOM      0  HD1 PHE A 187      33.327 -38.461 -17.584  1.00 35.98           H   new
ATOM      0  HD2 PHE A 187      33.178 -34.975 -15.616  1.00 37.39           H   new
ATOM      0  HE1 PHE A 187      35.416 -37.940 -18.332  1.00 36.18           H   new
ATOM      0  HE2 PHE A 187      35.297 -34.472 -16.352  1.00 37.34           H   new
ATOM      0  HZ  PHE A 187      36.416 -35.961 -17.716  1.00 36.84           H   new
ATOM   1368  N   ALA A 188      31.217 -35.684 -13.194  1.00 37.70           N
ATOM   1369  CA  ALA A 188      31.592 -34.568 -12.319  1.00 37.76           C
ATOM   1370  C   ALA A 188      31.959 -35.138 -10.946  1.00 37.91           C
ATOM   1371  O   ALA A 188      32.937 -34.691 -10.304  1.00 37.76           O
ATOM   1372  CB  ALA A 188      30.469 -33.536 -12.208  1.00 37.34           C
ATOM      0  H   ALA A 188      30.381 -35.723 -13.392  1.00 37.70           H   new
ATOM      0  HA  ALA A 188      32.354 -34.103 -12.698  1.00 37.76           H   new
ATOM      0  HB1 ALA A 188      30.749 -32.814 -11.624  1.00 37.34           H   new
ATOM      0  HB2 ALA A 188      30.268 -33.180 -13.088  1.00 37.34           H   new
ATOM      0  HB3 ALA A 188      29.676 -33.958 -11.842  1.00 37.34           H   new
ATOM   1373  N   GLN A 189      31.191 -36.126 -10.494  1.00 37.93           N
ATOM   1374  CA  GLN A 189      31.475 -36.754  -9.197  1.00 38.19           C
ATOM   1375  C   GLN A 189      32.845 -37.450  -9.226  1.00 37.89           C
ATOM   1376  O   GLN A 189      33.687 -37.284  -8.332  1.00 37.80           O
ATOM   1377  CB  GLN A 189      30.383 -37.770  -8.833  1.00 38.40           C
ATOM   1378  CG  GLN A 189      30.415 -38.239  -7.376  1.00 39.28           C
ATOM   1379  CD  GLN A 189      29.400 -39.341  -7.092  1.00 40.28           C
ATOM   1380  OE1 GLN A 189      28.874 -39.968  -8.018  1.00 42.19           O
ATOM   1381  NE2 GLN A 189      29.118 -39.578  -5.813  1.00 37.57           N
ATOM      0  H   GLN A 189      30.511 -36.446 -10.912  1.00 37.93           H   new
ATOM      0  HA  GLN A 189      31.488 -36.057  -8.523  1.00 38.19           H   new
ATOM      0  HB2 GLN A 189      29.516 -37.375  -9.015  1.00 38.40           H   new
ATOM      0  HB3 GLN A 189      30.470 -38.543  -9.412  1.00 38.40           H   new
ATOM      0  HG2 GLN A 189      31.305 -38.561  -7.163  1.00 39.28           H   new
ATOM      0  HG3 GLN A 189      30.239 -37.484  -6.793  1.00 39.28           H   new
ATOM      0 HE21 GLN A 189      29.505 -39.121  -5.196  1.00 37.57           H   new
ATOM      0 HE22 GLN A 189      28.549 -40.188  -5.604  1.00 37.57           H   new
ATOM   1382  N   HIS A 190      33.043 -38.228 -10.278  1.00 37.55           N
ATOM   1383  CA  HIS A 190      34.248 -38.999 -10.463  1.00 37.26           C
ATOM   1384  C   HIS A 190      35.455 -38.098 -10.560  1.00 36.75           C
ATOM   1385  O   HIS A 190      36.428 -38.272  -9.836  1.00 37.07           O
ATOM   1386  CB  HIS A 190      34.158 -39.817 -11.759  1.00 37.39           C
ATOM   1387  CG  HIS A 190      35.302 -40.767 -11.940  1.00 37.55           C
ATOM   1388  ND1 HIS A 190      36.368 -40.496 -12.767  1.00 36.96           N
ATOM   1389  CD2 HIS A 190      35.561 -41.966 -11.362  1.00 37.92           C
ATOM   1390  CE1 HIS A 190      37.226 -41.496 -12.707  1.00 38.28           C
ATOM   1391  NE2 HIS A 190      36.760 -42.401 -11.861  1.00 38.14           N
ATOM      0  H   HIS A 190      32.469 -38.321 -10.912  1.00 37.55           H   new
ATOM      0  HA  HIS A 190      34.341 -39.587  -9.697  1.00 37.26           H   new
ATOM      0  HB2 HIS A 190      33.327 -40.317 -11.761  1.00 37.39           H   new
ATOM      0  HB3 HIS A 190      34.126 -39.211 -12.515  1.00 37.39           H   new
ATOM      0  HD2 HIS A 190      35.026 -42.409 -10.744  1.00 37.92           H   new
ATOM      0  HE1 HIS A 190      38.025 -41.555 -13.180  1.00 38.28           H   new
ATOM      0  HE2 HIS A 190      37.147 -43.142 -11.658  1.00 38.14           H   new
ATOM   1392  N   PHE A 191      35.390 -37.152 -11.490  1.00 36.11           N
ATOM   1393  CA  PHE A 191      36.484 -36.224 -11.739  1.00 35.95           C
ATOM   1394  C   PHE A 191      36.785 -35.369 -10.509  1.00 35.82           C
ATOM   1395  O   PHE A 191      37.944 -35.262 -10.103  1.00 35.31           O
ATOM   1396  CB  PHE A 191      36.152 -35.342 -12.948  1.00 36.13           C
ATOM   1397  CG  PHE A 191      37.023 -34.124 -13.089  1.00 36.55           C
ATOM   1398  CD1 PHE A 191      38.342 -34.238 -13.467  1.00 37.25           C
ATOM   1399  CD2 PHE A 191      36.500 -32.858 -12.875  1.00 37.65           C
ATOM   1400  CE1 PHE A 191      39.133 -33.117 -13.615  1.00 38.80           C
ATOM   1401  CE2 PHE A 191      37.279 -31.723 -13.029  1.00 38.75           C
ATOM   1402  CZ  PHE A 191      38.601 -31.849 -13.400  1.00 38.65           C
ATOM      0  H   PHE A 191      34.706 -37.030 -11.997  1.00 36.11           H   new
ATOM      0  HA  PHE A 191      37.283 -36.739 -11.933  1.00 35.95           H   new
ATOM      0  HB2 PHE A 191      36.229 -35.876 -13.754  1.00 36.13           H   new
ATOM      0  HB3 PHE A 191      35.227 -35.058 -12.883  1.00 36.13           H   new
ATOM      0  HD1 PHE A 191      38.704 -35.080 -13.624  1.00 37.25           H   new
ATOM      0  HD2 PHE A 191      35.609 -32.769 -12.623  1.00 37.65           H   new
ATOM      0  HE1 PHE A 191      40.026 -33.209 -13.859  1.00 38.80           H   new
ATOM      0  HE2 PHE A 191      36.912 -30.881 -12.883  1.00 38.75           H   new
ATOM      0  HZ  PHE A 191      39.133 -31.093 -13.506  1.00 38.65           H   new
ATOM   1403  N   THR A 192      35.751 -34.770  -9.920  1.00 35.79           N
ATOM   1404  CA  THR A 192      35.969 -33.829  -8.840  1.00 36.02           C
ATOM   1405  C   THR A 192      36.502 -34.568  -7.655  1.00 36.28           C
ATOM   1406  O   THR A 192      37.236 -33.991  -6.845  1.00 36.24           O
ATOM   1407  CB  THR A 192      34.671 -33.065  -8.408  1.00 36.16           C
ATOM   1408  OG1 THR A 192      33.666 -34.000  -8.001  1.00 36.06           O
ATOM   1409  CG2 THR A 192      34.110 -32.177  -9.540  1.00 35.22           C
ATOM      0  H   THR A 192      34.927 -34.897 -10.132  1.00 35.79           H   new
ATOM      0  HA  THR A 192      36.598 -33.166  -9.166  1.00 36.02           H   new
ATOM      0  HB  THR A 192      34.913 -32.487  -7.668  1.00 36.16           H   new
ATOM      0  HG1 THR A 192      33.392 -34.427  -8.671  1.00 36.06           H   new
ATOM      0 HG21 THR A 192      33.310 -31.724  -9.230  1.00 35.22           H   new
ATOM      0 HG22 THR A 192      34.775 -31.519  -9.795  1.00 35.22           H   new
ATOM      0 HG23 THR A 192      33.892 -32.729 -10.307  1.00 35.22           H   new
ATOM   1410  N   HIS A 193      36.161 -35.850  -7.526  1.00 36.69           N
ATOM   1411  CA  HIS A 193      36.520 -36.574  -6.276  1.00 36.88           C
ATOM   1412  C   HIS A 193      37.975 -37.028  -6.195  1.00 36.61           C
ATOM   1413  O   HIS A 193      38.368 -37.743  -5.279  1.00 36.31           O
ATOM   1414  CB  HIS A 193      35.574 -37.725  -6.012  1.00 36.89           C
ATOM   1415  CG  HIS A 193      34.288 -37.297  -5.378  1.00 38.14           C
ATOM   1416  ND1 HIS A 193      33.596 -36.178  -5.795  1.00 38.75           N
ATOM   1417  CD2 HIS A 193      33.570 -37.829  -4.357  1.00 38.22           C
ATOM   1418  CE1 HIS A 193      32.504 -36.046  -5.063  1.00 39.06           C
ATOM   1419  NE2 HIS A 193      32.465 -37.033  -4.186  1.00 38.91           N
ATOM      0  H   HIS A 193      35.740 -36.313  -8.116  1.00 36.69           H   new
ATOM      0  HA  HIS A 193      36.420 -35.915  -5.571  1.00 36.88           H   new
ATOM      0  HB2 HIS A 193      35.381 -38.176  -6.849  1.00 36.89           H   new
ATOM      0  HB3 HIS A 193      36.012 -38.371  -5.436  1.00 36.89           H   new
ATOM      0  HD1 HIS A 193      33.837 -35.651  -6.430  1.00 38.75           H   new
ATOM      0  HD2 HIS A 193      33.786 -38.589  -3.866  1.00 38.22           H   new
ATOM      0  HE1 HIS A 193      31.870 -35.372  -5.150  1.00 39.06           H   new
ATOM   1420  N   GLN A 194      38.776 -36.568  -7.146  1.00 36.71           N
ATOM   1421  CA  GLN A 194      40.211 -36.739  -7.068  1.00 36.55           C
ATOM   1422  C   GLN A 194      40.802 -35.596  -6.291  1.00 36.84           C
ATOM   1423  O   GLN A 194      41.814 -35.776  -5.637  1.00 37.08           O
ATOM   1424  CB  GLN A 194      40.864 -36.797  -8.444  1.00 36.40           C
ATOM   1425  CG  GLN A 194      40.930 -35.488  -9.184  1.00 35.66           C
ATOM   1426  CD  GLN A 194      41.379 -35.681 -10.590  1.00 35.13           C
ATOM   1427  OE1 GLN A 194      42.572 -35.813 -10.849  1.00 34.99           O
ATOM   1428  NE2 GLN A 194      40.427 -35.709 -11.517  1.00 33.43           N
ATOM      0  H   GLN A 194      38.503 -36.152  -7.847  1.00 36.71           H   new
ATOM      0  HA  GLN A 194      40.382 -37.585  -6.625  1.00 36.55           H   new
ATOM      0  HB2 GLN A 194      41.766 -37.140  -8.343  1.00 36.40           H   new
ATOM      0  HB3 GLN A 194      40.378 -37.435  -8.989  1.00 36.40           H   new
ATOM      0  HG2 GLN A 194      40.057 -35.066  -9.177  1.00 35.66           H   new
ATOM      0  HG3 GLN A 194      41.539 -34.887  -8.728  1.00 35.66           H   new
ATOM      0 HE21 GLN A 194      39.603 -35.612 -11.290  1.00 33.43           H   new
ATOM      0 HE22 GLN A 194      40.635 -35.824 -12.344  1.00 33.43           H   new
ATOM   1429  N   PHE A 195      40.186 -34.417  -6.355  1.00 36.92           N
ATOM   1430  CA  PHE A 195      40.735 -33.279  -5.603  1.00 37.18           C
ATOM   1431  C   PHE A 195      39.876 -32.766  -4.433  1.00 37.26           C
ATOM   1432  O   PHE A 195      40.323 -31.930  -3.655  1.00 37.74           O
ATOM   1433  CB  PHE A 195      41.179 -32.127  -6.525  1.00 37.23           C
ATOM   1434  CG  PHE A 195      40.184 -31.719  -7.570  1.00 36.92           C
ATOM   1435  CD1 PHE A 195      40.449 -31.922  -8.902  1.00 38.05           C
ATOM   1436  CD2 PHE A 195      39.034 -31.061  -7.229  1.00 37.32           C
ATOM   1437  CE1 PHE A 195      39.548 -31.531  -9.862  1.00 39.16           C
ATOM   1438  CE2 PHE A 195      38.136 -30.652  -8.183  1.00 37.70           C
ATOM   1439  CZ  PHE A 195      38.386 -30.884  -9.492  1.00 39.09           C
ATOM      0  H   PHE A 195      39.474 -34.253  -6.809  1.00 36.92           H   new
ATOM      0  HA  PHE A 195      41.521 -33.654  -5.176  1.00 37.18           H   new
ATOM      0  HB2 PHE A 195      41.384 -31.354  -5.976  1.00 37.23           H   new
ATOM      0  HB3 PHE A 195      42.002 -32.386  -6.968  1.00 37.23           H   new
ATOM      0  HD1 PHE A 195      41.246 -32.328  -9.156  1.00 38.05           H   new
ATOM      0  HD2 PHE A 195      38.857 -30.887  -6.333  1.00 37.32           H   new
ATOM      0  HE1 PHE A 195      39.720 -31.702 -10.760  1.00 39.16           H   new
ATOM      0  HE2 PHE A 195      37.355 -30.215  -7.929  1.00 37.70           H   new
ATOM      0  HZ  PHE A 195      37.778 -30.609 -10.140  1.00 39.09           H   new
ATOM   1440  N   PHE A 196      38.653 -33.268  -4.313  1.00 37.46           N
ATOM   1441  CA  PHE A 196      37.840 -33.064  -3.119  1.00 37.17           C
ATOM   1442  C   PHE A 196      37.856 -34.367  -2.324  1.00 37.19           C
ATOM   1443  O   PHE A 196      37.200 -35.332  -2.690  1.00 37.24           O
ATOM   1444  CB  PHE A 196      36.401 -32.696  -3.489  1.00 36.98           C
ATOM   1445  CG  PHE A 196      36.275 -31.432  -4.281  1.00 37.01           C
ATOM   1446  CD1 PHE A 196      37.084 -30.350  -4.010  1.00 36.39           C
ATOM   1447  CD2 PHE A 196      35.330 -31.314  -5.291  1.00 36.86           C
ATOM   1448  CE1 PHE A 196      36.977 -29.199  -4.731  1.00 34.73           C
ATOM   1449  CE2 PHE A 196      35.212 -30.160  -5.999  1.00 36.86           C
ATOM   1450  CZ  PHE A 196      36.041 -29.097  -5.719  1.00 36.72           C
ATOM      0  H   PHE A 196      38.269 -33.738  -4.923  1.00 37.46           H   new
ATOM      0  HA  PHE A 196      38.202 -32.332  -2.595  1.00 37.17           H   new
ATOM      0  HB2 PHE A 196      36.012 -33.425  -3.998  1.00 36.98           H   new
ATOM      0  HB3 PHE A 196      35.881 -32.609  -2.675  1.00 36.98           H   new
ATOM      0  HD1 PHE A 196      37.711 -30.406  -3.326  1.00 36.39           H   new
ATOM      0  HD2 PHE A 196      34.772 -32.032  -5.485  1.00 36.86           H   new
ATOM      0  HE1 PHE A 196      37.542 -28.483  -4.550  1.00 34.73           H   new
ATOM      0  HE2 PHE A 196      34.573 -30.089  -6.671  1.00 36.86           H   new
ATOM      0  HZ  PHE A 196      35.963 -28.308  -6.204  1.00 36.72           H   new
ATOM   1451  N   LYS A 197      38.641 -34.401  -1.262  1.00 37.47           N
ATOM   1452  CA  LYS A 197      38.770 -35.596  -0.441  1.00 37.91           C
ATOM   1453  C   LYS A 197      38.964 -35.143   0.974  1.00 38.36           C
ATOM   1454  O   LYS A 197      40.063 -35.182   1.511  1.00 37.78           O
ATOM   1455  CB  LYS A 197      39.959 -36.457  -0.878  1.00 37.91           C
ATOM   1456  CG  LYS A 197      39.995 -36.740  -2.353  1.00 38.15           C
ATOM   1457  CD  LYS A 197      40.930 -37.892  -2.680  1.00 38.70           C
ATOM   1458  CE  LYS A 197      42.375 -37.535  -2.445  1.00 38.49           C
ATOM   1459  NZ  LYS A 197      43.313 -38.588  -2.914  1.00 36.83           N
ATOM      0  H   LYS A 197      39.115 -33.735  -0.995  1.00 37.47           H   new
ATOM      0  HA  LYS A 197      37.974 -36.143  -0.534  1.00 37.91           H   new
ATOM      0  HB2 LYS A 197      40.782 -36.011  -0.623  1.00 37.91           H   new
ATOM      0  HB3 LYS A 197      39.932 -37.299  -0.397  1.00 37.91           H   new
ATOM      0  HG2 LYS A 197      39.101 -36.950  -2.665  1.00 38.15           H   new
ATOM      0  HG3 LYS A 197      40.282 -35.945  -2.829  1.00 38.15           H   new
ATOM      0  HD2 LYS A 197      40.696 -38.661  -2.137  1.00 38.70           H   new
ATOM      0  HD3 LYS A 197      40.809 -38.152  -3.607  1.00 38.70           H   new
ATOM      0  HE2 LYS A 197      42.576 -36.703  -2.900  1.00 38.49           H   new
ATOM      0  HE3 LYS A 197      42.516 -37.381  -1.498  1.00 38.49           H   new
ATOM      0  HZ1 LYS A 197      44.141 -38.262  -2.931  1.00 36.83           H   new
ATOM      0  HZ2 LYS A 197      43.279 -39.284  -2.360  1.00 36.83           H   new
ATOM      0  HZ3 LYS A 197      43.081 -38.849  -3.733  1.00 36.83           H   new
ATOM   1460  N   THR A 198      37.885 -34.685   1.575  1.00 39.45           N
ATOM   1461  CA  THR A 198      37.973 -34.082   2.870  1.00 40.74           C
ATOM   1462  C   THR A 198      38.441 -35.095   3.909  1.00 42.14           C
ATOM   1463  O   THR A 198      37.972 -36.220   3.972  1.00 42.27           O
ATOM   1464  CB  THR A 198      36.632 -33.449   3.257  1.00 40.80           C
ATOM   1465  OG1 THR A 198      36.291 -32.468   2.273  1.00 40.20           O
ATOM   1466  CG2 THR A 198      36.718 -32.791   4.624  1.00 40.30           C
ATOM      0  H   THR A 198      37.092 -34.717   1.243  1.00 39.45           H   new
ATOM      0  HA  THR A 198      38.635 -33.374   2.839  1.00 40.74           H   new
ATOM      0  HB  THR A 198      35.953 -34.140   3.297  1.00 40.80           H   new
ATOM      0  HG1 THR A 198      35.504 -32.598   2.009  1.00 40.20           H   new
ATOM      0 HG21 THR A 198      35.860 -32.398   4.849  1.00 40.30           H   new
ATOM      0 HG22 THR A 198      36.952 -33.457   5.290  1.00 40.30           H   new
ATOM      0 HG23 THR A 198      37.397 -32.098   4.608  1.00 40.30           H   new
ATOM   1467  N   ASP A 199      39.410 -34.689   4.708  1.00 43.99           N
ATOM   1468  CA  ASP A 199      39.920 -35.530   5.777  1.00 45.46           C
ATOM   1469  C   ASP A 199      39.103 -35.285   7.034  1.00 46.56           C
ATOM   1470  O   ASP A 199      39.434 -34.428   7.859  1.00 46.48           O
ATOM   1471  CB  ASP A 199      41.399 -35.213   6.020  1.00 45.76           C
ATOM   1472  CG  ASP A 199      42.047 -36.169   6.968  1.00 46.33           C
ATOM   1473  OD1 ASP A 199      41.362 -37.130   7.368  1.00 47.50           O
ATOM   1474  OD2 ASP A 199      43.238 -35.961   7.296  1.00 47.68           O
ATOM      0  H   ASP A 199      39.791 -33.920   4.648  1.00 43.99           H   new
ATOM      0  HA  ASP A 199      39.844 -36.465   5.530  1.00 45.46           H   new
ATOM      0  HB2 ASP A 199      41.873 -35.232   5.174  1.00 45.76           H   new
ATOM      0  HB3 ASP A 199      41.479 -34.312   6.370  1.00 45.76           H   new
ATOM   1475  N   HIS A 200      38.025 -36.051   7.171  1.00 48.28           N
ATOM   1476  CA  HIS A 200      37.057 -35.816   8.247  1.00 49.62           C
ATOM   1477  C   HIS A 200      37.630 -36.066   9.654  1.00 50.18           C
ATOM   1478  O   HIS A 200      37.060 -35.592  10.636  1.00 50.12           O
ATOM   1479  CB  HIS A 200      35.787 -36.637   8.020  1.00 49.90           C
ATOM   1480  CG  HIS A 200      35.098 -36.340   6.718  1.00 51.38           C
ATOM   1481  ND1 HIS A 200      34.324 -35.212   6.515  1.00 52.76           N
ATOM   1482  CD2 HIS A 200      35.068 -37.030   5.551  1.00 52.05           C
ATOM   1483  CE1 HIS A 200      33.845 -35.223   5.282  1.00 52.33           C
ATOM   1484  NE2 HIS A 200      34.287 -36.310   4.673  1.00 52.64           N
ATOM      0  H   HIS A 200      37.833 -36.711   6.654  1.00 48.28           H   new
ATOM      0  HA  HIS A 200      36.835 -34.872   8.212  1.00 49.62           H   new
ATOM      0  HB2 HIS A 200      36.012 -37.580   8.050  1.00 49.90           H   new
ATOM      0  HB3 HIS A 200      35.169 -36.470   8.749  1.00 49.90           H   new
ATOM      0  HD2 HIS A 200      35.495 -37.838   5.376  1.00 52.05           H   new
ATOM      0  HE1 HIS A 200      33.292 -34.576   4.907  1.00 52.33           H   new
ATOM      0  HE2 HIS A 200      34.115 -36.532   3.860  1.00 52.64           H   new
ATOM   1485  N   LYS A 201      38.757 -36.772   9.764  1.00 50.77           N
ATOM   1486  CA  LYS A 201      39.368 -36.976  11.097  1.00 51.47           C
ATOM   1487  C   LYS A 201      39.877 -35.630  11.615  1.00 50.90           C
ATOM   1488  O   LYS A 201      39.770 -35.333  12.812  1.00 50.90           O
ATOM   1489  CB  LYS A 201      40.515 -38.007  11.089  1.00 51.91           C
ATOM   1490  CG  LYS A 201      40.582 -38.850   9.828  1.00 54.60           C
ATOM   1491  CD  LYS A 201      40.701 -40.346  10.092  1.00 56.54           C
ATOM   1492  CE  LYS A 201      40.220 -41.112   8.857  1.00 57.44           C
ATOM   1493  NZ  LYS A 201      40.111 -42.563   9.089  1.00 58.61           N
ATOM      0  H   LYS A 201      39.178 -37.134   9.107  1.00 50.77           H   new
ATOM      0  HA  LYS A 201      38.683 -37.336  11.682  1.00 51.47           H   new
ATOM      0  HB2 LYS A 201      41.358 -37.540  11.199  1.00 51.91           H   new
ATOM      0  HB3 LYS A 201      40.414 -38.594  11.854  1.00 51.91           H   new
ATOM      0  HG2 LYS A 201      39.787 -38.686   9.297  1.00 54.60           H   new
ATOM      0  HG3 LYS A 201      41.341 -38.563   9.297  1.00 54.60           H   new
ATOM      0  HD2 LYS A 201      41.621 -40.578  10.293  1.00 56.54           H   new
ATOM      0  HD3 LYS A 201      40.171 -40.592  10.866  1.00 56.54           H   new
ATOM      0  HE2 LYS A 201      39.355 -40.767   8.584  1.00 57.44           H   new
ATOM      0  HE3 LYS A 201      40.834 -40.952   8.123  1.00 57.44           H   new
ATOM      0  HZ1 LYS A 201      39.829 -42.962   8.345  1.00 58.61           H   new
ATOM      0  HZ2 LYS A 201      40.908 -42.888   9.316  1.00 58.61           H   new
ATOM      0  HZ3 LYS A 201      39.530 -42.716   9.746  1.00 58.61           H   new
ATOM   1494  N   ARG A 202      40.421 -34.821  10.706  1.00 50.16           N
ATOM   1495  CA  ARG A 202      40.938 -33.502  11.075  1.00 49.59           C
ATOM   1496  C   ARG A 202      39.834 -32.456  11.119  1.00 48.39           C
ATOM   1497  O   ARG A 202      39.788 -31.626  12.007  1.00 48.12           O
ATOM   1498  CB  ARG A 202      42.017 -33.039  10.093  1.00 49.96           C
ATOM   1499  CG  ARG A 202      43.269 -33.935  10.020  1.00 51.31           C
ATOM   1500  CD  ARG A 202      44.346 -33.279   9.132  1.00 52.61           C
ATOM   1501  NE  ARG A 202      45.523 -34.122   8.966  1.00 53.19           N
ATOM   1502  CZ  ARG A 202      46.544 -34.144   9.812  1.00 54.85           C
ATOM   1503  NH1 ARG A 202      46.538 -33.377  10.888  1.00 55.64           N
ATOM   1504  NH2 ARG A 202      47.571 -34.947   9.592  1.00 56.12           N
ATOM      0  H   ARG A 202      40.500 -35.016   9.872  1.00 50.16           H   new
ATOM      0  HA  ARG A 202      41.321 -33.593  11.961  1.00 49.59           H   new
ATOM      0  HB2 ARG A 202      41.625 -32.983   9.207  1.00 49.96           H   new
ATOM      0  HB3 ARG A 202      42.293 -32.142  10.338  1.00 49.96           H   new
ATOM      0  HG2 ARG A 202      43.622 -34.082  10.912  1.00 51.31           H   new
ATOM      0  HG3 ARG A 202      43.032 -34.805   9.662  1.00 51.31           H   new
ATOM      0  HD2 ARG A 202      43.967 -33.083   8.261  1.00 52.61           H   new
ATOM      0  HD3 ARG A 202      44.611 -32.432   9.523  1.00 52.61           H   new
ATOM      0  HE  ARG A 202      45.558 -34.636   8.278  1.00 53.19           H   new
ATOM      0 HH11 ARG A 202      45.869 -32.859  11.043  1.00 55.64           H   new
ATOM      0 HH12 ARG A 202      47.203 -33.396  11.433  1.00 55.64           H   new
ATOM      0 HH21 ARG A 202      47.578 -35.456   8.899  1.00 56.12           H   new
ATOM      0 HH22 ARG A 202      48.232 -34.960  10.142  1.00 56.12           H   new
ATOM   1505  N   GLY A 203      38.946 -32.498  10.139  1.00 47.44           N
ATOM   1506  CA  GLY A 203      37.910 -31.475  10.011  1.00 46.44           C
ATOM   1507  C   GLY A 203      37.647 -31.096   8.564  1.00 45.55           C
ATOM   1508  O   GLY A 203      38.458 -31.352   7.686  1.00 45.16           O
ATOM      0  H   GLY A 203      38.922 -33.109   9.535  1.00 47.44           H   new
ATOM      0  HA2 GLY A 203      37.088 -31.798  10.413  1.00 46.44           H   new
ATOM      0  HA3 GLY A 203      38.176 -30.685  10.507  1.00 46.44           H   new
ATOM   1509  N   PRO A 204      36.504 -30.464   8.322  1.00 44.66           N
ATOM   1510  CA  PRO A 204      35.940 -30.109   7.004  1.00 44.01           C
ATOM   1511  C   PRO A 204      36.853 -29.213   6.147  1.00 43.25           C
ATOM   1512  O   PRO A 204      36.750 -29.196   4.905  1.00 42.92           O
ATOM   1513  CB  PRO A 204      34.670 -29.343   7.368  1.00 43.87           C
ATOM   1514  CG  PRO A 204      34.946 -28.834   8.763  1.00 44.66           C
ATOM   1515  CD  PRO A 204      35.744 -29.880   9.434  1.00 44.31           C
ATOM      0  HA  PRO A 204      35.805 -30.903   6.463  1.00 44.01           H   new
ATOM      0  HB2 PRO A 204      34.504 -28.615   6.749  1.00 43.87           H   new
ATOM      0  HB3 PRO A 204      33.889 -29.918   7.346  1.00 43.87           H   new
ATOM      0  HG2 PRO A 204      35.430 -27.994   8.736  1.00 44.66           H   new
ATOM      0  HG3 PRO A 204      34.118 -28.669   9.242  1.00 44.66           H   new
ATOM      0  HD2 PRO A 204      36.327 -29.508  10.114  1.00 44.31           H   new
ATOM      0  HD3 PRO A 204      35.182 -30.538   9.872  1.00 44.31           H   new
ATOM   1516  N   GLY A 205      37.744 -28.483   6.806  1.00 42.37           N
ATOM   1517  CA  GLY A 205      38.637 -27.573   6.099  1.00 41.89           C
ATOM   1518  C   GLY A 205      39.974 -28.202   5.735  1.00 41.34           C
ATOM   1519  O   GLY A 205      40.913 -27.499   5.323  1.00 40.94           O
ATOM      0  H   GLY A 205      37.848 -28.499   7.660  1.00 42.37           H   new
ATOM      0  HA2 GLY A 205      38.200 -27.266   5.289  1.00 41.89           H   new
ATOM      0  HA3 GLY A 205      38.794 -26.791   6.651  1.00 41.89           H   new
ATOM   1520  N   PHE A 206      40.054 -29.533   5.875  1.00 40.66           N
ATOM   1521  CA  PHE A 206      41.268 -30.281   5.541  1.00 40.22           C
ATOM   1522  C   PHE A 206      41.051 -31.305   4.447  1.00 39.67           C
ATOM   1523  O   PHE A 206      39.956 -31.853   4.312  1.00 39.57           O
ATOM   1524  CB  PHE A 206      41.784 -31.014   6.757  1.00 40.73           C
ATOM   1525  CG  PHE A 206      42.226 -30.121   7.861  1.00 40.99           C
ATOM   1526  CD1 PHE A 206      41.336 -29.701   8.810  1.00 41.52           C
ATOM   1527  CD2 PHE A 206      43.545 -29.729   7.953  1.00 41.44           C
ATOM   1528  CE1 PHE A 206      41.746 -28.885   9.835  1.00 42.28           C
ATOM   1529  CE2 PHE A 206      43.968 -28.925   8.968  1.00 41.68           C
ATOM   1530  CZ  PHE A 206      43.070 -28.494   9.912  1.00 42.28           C
ATOM      0  H   PHE A 206      39.408 -30.022   6.165  1.00 40.66           H   new
ATOM      0  HA  PHE A 206      41.907 -29.622   5.227  1.00 40.22           H   new
ATOM      0  HB2 PHE A 206      41.087 -31.602   7.088  1.00 40.73           H   new
ATOM      0  HB3 PHE A 206      42.528 -31.577   6.492  1.00 40.73           H   new
ATOM      0  HD1 PHE A 206      40.447 -29.970   8.761  1.00 41.52           H   new
ATOM      0  HD2 PHE A 206      44.155 -30.018   7.313  1.00 41.44           H   new
ATOM      0  HE1 PHE A 206      41.136 -28.596  10.475  1.00 42.28           H   new
ATOM      0  HE2 PHE A 206      44.861 -28.670   9.021  1.00 41.68           H   new
ATOM      0  HZ  PHE A 206      43.352 -27.939  10.603  1.00 42.28           H   new
ATOM   1531  N   THR A 207      42.125 -31.593   3.709  1.00 39.18           N
ATOM   1532  CA  THR A 207      42.055 -32.450   2.528  1.00 38.60           C
ATOM   1533  C   THR A 207      43.074 -33.606   2.532  1.00 38.78           C
ATOM   1534  O   THR A 207      44.162 -33.505   3.090  1.00 38.16           O
ATOM   1535  CB  THR A 207      42.269 -31.618   1.263  1.00 38.38           C
ATOM   1536  OG1 THR A 207      42.012 -32.431   0.112  1.00 37.23           O
ATOM   1537  CG2 THR A 207      43.695 -31.068   1.220  1.00 37.55           C
ATOM      0  H   THR A 207      42.914 -31.296   3.881  1.00 39.18           H   new
ATOM      0  HA  THR A 207      41.170 -32.847   2.545  1.00 38.60           H   new
ATOM      0  HB  THR A 207      41.656 -30.866   1.267  1.00 38.38           H   new
ATOM      0  HG1 THR A 207      42.127 -31.976  -0.584  1.00 37.23           H   new
ATOM      0 HG21 THR A 207      43.815 -30.543   0.413  1.00 37.55           H   new
ATOM      0 HG22 THR A 207      43.849 -30.507   1.996  1.00 37.55           H   new
ATOM      0 HG23 THR A 207      44.326 -31.804   1.223  1.00 37.55           H   new
ATOM   1538  N   ARG A 208      42.707 -34.703   1.880  1.00 39.20           N
ATOM   1539  CA  ARG A 208      43.624 -35.818   1.688  1.00 39.74           C
ATOM   1540  C   ARG A 208      44.220 -35.797   0.299  1.00 39.02           C
ATOM   1541  O   ARG A 208      45.025 -36.666  -0.040  1.00 38.83           O
ATOM   1542  CB  ARG A 208      42.914 -37.152   1.884  1.00 40.25           C
ATOM   1543  CG  ARG A 208      42.302 -37.358   3.255  1.00 43.31           C
ATOM   1544  CD  ARG A 208      41.536 -38.656   3.287  1.00 47.57           C
ATOM   1545  NE  ARG A 208      42.451 -39.787   3.163  1.00 52.26           N
ATOM   1546  CZ  ARG A 208      42.073 -41.064   3.213  1.00 55.70           C
ATOM   1547  NH1 ARG A 208      40.787 -41.367   3.384  1.00 57.32           N
ATOM   1548  NH2 ARG A 208      42.970 -42.040   3.080  1.00 55.73           N
ATOM      0  H   ARG A 208      41.926 -34.821   1.539  1.00 39.20           H   new
ATOM      0  HA  ARG A 208      44.328 -35.722   2.349  1.00 39.74           H   new
ATOM      0  HB2 ARG A 208      42.214 -37.231   1.217  1.00 40.25           H   new
ATOM      0  HB3 ARG A 208      43.547 -37.867   1.717  1.00 40.25           H   new
ATOM      0  HG2 ARG A 208      42.998 -37.368   3.930  1.00 43.31           H   new
ATOM      0  HG3 ARG A 208      41.711 -36.619   3.468  1.00 43.31           H   new
ATOM      0  HD2 ARG A 208      41.038 -38.724   4.116  1.00 47.57           H   new
ATOM      0  HD3 ARG A 208      40.889 -38.675   2.565  1.00 47.57           H   new
ATOM      0  HE  ARG A 208      43.287 -39.618   3.051  1.00 52.26           H   new
ATOM      0 HH11 ARG A 208      40.204 -40.740   3.462  1.00 57.32           H   new
ATOM      0 HH12 ARG A 208      40.540 -42.190   3.417  1.00 57.32           H   new
ATOM      0 HH21 ARG A 208      43.800 -41.848   2.961  1.00 55.73           H   new
ATOM      0 HH22 ARG A 208      42.719 -42.862   3.113  1.00 55.73           H   new
ATOM   1549  N   GLY A 209      43.801 -34.823  -0.505  1.00 38.42           N
ATOM   1550  CA  GLY A 209      44.280 -34.676  -1.895  1.00 37.87           C
ATOM   1551  C   GLY A 209      45.474 -33.737  -1.987  1.00 37.56           C
ATOM   1552  O   GLY A 209      45.366 -32.561  -2.431  1.00 36.89           O
ATOM      0  H   GLY A 209      43.231 -34.225  -0.267  1.00 38.42           H   new
ATOM      0  HA2 GLY A 209      44.526 -35.546  -2.246  1.00 37.87           H   new
ATOM      0  HA3 GLY A 209      43.560 -34.339  -2.451  1.00 37.87           H   new
ATOM   1553  N   LEU A 210      46.621 -34.251  -1.555  1.00 37.07           N
ATOM   1554  CA  LEU A 210      47.791 -33.410  -1.396  1.00 36.84           C
ATOM   1555  C   LEU A 210      48.299 -32.945  -2.757  1.00 36.76           C
ATOM   1556  O   LEU A 210      49.137 -32.054  -2.824  1.00 36.27           O
ATOM   1557  CB  LEU A 210      48.875 -34.139  -0.593  1.00 36.65           C
ATOM   1558  CG  LEU A 210      48.537 -34.438   0.886  1.00 36.66           C
ATOM   1559  CD1 LEU A 210      49.682 -35.127   1.628  1.00 32.97           C
ATOM   1560  CD2 LEU A 210      48.139 -33.149   1.608  1.00 35.30           C
ATOM      0  H   LEU A 210      46.738 -35.078  -1.351  1.00 37.07           H   new
ATOM      0  HA  LEU A 210      47.545 -32.619  -0.892  1.00 36.84           H   new
ATOM      0  HB2 LEU A 210      49.072 -34.978  -1.037  1.00 36.65           H   new
ATOM      0  HB3 LEU A 210      49.685 -33.607  -0.620  1.00 36.65           H   new
ATOM      0  HG  LEU A 210      47.789 -35.056   0.885  1.00 36.66           H   new
ATOM      0 HD11 LEU A 210      49.420 -35.291   2.547  1.00 32.97           H   new
ATOM      0 HD12 LEU A 210      49.887 -35.970   1.195  1.00 32.97           H   new
ATOM      0 HD13 LEU A 210      50.467 -34.557   1.613  1.00 32.97           H   new
ATOM      0 HD21 LEU A 210      47.929 -33.348   2.534  1.00 35.30           H   new
ATOM      0 HD22 LEU A 210      48.874 -32.517   1.572  1.00 35.30           H   new
ATOM      0 HD23 LEU A 210      47.361 -32.763   1.176  1.00 35.30           H   new
ATOM   1561  N   GLY A 211      47.778 -33.542  -3.836  1.00 36.58           N
ATOM   1562  CA  GLY A 211      48.113 -33.091  -5.200  1.00 36.06           C
ATOM   1563  C   GLY A 211      47.466 -31.749  -5.515  1.00 35.75           C
ATOM   1564  O   GLY A 211      47.876 -31.012  -6.417  1.00 35.18           O
ATOM      0  H   GLY A 211      47.232 -34.206  -3.803  1.00 36.58           H   new
ATOM      0  HA2 GLY A 211      49.076 -33.017  -5.291  1.00 36.06           H   new
ATOM      0  HA3 GLY A 211      47.817 -33.754  -5.844  1.00 36.06           H   new
ATOM   1565  N   HIS A 212      46.428 -31.428  -4.763  1.00 35.65           N
ATOM   1566  CA  HIS A 212      45.706 -30.174  -4.996  1.00 35.66           C
ATOM   1567  C   HIS A 212      45.471 -29.910  -6.474  1.00 35.81           C
ATOM   1568  O   HIS A 212      45.646 -28.764  -6.941  1.00 36.39           O
ATOM   1569  CB  HIS A 212      46.458 -29.004  -4.401  1.00 35.41           C
ATOM   1570  CG  HIS A 212      46.311 -28.901  -2.925  1.00 34.83           C
ATOM   1571  ND1 HIS A 212      45.194 -28.361  -2.333  1.00 34.31           N
ATOM   1572  CD2 HIS A 212      47.130 -29.274  -1.920  1.00 34.32           C
ATOM   1573  CE1 HIS A 212      45.335 -28.393  -1.024  1.00 35.04           C
ATOM   1574  NE2 HIS A 212      46.497 -28.952  -0.745  1.00 35.51           N
ATOM      0  H   HIS A 212      46.123 -31.910  -4.119  1.00 35.65           H   new
ATOM      0  HA  HIS A 212      44.844 -30.269  -4.562  1.00 35.66           H   new
ATOM      0  HB2 HIS A 212      47.399 -29.087  -4.621  1.00 35.41           H   new
ATOM      0  HB3 HIS A 212      46.142 -28.183  -4.809  1.00 35.41           H   new
ATOM      0  HD2 HIS A 212      47.965 -29.674  -2.007  1.00 34.32           H   new
ATOM      0  HE1 HIS A 212      44.720 -28.076  -0.402  1.00 35.04           H   new
ATOM      0  HE2 HIS A 212      46.808 -29.092   0.045  1.00 35.51           H   new
ATOM   1575  N   GLY A 213      45.021 -30.942  -7.186  1.00 35.31           N
ATOM   1576  CA  GLY A 213      44.573 -30.771  -8.549  1.00 35.47           C
ATOM   1577  C   GLY A 213      44.310 -32.033  -9.327  1.00 35.60           C
ATOM   1578  O   GLY A 213      44.036 -33.090  -8.761  1.00 36.04           O
ATOM      0  H   GLY A 213      44.970 -31.748  -6.890  1.00 35.31           H   new
ATOM      0  HA2 GLY A 213      43.758 -30.244  -8.538  1.00 35.47           H   new
ATOM      0  HA3 GLY A 213      45.240 -30.252  -9.026  1.00 35.47           H   new
ATOM   1579  N   VAL A 214      44.407 -31.917 -10.644  1.00 35.47           N
ATOM   1580  CA  VAL A 214      44.132 -33.032 -11.526  1.00 35.32           C
ATOM   1581  C   VAL A 214      45.364 -33.909 -11.636  1.00 35.27           C
ATOM   1582  O   VAL A 214      46.150 -33.744 -12.564  1.00 35.40           O
ATOM   1583  CB  VAL A 214      43.770 -32.536 -12.936  1.00 35.31           C
ATOM   1584  CG1 VAL A 214      43.397 -33.672 -13.815  1.00 34.06           C
ATOM   1585  CG2 VAL A 214      42.632 -31.506 -12.872  1.00 35.73           C
ATOM      0  H   VAL A 214      44.633 -31.192 -11.047  1.00 35.47           H   new
ATOM      0  HA  VAL A 214      43.387 -33.531 -11.157  1.00 35.32           H   new
ATOM      0  HB  VAL A 214      44.552 -32.105 -13.314  1.00 35.31           H   new
ATOM      0 HG11 VAL A 214      43.173 -33.338 -14.698  1.00 34.06           H   new
ATOM      0 HG12 VAL A 214      44.143 -34.288 -13.883  1.00 34.06           H   new
ATOM      0 HG13 VAL A 214      42.631 -34.134 -13.440  1.00 34.06           H   new
ATOM      0 HG21 VAL A 214      42.417 -31.205 -13.769  1.00 35.73           H   new
ATOM      0 HG22 VAL A 214      41.848 -31.914 -12.472  1.00 35.73           H   new
ATOM      0 HG23 VAL A 214      42.911 -30.748 -12.335  1.00 35.73           H   new
ATOM   1586  N   ASP A 215      45.540 -34.842 -10.711  1.00 34.59           N
ATOM   1587  CA  ASP A 215      46.701 -35.696 -10.774  1.00 34.69           C
ATOM   1588  C   ASP A 215      46.306 -37.140 -10.990  1.00 35.29           C
ATOM   1589  O   ASP A 215      47.169 -37.997 -11.106  1.00 35.25           O
ATOM   1590  CB  ASP A 215      47.602 -35.543  -9.536  1.00 34.74           C
ATOM   1591  CG  ASP A 215      46.944 -36.002  -8.218  1.00 33.85           C
ATOM   1592  OD1 ASP A 215      45.872 -36.642  -8.230  1.00 32.01           O
ATOM   1593  OD2 ASP A 215      47.534 -35.726  -7.154  1.00 33.12           O
ATOM      0  H   ASP A 215      45.007 -34.991 -10.053  1.00 34.59           H   new
ATOM      0  HA  ASP A 215      47.223 -35.410 -11.540  1.00 34.69           H   new
ATOM      0  HB2 ASP A 215      48.415 -36.053  -9.675  1.00 34.74           H   new
ATOM      0  HB3 ASP A 215      47.862 -34.612  -9.450  1.00 34.74           H   new
ATOM   1594  N   LEU A 216      44.994 -37.373 -11.081  1.00 35.80           N
ATOM   1595  CA  LEU A 216      44.393 -38.695 -11.297  1.00 36.09           C
ATOM   1596  C   LEU A 216      44.761 -39.688 -10.203  1.00 36.52           C
ATOM   1597  O   LEU A 216      44.765 -40.915 -10.428  1.00 36.67           O
ATOM   1598  CB  LEU A 216      44.729 -39.288 -12.678  1.00 35.74           C
ATOM   1599  CG  LEU A 216      44.398 -38.483 -13.942  1.00 36.47           C
ATOM   1600  CD1 LEU A 216      44.036 -39.448 -15.081  1.00 35.49           C
ATOM   1601  CD2 LEU A 216      43.308 -37.417 -13.758  1.00 34.88           C
ATOM      0  H   LEU A 216      44.409 -36.745 -11.017  1.00 35.80           H   new
ATOM      0  HA  LEU A 216      43.435 -38.544 -11.263  1.00 36.09           H   new
ATOM      0  HB2 LEU A 216      45.681 -39.474 -12.692  1.00 35.74           H   new
ATOM      0  HB3 LEU A 216      44.273 -40.141 -12.748  1.00 35.74           H   new
ATOM      0  HG  LEU A 216      45.198 -37.980 -14.163  1.00 36.47           H   new
ATOM      0 HD11 LEU A 216      43.826 -38.941 -15.881  1.00 35.49           H   new
ATOM      0 HD12 LEU A 216      44.787 -40.035 -15.259  1.00 35.49           H   new
ATOM      0 HD13 LEU A 216      43.265 -39.978 -14.824  1.00 35.49           H   new
ATOM      0 HD21 LEU A 216      43.160 -36.957 -14.599  1.00 34.88           H   new
ATOM      0 HD22 LEU A 216      42.484 -37.842 -13.473  1.00 34.88           H   new
ATOM      0 HD23 LEU A 216      43.590 -36.778 -13.085  1.00 34.88           H   new
ATOM   1602  N   ASN A 217      45.045 -39.165  -9.020  1.00 36.65           N
ATOM   1603  CA  ASN A 217      45.201 -40.044  -7.871  1.00 37.35           C
ATOM   1604  C   ASN A 217      43.982 -40.928  -7.659  1.00 37.27           C
ATOM   1605  O   ASN A 217      44.040 -41.868  -6.917  1.00 37.23           O
ATOM   1606  CB  ASN A 217      45.478 -39.246  -6.590  1.00 37.44           C
ATOM   1607  CG  ASN A 217      44.271 -38.516  -6.106  1.00 37.76           C
ATOM   1608  OD1 ASN A 217      43.348 -39.119  -5.547  1.00 37.20           O
ATOM   1609  ND2 ASN A 217      44.259 -37.188  -6.323  1.00 38.59           N
ATOM      0  H   ASN A 217      45.149 -38.326  -8.862  1.00 36.65           H   new
ATOM      0  HA  ASN A 217      45.963 -40.612  -8.064  1.00 37.35           H   new
ATOM      0  HB2 ASN A 217      45.788 -39.849  -5.897  1.00 37.44           H   new
ATOM      0  HB3 ASN A 217      46.193 -38.611  -6.755  1.00 37.44           H   new
ATOM      0 HD21 ASN A 217      43.586 -36.717  -6.068  1.00 38.59           H   new
ATOM      0 HD22 ASN A 217      44.924 -36.811  -6.716  1.00 38.59           H   new
ATOM   1610  N   HIS A 218      42.858 -40.595  -8.269  1.00 37.60           N
ATOM   1611  CA  HIS A 218      41.655 -41.415  -8.078  1.00 37.76           C
ATOM   1612  C   HIS A 218      41.687 -42.658  -8.941  1.00 37.65           C
ATOM   1613  O   HIS A 218      40.799 -43.508  -8.879  1.00 37.42           O
ATOM   1614  CB  HIS A 218      40.383 -40.607  -8.351  1.00 37.91           C
ATOM   1615  CG  HIS A 218      40.301 -40.018  -9.721  1.00 38.62           C
ATOM   1616  ND1 HIS A 218      41.402 -39.531 -10.389  1.00 40.38           N
ATOM   1617  CD2 HIS A 218      39.234 -39.768 -10.521  1.00 39.43           C
ATOM   1618  CE1 HIS A 218      41.023 -39.030 -11.554  1.00 40.19           C
ATOM   1619  NE2 HIS A 218      39.714 -39.165 -11.659  1.00 39.67           N
ATOM      0  H   HIS A 218      42.762 -39.916  -8.788  1.00 37.60           H   new
ATOM      0  HA  HIS A 218      41.645 -41.695  -7.149  1.00 37.76           H   new
ATOM      0  HB2 HIS A 218      39.614 -41.181  -8.212  1.00 37.91           H   new
ATOM      0  HB3 HIS A 218      40.323 -39.891  -7.700  1.00 37.91           H   new
ATOM      0  HD2 HIS A 218      38.345 -39.967 -10.334  1.00 39.43           H   new
ATOM      0  HE1 HIS A 218      41.583 -38.648 -12.190  1.00 40.19           H   new
ATOM      0  HE2 HIS A 218      39.238 -38.916 -12.331  1.00 39.67           H   new
ATOM   1620  N   ILE A 219      42.718 -42.745  -9.768  1.00 37.45           N
ATOM   1621  CA  ILE A 219      42.920 -43.929 -10.564  1.00 37.08           C
ATOM   1622  C   ILE A 219      44.151 -44.639 -10.055  1.00 37.19           C
ATOM   1623  O   ILE A 219      44.186 -45.850  -9.963  1.00 37.06           O
ATOM   1624  CB  ILE A 219      43.131 -43.598 -12.046  1.00 37.09           C
ATOM   1625  CG1 ILE A 219      41.877 -42.968 -12.644  1.00 37.14           C
ATOM   1626  CG2 ILE A 219      43.465 -44.867 -12.837  1.00 36.55           C
ATOM   1627  CD1 ILE A 219      42.119 -42.287 -13.945  1.00 36.56           C
ATOM      0  H   ILE A 219      43.307 -42.129  -9.879  1.00 37.45           H   new
ATOM      0  HA  ILE A 219      42.127 -44.482 -10.489  1.00 37.08           H   new
ATOM      0  HB  ILE A 219      43.868 -42.971 -12.104  1.00 37.09           H   new
ATOM      0 HG12 ILE A 219      41.205 -43.656 -12.767  1.00 37.14           H   new
ATOM      0 HG13 ILE A 219      41.514 -42.326 -12.014  1.00 37.14           H   new
ATOM      0 HG21 ILE A 219      43.595 -44.641 -13.771  1.00 36.55           H   new
ATOM      0 HG22 ILE A 219      44.277 -45.264 -12.484  1.00 36.55           H   new
ATOM      0 HG23 ILE A 219      42.735 -45.500 -12.757  1.00 36.55           H   new
ATOM      0 HD11 ILE A 219      41.288 -41.909 -14.272  1.00 36.56           H   new
ATOM      0 HD12 ILE A 219      42.770 -41.579 -13.823  1.00 36.56           H   new
ATOM      0 HD13 ILE A 219      42.457 -42.929 -14.589  1.00 36.56           H   new
ATOM   1628  N   TYR A 220      45.162 -43.867  -9.699  1.00 37.62           N
ATOM   1629  CA  TYR A 220      46.489 -44.413  -9.442  1.00 37.73           C
ATOM   1630  C   TYR A 220      46.876 -44.452  -7.971  1.00 38.24           C
ATOM   1631  O   TYR A 220      47.880 -45.061  -7.623  1.00 37.95           O
ATOM   1632  CB  TYR A 220      47.520 -43.572 -10.176  1.00 37.43           C
ATOM   1633  CG  TYR A 220      47.376 -43.580 -11.664  1.00 37.39           C
ATOM   1634  CD1 TYR A 220      47.522 -44.751 -12.386  1.00 37.46           C
ATOM   1635  CD2 TYR A 220      47.131 -42.408 -12.357  1.00 38.65           C
ATOM   1636  CE1 TYR A 220      47.419 -44.756 -13.776  1.00 38.73           C
ATOM   1637  CE2 TYR A 220      47.010 -42.396 -13.748  1.00 38.98           C
ATOM   1638  CZ  TYR A 220      47.161 -43.567 -14.460  1.00 38.92           C
ATOM   1639  OH  TYR A 220      47.051 -43.569 -15.847  1.00 38.08           O
ATOM      0  H   TYR A 220      45.103 -43.015  -9.599  1.00 37.62           H   new
ATOM      0  HA  TYR A 220      46.466 -45.331  -9.755  1.00 37.73           H   new
ATOM      0  HB2 TYR A 220      47.459 -42.657  -9.861  1.00 37.43           H   new
ATOM      0  HB3 TYR A 220      48.406 -43.892  -9.946  1.00 37.43           H   new
ATOM      0  HD1 TYR A 220      47.692 -45.547 -11.937  1.00 37.46           H   new
ATOM      0  HD2 TYR A 220      47.045 -41.611 -11.886  1.00 38.65           H   new
ATOM      0  HE1 TYR A 220      47.522 -45.551 -14.247  1.00 38.73           H   new
ATOM      0  HE2 TYR A 220      46.828 -41.600 -14.193  1.00 38.98           H   new
ATOM      0  HH  TYR A 220      47.634 -44.078 -16.174  1.00 38.08           H   new
ATOM   1640  N   GLY A 221      46.097 -43.778  -7.126  1.00 39.20           N
ATOM   1641  CA  GLY A 221      46.352 -43.690  -5.674  1.00 39.70           C
ATOM   1642  C   GLY A 221      47.134 -42.453  -5.258  1.00 40.05           C
ATOM   1643  O   GLY A 221      47.980 -41.978  -6.020  1.00 40.78           O
ATOM      0  H   GLY A 221      45.394 -43.351  -7.377  1.00 39.20           H   new
ATOM      0  HA2 GLY A 221      45.503 -43.698  -5.205  1.00 39.70           H   new
ATOM      0  HA3 GLY A 221      46.839 -44.480  -5.392  1.00 39.70           H   new
ATOM   1644  N   GLU A 222      46.848 -41.941  -4.061  1.00 40.32           N
ATOM   1645  CA  GLU A 222      47.609 -40.843  -3.456  1.00 40.80           C
ATOM   1646  C   GLU A 222      49.059 -41.187  -3.251  1.00 41.06           C
ATOM   1647  O   GLU A 222      49.933 -40.360  -3.482  1.00 41.15           O
ATOM   1648  CB  GLU A 222      47.100 -40.519  -2.067  1.00 41.10           C
ATOM   1649  CG  GLU A 222      46.122 -39.389  -1.982  1.00 42.73           C
ATOM   1650  CD  GLU A 222      46.643 -38.060  -2.524  1.00 42.13           C
ATOM   1651  OE1 GLU A 222      47.657 -37.500  -2.036  1.00 40.58           O
ATOM   1652  OE2 GLU A 222      45.977 -37.555  -3.430  1.00 44.12           O
ATOM      0  H   GLU A 222      46.200 -42.223  -3.571  1.00 40.32           H   new
ATOM      0  HA  GLU A 222      47.504 -40.104  -4.076  1.00 40.80           H   new
ATOM      0  HB2 GLU A 222      46.683 -41.314  -1.699  1.00 41.10           H   new
ATOM      0  HB3 GLU A 222      47.860 -40.310  -1.502  1.00 41.10           H   new
ATOM      0  HG2 GLU A 222      45.320 -39.633  -2.470  1.00 42.73           H   new
ATOM      0  HG3 GLU A 222      45.864 -39.268  -1.055  1.00 42.73           H   new
ATOM   1653  N   THR A 223      49.323 -42.387  -2.750  1.00 41.24           N
ATOM   1654  CA  THR A 223      50.647 -42.700  -2.276  1.00 41.34           C
ATOM   1655  C   THR A 223      51.279 -43.747  -3.185  1.00 41.85           C
ATOM   1656  O   THR A 223      50.574 -44.486  -3.868  1.00 41.14           O
ATOM   1657  CB  THR A 223      50.596 -43.199  -0.813  1.00 41.87           C
ATOM   1658  OG1 THR A 223      49.859 -44.439  -0.738  1.00 41.83           O
ATOM   1659  CG2 THR A 223      49.957 -42.158   0.117  1.00 40.90           C
ATOM      0  H   THR A 223      48.750 -43.024  -2.679  1.00 41.24           H   new
ATOM      0  HA  THR A 223      51.191 -41.897  -2.297  1.00 41.34           H   new
ATOM      0  HB  THR A 223      51.509 -43.344  -0.519  1.00 41.87           H   new
ATOM      0  HG1 THR A 223      49.837 -44.704   0.059  1.00 41.83           H   new
ATOM      0 HG21 THR A 223      49.940 -42.501   1.024  1.00 40.90           H   new
ATOM      0 HG22 THR A 223      50.476 -41.339   0.091  1.00 40.90           H   new
ATOM      0 HG23 THR A 223      49.050 -41.975  -0.176  1.00 40.90           H   new
ATOM   1660  N   LEU A 224      52.613 -43.791  -3.189  1.00 42.43           N
ATOM   1661  CA  LEU A 224      53.362 -44.750  -3.992  1.00 43.01           C
ATOM   1662  C   LEU A 224      52.957 -46.168  -3.562  1.00 43.36           C
ATOM   1663  O   LEU A 224      52.862 -47.070  -4.361  1.00 43.42           O
ATOM   1664  CB  LEU A 224      54.881 -44.550  -3.807  1.00 42.87           C
ATOM   1665  CG  LEU A 224      55.800 -44.605  -5.042  1.00 43.44           C
ATOM   1666  CD1 LEU A 224      57.046 -45.410  -4.732  1.00 43.18           C
ATOM   1667  CD2 LEU A 224      55.122 -45.175  -6.250  1.00 43.41           C
ATOM      0  H   LEU A 224      53.107 -43.263  -2.724  1.00 42.43           H   new
ATOM      0  HA  LEU A 224      53.158 -44.616  -4.931  1.00 43.01           H   new
ATOM      0  HB2 LEU A 224      55.013 -43.688  -3.383  1.00 42.87           H   new
ATOM      0  HB3 LEU A 224      55.191 -45.224  -3.182  1.00 42.87           H   new
ATOM      0  HG  LEU A 224      56.038 -43.688  -5.251  1.00 43.44           H   new
ATOM      0 HD11 LEU A 224      57.617 -45.438  -5.516  1.00 43.18           H   new
ATOM      0 HD12 LEU A 224      57.525 -44.995  -3.998  1.00 43.18           H   new
ATOM      0 HD13 LEU A 224      56.794 -46.313  -4.483  1.00 43.18           H   new
ATOM      0 HD21 LEU A 224      55.743 -45.186  -6.995  1.00 43.41           H   new
ATOM      0 HD22 LEU A 224      54.829 -46.080  -6.060  1.00 43.41           H   new
ATOM      0 HD23 LEU A 224      54.354 -44.628  -6.478  1.00 43.41           H   new
ATOM   1668  N   ASP A 225      52.716 -46.330  -2.279  1.00 44.12           N
ATOM   1669  CA  ASP A 225      52.406 -47.628  -1.695  1.00 44.95           C
ATOM   1670  C   ASP A 225      51.154 -48.214  -2.318  1.00 44.16           C
ATOM   1671  O   ASP A 225      51.117 -49.387  -2.678  1.00 44.14           O
ATOM   1672  CB  ASP A 225      52.168 -47.455  -0.206  1.00 45.76           C
ATOM   1673  CG  ASP A 225      52.909 -48.461   0.622  1.00 49.41           C
ATOM   1674  OD1 ASP A 225      53.615 -48.030   1.581  1.00 53.79           O
ATOM   1675  OD2 ASP A 225      52.767 -49.685   0.328  1.00 53.93           O
ATOM      0  H   ASP A 225      52.726 -45.685  -1.710  1.00 44.12           H   new
ATOM      0  HA  ASP A 225      53.151 -48.227  -1.859  1.00 44.95           H   new
ATOM      0  HB2 ASP A 225      52.439 -46.562   0.059  1.00 45.76           H   new
ATOM      0  HB3 ASP A 225      51.218 -47.529  -0.024  1.00 45.76           H   new
ATOM   1676  N   ARG A 226      50.127 -47.387  -2.439  1.00 43.36           N
ATOM   1677  CA  ARG A 226      48.858 -47.814  -3.002  1.00 42.86           C
ATOM   1678  C   ARG A 226      48.988 -48.002  -4.508  1.00 42.62           C
ATOM   1679  O   ARG A 226      48.546 -49.014  -5.069  1.00 42.65           O
ATOM   1680  CB  ARG A 226      47.803 -46.771  -2.686  1.00 42.79           C
ATOM   1681  CG  ARG A 226      46.405 -47.100  -3.157  1.00 43.08           C
ATOM   1682  CD  ARG A 226      45.420 -46.054  -2.640  1.00 42.97           C
ATOM   1683  NE  ARG A 226      44.029 -46.259  -3.046  1.00 42.25           N
ATOM   1684  CZ  ARG A 226      43.113 -46.828  -2.284  1.00 41.79           C
ATOM   1685  NH1 ARG A 226      43.451 -47.290  -1.096  1.00 41.76           N
ATOM   1686  NH2 ARG A 226      41.874 -46.959  -2.717  1.00 42.84           N
ATOM      0  H   ARG A 226      50.146 -46.562  -2.197  1.00 43.36           H   new
ATOM      0  HA  ARG A 226      48.597 -48.664  -2.613  1.00 42.86           H   new
ATOM      0  HB2 ARG A 226      47.781 -46.636  -1.726  1.00 42.79           H   new
ATOM      0  HB3 ARG A 226      48.073 -45.929  -3.085  1.00 42.79           H   new
ATOM      0  HG2 ARG A 226      46.380 -47.127  -4.126  1.00 43.08           H   new
ATOM      0  HG3 ARG A 226      46.148 -47.981  -2.842  1.00 43.08           H   new
ATOM      0  HD2 ARG A 226      45.461 -46.042  -1.671  1.00 42.97           H   new
ATOM      0  HD3 ARG A 226      45.707 -45.180  -2.947  1.00 42.97           H   new
ATOM      0  HE  ARG A 226      43.794 -45.992  -3.829  1.00 42.25           H   new
ATOM      0 HH11 ARG A 226      44.263 -47.220  -0.822  1.00 41.76           H   new
ATOM      0 HH12 ARG A 226      42.859 -47.662  -0.595  1.00 41.76           H   new
ATOM      0 HH21 ARG A 226      41.659 -46.673  -3.499  1.00 42.84           H   new
ATOM      0 HH22 ARG A 226      41.281 -47.330  -2.217  1.00 42.84           H   new
ATOM   1687  N   GLN A 227      49.648 -47.048  -5.155  1.00 42.19           N
ATOM   1688  CA  GLN A 227      49.876 -47.123  -6.587  1.00 41.99           C
ATOM   1689  C   GLN A 227      50.447 -48.483  -6.925  1.00 41.80           C
ATOM   1690  O   GLN A 227      50.046 -49.120  -7.891  1.00 41.69           O
ATOM   1691  CB  GLN A 227      50.860 -46.039  -7.040  1.00 41.83           C
ATOM   1692  CG  GLN A 227      51.065 -45.975  -8.539  1.00 41.09           C
ATOM   1693  CD  GLN A 227      52.393 -45.333  -8.898  1.00 41.93           C
ATOM   1694  OE1 GLN A 227      53.342 -46.028  -9.261  1.00 42.50           O
ATOM   1695  NE2 GLN A 227      52.477 -43.998  -8.774  1.00 40.07           N
ATOM      0  H   GLN A 227      49.973 -46.346  -4.778  1.00 42.19           H   new
ATOM      0  HA  GLN A 227      49.032 -46.986  -7.044  1.00 41.99           H   new
ATOM      0  HB2 GLN A 227      50.541 -45.177  -6.730  1.00 41.83           H   new
ATOM      0  HB3 GLN A 227      51.717 -46.195  -6.613  1.00 41.83           H   new
ATOM      0  HG2 GLN A 227      51.028 -46.871  -8.909  1.00 41.09           H   new
ATOM      0  HG3 GLN A 227      50.342 -45.471  -8.943  1.00 41.09           H   new
ATOM      0 HE21 GLN A 227      51.792 -43.546  -8.517  1.00 40.07           H   new
ATOM      0 HE22 GLN A 227      53.216 -43.595  -8.951  1.00 40.07           H   new
ATOM   1696  N   HIS A 228      51.396 -48.910  -6.115  1.00 41.92           N
ATOM   1697  CA  HIS A 228      52.155 -50.098  -6.409  1.00 42.54           C
ATOM   1698  C   HIS A 228      51.312 -51.348  -6.252  1.00 42.32           C
ATOM   1699  O   HIS A 228      51.451 -52.293  -7.013  1.00 42.04           O
ATOM   1700  CB  HIS A 228      53.453 -50.125  -5.594  1.00 42.54           C
ATOM   1701  CG  HIS A 228      54.537 -49.278  -6.195  1.00 43.48           C
ATOM   1702  ND1 HIS A 228      55.829 -49.249  -5.715  1.00 44.23           N
ATOM   1703  CD2 HIS A 228      54.522 -48.460  -7.274  1.00 44.53           C
ATOM   1704  CE1 HIS A 228      56.557 -48.434  -6.456  1.00 44.27           C
ATOM   1705  NE2 HIS A 228      55.788 -47.946  -7.413  1.00 45.36           N
ATOM      0  H   HIS A 228      51.616 -48.518  -5.382  1.00 41.92           H   new
ATOM      0  HA  HIS A 228      52.418 -50.079  -7.342  1.00 42.54           H   new
ATOM      0  HB2 HIS A 228      53.270 -49.817  -4.693  1.00 42.54           H   new
ATOM      0  HB3 HIS A 228      53.766 -51.040  -5.523  1.00 42.54           H   new
ATOM      0  HD2 HIS A 228      53.791 -48.280  -7.819  1.00 44.53           H   new
ATOM      0  HE1 HIS A 228      57.457 -48.237  -6.326  1.00 44.27           H   new
ATOM      0  HE2 HIS A 228      56.039 -47.396  -8.024  1.00 45.36           H   new
ATOM   1706  N   LYS A 229      50.383 -51.327  -5.313  1.00 42.47           N
ATOM   1707  CA  LYS A 229      49.493 -52.461  -5.174  1.00 42.55           C
ATOM   1708  C   LYS A 229      48.548 -52.508  -6.353  1.00 42.46           C
ATOM   1709  O   LYS A 229      48.041 -53.570  -6.675  1.00 43.03           O
ATOM   1710  CB  LYS A 229      48.678 -52.371  -3.896  1.00 42.49           C
ATOM   1711  CG  LYS A 229      49.482 -52.465  -2.624  1.00 43.23           C
ATOM   1712  CD  LYS A 229      48.554 -52.445  -1.425  1.00 43.77           C
ATOM   1713  CE  LYS A 229      49.267 -52.131  -0.173  1.00 44.31           C
ATOM   1714  NZ  LYS A 229      48.324 -52.335   0.956  1.00 45.35           N
ATOM      0  H   LYS A 229      50.253 -50.683  -4.759  1.00 42.47           H   new
ATOM      0  HA  LYS A 229      50.035 -53.265  -5.140  1.00 42.55           H   new
ATOM      0  HB2 LYS A 229      48.193 -51.531  -3.895  1.00 42.49           H   new
ATOM      0  HB3 LYS A 229      48.017 -53.081  -3.899  1.00 42.49           H   new
ATOM      0  HG2 LYS A 229      50.007 -53.281  -2.623  1.00 43.23           H   new
ATOM      0  HG3 LYS A 229      50.107 -51.725  -2.572  1.00 43.23           H   new
ATOM      0  HD2 LYS A 229      47.855 -51.789  -1.570  1.00 43.77           H   new
ATOM      0  HD3 LYS A 229      48.120 -53.308  -1.340  1.00 43.77           H   new
ATOM      0  HE2 LYS A 229      50.044 -52.703  -0.073  1.00 44.31           H   new
ATOM      0  HE3 LYS A 229      49.588 -51.216  -0.186  1.00 44.31           H   new
ATOM      0  HZ1 LYS A 229      48.222 -51.570   1.400  1.00 45.35           H   new
ATOM      0  HZ2 LYS A 229      47.536 -52.601   0.640  1.00 45.35           H   new
ATOM      0  HZ3 LYS A 229      48.648 -52.956   1.505  1.00 45.35           H   new
ATOM   1715  N   LEU A 230      48.298 -51.356  -6.976  1.00 42.29           N
ATOM   1716  CA  LEU A 230      47.323 -51.267  -8.076  1.00 42.21           C
ATOM   1717  C   LEU A 230      47.929 -51.643  -9.409  1.00 41.94           C
ATOM   1718  O   LEU A 230      47.201 -51.840 -10.363  1.00 42.39           O
ATOM   1719  CB  LEU A 230      46.703 -49.865  -8.180  1.00 41.95           C
ATOM   1720  CG  LEU A 230      45.586 -49.617  -7.153  1.00 42.50           C
ATOM   1721  CD1 LEU A 230      45.080 -48.172  -7.112  1.00 41.08           C
ATOM   1722  CD2 LEU A 230      44.427 -50.585  -7.410  1.00 41.94           C
ATOM      0  H   LEU A 230      48.681 -50.611  -6.780  1.00 42.29           H   new
ATOM      0  HA  LEU A 230      46.625 -51.906  -7.862  1.00 42.21           H   new
ATOM      0  HB2 LEU A 230      47.399 -49.200  -8.058  1.00 41.95           H   new
ATOM      0  HB3 LEU A 230      46.346 -49.741  -9.073  1.00 41.95           H   new
ATOM      0  HG  LEU A 230      45.975 -49.779  -6.279  1.00 42.50           H   new
ATOM      0 HD11 LEU A 230      44.380 -48.093  -6.445  1.00 41.08           H   new
ATOM      0 HD12 LEU A 230      45.813 -47.579  -6.884  1.00 41.08           H   new
ATOM      0 HD13 LEU A 230      44.726 -47.928  -7.981  1.00 41.08           H   new
ATOM      0 HD21 LEU A 230      43.723 -50.427  -6.761  1.00 41.94           H   new
ATOM      0 HD22 LEU A 230      44.079 -50.444  -8.304  1.00 41.94           H   new
ATOM      0 HD23 LEU A 230      44.743 -51.498  -7.327  1.00 41.94           H   new
ATOM   1723  N   ARG A 231      49.250 -51.763  -9.463  1.00 41.81           N
ATOM   1724  CA  ARG A 231      49.963 -51.953 -10.722  1.00 41.97           C
ATOM   1725  C   ARG A 231      50.373 -53.416 -11.003  1.00 42.66           C
ATOM   1726  O   ARG A 231      50.576 -54.219 -10.090  1.00 42.16           O
ATOM   1727  CB  ARG A 231      51.200 -51.052 -10.756  1.00 42.06           C
ATOM   1728  CG  ARG A 231      50.895 -49.560 -10.955  1.00 41.25           C
ATOM   1729  CD  ARG A 231      52.148 -48.710 -10.870  1.00 39.62           C
ATOM   1730  NE  ARG A 231      53.206 -49.185 -11.762  1.00 39.25           N
ATOM   1731  CZ  ARG A 231      54.448 -48.716 -11.771  1.00 38.03           C
ATOM   1732  NH1 ARG A 231      54.778 -47.748 -10.943  1.00 38.28           N
ATOM   1733  NH2 ARG A 231      55.353 -49.184 -12.618  1.00 37.51           N
ATOM      0  H   ARG A 231      49.760 -51.737  -8.771  1.00 41.81           H   new
ATOM      0  HA  ARG A 231      49.339 -51.710 -11.424  1.00 41.97           H   new
ATOM      0  HB2 ARG A 231      51.690 -51.163  -9.926  1.00 42.06           H   new
ATOM      0  HB3 ARG A 231      51.783 -51.350 -11.471  1.00 42.06           H   new
ATOM      0  HG2 ARG A 231      50.474 -49.429 -11.819  1.00 41.25           H   new
ATOM      0  HG3 ARG A 231      50.260 -49.268 -10.282  1.00 41.25           H   new
ATOM      0  HD2 ARG A 231      51.929 -47.792 -11.093  1.00 39.62           H   new
ATOM      0  HD3 ARG A 231      52.474 -48.710  -9.957  1.00 39.62           H   new
ATOM      0  HE  ARG A 231      53.010 -49.811 -12.318  1.00 39.25           H   new
ATOM      0 HH11 ARG A 231      54.192 -47.425 -10.403  1.00 38.28           H   new
ATOM      0 HH12 ARG A 231      55.580 -47.438 -10.942  1.00 38.28           H   new
ATOM      0 HH21 ARG A 231      55.140 -49.803 -13.176  1.00 37.51           H   new
ATOM      0 HH22 ARG A 231      56.153 -48.869 -12.610  1.00 37.51           H   new
ATOM   1734  N   LEU A 232      50.507 -53.730 -12.291  1.00 43.36           N
ATOM   1735  CA  LEU A 232      50.785 -55.077 -12.745  1.00 44.01           C
ATOM   1736  C   LEU A 232      52.286 -55.281 -12.835  1.00 44.53           C
ATOM   1737  O   LEU A 232      52.777 -56.376 -12.631  1.00 44.54           O
ATOM   1738  CB  LEU A 232      50.101 -55.313 -14.101  1.00 44.06           C
ATOM   1739  CG  LEU A 232      50.165 -56.726 -14.700  1.00 44.50           C
ATOM   1740  CD1 LEU A 232      49.611 -57.756 -13.735  1.00 42.70           C
ATOM   1741  CD2 LEU A 232      49.455 -56.774 -16.077  1.00 43.63           C
ATOM      0  H   LEU A 232      50.437 -53.156 -12.927  1.00 43.36           H   new
ATOM      0  HA  LEU A 232      50.431 -55.723 -12.113  1.00 44.01           H   new
ATOM      0  HB2 LEU A 232      49.166 -55.070 -14.009  1.00 44.06           H   new
ATOM      0  HB3 LEU A 232      50.492 -54.699 -14.743  1.00 44.06           H   new
ATOM      0  HG  LEU A 232      51.097 -56.952 -14.849  1.00 44.50           H   new
ATOM      0 HD11 LEU A 232      49.663 -58.637 -14.137  1.00 42.70           H   new
ATOM      0 HD12 LEU A 232      50.130 -57.744 -12.915  1.00 42.70           H   new
ATOM      0 HD13 LEU A 232      48.685 -57.547 -13.534  1.00 42.70           H   new
ATOM      0 HD21 LEU A 232      49.507 -57.673 -16.437  1.00 43.63           H   new
ATOM      0 HD22 LEU A 232      48.524 -56.522 -15.970  1.00 43.63           H   new
ATOM      0 HD23 LEU A 232      49.889 -56.157 -16.687  1.00 43.63           H   new
ATOM   1742  N   PHE A 233      52.996 -54.195 -13.114  1.00 45.44           N
ATOM   1743  CA  PHE A 233      54.448 -54.189 -13.255  1.00 45.72           C
ATOM   1744  C   PHE A 233      54.938 -54.903 -14.480  1.00 46.25           C
ATOM   1745  O   PHE A 233      56.116 -55.247 -14.557  1.00 46.59           O
ATOM   1746  CB  PHE A 233      55.120 -54.729 -12.006  1.00 45.76           C
ATOM   1747  CG  PHE A 233      55.104 -53.755 -10.879  1.00 45.70           C
ATOM   1748  CD1 PHE A 233      54.289 -53.951  -9.788  1.00 44.37           C
ATOM   1749  CD2 PHE A 233      55.867 -52.597 -10.950  1.00 45.37           C
ATOM   1750  CE1 PHE A 233      54.258 -53.039  -8.770  1.00 45.24           C
ATOM   1751  CE2 PHE A 233      55.837 -51.683  -9.932  1.00 44.64           C
ATOM   1752  CZ  PHE A 233      55.032 -51.905  -8.837  1.00 45.05           C
ATOM      0  H   PHE A 233      52.639 -53.421 -13.230  1.00 45.44           H   new
ATOM      0  HA  PHE A 233      54.699 -53.259 -13.370  1.00 45.72           H   new
ATOM      0  HB2 PHE A 233      54.674 -55.545 -11.730  1.00 45.76           H   new
ATOM      0  HB3 PHE A 233      56.038 -54.964 -12.213  1.00 45.76           H   new
ATOM      0  HD1 PHE A 233      53.754 -54.711  -9.743  1.00 44.37           H   new
ATOM      0  HD2 PHE A 233      56.402 -52.442 -11.695  1.00 45.37           H   new
ATOM      0  HE1 PHE A 233      53.713 -53.186  -8.031  1.00 45.24           H   new
ATOM      0  HE2 PHE A 233      56.359 -50.914  -9.980  1.00 44.64           H   new
ATOM      0  HZ  PHE A 233      55.012 -51.287  -8.142  1.00 45.05           H   new
ATOM   1753  N   LYS A 234      54.049 -55.094 -15.449  1.00 46.69           N
ATOM   1754  CA  LYS A 234      54.484 -55.374 -16.823  1.00 47.34           C
ATOM   1755  C   LYS A 234      53.784 -54.427 -17.789  1.00 46.75           C
ATOM   1756  O   LYS A 234      52.574 -54.200 -17.698  1.00 46.53           O
ATOM   1757  CB  LYS A 234      54.241 -56.848 -17.229  1.00 47.93           C
ATOM   1758  CG  LYS A 234      55.130 -57.824 -16.442  1.00 51.22           C
ATOM   1759  CD  LYS A 234      54.881 -59.303 -16.788  1.00 54.67           C
ATOM   1760  CE  LYS A 234      55.304 -60.210 -15.614  1.00 56.23           C
ATOM   1761  NZ  LYS A 234      54.996 -61.648 -15.896  1.00 58.26           N
ATOM      0  H   LYS A 234      53.197 -55.067 -15.339  1.00 46.69           H   new
ATOM      0  HA  LYS A 234      55.442 -55.227 -16.864  1.00 47.34           H   new
ATOM      0  HB2 LYS A 234      53.309 -57.072 -17.082  1.00 47.93           H   new
ATOM      0  HB3 LYS A 234      54.411 -56.952 -18.178  1.00 47.93           H   new
ATOM      0  HG2 LYS A 234      56.061 -57.612 -16.614  1.00 51.22           H   new
ATOM      0  HG3 LYS A 234      54.980 -57.692 -15.493  1.00 51.22           H   new
ATOM      0  HD2 LYS A 234      53.942 -59.440 -16.988  1.00 54.67           H   new
ATOM      0  HD3 LYS A 234      55.379 -59.543 -17.585  1.00 54.67           H   new
ATOM      0  HE2 LYS A 234      56.254 -60.107 -15.450  1.00 56.23           H   new
ATOM      0  HE3 LYS A 234      54.845 -59.932 -14.806  1.00 56.23           H   new
ATOM      0  HZ1 LYS A 234      55.250 -62.147 -15.204  1.00 58.26           H   new
ATOM      0  HZ2 LYS A 234      54.121 -61.744 -16.026  1.00 58.26           H   new
ATOM      0  HZ3 LYS A 234      55.434 -61.908 -16.626  1.00 58.26           H   new
ATOM   1762  N   ASP A 235      54.557 -53.878 -18.714  1.00 46.46           N
ATOM   1763  CA  ASP A 235      53.994 -53.059 -19.778  1.00 46.48           C
ATOM   1764  C   ASP A 235      53.286 -51.825 -19.224  1.00 46.00           C
ATOM   1765  O   ASP A 235      52.493 -51.208 -19.936  1.00 46.04           O
ATOM   1766  CB  ASP A 235      53.014 -53.903 -20.595  1.00 46.87           C
ATOM   1767  CG  ASP A 235      53.654 -55.195 -21.171  1.00 47.45           C
ATOM   1768  OD1 ASP A 235      52.943 -56.229 -21.205  1.00 47.91           O
ATOM   1769  OD2 ASP A 235      54.841 -55.169 -21.599  1.00 47.37           O
ATOM      0  H   ASP A 235      55.412 -53.967 -18.744  1.00 46.46           H   new
ATOM      0  HA  ASP A 235      54.719 -52.750 -20.343  1.00 46.48           H   new
ATOM      0  HB2 ASP A 235      52.259 -54.144 -20.035  1.00 46.87           H   new
ATOM      0  HB3 ASP A 235      52.666 -53.368 -21.325  1.00 46.87           H   new
ATOM   1770  N   GLY A 236      53.558 -51.492 -17.952  1.00 45.20           N
ATOM   1771  CA  GLY A 236      53.145 -50.216 -17.353  1.00 44.50           C
ATOM   1772  C   GLY A 236      51.671 -50.211 -17.004  1.00 44.19           C
ATOM   1773  O   GLY A 236      51.064 -49.158 -16.766  1.00 43.42           O
ATOM      0  H   GLY A 236      53.989 -52.004 -17.413  1.00 45.20           H   new
ATOM      0  HA2 GLY A 236      53.668 -50.050 -16.553  1.00 44.50           H   new
ATOM      0  HA3 GLY A 236      53.334 -49.492 -17.971  1.00 44.50           H   new
ATOM   1774  N   LYS A 237      51.101 -51.408 -16.965  1.00 43.69           N
ATOM   1775  CA  LYS A 237      49.661 -51.567 -16.818  1.00 43.55           C
ATOM   1776  C   LYS A 237      49.207 -51.599 -15.364  1.00 43.12           C
ATOM   1777  O   LYS A 237      49.996 -51.779 -14.452  1.00 42.57           O
ATOM   1778  CB  LYS A 237      49.187 -52.828 -17.558  1.00 43.70           C
ATOM   1779  CG  LYS A 237      49.189 -52.672 -19.078  1.00 44.21           C
ATOM   1780  CD  LYS A 237      48.861 -53.970 -19.843  1.00 43.50           C
ATOM   1781  CE  LYS A 237      48.914 -53.709 -21.347  1.00 43.84           C
ATOM   1782  NZ  LYS A 237      48.310 -54.773 -22.147  1.00 43.88           N
ATOM      0  H   LYS A 237      51.535 -52.148 -17.023  1.00 43.69           H   new
ATOM      0  HA  LYS A 237      49.251 -50.783 -17.216  1.00 43.55           H   new
ATOM      0  HB2 LYS A 237      49.759 -53.573 -17.315  1.00 43.70           H   new
ATOM      0  HB3 LYS A 237      48.290 -53.051 -17.263  1.00 43.70           H   new
ATOM      0  HG2 LYS A 237      48.544 -51.991 -19.325  1.00 44.21           H   new
ATOM      0  HG3 LYS A 237      50.061 -52.353 -19.360  1.00 44.21           H   new
ATOM      0  HD2 LYS A 237      49.494 -54.665 -19.604  1.00 43.50           H   new
ATOM      0  HD3 LYS A 237      47.980 -54.290 -19.592  1.00 43.50           H   new
ATOM      0  HE2 LYS A 237      48.461 -52.873 -21.539  1.00 43.84           H   new
ATOM      0  HE3 LYS A 237      49.839 -53.598 -21.616  1.00 43.84           H   new
ATOM      0  HZ1 LYS A 237      48.383 -54.573 -23.011  1.00 43.88           H   new
ATOM      0  HZ2 LYS A 237      48.729 -55.541 -21.984  1.00 43.88           H   new
ATOM      0  HZ3 LYS A 237      47.450 -54.853 -21.934  1.00 43.88           H   new
ATOM   1783  N   LEU A 238      47.919 -51.355 -15.186  1.00 43.21           N
ATOM   1784  CA  LEU A 238      47.236 -51.508 -13.904  1.00 43.41           C
ATOM   1785  C   LEU A 238      46.640 -52.904 -13.835  1.00 43.50           C
ATOM   1786  O   LEU A 238      46.065 -53.385 -14.813  1.00 43.20           O
ATOM   1787  CB  LEU A 238      46.081 -50.490 -13.787  1.00 43.76           C
ATOM   1788  CG  LEU A 238      46.229 -49.156 -13.029  1.00 43.82           C
ATOM   1789  CD1 LEU A 238      47.662 -48.778 -12.765  1.00 44.73           C
ATOM   1790  CD2 LEU A 238      45.520 -48.082 -13.812  1.00 42.97           C
ATOM      0  H   LEU A 238      47.402 -51.089 -15.820  1.00 43.21           H   new
ATOM      0  HA  LEU A 238      47.873 -51.361 -13.187  1.00 43.41           H   new
ATOM      0  HB2 LEU A 238      45.814 -50.267 -14.693  1.00 43.76           H   new
ATOM      0  HB3 LEU A 238      45.337 -50.960 -13.380  1.00 43.76           H   new
ATOM      0  HG  LEU A 238      45.825 -49.259 -12.153  1.00 43.82           H   new
ATOM      0 HD11 LEU A 238      47.692 -47.934 -12.288  1.00 44.73           H   new
ATOM      0 HD12 LEU A 238      48.085 -49.467 -12.229  1.00 44.73           H   new
ATOM      0 HD13 LEU A 238      48.134 -48.689 -13.608  1.00 44.73           H   new
ATOM      0 HD21 LEU A 238      45.604 -47.234 -13.348  1.00 42.97           H   new
ATOM      0 HD22 LEU A 238      45.918 -48.008 -14.694  1.00 42.97           H   new
ATOM      0 HD23 LEU A 238      44.581 -48.311 -13.899  1.00 42.97           H   new
ATOM   1791  N   LYS A 239      46.757 -53.551 -12.688  1.00 43.25           N
ATOM   1792  CA  LYS A 239      46.078 -54.815 -12.516  1.00 43.62           C
ATOM   1793  C   LYS A 239      44.626 -54.695 -12.964  1.00 43.65           C
ATOM   1794  O   LYS A 239      44.043 -53.620 -12.985  1.00 43.81           O
ATOM   1795  CB  LYS A 239      46.155 -55.290 -11.072  1.00 43.61           C
ATOM   1796  CG  LYS A 239      47.518 -55.848 -10.676  1.00 45.07           C
ATOM   1797  CD  LYS A 239      47.586 -56.086  -9.174  1.00 47.65           C
ATOM   1798  CE  LYS A 239      48.602 -57.142  -8.795  1.00 49.00           C
ATOM   1799  NZ  LYS A 239      48.424 -57.538  -7.356  1.00 50.83           N
ATOM      0  H   LYS A 239      47.215 -53.281 -12.012  1.00 43.25           H   new
ATOM      0  HA  LYS A 239      46.524 -55.476 -13.068  1.00 43.62           H   new
ATOM      0  HB2 LYS A 239      45.936 -54.549 -10.485  1.00 43.61           H   new
ATOM      0  HB3 LYS A 239      45.482 -55.974 -10.929  1.00 43.61           H   new
ATOM      0  HG2 LYS A 239      47.682 -56.680 -11.148  1.00 45.07           H   new
ATOM      0  HG3 LYS A 239      48.216 -55.229 -10.942  1.00 45.07           H   new
ATOM      0  HD2 LYS A 239      47.809 -55.254  -8.728  1.00 47.65           H   new
ATOM      0  HD3 LYS A 239      46.711 -56.355  -8.853  1.00 47.65           H   new
ATOM      0  HE2 LYS A 239      48.500 -57.919  -9.367  1.00 49.00           H   new
ATOM      0  HE3 LYS A 239      49.500 -56.802  -8.936  1.00 49.00           H   new
ATOM      0  HZ1 LYS A 239      49.025 -58.159  -7.142  1.00 50.83           H   new
ATOM      0  HZ2 LYS A 239      48.536 -56.825  -6.836  1.00 50.83           H   new
ATOM      0  HZ3 LYS A 239      47.605 -57.865  -7.237  1.00 50.83           H   new
ATOM   1800  N   TYR A 240      44.051 -55.819 -13.355  1.00 44.02           N
ATOM   1801  CA  TYR A 240      42.641 -55.869 -13.715  1.00 43.81           C
ATOM   1802  C   TYR A 240      42.182 -57.322 -13.654  1.00 44.00           C
ATOM   1803  O   TYR A 240      43.015 -58.219 -13.536  1.00 43.68           O
ATOM   1804  CB  TYR A 240      42.443 -55.292 -15.109  1.00 43.73           C
ATOM   1805  CG  TYR A 240      43.123 -56.077 -16.199  1.00 42.91           C
ATOM   1806  CD1 TYR A 240      42.440 -57.052 -16.912  1.00 43.10           C
ATOM   1807  CD2 TYR A 240      44.455 -55.862 -16.508  1.00 42.00           C
ATOM   1808  CE1 TYR A 240      43.066 -57.777 -17.916  1.00 41.72           C
ATOM   1809  CE2 TYR A 240      45.081 -56.574 -17.508  1.00 41.78           C
ATOM   1810  CZ  TYR A 240      44.385 -57.529 -18.199  1.00 41.66           C
ATOM   1811  OH  TYR A 240      45.028 -58.220 -19.180  1.00 41.28           O
ATOM      0  H   TYR A 240      44.462 -56.572 -13.420  1.00 44.02           H   new
ATOM      0  HA  TYR A 240      42.113 -55.339 -13.097  1.00 43.81           H   new
ATOM      0  HB2 TYR A 240      41.493 -55.249 -15.299  1.00 43.73           H   new
ATOM      0  HB3 TYR A 240      42.777 -54.381 -15.122  1.00 43.73           H   new
ATOM      0  HD1 TYR A 240      41.548 -57.222 -16.714  1.00 43.10           H   new
ATOM      0  HD2 TYR A 240      44.937 -55.225 -16.032  1.00 42.00           H   new
ATOM      0  HE1 TYR A 240      42.597 -58.424 -18.392  1.00 41.72           H   new
ATOM      0  HE2 TYR A 240      45.973 -56.406 -17.713  1.00 41.78           H   new
ATOM      0  HH  TYR A 240      45.824 -57.956 -19.234  1.00 41.28           H   new
ATOM   1812  N   GLN A 241      40.870 -57.544 -13.707  1.00 44.38           N
ATOM   1813  CA  GLN A 241      40.319 -58.905 -13.822  1.00 44.67           C
ATOM   1814  C   GLN A 241      39.350 -58.987 -15.012  1.00 45.11           C
ATOM   1815  O   GLN A 241      38.869 -57.959 -15.504  1.00 44.91           O
ATOM   1816  CB  GLN A 241      39.632 -59.332 -12.521  1.00 44.50           C
ATOM   1817  CG  GLN A 241      38.291 -58.671 -12.254  1.00 44.48           C
ATOM   1818  CD  GLN A 241      37.723 -58.989 -10.872  1.00 44.43           C
ATOM   1819  OE1 GLN A 241      37.644 -60.153 -10.478  1.00 45.39           O
ATOM   1820  NE2 GLN A 241      37.304 -57.957 -10.144  1.00 44.48           N
ATOM      0  H   GLN A 241      40.277 -56.922 -13.678  1.00 44.38           H   new
ATOM      0  HA  GLN A 241      41.052 -59.520 -13.981  1.00 44.67           H   new
ATOM      0  HB2 GLN A 241      39.505 -60.294 -12.539  1.00 44.50           H   new
ATOM      0  HB3 GLN A 241      40.226 -59.138 -11.779  1.00 44.50           H   new
ATOM      0  HG2 GLN A 241      38.388 -57.710 -12.343  1.00 44.48           H   new
ATOM      0  HG3 GLN A 241      37.657 -58.956 -12.930  1.00 44.48           H   new
ATOM      0 HE21 GLN A 241      37.375 -57.157 -10.451  1.00 44.48           H   new
ATOM      0 HE22 GLN A 241      36.962 -58.090  -9.366  1.00 44.48           H   new
ATOM   1821  N   VAL A 242      39.103 -60.203 -15.499  1.00 45.30           N
ATOM   1822  CA  VAL A 242      38.147 -60.417 -16.588  1.00 45.34           C
ATOM   1823  C   VAL A 242      36.950 -61.162 -16.023  1.00 45.87           C
ATOM   1824  O   VAL A 242      37.100 -62.165 -15.340  1.00 46.21           O
ATOM   1825  CB  VAL A 242      38.761 -61.204 -17.765  1.00 45.32           C
ATOM   1826  CG1 VAL A 242      37.713 -61.436 -18.864  1.00 44.95           C
ATOM   1827  CG2 VAL A 242      39.987 -60.470 -18.321  1.00 44.58           C
ATOM      0  H   VAL A 242      39.480 -60.921 -15.212  1.00 45.30           H   new
ATOM      0  HA  VAL A 242      37.882 -59.555 -16.944  1.00 45.34           H   new
ATOM      0  HB  VAL A 242      39.051 -62.070 -17.439  1.00 45.32           H   new
ATOM      0 HG11 VAL A 242      38.115 -61.931 -19.595  1.00 44.95           H   new
ATOM      0 HG12 VAL A 242      36.970 -61.943 -18.501  1.00 44.95           H   new
ATOM      0 HG13 VAL A 242      37.392 -60.581 -19.191  1.00 44.95           H   new
ATOM      0 HG21 VAL A 242      40.361 -60.977 -19.059  1.00 44.58           H   new
ATOM      0 HG22 VAL A 242      39.723 -59.590 -18.634  1.00 44.58           H   new
ATOM      0 HG23 VAL A 242      40.654 -60.378 -17.622  1.00 44.58           H   new
ATOM   1828  N   ILE A 243      35.765 -60.612 -16.250  1.00 46.48           N
ATOM   1829  CA  ILE A 243      34.519 -61.209 -15.785  1.00 46.48           C
ATOM   1830  C   ILE A 243      33.555 -61.236 -16.951  1.00 46.99           C
ATOM   1831  O   ILE A 243      33.244 -60.187 -17.567  1.00 47.29           O
ATOM   1832  CB  ILE A 243      33.880 -60.425 -14.652  1.00 46.50           C
ATOM   1833  CG1 ILE A 243      34.891 -60.160 -13.530  1.00 45.97           C
ATOM   1834  CG2 ILE A 243      32.705 -61.194 -14.074  1.00 46.67           C
ATOM   1835  CD1 ILE A 243      34.271 -59.453 -12.327  1.00 44.10           C
ATOM      0  H   ILE A 243      35.659 -59.876 -16.682  1.00 46.48           H   new
ATOM      0  HA  ILE A 243      34.718 -62.097 -15.449  1.00 46.48           H   new
ATOM      0  HB  ILE A 243      33.575 -59.579 -15.017  1.00 46.50           H   new
ATOM      0 HG12 ILE A 243      35.275 -61.003 -13.242  1.00 45.97           H   new
ATOM      0 HG13 ILE A 243      35.618 -59.620 -13.877  1.00 45.97           H   new
ATOM      0 HG21 ILE A 243      32.307 -60.683 -13.352  1.00 46.67           H   new
ATOM      0 HG22 ILE A 243      32.043 -61.343 -14.767  1.00 46.67           H   new
ATOM      0 HG23 ILE A 243      33.013 -62.048 -13.733  1.00 46.67           H   new
ATOM      0 HD11 ILE A 243      34.951 -59.310 -11.650  1.00 44.10           H   new
ATOM      0 HD12 ILE A 243      33.908 -58.598 -12.606  1.00 44.10           H   new
ATOM      0 HD13 ILE A 243      33.560 -60.001 -11.960  1.00 44.10           H   new
ATOM   1836  N   GLY A 244      33.111 -62.443 -17.290  1.00 47.00           N
ATOM   1837  CA  GLY A 244      32.284 -62.635 -18.473  1.00 47.05           C
ATOM   1838  C   GLY A 244      32.874 -61.945 -19.689  1.00 47.07           C
ATOM   1839  O   GLY A 244      32.155 -61.280 -20.434  1.00 47.22           O
ATOM      0  H   GLY A 244      33.278 -63.162 -16.848  1.00 47.00           H   new
ATOM      0  HA2 GLY A 244      32.191 -63.584 -18.652  1.00 47.05           H   new
ATOM      0  HA3 GLY A 244      31.393 -62.289 -18.305  1.00 47.05           H   new
ATOM   1840  N   GLY A 245      34.187 -62.076 -19.867  1.00 47.04           N
ATOM   1841  CA  GLY A 245      34.873 -61.543 -21.048  1.00 46.81           C
ATOM   1842  C   GLY A 245      35.087 -60.031 -21.018  1.00 46.90           C
ATOM   1843  O   GLY A 245      35.598 -59.430 -21.971  1.00 46.92           O
ATOM      0  H   GLY A 245      34.706 -62.475 -19.309  1.00 47.04           H   new
ATOM      0  HA2 GLY A 245      35.735 -61.980 -21.134  1.00 46.81           H   new
ATOM      0  HA3 GLY A 245      34.359 -61.771 -21.839  1.00 46.81           H   new
ATOM   1844  N   GLU A 246      34.689 -59.402 -19.922  1.00 46.54           N
ATOM   1845  CA  GLU A 246      34.804 -57.959 -19.814  1.00 46.27           C
ATOM   1846  C   GLU A 246      35.885 -57.600 -18.803  1.00 45.67           C
ATOM   1847  O   GLU A 246      36.074 -58.322 -17.814  1.00 45.45           O
ATOM   1848  CB  GLU A 246      33.458 -57.378 -19.401  1.00 46.57           C
ATOM   1849  CG  GLU A 246      32.434 -57.407 -20.526  1.00 47.28           C
ATOM   1850  CD  GLU A 246      32.593 -56.225 -21.451  1.00 48.65           C
ATOM   1851  OE1 GLU A 246      32.582 -55.095 -20.935  1.00 50.44           O
ATOM   1852  OE2 GLU A 246      32.733 -56.407 -22.685  1.00 49.30           O
ATOM      0  H   GLU A 246      34.351 -59.791 -19.233  1.00 46.54           H   new
ATOM      0  HA  GLU A 246      35.056 -57.583 -20.672  1.00 46.27           H   new
ATOM      0  HB2 GLU A 246      33.114 -57.876 -18.643  1.00 46.57           H   new
ATOM      0  HB3 GLU A 246      33.582 -56.462 -19.106  1.00 46.57           H   new
ATOM      0  HG2 GLU A 246      32.530 -58.230 -21.031  1.00 47.28           H   new
ATOM      0  HG3 GLU A 246      31.540 -57.407 -20.151  1.00 47.28           H   new
ATOM   1853  N   VAL A 247      36.598 -56.500 -19.062  1.00 44.99           N
ATOM   1854  CA  VAL A 247      37.679 -56.049 -18.169  1.00 44.30           C
ATOM   1855  C   VAL A 247      37.191 -55.128 -17.048  1.00 44.22           C
ATOM   1856  O   VAL A 247      36.479 -54.161 -17.278  1.00 43.88           O
ATOM   1857  CB  VAL A 247      38.811 -55.339 -18.935  1.00 44.41           C
ATOM   1858  CG1 VAL A 247      39.742 -54.595 -17.946  1.00 43.51           C
ATOM   1859  CG2 VAL A 247      39.593 -56.356 -19.792  1.00 42.18           C
ATOM      0  H   VAL A 247      36.473 -55.999 -19.750  1.00 44.99           H   new
ATOM      0  HA  VAL A 247      38.021 -56.864 -17.769  1.00 44.30           H   new
ATOM      0  HB  VAL A 247      38.426 -54.679 -19.533  1.00 44.41           H   new
ATOM      0 HG11 VAL A 247      40.450 -54.152 -18.439  1.00 43.51           H   new
ATOM      0 HG12 VAL A 247      39.230 -53.935 -17.453  1.00 43.51           H   new
ATOM      0 HG13 VAL A 247      40.130 -55.232 -17.325  1.00 43.51           H   new
ATOM      0 HG21 VAL A 247      40.303 -55.899 -20.270  1.00 42.18           H   new
ATOM      0 HG22 VAL A 247      39.977 -57.036 -19.217  1.00 42.18           H   new
ATOM      0 HG23 VAL A 247      38.992 -56.773 -20.429  1.00 42.18           H   new
ATOM   1860  N   TYR A 248      37.600 -55.450 -15.826  1.00 44.43           N
ATOM   1861  CA  TYR A 248      37.190 -54.708 -14.646  1.00 44.51           C
ATOM   1862  C   TYR A 248      38.352 -54.573 -13.685  1.00 44.30           C
ATOM   1863  O   TYR A 248      39.310 -55.358 -13.747  1.00 43.78           O
ATOM   1864  CB  TYR A 248      36.054 -55.429 -13.923  1.00 44.58           C
ATOM   1865  CG  TYR A 248      34.717 -55.401 -14.634  1.00 45.52           C
ATOM   1866  CD1 TYR A 248      34.312 -56.474 -15.427  1.00 46.94           C
ATOM   1867  CD2 TYR A 248      33.854 -54.321 -14.497  1.00 46.26           C
ATOM   1868  CE1 TYR A 248      33.085 -56.476 -16.078  1.00 47.38           C
ATOM   1869  CE2 TYR A 248      32.618 -54.316 -15.133  1.00 47.46           C
ATOM   1870  CZ  TYR A 248      32.241 -55.403 -15.927  1.00 47.76           C
ATOM   1871  OH  TYR A 248      31.026 -55.421 -16.570  1.00 48.54           O
ATOM      0  H   TYR A 248      38.126 -56.109 -15.660  1.00 44.43           H   new
ATOM      0  HA  TYR A 248      36.890 -53.832 -14.936  1.00 44.51           H   new
ATOM      0  HB2 TYR A 248      36.312 -56.354 -13.786  1.00 44.58           H   new
ATOM      0  HB3 TYR A 248      35.945 -55.032 -13.045  1.00 44.58           H   new
ATOM      0  HD1 TYR A 248      34.877 -57.206 -15.522  1.00 46.94           H   new
ATOM      0  HD2 TYR A 248      34.106 -53.594 -13.974  1.00 46.26           H   new
ATOM      0  HE1 TYR A 248      32.837 -57.197 -16.611  1.00 47.38           H   new
ATOM      0  HE2 TYR A 248      32.044 -53.592 -15.031  1.00 47.46           H   new
ATOM      0  HH  TYR A 248      30.607 -54.714 -16.398  1.00 48.54           H   new
ATOM   1872  N   PRO A 249      38.255 -53.593 -12.774  1.00 44.49           N
ATOM   1873  CA  PRO A 249      39.253 -53.410 -11.728  1.00 44.67           C
ATOM   1874  C   PRO A 249      39.446 -54.676 -10.916  1.00 44.67           C
ATOM   1875  O   PRO A 249      38.537 -55.475 -10.801  1.00 44.21           O
ATOM   1876  CB  PRO A 249      38.650 -52.317 -10.848  1.00 44.50           C
ATOM   1877  CG  PRO A 249      37.724 -51.595 -11.738  1.00 45.06           C
ATOM   1878  CD  PRO A 249      37.156 -52.626 -12.654  1.00 44.42           C
ATOM      0  HA  PRO A 249      40.125 -53.186 -12.089  1.00 44.67           H   new
ATOM      0  HB2 PRO A 249      38.184 -52.694 -10.085  1.00 44.50           H   new
ATOM      0  HB3 PRO A 249      39.336 -51.727 -10.498  1.00 44.50           H   new
ATOM      0  HG2 PRO A 249      37.023 -51.157 -11.230  1.00 45.06           H   new
ATOM      0  HG3 PRO A 249      38.188 -50.904 -12.236  1.00 45.06           H   new
ATOM      0  HD2 PRO A 249      36.356 -53.033 -12.286  1.00 44.42           H   new
ATOM      0  HD3 PRO A 249      36.912 -52.249 -13.514  1.00 44.42           H   new
ATOM   1879  N   PRO A 250      40.644 -54.861 -10.373  1.00 45.02           N
ATOM   1880  CA  PRO A 250      40.973 -56.009  -9.574  1.00 45.42           C
ATOM   1881  C   PRO A 250      40.194 -55.980  -8.277  1.00 45.92           C
ATOM   1882  O   PRO A 250      39.423 -55.054  -8.059  1.00 45.90           O
ATOM   1883  CB  PRO A 250      42.460 -55.814  -9.292  1.00 45.59           C
ATOM   1884  CG  PRO A 250      42.675 -54.349  -9.416  1.00 45.19           C
ATOM   1885  CD  PRO A 250      41.778 -53.933 -10.504  1.00 44.98           C
ATOM      0  HA  PRO A 250      40.767 -56.852 -10.007  1.00 45.42           H   new
ATOM      0  HB2 PRO A 250      42.696 -56.132  -8.406  1.00 45.59           H   new
ATOM      0  HB3 PRO A 250      43.007 -56.306  -9.925  1.00 45.59           H   new
ATOM      0  HG2 PRO A 250      42.462 -53.890  -8.588  1.00 45.19           H   new
ATOM      0  HG3 PRO A 250      43.600 -54.145  -9.624  1.00 45.19           H   new
ATOM      0  HD2 PRO A 250      41.499 -53.009 -10.406  1.00 44.98           H   new
ATOM      0  HD3 PRO A 250      42.206 -54.009 -11.371  1.00 44.98           H   new
ATOM   1886  N   THR A 251      40.394 -56.978  -7.421  1.00 46.32           N
ATOM   1887  CA  THR A 251      39.665 -57.041  -6.165  1.00 46.78           C
ATOM   1888  C   THR A 251      40.546 -56.631  -5.011  1.00 47.20           C
ATOM   1889  O   THR A 251      41.779 -56.678  -5.106  1.00 47.21           O
ATOM   1890  CB  THR A 251      39.233 -58.473  -5.851  1.00 47.05           C
ATOM   1891  OG1 THR A 251      40.406 -59.283  -5.692  1.00 47.19           O
ATOM   1892  CG2 THR A 251      38.334 -59.048  -6.955  1.00 46.79           C
ATOM      0  H   THR A 251      40.946 -57.625  -7.550  1.00 46.32           H   new
ATOM      0  HA  THR A 251      38.902 -56.450  -6.266  1.00 46.78           H   new
ATOM      0  HB  THR A 251      38.714 -58.471  -5.031  1.00 47.05           H   new
ATOM      0  HG1 THR A 251      40.180 -60.073  -5.517  1.00 47.19           H   new
ATOM      0 HG21 THR A 251      38.079 -59.955  -6.725  1.00 46.79           H   new
ATOM      0 HG22 THR A 251      37.538 -58.501  -7.042  1.00 46.79           H   new
ATOM      0 HG23 THR A 251      38.817 -59.052  -7.796  1.00 46.79           H   new
ATOM   1893  N   VAL A 252      39.913 -56.267  -3.903  1.00 47.84           N
ATOM   1894  CA  VAL A 252      40.637 -56.007  -2.662  1.00 48.30           C
ATOM   1895  C   VAL A 252      41.439 -57.228  -2.200  1.00 49.33           C
ATOM   1896  O   VAL A 252      42.562 -57.096  -1.724  1.00 49.23           O
ATOM   1897  CB  VAL A 252      39.684 -55.591  -1.544  1.00 48.28           C
ATOM   1898  CG1 VAL A 252      40.372 -55.705  -0.176  1.00 47.34           C
ATOM   1899  CG2 VAL A 252      39.177 -54.172  -1.805  1.00 48.00           C
ATOM      0  H   VAL A 252      39.061 -56.164  -3.847  1.00 47.84           H   new
ATOM      0  HA  VAL A 252      41.253 -55.282  -2.852  1.00 48.30           H   new
ATOM      0  HB  VAL A 252      38.921 -56.190  -1.532  1.00 48.28           H   new
ATOM      0 HG11 VAL A 252      39.753 -55.437   0.521  1.00 47.34           H   new
ATOM      0 HG12 VAL A 252      40.648 -56.623  -0.028  1.00 47.34           H   new
ATOM      0 HG13 VAL A 252      41.151 -55.127  -0.156  1.00 47.34           H   new
ATOM      0 HG21 VAL A 252      38.572 -53.909  -1.094  1.00 48.00           H   new
ATOM      0 HG22 VAL A 252      39.929 -53.560  -1.832  1.00 48.00           H   new
ATOM      0 HG23 VAL A 252      38.709 -54.147  -2.654  1.00 48.00           H   new
ATOM   1900  N   LYS A 253      40.875 -58.422  -2.362  1.00 50.80           N
ATOM   1901  CA  LYS A 253      41.593 -59.639  -1.979  1.00 51.84           C
ATOM   1902  C   LYS A 253      42.886 -59.840  -2.771  1.00 52.35           C
ATOM   1903  O   LYS A 253      43.911 -60.210  -2.192  1.00 52.42           O
ATOM   1904  CB  LYS A 253      40.727 -60.876  -2.147  1.00 52.25           C
ATOM   1905  CG  LYS A 253      41.514 -62.181  -1.962  1.00 53.99           C
ATOM   1906  CD  LYS A 253      40.629 -63.443  -2.113  1.00 55.99           C
ATOM   1907  CE  LYS A 253      41.289 -64.693  -1.502  1.00 57.25           C
ATOM   1908  NZ  LYS A 253      40.358 -65.884  -1.471  1.00 57.93           N
ATOM      0  H   LYS A 253      40.089 -58.551  -2.687  1.00 50.80           H   new
ATOM      0  HA  LYS A 253      41.819 -59.519  -1.043  1.00 51.84           H   new
ATOM      0  HB2 LYS A 253      40.001 -60.847  -1.505  1.00 52.25           H   new
ATOM      0  HB3 LYS A 253      40.325 -60.867  -3.030  1.00 52.25           H   new
ATOM      0  HG2 LYS A 253      42.233 -62.215  -2.613  1.00 53.99           H   new
ATOM      0  HG3 LYS A 253      41.926 -62.183  -1.084  1.00 53.99           H   new
ATOM      0  HD2 LYS A 253      39.773 -63.289  -1.684  1.00 55.99           H   new
ATOM      0  HD3 LYS A 253      40.451 -63.600  -3.053  1.00 55.99           H   new
ATOM      0  HE2 LYS A 253      42.081 -64.919  -2.014  1.00 57.25           H   new
ATOM      0  HE3 LYS A 253      41.582 -64.492  -0.599  1.00 57.25           H   new
ATOM      0  HZ1 LYS A 253      40.779 -66.581  -1.112  1.00 57.93           H   new
ATOM      0  HZ2 LYS A 253      39.640 -65.687  -0.983  1.00 57.93           H   new
ATOM      0  HZ3 LYS A 253      40.106 -66.086  -2.300  1.00 57.93           H   new
ATOM   1909  N   ASP A 254      42.839 -59.597  -4.082  1.00 52.91           N
ATOM   1910  CA  ASP A 254      44.020 -59.736  -4.940  1.00 53.31           C
ATOM   1911  C   ASP A 254      45.067 -58.628  -4.678  1.00 53.04           C
ATOM   1912  O   ASP A 254      46.259 -58.865  -4.824  1.00 53.30           O
ATOM   1913  CB  ASP A 254      43.591 -59.765  -6.433  1.00 53.79           C
ATOM   1914  CG  ASP A 254      44.787 -59.836  -7.408  1.00 55.76           C
ATOM   1915  OD1 ASP A 254      45.686 -60.692  -7.207  1.00 59.61           O
ATOM   1916  OD2 ASP A 254      44.821 -59.045  -8.397  1.00 56.80           O
ATOM      0  H   ASP A 254      42.128 -59.349  -4.497  1.00 52.91           H   new
ATOM      0  HA  ASP A 254      44.450 -60.578  -4.721  1.00 53.31           H   new
ATOM      0  HB2 ASP A 254      43.013 -60.530  -6.583  1.00 53.79           H   new
ATOM      0  HB3 ASP A 254      43.068 -58.972  -6.629  1.00 53.79           H   new
ATOM   1917  N   THR A 255      44.634 -57.428  -4.294  1.00 52.68           N
ATOM   1918  CA  THR A 255      45.549 -56.275  -4.281  1.00 52.39           C
ATOM   1919  C   THR A 255      45.969 -55.832  -2.892  1.00 52.28           C
ATOM   1920  O   THR A 255      47.102 -55.395  -2.703  1.00 51.97           O
ATOM   1921  CB  THR A 255      44.926 -55.075  -4.985  1.00 52.17           C
ATOM   1922  OG1 THR A 255      43.760 -54.656  -4.266  1.00 51.16           O
ATOM   1923  CG2 THR A 255      44.556 -55.462  -6.409  1.00 52.20           C
ATOM      0  H   THR A 255      43.830 -57.257  -4.041  1.00 52.68           H   new
ATOM      0  HA  THR A 255      46.340 -56.586  -4.748  1.00 52.39           H   new
ATOM      0  HB  THR A 255      45.561 -54.342  -5.012  1.00 52.17           H   new
ATOM      0  HG1 THR A 255      43.126 -55.183  -4.428  1.00 51.16           H   new
ATOM      0 HG21 THR A 255      44.159 -54.700  -6.859  1.00 52.20           H   new
ATOM      0 HG22 THR A 255      45.353 -55.740  -6.887  1.00 52.20           H   new
ATOM      0 HG23 THR A 255      43.919 -56.193  -6.391  1.00 52.20           H   new
ATOM   1924  N   GLN A 256      45.053 -55.957  -1.939  1.00 52.22           N
ATOM   1925  CA  GLN A 256      45.238 -55.455  -0.587  1.00 52.46           C
ATOM   1926  C   GLN A 256      45.020 -53.969  -0.467  1.00 51.88           C
ATOM   1927  O   GLN A 256      45.268 -53.398   0.589  1.00 51.87           O
ATOM   1928  CB  GLN A 256      46.638 -55.776  -0.048  1.00 53.01           C
ATOM   1929  CG  GLN A 256      46.663 -56.976   0.859  1.00 54.51           C
ATOM   1930  CD  GLN A 256      46.472 -58.233   0.066  1.00 56.55           C
ATOM   1931  OE1 GLN A 256      47.230 -58.501  -0.871  1.00 58.38           O
ATOM   1932  NE2 GLN A 256      45.444 -59.007   0.410  1.00 57.02           N
ATOM      0  H   GLN A 256      44.294 -56.343  -2.063  1.00 52.22           H   new
ATOM      0  HA  GLN A 256      44.562 -55.910  -0.061  1.00 52.46           H   new
ATOM      0  HB2 GLN A 256      47.238 -55.929  -0.794  1.00 53.01           H   new
ATOM      0  HB3 GLN A 256      46.977 -55.006   0.435  1.00 53.01           H   new
ATOM      0  HG2 GLN A 256      47.508 -57.012   1.335  1.00 54.51           H   new
ATOM      0  HG3 GLN A 256      45.964 -56.899   1.527  1.00 54.51           H   new
ATOM      0 HE21 GLN A 256      44.940 -58.784   1.070  1.00 57.02           H   new
ATOM      0 HE22 GLN A 256      45.285 -59.730  -0.028  1.00 57.02           H   new
ATOM   1933  N   VAL A 257      44.602 -53.314  -1.539  1.00 51.26           N
ATOM   1934  CA  VAL A 257      44.390 -51.881  -1.424  1.00 50.68           C
ATOM   1935  C   VAL A 257      43.137 -51.686  -0.596  1.00 50.45           C
ATOM   1936  O   VAL A 257      42.150 -52.395  -0.772  1.00 50.48           O
ATOM   1937  CB  VAL A 257      44.271 -51.158  -2.789  1.00 50.55           C
ATOM   1938  CG1 VAL A 257      44.882 -51.997  -3.898  1.00 49.26           C
ATOM   1939  CG2 VAL A 257      42.831 -50.811  -3.083  1.00 50.10           C
ATOM      0  H   VAL A 257      44.441 -53.660  -2.310  1.00 51.26           H   new
ATOM      0  HA  VAL A 257      45.166 -51.481  -1.001  1.00 50.68           H   new
ATOM      0  HB  VAL A 257      44.770 -50.328  -2.743  1.00 50.55           H   new
ATOM      0 HG11 VAL A 257      44.798 -51.528  -4.743  1.00 49.26           H   new
ATOM      0 HG12 VAL A 257      45.820 -52.152  -3.707  1.00 49.26           H   new
ATOM      0 HG13 VAL A 257      44.419 -52.847  -3.953  1.00 49.26           H   new
ATOM      0 HG21 VAL A 257      42.775 -50.360  -3.940  1.00 50.10           H   new
ATOM      0 HG22 VAL A 257      42.301 -51.623  -3.111  1.00 50.10           H   new
ATOM      0 HG23 VAL A 257      42.490 -50.227  -2.388  1.00 50.10           H   new
ATOM   1940  N   GLU A 258      43.190 -50.739   0.331  1.00 50.22           N
ATOM   1941  CA  GLU A 258      42.041 -50.468   1.192  1.00 50.13           C
ATOM   1942  C   GLU A 258      40.952 -49.756   0.401  1.00 49.03           C
ATOM   1943  O   GLU A 258      41.217 -48.832  -0.350  1.00 48.55           O
ATOM   1944  CB  GLU A 258      42.456 -49.654   2.424  1.00 50.50           C
ATOM   1945  CG  GLU A 258      43.805 -50.090   2.999  1.00 52.87           C
ATOM   1946  CD  GLU A 258      43.970 -49.774   4.487  1.00 56.21           C
ATOM   1947  OE1 GLU A 258      43.806 -48.594   4.880  1.00 56.87           O
ATOM   1948  OE2 GLU A 258      44.283 -50.712   5.266  1.00 58.83           O
ATOM      0  H   GLU A 258      43.877 -50.243   0.479  1.00 50.22           H   new
ATOM      0  HA  GLU A 258      41.686 -51.313   1.510  1.00 50.13           H   new
ATOM      0  HB2 GLU A 258      42.500 -48.715   2.186  1.00 50.50           H   new
ATOM      0  HB3 GLU A 258      41.774 -49.742   3.108  1.00 50.50           H   new
ATOM      0  HG2 GLU A 258      43.911 -51.045   2.866  1.00 52.87           H   new
ATOM      0  HG3 GLU A 258      44.515 -49.654   2.503  1.00 52.87           H   new
ATOM   1949  N   MET A 259      39.734 -50.256   0.542  1.00 48.22           N
ATOM   1950  CA  MET A 259      38.562 -49.647  -0.061  1.00 47.67           C
ATOM   1951  C   MET A 259      37.491 -49.490   1.011  1.00 47.79           C
ATOM   1952  O   MET A 259      37.560 -50.128   2.045  1.00 48.03           O
ATOM   1953  CB  MET A 259      38.023 -50.522  -1.197  1.00 47.38           C
ATOM   1954  CG  MET A 259      38.890 -50.555  -2.442  1.00 45.85           C
ATOM   1955  SD  MET A 259      39.019 -48.941  -3.209  1.00 42.79           S
ATOM   1956  CE  MET A 259      37.323 -48.629  -3.720  1.00 41.95           C
ATOM      0  H   MET A 259      39.563 -50.966   0.996  1.00 48.22           H   new
ATOM      0  HA  MET A 259      38.803 -48.782  -0.429  1.00 47.67           H   new
ATOM      0  HB2 MET A 259      37.917 -51.428  -0.868  1.00 47.38           H   new
ATOM      0  HB3 MET A 259      37.140 -50.204  -1.442  1.00 47.38           H   new
ATOM      0  HG2 MET A 259      39.776 -50.874  -2.210  1.00 45.85           H   new
ATOM      0  HG3 MET A 259      38.518 -51.186  -3.078  1.00 45.85           H   new
ATOM      0  HE1 MET A 259      37.284 -47.802  -4.226  1.00 41.95           H   new
ATOM      0  HE2 MET A 259      37.012 -49.362  -4.275  1.00 41.95           H   new
ATOM      0  HE3 MET A 259      36.757 -48.555  -2.936  1.00 41.95           H   new
ATOM   1957  N   ILE A 260      36.514 -48.620   0.785  1.00 48.02           N
ATOM   1958  CA  ILE A 260      35.399 -48.495   1.717  1.00 48.20           C
ATOM   1959  C   ILE A 260      34.174 -49.241   1.201  1.00 48.45           C
ATOM   1960  O   ILE A 260      33.487 -48.806   0.271  1.00 48.22           O
ATOM   1961  CB  ILE A 260      35.024 -47.030   2.008  1.00 48.22           C
ATOM   1962  CG1 ILE A 260      36.133 -46.339   2.817  1.00 48.72           C
ATOM   1963  CG2 ILE A 260      33.703 -46.976   2.758  1.00 47.32           C
ATOM   1964  CD1 ILE A 260      36.057 -44.801   2.774  1.00 49.60           C
ATOM      0  H   ILE A 260      36.477 -48.096   0.104  1.00 48.02           H   new
ATOM      0  HA  ILE A 260      35.698 -48.892   2.550  1.00 48.20           H   new
ATOM      0  HB  ILE A 260      34.927 -46.558   1.166  1.00 48.22           H   new
ATOM      0 HG12 ILE A 260      36.081 -46.633   3.740  1.00 48.72           H   new
ATOM      0 HG13 ILE A 260      36.996 -46.623   2.477  1.00 48.72           H   new
ATOM      0 HG21 ILE A 260      33.471 -46.052   2.939  1.00 47.32           H   new
ATOM      0 HG22 ILE A 260      33.008 -47.384   2.219  1.00 47.32           H   new
ATOM      0 HG23 ILE A 260      33.786 -47.458   3.596  1.00 47.32           H   new
ATOM      0 HD11 ILE A 260      36.780 -44.426   3.301  1.00 49.60           H   new
ATOM      0 HD12 ILE A 260      36.136 -44.498   1.856  1.00 49.60           H   new
ATOM      0 HD13 ILE A 260      35.207 -44.509   3.138  1.00 49.60           H   new
ATOM   1965  N   TYR A 261      33.933 -50.395   1.811  1.00 48.78           N
ATOM   1966  CA  TYR A 261      32.764 -51.194   1.503  1.00 48.98           C
ATOM   1967  C   TYR A 261      32.062 -51.582   2.778  1.00 49.75           C
ATOM   1968  O   TYR A 261      32.693 -51.899   3.775  1.00 50.44           O
ATOM   1969  CB  TYR A 261      33.150 -52.456   0.751  1.00 48.63           C
ATOM   1970  CG  TYR A 261      33.505 -52.229  -0.694  1.00 47.27           C
ATOM   1971  CD1 TYR A 261      34.816 -52.343  -1.121  1.00 46.36           C
ATOM   1972  CD2 TYR A 261      32.535 -51.922  -1.638  1.00 45.95           C
ATOM   1973  CE1 TYR A 261      35.161 -52.142  -2.455  1.00 45.50           C
ATOM   1974  CE2 TYR A 261      32.873 -51.719  -2.975  1.00 45.44           C
ATOM   1975  CZ  TYR A 261      34.193 -51.834  -3.374  1.00 44.60           C
ATOM   1976  OH  TYR A 261      34.577 -51.662  -4.686  1.00 44.68           O
ATOM      0  H   TYR A 261      34.444 -50.734   2.414  1.00 48.78           H   new
ATOM      0  HA  TYR A 261      32.175 -50.662   0.945  1.00 48.98           H   new
ATOM      0  HB2 TYR A 261      33.905 -52.869   1.198  1.00 48.63           H   new
ATOM      0  HB3 TYR A 261      32.414 -53.086   0.798  1.00 48.63           H   new
ATOM      0  HD1 TYR A 261      35.479 -52.558  -0.506  1.00 46.36           H   new
ATOM      0  HD2 TYR A 261      31.646 -51.851  -1.375  1.00 45.95           H   new
ATOM      0  HE1 TYR A 261      36.049 -52.217  -2.722  1.00 45.50           H   new
ATOM      0  HE2 TYR A 261      32.214 -51.507  -3.596  1.00 45.44           H   new
ATOM      0  HH  TYR A 261      35.415 -51.692  -4.739  1.00 44.68           H   new
ATOM   1977  N   PRO A 262      30.741 -51.546   2.766  1.00 50.54           N
ATOM   1978  CA  PRO A 262      30.034 -52.099   3.903  1.00 51.19           C
ATOM   1979  C   PRO A 262      30.348 -53.593   4.018  1.00 51.97           C
ATOM   1980  O   PRO A 262      30.610 -54.237   3.003  1.00 51.67           O
ATOM   1981  CB  PRO A 262      28.568 -51.846   3.553  1.00 51.20           C
ATOM   1982  CG  PRO A 262      28.553 -51.690   2.061  1.00 50.92           C
ATOM   1983  CD  PRO A 262      29.845 -51.050   1.716  1.00 50.40           C
ATOM      0  HA  PRO A 262      30.276 -51.709   4.757  1.00 51.19           H   new
ATOM      0  HB2 PRO A 262      28.006 -52.584   3.836  1.00 51.20           H   new
ATOM      0  HB3 PRO A 262      28.233 -51.050   3.994  1.00 51.20           H   new
ATOM      0  HG2 PRO A 262      28.461 -52.550   1.621  1.00 50.92           H   new
ATOM      0  HG3 PRO A 262      27.805 -51.143   1.775  1.00 50.92           H   new
ATOM      0  HD2 PRO A 262      30.149 -51.307   0.832  1.00 50.40           H   new
ATOM      0  HD3 PRO A 262      29.781 -50.082   1.724  1.00 50.40           H   new
ATOM   1984  N   PRO A 263      30.322 -54.131   5.245  1.00 53.15           N
ATOM   1985  CA  PRO A 263      30.796 -55.484   5.580  1.00 54.00           C
ATOM   1986  C   PRO A 263      30.101 -56.596   4.827  1.00 54.54           C
ATOM   1987  O   PRO A 263      30.689 -57.646   4.630  1.00 54.61           O
ATOM   1988  CB  PRO A 263      30.495 -55.621   7.085  1.00 54.07           C
ATOM   1989  CG  PRO A 263      29.458 -54.586   7.383  1.00 53.91           C
ATOM   1990  CD  PRO A 263      29.728 -53.455   6.414  1.00 53.50           C
ATOM      0  HA  PRO A 263      31.731 -55.575   5.340  1.00 54.00           H   new
ATOM      0  HB2 PRO A 263      30.171 -56.511   7.296  1.00 54.07           H   new
ATOM      0  HB3 PRO A 263      31.294 -55.477   7.615  1.00 54.07           H   new
ATOM      0  HG2 PRO A 263      28.564 -54.943   7.264  1.00 53.91           H   new
ATOM      0  HG3 PRO A 263      29.522 -54.282   8.302  1.00 53.91           H   new
ATOM      0  HD2 PRO A 263      28.913 -52.986   6.178  1.00 53.50           H   new
ATOM      0  HD3 PRO A 263      30.334 -52.799   6.792  1.00 53.50           H   new
ATOM   1991  N   HIS A 264      28.874 -56.355   4.386  1.00 55.46           N
ATOM   1992  CA  HIS A 264      28.091 -57.386   3.706  1.00 56.17           C
ATOM   1993  C   HIS A 264      28.460 -57.573   2.224  1.00 56.75           C
ATOM   1994  O   HIS A 264      27.893 -58.451   1.539  1.00 56.96           O
ATOM   1995  CB  HIS A 264      26.588 -57.088   3.838  1.00 56.46           C
ATOM   1996  CG  HIS A 264      26.075 -56.046   2.887  1.00 56.92           C
ATOM   1997  ND1 HIS A 264      25.889 -54.729   3.258  1.00 58.35           N
ATOM   1998  CD2 HIS A 264      25.680 -56.129   1.590  1.00 58.04           C
ATOM   1999  CE1 HIS A 264      25.423 -54.040   2.227  1.00 58.56           C
ATOM   2000  NE2 HIS A 264      25.287 -54.866   1.201  1.00 58.81           N
ATOM      0  H   HIS A 264      28.472 -55.599   4.469  1.00 55.46           H   new
ATOM      0  HA  HIS A 264      28.308 -58.221   4.149  1.00 56.17           H   new
ATOM      0  HB2 HIS A 264      26.093 -57.910   3.697  1.00 56.46           H   new
ATOM      0  HB3 HIS A 264      26.405 -56.799   4.746  1.00 56.46           H   new
ATOM      0  HD2 HIS A 264      25.675 -56.895   1.063  1.00 58.04           H   new
ATOM      0  HE1 HIS A 264      25.225 -53.131   2.224  1.00 58.56           H   new
ATOM      0  HE2 HIS A 264      25.000 -54.650   0.420  1.00 58.81           H   new
ATOM   2001  N   ILE A 265      29.393 -56.755   1.722  1.00 57.00           N
ATOM   2002  CA  ILE A 265      29.840 -56.881   0.336  1.00 57.01           C
ATOM   2003  C   ILE A 265      30.835 -58.036   0.218  1.00 57.33           C
ATOM   2004  O   ILE A 265      31.854 -58.068   0.925  1.00 56.87           O
ATOM   2005  CB  ILE A 265      30.482 -55.603  -0.201  1.00 57.02           C
ATOM   2006  CG1 ILE A 265      29.478 -54.463  -0.150  1.00 57.00           C
ATOM   2007  CG2 ILE A 265      30.940 -55.824  -1.628  1.00 56.60           C
ATOM   2008  CD1 ILE A 265      28.276 -54.709  -1.052  1.00 56.73           C
ATOM      0  H   ILE A 265      29.775 -56.126   2.167  1.00 57.00           H   new
ATOM      0  HA  ILE A 265      29.050 -57.054  -0.200  1.00 57.01           H   new
ATOM      0  HB  ILE A 265      31.249 -55.374   0.347  1.00 57.02           H   new
ATOM      0 HG12 ILE A 265      29.175 -54.343   0.763  1.00 57.00           H   new
ATOM      0 HG13 ILE A 265      29.915 -53.638  -0.415  1.00 57.00           H   new
ATOM      0 HG21 ILE A 265      31.347 -55.011  -1.967  1.00 56.60           H   new
ATOM      0 HG22 ILE A 265      31.589 -56.545  -1.652  1.00 56.60           H   new
ATOM      0 HG23 ILE A 265      30.178 -56.058  -2.180  1.00 56.60           H   new
ATOM      0 HD11 ILE A 265      27.664 -53.959  -0.988  1.00 56.73           H   new
ATOM      0 HD12 ILE A 265      28.574 -54.805  -1.970  1.00 56.73           H   new
ATOM      0 HD13 ILE A 265      27.823 -55.520  -0.773  1.00 56.73           H   new
ATOM   2009  N   PRO A 266      30.524 -58.998  -0.676  1.00 57.77           N
ATOM   2010  CA  PRO A 266      31.350 -60.191  -0.916  1.00 58.00           C
ATOM   2011  C   PRO A 266      32.702 -59.865  -1.570  1.00 58.32           C
ATOM   2012  O   PRO A 266      32.783 -59.051  -2.520  1.00 58.28           O
ATOM   2013  CB  PRO A 266      30.492 -61.031  -1.879  1.00 58.02           C
ATOM   2014  CG  PRO A 266      29.586 -60.037  -2.556  1.00 58.06           C
ATOM   2015  CD  PRO A 266      29.313 -58.977  -1.525  1.00 57.67           C
ATOM      0  HA  PRO A 266      31.574 -60.638  -0.085  1.00 58.00           H   new
ATOM      0  HB2 PRO A 266      31.044 -61.500  -2.524  1.00 58.02           H   new
ATOM      0  HB3 PRO A 266      29.982 -61.703  -1.401  1.00 58.02           H   new
ATOM      0  HG2 PRO A 266      30.008 -59.659  -3.343  1.00 58.06           H   new
ATOM      0  HG3 PRO A 266      28.763 -60.458  -2.851  1.00 58.06           H   new
ATOM      0  HD2 PRO A 266      29.179 -58.108  -1.934  1.00 57.67           H   new
ATOM      0  HD3 PRO A 266      28.514 -59.176  -1.012  1.00 57.67           H   new
ATOM   2016  N   GLU A 267      33.740 -60.546  -1.091  1.00 58.45           N
ATOM   2017  CA  GLU A 267      35.127 -60.252  -1.498  1.00 58.36           C
ATOM   2018  C   GLU A 267      35.339 -60.065  -3.008  1.00 57.75           C
ATOM   2019  O   GLU A 267      36.250 -59.351  -3.418  1.00 57.52           O
ATOM   2020  CB  GLU A 267      36.063 -61.346  -0.988  1.00 58.55           C
ATOM   2021  CG  GLU A 267      36.635 -61.012   0.372  1.00 59.96           C
ATOM   2022  CD  GLU A 267      37.305 -62.213   1.033  1.00 61.94           C
ATOM   2023  OE1 GLU A 267      37.424 -63.278   0.353  1.00 62.57           O
ATOM   2024  OE2 GLU A 267      37.687 -62.083   2.233  1.00 62.22           O
ATOM      0  H   GLU A 267      33.668 -61.189  -0.524  1.00 58.45           H   new
ATOM      0  HA  GLU A 267      35.332 -59.394  -1.095  1.00 58.36           H   new
ATOM      0  HB2 GLU A 267      35.581 -62.186  -0.938  1.00 58.55           H   new
ATOM      0  HB3 GLU A 267      36.787 -61.472  -1.621  1.00 58.55           H   new
ATOM      0  HG2 GLU A 267      37.281 -60.294   0.281  1.00 59.96           H   new
ATOM      0  HG3 GLU A 267      35.926 -60.684   0.947  1.00 59.96           H   new
ATOM   2025  N   ASN A 268      34.513 -60.728  -3.815  1.00 57.11           N
ATOM   2026  CA  ASN A 268      34.667 -60.706  -5.260  1.00 56.51           C
ATOM   2027  C   ASN A 268      33.985 -59.489  -5.872  1.00 56.08           C
ATOM   2028  O   ASN A 268      34.051 -59.277  -7.105  1.00 55.77           O
ATOM   2029  CB  ASN A 268      34.082 -61.981  -5.897  1.00 56.81           C
ATOM   2030  CG  ASN A 268      32.538 -61.917  -6.060  1.00 57.29           C
ATOM   2031  OD1 ASN A 268      31.779 -61.934  -5.078  1.00 57.89           O
ATOM   2032  ND2 ASN A 268      32.083 -61.851  -7.309  1.00 58.43           N
ATOM      0  H   ASN A 268      33.850 -61.201  -3.537  1.00 57.11           H   new
ATOM      0  HA  ASN A 268      35.619 -60.661  -5.443  1.00 56.51           H   new
ATOM      0  HB2 ASN A 268      34.490 -62.120  -6.766  1.00 56.81           H   new
ATOM      0  HB3 ASN A 268      34.314 -62.747  -5.349  1.00 56.81           H   new
ATOM      0 HD21 ASN A 268      31.236 -61.818  -7.457  1.00 58.43           H   new
ATOM      0 HD22 ASN A 268      32.636 -61.841  -7.968  1.00 58.43           H   new
ATOM   2033  N   LEU A 269      33.316 -58.694  -5.031  1.00 55.05           N
ATOM   2034  CA  LEU A 269      32.642 -57.501  -5.550  1.00 54.44           C
ATOM   2035  C   LEU A 269      33.323 -56.261  -5.028  1.00 53.54           C
ATOM   2036  O   LEU A 269      32.964 -55.126  -5.411  1.00 53.80           O
ATOM   2037  CB  LEU A 269      31.147 -57.484  -5.191  1.00 54.66           C
ATOM   2038  CG  LEU A 269      30.196 -58.259  -6.138  1.00 55.67           C
ATOM   2039  CD1 LEU A 269      28.713 -57.942  -5.781  1.00 55.83           C
ATOM   2040  CD2 LEU A 269      30.464 -57.954  -7.637  1.00 54.31           C
ATOM      0  H   LEU A 269      33.241 -58.822  -4.184  1.00 55.05           H   new
ATOM      0  HA  LEU A 269      32.705 -57.521  -6.518  1.00 54.44           H   new
ATOM      0  HB2 LEU A 269      31.046 -57.847  -4.297  1.00 54.66           H   new
ATOM      0  HB3 LEU A 269      30.854 -56.560  -5.157  1.00 54.66           H   new
ATOM      0  HG  LEU A 269      30.370 -59.204  -6.007  1.00 55.67           H   new
ATOM      0 HD11 LEU A 269      28.125 -58.431  -6.378  1.00 55.83           H   new
ATOM      0 HD12 LEU A 269      28.537 -58.208  -4.865  1.00 55.83           H   new
ATOM      0 HD13 LEU A 269      28.553 -56.990  -5.878  1.00 55.83           H   new
ATOM      0 HD21 LEU A 269      29.846 -58.461  -8.186  1.00 54.31           H   new
ATOM      0 HD22 LEU A 269      30.340 -57.006  -7.802  1.00 54.31           H   new
ATOM      0 HD23 LEU A 269      31.374 -58.204  -7.861  1.00 54.31           H   new
ATOM   2041  N   GLN A 270      34.309 -56.479  -4.165  1.00 52.11           N
ATOM   2042  CA  GLN A 270      35.096 -55.383  -3.629  1.00 51.10           C
ATOM   2043  C   GLN A 270      36.175 -55.024  -4.622  1.00 50.06           C
ATOM   2044  O   GLN A 270      37.288 -55.545  -4.564  1.00 49.86           O
ATOM   2045  CB  GLN A 270      35.721 -55.758  -2.295  1.00 51.27           C
ATOM   2046  CG  GLN A 270      34.692 -56.073  -1.217  1.00 51.92           C
ATOM   2047  CD  GLN A 270      35.333 -56.473   0.069  1.00 51.89           C
ATOM   2048  OE1 GLN A 270      36.270 -55.826   0.518  1.00 52.31           O
ATOM   2049  NE2 GLN A 270      34.857 -57.558   0.661  1.00 53.32           N
ATOM      0  H   GLN A 270      34.537 -57.257  -3.878  1.00 52.11           H   new
ATOM      0  HA  GLN A 270      34.514 -54.621  -3.480  1.00 51.10           H   new
ATOM      0  HB2 GLN A 270      36.296 -56.529  -2.420  1.00 51.27           H   new
ATOM      0  HB3 GLN A 270      36.285 -55.029  -1.992  1.00 51.27           H   new
ATOM      0  HG2 GLN A 270      34.131 -55.295  -1.070  1.00 51.92           H   new
ATOM      0  HG3 GLN A 270      34.112 -56.787  -1.524  1.00 51.92           H   new
ATOM      0 HE21 GLN A 270      34.196 -57.984   0.312  1.00 53.32           H   new
ATOM      0 HE22 GLN A 270      35.208 -57.837   1.395  1.00 53.32           H   new
ATOM   2050  N   PHE A 271      35.829 -54.127  -5.535  1.00 48.88           N
ATOM   2051  CA  PHE A 271      36.765 -53.629  -6.525  1.00 48.35           C
ATOM   2052  C   PHE A 271      37.742 -52.629  -5.937  1.00 46.95           C
ATOM   2053  O   PHE A 271      37.367 -51.767  -5.161  1.00 46.47           O
ATOM   2054  CB  PHE A 271      36.010 -52.955  -7.661  1.00 48.86           C
ATOM   2055  CG  PHE A 271      35.192 -53.898  -8.472  1.00 50.78           C
ATOM   2056  CD1 PHE A 271      33.818 -53.853  -8.437  1.00 52.46           C
ATOM   2057  CD2 PHE A 271      35.807 -54.857  -9.254  1.00 53.18           C
ATOM   2058  CE1 PHE A 271      33.076 -54.730  -9.200  1.00 53.23           C
ATOM   2059  CE2 PHE A 271      35.071 -55.731 -10.027  1.00 53.56           C
ATOM   2060  CZ  PHE A 271      33.707 -55.669  -9.999  1.00 53.43           C
ATOM      0  H   PHE A 271      35.040 -53.790  -5.596  1.00 48.88           H   new
ATOM      0  HA  PHE A 271      37.266 -54.393  -6.851  1.00 48.35           H   new
ATOM      0  HB2 PHE A 271      35.431 -52.270  -7.293  1.00 48.86           H   new
ATOM      0  HB3 PHE A 271      36.645 -52.508  -8.241  1.00 48.86           H   new
ATOM      0  HD1 PHE A 271      33.388 -53.229  -7.897  1.00 52.46           H   new
ATOM      0  HD2 PHE A 271      36.735 -54.914  -9.259  1.00 53.18           H   new
ATOM      0  HE1 PHE A 271      32.147 -54.691  -9.178  1.00 53.23           H   new
ATOM      0  HE2 PHE A 271      35.501 -56.358 -10.563  1.00 53.56           H   new
ATOM      0  HZ  PHE A 271      33.203 -56.256 -10.515  1.00 53.43           H   new
ATOM   2061  N   ALA A 272      38.994 -52.749  -6.342  1.00 45.44           N
ATOM   2062  CA  ALA A 272      40.021 -51.875  -5.869  1.00 44.75           C
ATOM   2063  C   ALA A 272      40.334 -50.867  -6.959  1.00 44.25           C
ATOM   2064  O   ALA A 272      40.599 -51.235  -8.111  1.00 44.30           O
ATOM   2065  CB  ALA A 272      41.261 -52.685  -5.486  1.00 44.53           C
ATOM      0  H   ALA A 272      39.263 -53.345  -6.901  1.00 45.44           H   new
ATOM      0  HA  ALA A 272      39.725 -51.402  -5.076  1.00 44.75           H   new
ATOM      0  HB1 ALA A 272      41.953 -52.086  -5.166  1.00 44.53           H   new
ATOM      0  HB2 ALA A 272      41.032 -53.316  -4.786  1.00 44.53           H   new
ATOM      0  HB3 ALA A 272      41.585 -53.167  -6.263  1.00 44.53           H   new
ATOM   2066  N   VAL A 273      40.285 -49.594  -6.598  1.00 43.50           N
ATOM   2067  CA  VAL A 273      40.639 -48.525  -7.525  1.00 43.23           C
ATOM   2068  C   VAL A 273      41.387 -47.419  -6.795  1.00 43.03           C
ATOM   2069  O   VAL A 273      41.541 -47.461  -5.576  1.00 42.90           O
ATOM   2070  CB  VAL A 273      39.401 -47.913  -8.185  1.00 43.21           C
ATOM   2071  CG1 VAL A 273      38.708 -48.930  -9.088  1.00 42.92           C
ATOM   2072  CG2 VAL A 273      38.443 -47.409  -7.135  1.00 42.84           C
ATOM      0  H   VAL A 273      40.048 -49.324  -5.817  1.00 43.50           H   new
ATOM      0  HA  VAL A 273      41.200 -48.920  -8.211  1.00 43.23           H   new
ATOM      0  HB  VAL A 273      39.687 -47.165  -8.732  1.00 43.21           H   new
ATOM      0 HG11 VAL A 273      37.928 -48.523  -9.495  1.00 42.92           H   new
ATOM      0 HG12 VAL A 273      39.322 -49.218  -9.782  1.00 42.92           H   new
ATOM      0 HG13 VAL A 273      38.434 -49.697  -8.561  1.00 42.92           H   new
ATOM      0 HG21 VAL A 273      37.664 -47.024  -7.566  1.00 42.84           H   new
ATOM      0 HG22 VAL A 273      38.167 -48.146  -6.568  1.00 42.84           H   new
ATOM      0 HG23 VAL A 273      38.881 -46.732  -6.595  1.00 42.84           H   new
ATOM   2073  N   GLY A 274      41.823 -46.412  -7.538  1.00 42.72           N
ATOM   2074  CA  GLY A 274      42.641 -45.331  -6.960  1.00 42.48           C
ATOM   2075  C   GLY A 274      42.038 -44.686  -5.734  1.00 42.19           C
ATOM   2076  O   GLY A 274      42.731 -44.414  -4.766  1.00 41.84           O
ATOM      0  H   GLY A 274      41.662 -46.328  -8.378  1.00 42.72           H   new
ATOM      0  HA2 GLY A 274      43.513 -45.687  -6.730  1.00 42.48           H   new
ATOM      0  HA3 GLY A 274      42.782 -44.649  -7.635  1.00 42.48           H   new
ATOM   2077  N   GLN A 275      40.723 -44.477  -5.790  1.00 42.41           N
ATOM   2078  CA  GLN A 275      39.967 -43.711  -4.787  1.00 42.43           C
ATOM   2079  C   GLN A 275      39.123 -44.650  -3.956  1.00 42.94           C
ATOM   2080  O   GLN A 275      38.232 -45.329  -4.459  1.00 42.39           O
ATOM   2081  CB  GLN A 275      39.045 -42.683  -5.467  1.00 42.30           C
ATOM   2082  CG  GLN A 275      39.174 -41.275  -4.937  1.00 41.50           C
ATOM   2083  CD  GLN A 275      38.394 -41.038  -3.658  1.00 40.92           C
ATOM   2084  OE1 GLN A 275      38.021 -41.979  -2.964  1.00 40.11           O
ATOM   2085  NE2 GLN A 275      38.139 -39.772  -3.350  1.00 38.30           N
ATOM      0  H   GLN A 275      40.231 -44.782  -6.426  1.00 42.41           H   new
ATOM      0  HA  GLN A 275      40.601 -43.244  -4.221  1.00 42.43           H   new
ATOM      0  HB2 GLN A 275      39.234 -42.676  -6.418  1.00 42.30           H   new
ATOM      0  HB3 GLN A 275      38.125 -42.972  -5.362  1.00 42.30           H   new
ATOM      0  HG2 GLN A 275      40.111 -41.082  -4.777  1.00 41.50           H   new
ATOM      0  HG3 GLN A 275      38.868 -40.652  -5.615  1.00 41.50           H   new
ATOM      0 HE21 GLN A 275      38.418 -39.140  -3.863  1.00 38.30           H   new
ATOM      0 HE22 GLN A 275      37.695 -39.584  -2.638  1.00 38.30           H   new
ATOM   2086  N   GLU A 276      39.391 -44.643  -2.661  1.00 43.85           N
ATOM   2087  CA  GLU A 276      38.846 -45.638  -1.753  1.00 44.57           C
ATOM   2088  C   GLU A 276      37.321 -45.629  -1.690  1.00 44.31           C
ATOM   2089  O   GLU A 276      36.708 -46.609  -1.271  1.00 44.29           O
ATOM   2090  CB  GLU A 276      39.446 -45.451  -0.362  1.00 45.15           C
ATOM   2091  CG  GLU A 276      39.257 -44.078   0.228  1.00 48.09           C
ATOM   2092  CD  GLU A 276      39.808 -43.986   1.635  1.00 52.08           C
ATOM   2093  OE1 GLU A 276      40.785 -44.711   1.924  1.00 55.34           O
ATOM   2094  OE2 GLU A 276      39.273 -43.179   2.440  1.00 54.27           O
ATOM      0  H   GLU A 276      39.896 -44.059  -2.282  1.00 43.85           H   new
ATOM      0  HA  GLU A 276      39.093 -46.508  -2.104  1.00 44.57           H   new
ATOM      0  HB2 GLU A 276      39.051 -46.104   0.237  1.00 45.15           H   new
ATOM      0  HB3 GLU A 276      40.396 -45.643  -0.405  1.00 45.15           H   new
ATOM      0  HG2 GLU A 276      39.697 -43.422  -0.335  1.00 48.09           H   new
ATOM      0  HG3 GLU A 276      38.312 -43.857   0.236  1.00 48.09           H   new
ATOM   2095  N   VAL A 277      36.701 -44.562  -2.171  1.00 44.12           N
ATOM   2096  CA  VAL A 277      35.272 -44.381  -1.950  1.00 44.11           C
ATOM   2097  C   VAL A 277      34.450 -44.741  -3.177  1.00 43.97           C
ATOM   2098  O   VAL A 277      33.217 -44.741  -3.141  1.00 43.98           O
ATOM   2099  CB  VAL A 277      34.971 -42.919  -1.505  1.00 44.32           C
ATOM   2100  CG1 VAL A 277      34.729 -41.992  -2.722  1.00 43.21           C
ATOM   2101  CG2 VAL A 277      33.807 -42.899  -0.533  1.00 44.79           C
ATOM      0  H   VAL A 277      37.082 -43.937  -2.623  1.00 44.12           H   new
ATOM      0  HA  VAL A 277      35.012 -44.990  -1.241  1.00 44.11           H   new
ATOM      0  HB  VAL A 277      35.751 -42.570  -1.045  1.00 44.32           H   new
ATOM      0 HG11 VAL A 277      34.545 -41.092  -2.412  1.00 43.21           H   new
ATOM      0 HG12 VAL A 277      35.519 -41.984  -3.285  1.00 43.21           H   new
ATOM      0 HG13 VAL A 277      33.972 -42.319  -3.232  1.00 43.21           H   new
ATOM      0 HG21 VAL A 277      33.627 -41.985  -0.262  1.00 44.79           H   new
ATOM      0 HG22 VAL A 277      33.020 -43.269  -0.963  1.00 44.79           H   new
ATOM      0 HG23 VAL A 277      34.028 -43.430   0.248  1.00 44.79           H   new
ATOM   2102  N   PHE A 278      35.136 -45.053  -4.270  1.00 43.97           N
ATOM   2103  CA  PHE A 278      34.465 -45.195  -5.562  1.00 43.94           C
ATOM   2104  C   PHE A 278      33.606 -46.441  -5.659  1.00 44.31           C
ATOM   2105  O   PHE A 278      32.818 -46.557  -6.595  1.00 44.28           O
ATOM   2106  CB  PHE A 278      35.489 -45.150  -6.710  1.00 43.76           C
ATOM   2107  CG  PHE A 278      35.935 -43.763  -7.051  1.00 42.80           C
ATOM   2108  CD1 PHE A 278      35.569 -42.701  -6.253  1.00 42.48           C
ATOM   2109  CD2 PHE A 278      36.733 -43.522  -8.147  1.00 42.00           C
ATOM   2110  CE1 PHE A 278      35.977 -41.404  -6.571  1.00 42.63           C
ATOM   2111  CE2 PHE A 278      37.146 -42.234  -8.469  1.00 41.82           C
ATOM   2112  CZ  PHE A 278      36.768 -41.180  -7.685  1.00 42.16           C
ATOM      0  H   PHE A 278      35.985 -45.186  -4.288  1.00 43.97           H   new
ATOM      0  HA  PHE A 278      33.860 -44.441  -5.642  1.00 43.94           H   new
ATOM      0  HB2 PHE A 278      36.263 -45.681  -6.466  1.00 43.76           H   new
ATOM      0  HB3 PHE A 278      35.100 -45.561  -7.498  1.00 43.76           H   new
ATOM      0  HD1 PHE A 278      35.047 -42.849  -5.498  1.00 42.48           H   new
ATOM      0  HD2 PHE A 278      37.001 -44.234  -8.682  1.00 42.00           H   new
ATOM      0  HE1 PHE A 278      35.717 -40.690  -6.034  1.00 42.63           H   new
ATOM      0  HE2 PHE A 278      37.679 -42.090  -9.217  1.00 41.82           H   new
ATOM      0  HZ  PHE A 278      37.041 -40.317  -7.899  1.00 42.16           H   new
ATOM   2113  N   GLY A 279      33.766 -47.370  -4.716  1.00 45.10           N
ATOM   2114  CA  GLY A 279      33.045 -48.633  -4.763  1.00 45.62           C
ATOM   2115  C   GLY A 279      31.623 -48.393  -4.300  1.00 46.27           C
ATOM   2116  O   GLY A 279      30.754 -49.248  -4.368  1.00 46.54           O
ATOM      0  H   GLY A 279      34.290 -47.284  -4.040  1.00 45.10           H   new
ATOM      0  HA2 GLY A 279      33.050 -48.990  -5.665  1.00 45.62           H   new
ATOM      0  HA3 GLY A 279      33.478 -49.290  -4.195  1.00 45.62           H   new
ATOM   2117  N   LEU A 280      31.396 -47.186  -3.831  1.00 47.03           N
ATOM   2118  CA  LEU A 280      30.159 -46.849  -3.142  1.00 47.52           C
ATOM   2119  C   LEU A 280      29.021 -46.485  -4.114  1.00 46.97           C
ATOM   2120  O   LEU A 280      27.839 -46.536  -3.770  1.00 47.32           O
ATOM   2121  CB  LEU A 280      30.452 -45.700  -2.184  1.00 48.16           C
ATOM   2122  CG  LEU A 280      30.646 -45.959  -0.664  1.00 50.31           C
ATOM   2123  CD1 LEU A 280      29.575 -45.209   0.137  1.00 52.82           C
ATOM   2124  CD2 LEU A 280      30.696 -47.447  -0.265  1.00 50.23           C
ATOM      0  H   LEU A 280      31.952 -46.533  -3.900  1.00 47.03           H   new
ATOM      0  HA  LEU A 280      29.848 -47.627  -2.654  1.00 47.52           H   new
ATOM      0  HB2 LEU A 280      31.256 -45.261  -2.503  1.00 48.16           H   new
ATOM      0  HB3 LEU A 280      29.727 -45.062  -2.274  1.00 48.16           H   new
ATOM      0  HG  LEU A 280      31.526 -45.615  -0.445  1.00 50.31           H   new
ATOM      0 HD11 LEU A 280      29.703 -45.376   1.084  1.00 52.82           H   new
ATOM      0 HD12 LEU A 280      29.648 -44.257  -0.036  1.00 52.82           H   new
ATOM      0 HD13 LEU A 280      28.695 -45.519  -0.129  1.00 52.82           H   new
ATOM      0 HD21 LEU A 280      30.819 -47.521   0.694  1.00 50.23           H   new
ATOM      0 HD22 LEU A 280      29.865 -47.878  -0.519  1.00 50.23           H   new
ATOM      0 HD23 LEU A 280      31.436 -47.879  -0.719  1.00 50.23           H   new
ATOM   2125  N   VAL A 281      29.377 -46.108  -5.333  1.00 45.92           N
ATOM   2126  CA  VAL A 281      28.379 -45.773  -6.337  1.00 44.84           C
ATOM   2127  C   VAL A 281      28.777 -46.387  -7.670  1.00 43.85           C
ATOM   2128  O   VAL A 281      29.887 -46.187  -8.115  1.00 43.33           O
ATOM   2129  CB  VAL A 281      28.261 -44.270  -6.481  1.00 44.90           C
ATOM   2130  CG1 VAL A 281      26.971 -43.914  -7.173  1.00 44.52           C
ATOM   2131  CG2 VAL A 281      28.327 -43.618  -5.093  1.00 44.88           C
ATOM      0  H   VAL A 281      30.192 -46.039  -5.600  1.00 45.92           H   new
ATOM      0  HA  VAL A 281      27.520 -46.127  -6.059  1.00 44.84           H   new
ATOM      0  HB  VAL A 281      28.996 -43.939  -7.021  1.00 44.90           H   new
ATOM      0 HG11 VAL A 281      26.906 -42.950  -7.260  1.00 44.52           H   new
ATOM      0 HG12 VAL A 281      26.953 -44.320  -8.054  1.00 44.52           H   new
ATOM      0 HG13 VAL A 281      26.222 -44.243  -6.651  1.00 44.52           H   new
ATOM      0 HG21 VAL A 281      28.252 -42.655  -5.184  1.00 44.88           H   new
ATOM      0 HG22 VAL A 281      27.598 -43.949  -4.545  1.00 44.88           H   new
ATOM      0 HG23 VAL A 281      29.173 -43.837  -4.672  1.00 44.88           H   new
ATOM   2132  N   PRO A 282      27.888 -47.187  -8.271  1.00 42.97           N
ATOM   2133  CA  PRO A 282      28.149 -47.846  -9.537  1.00 42.61           C
ATOM   2134  C   PRO A 282      28.462 -46.885 -10.677  1.00 42.10           C
ATOM   2135  O   PRO A 282      29.105 -47.271 -11.641  1.00 41.47           O
ATOM   2136  CB  PRO A 282      26.843 -48.589  -9.801  1.00 42.63           C
ATOM   2137  CG  PRO A 282      26.352 -48.932  -8.476  1.00 42.65           C
ATOM   2138  CD  PRO A 282      26.709 -47.766  -7.606  1.00 43.03           C
ATOM      0  HA  PRO A 282      28.935 -48.412  -9.491  1.00 42.61           H   new
ATOM      0  HB2 PRO A 282      26.210 -48.032 -10.280  1.00 42.63           H   new
ATOM      0  HB3 PRO A 282      26.989 -49.382 -10.341  1.00 42.63           H   new
ATOM      0  HG2 PRO A 282      25.393 -49.080  -8.486  1.00 42.65           H   new
ATOM      0  HG3 PRO A 282      26.762 -49.749  -8.152  1.00 42.65           H   new
ATOM      0  HD2 PRO A 282      25.981 -47.127  -7.549  1.00 43.03           H   new
ATOM      0  HD3 PRO A 282      26.912 -48.046  -6.700  1.00 43.03           H   new
ATOM   2139  N   GLY A 283      28.007 -45.641 -10.560  1.00 41.97           N
ATOM   2140  CA  GLY A 283      28.352 -44.597 -11.530  1.00 41.43           C
ATOM   2141  C   GLY A 283      29.842 -44.296 -11.489  1.00 40.92           C
ATOM   2142  O   GLY A 283      30.472 -44.063 -12.511  1.00 40.80           O
ATOM      0  H   GLY A 283      27.494 -45.377  -9.923  1.00 41.97           H   new
ATOM      0  HA2 GLY A 283      28.099 -44.882 -12.422  1.00 41.43           H   new
ATOM      0  HA3 GLY A 283      27.849 -43.790 -11.337  1.00 41.43           H   new
ATOM   2143  N   LEU A 284      30.396 -44.302 -10.289  1.00 40.37           N
ATOM   2144  CA  LEU A 284      31.803 -44.048 -10.084  1.00 40.26           C
ATOM   2145  C   LEU A 284      32.598 -45.206 -10.607  1.00 40.08           C
ATOM   2146  O   LEU A 284      33.581 -45.031 -11.305  1.00 40.32           O
ATOM   2147  CB  LEU A 284      32.107 -43.861  -8.592  1.00 40.45           C
ATOM   2148  CG  LEU A 284      32.150 -42.442  -7.994  1.00 40.69           C
ATOM   2149  CD1 LEU A 284      31.250 -41.495  -8.735  1.00 40.00           C
ATOM   2150  CD2 LEU A 284      31.825 -42.455  -6.517  1.00 40.44           C
ATOM      0  H   LEU A 284      29.959 -44.456  -9.565  1.00 40.37           H   new
ATOM      0  HA  LEU A 284      32.044 -43.236 -10.557  1.00 40.26           H   new
ATOM      0  HB2 LEU A 284      31.443 -44.365  -8.096  1.00 40.45           H   new
ATOM      0  HB3 LEU A 284      32.966 -44.275  -8.417  1.00 40.45           H   new
ATOM      0  HG  LEU A 284      33.059 -42.119  -8.097  1.00 40.69           H   new
ATOM      0 HD11 LEU A 284      31.303 -40.615  -8.331  1.00 40.00           H   new
ATOM      0 HD12 LEU A 284      31.529 -41.442  -9.663  1.00 40.00           H   new
ATOM      0 HD13 LEU A 284      30.336 -41.816  -8.691  1.00 40.00           H   new
ATOM      0 HD21 LEU A 284      31.860 -41.550  -6.170  1.00 40.44           H   new
ATOM      0 HD22 LEU A 284      30.935 -42.818  -6.384  1.00 40.44           H   new
ATOM      0 HD23 LEU A 284      32.471 -43.006  -6.048  1.00 40.44           H   new
ATOM   2151  N   MET A 285      32.172 -46.410 -10.262  1.00 40.22           N
ATOM   2152  CA  MET A 285      32.887 -47.618 -10.668  1.00 40.19           C
ATOM   2153  C   MET A 285      32.864 -47.747 -12.202  1.00 39.67           C
ATOM   2154  O   MET A 285      33.795 -48.263 -12.828  1.00 39.53           O
ATOM   2155  CB  MET A 285      32.264 -48.858 -10.004  1.00 40.43           C
ATOM   2156  CG  MET A 285      33.207 -50.026  -9.971  1.00 41.41           C
ATOM   2157  SD  MET A 285      34.710 -49.588  -9.087  1.00 43.47           S
ATOM   2158  CE  MET A 285      34.048 -49.097  -7.514  1.00 40.30           C
ATOM      0  H   MET A 285      31.467 -46.554  -9.790  1.00 40.22           H   new
ATOM      0  HA  MET A 285      33.810 -47.554 -10.377  1.00 40.19           H   new
ATOM      0  HB2 MET A 285      31.996 -48.636  -9.098  1.00 40.43           H   new
ATOM      0  HB3 MET A 285      31.459 -49.109 -10.484  1.00 40.43           H   new
ATOM      0  HG2 MET A 285      32.780 -50.783  -9.540  1.00 41.41           H   new
ATOM      0  HG3 MET A 285      33.424 -50.300 -10.876  1.00 41.41           H   new
ATOM      0  HE1 MET A 285      34.773 -48.982  -6.879  1.00 40.30           H   new
ATOM      0  HE2 MET A 285      33.568 -48.260  -7.612  1.00 40.30           H   new
ATOM      0  HE3 MET A 285      33.441 -49.781  -7.190  1.00 40.30           H   new
ATOM   2159  N   MET A 286      31.798 -47.255 -12.810  1.00 39.25           N
ATOM   2160  CA  MET A 286      31.711 -47.233 -14.258  1.00 39.09           C
ATOM   2161  C   MET A 286      32.894 -46.461 -14.835  1.00 38.65           C
ATOM   2162  O   MET A 286      33.655 -47.002 -15.642  1.00 38.67           O
ATOM   2163  CB  MET A 286      30.386 -46.621 -14.712  1.00 39.09           C
ATOM   2164  CG  MET A 286      30.224 -46.595 -16.227  1.00 39.89           C
ATOM   2165  SD  MET A 286      29.028 -45.388 -16.759  1.00 40.63           S
ATOM   2166  CE  MET A 286      29.637 -45.073 -18.386  1.00 46.55           C
ATOM      0  H   MET A 286      31.114 -46.929 -12.403  1.00 39.25           H   new
ATOM      0  HA  MET A 286      31.743 -48.144 -14.588  1.00 39.09           H   new
ATOM      0  HB2 MET A 286      29.654 -47.125 -14.323  1.00 39.09           H   new
ATOM      0  HB3 MET A 286      30.321 -45.716 -14.370  1.00 39.09           H   new
ATOM      0  HG2 MET A 286      31.081 -46.401 -16.638  1.00 39.89           H   new
ATOM      0  HG3 MET A 286      29.953 -47.474 -16.536  1.00 39.89           H   new
ATOM      0  HE1 MET A 286      28.892 -45.001 -19.002  1.00 46.55           H   new
ATOM      0  HE2 MET A 286      30.140 -44.244 -18.389  1.00 46.55           H   new
ATOM      0  HE3 MET A 286      30.215 -45.802 -18.662  1.00 46.55           H   new
ATOM   2167  N   TYR A 287      33.059 -45.205 -14.412  1.00 37.97           N
ATOM   2168  CA  TYR A 287      34.162 -44.375 -14.905  1.00 37.43           C
ATOM   2169  C   TYR A 287      35.502 -44.910 -14.442  1.00 36.95           C
ATOM   2170  O   TYR A 287      36.474 -44.870 -15.169  1.00 36.89           O
ATOM   2171  CB  TYR A 287      34.013 -42.909 -14.468  1.00 37.61           C
ATOM   2172  CG  TYR A 287      33.130 -42.101 -15.404  1.00 37.45           C
ATOM   2173  CD1 TYR A 287      33.525 -41.837 -16.702  1.00 37.01           C
ATOM   2174  CD2 TYR A 287      31.901 -41.631 -14.993  1.00 36.63           C
ATOM   2175  CE1 TYR A 287      32.725 -41.109 -17.552  1.00 37.41           C
ATOM   2176  CE2 TYR A 287      31.100 -40.921 -15.831  1.00 36.53           C
ATOM   2177  CZ  TYR A 287      31.507 -40.643 -17.103  1.00 37.18           C
ATOM   2178  OH  TYR A 287      30.674 -39.913 -17.932  1.00 37.48           O
ATOM      0  H   TYR A 287      32.545 -44.816 -13.842  1.00 37.97           H   new
ATOM      0  HA  TYR A 287      34.126 -44.411 -15.874  1.00 37.43           H   new
ATOM      0  HB2 TYR A 287      33.640 -42.879 -13.573  1.00 37.61           H   new
ATOM      0  HB3 TYR A 287      34.891 -42.498 -14.424  1.00 37.61           H   new
ATOM      0  HD1 TYR A 287      34.344 -42.156 -17.005  1.00 37.01           H   new
ATOM      0  HD2 TYR A 287      31.614 -41.803 -14.125  1.00 36.63           H   new
ATOM      0  HE1 TYR A 287      33.003 -40.933 -18.422  1.00 37.41           H   new
ATOM      0  HE2 TYR A 287      30.270 -40.623 -15.536  1.00 36.53           H   new
ATOM      0  HH  TYR A 287      29.958 -39.740 -17.528  1.00 37.48           H   new
ATOM   2179  N   ALA A 288      35.556 -45.418 -13.227  1.00 36.65           N
ATOM   2180  CA  ALA A 288      36.801 -46.003 -12.730  1.00 36.73           C
ATOM   2181  C   ALA A 288      37.259 -47.138 -13.668  1.00 36.53           C
ATOM   2182  O   ALA A 288      38.452 -47.301 -13.931  1.00 36.11           O
ATOM   2183  CB  ALA A 288      36.624 -46.501 -11.284  1.00 36.45           C
ATOM      0  H   ALA A 288      34.897 -45.438 -12.675  1.00 36.65           H   new
ATOM      0  HA  ALA A 288      37.492 -45.322 -12.721  1.00 36.73           H   new
ATOM      0  HB1 ALA A 288      37.457 -46.886 -10.970  1.00 36.45           H   new
ATOM      0  HB2 ALA A 288      36.376 -45.757 -10.713  1.00 36.45           H   new
ATOM      0  HB3 ALA A 288      35.927 -47.175 -11.257  1.00 36.45           H   new
ATOM   2184  N   THR A 289      36.295 -47.895 -14.183  1.00 36.50           N
ATOM   2185  CA  THR A 289      36.583 -49.003 -15.103  1.00 36.89           C
ATOM   2186  C   THR A 289      36.964 -48.477 -16.495  1.00 36.92           C
ATOM   2187  O   THR A 289      37.913 -48.944 -17.135  1.00 36.59           O
ATOM   2188  CB  THR A 289      35.366 -49.989 -15.216  1.00 36.87           C
ATOM   2189  OG1 THR A 289      35.118 -50.612 -13.942  1.00 35.03           O
ATOM   2190  CG2 THR A 289      35.628 -51.027 -16.245  1.00 36.36           C
ATOM      0  H   THR A 289      35.459 -47.785 -14.013  1.00 36.50           H   new
ATOM      0  HA  THR A 289      37.336 -49.492 -14.736  1.00 36.89           H   new
ATOM      0  HB  THR A 289      34.583 -49.482 -15.481  1.00 36.87           H   new
ATOM      0  HG1 THR A 289      34.720 -50.071 -13.438  1.00 35.03           H   new
ATOM      0 HG21 THR A 289      34.867 -51.626 -16.301  1.00 36.36           H   new
ATOM      0 HG22 THR A 289      35.768 -50.602 -17.105  1.00 36.36           H   new
ATOM      0 HG23 THR A 289      36.420 -51.532 -16.001  1.00 36.36           H   new
ATOM   2191  N   ILE A 290      36.238 -47.475 -16.955  1.00 37.25           N
ATOM   2192  CA  ILE A 290      36.570 -46.877 -18.247  1.00 37.60           C
ATOM   2193  C   ILE A 290      38.014 -46.316 -18.267  1.00 38.02           C
ATOM   2194  O   ILE A 290      38.757 -46.492 -19.231  1.00 38.51           O
ATOM   2195  CB  ILE A 290      35.578 -45.777 -18.646  1.00 37.37           C
ATOM   2196  CG1 ILE A 290      34.191 -46.382 -18.915  1.00 37.00           C
ATOM   2197  CG2 ILE A 290      36.091 -45.048 -19.882  1.00 36.19           C
ATOM   2198  CD1 ILE A 290      33.104 -45.336 -19.256  1.00 36.51           C
ATOM      0  H   ILE A 290      35.563 -47.128 -16.551  1.00 37.25           H   new
ATOM      0  HA  ILE A 290      36.508 -47.592 -18.899  1.00 37.60           H   new
ATOM      0  HB  ILE A 290      35.497 -45.142 -17.917  1.00 37.37           H   new
ATOM      0 HG12 ILE A 290      34.260 -47.013 -19.648  1.00 37.00           H   new
ATOM      0 HG13 ILE A 290      33.910 -46.884 -18.134  1.00 37.00           H   new
ATOM      0 HG21 ILE A 290      35.462 -44.353 -20.132  1.00 36.19           H   new
ATOM      0 HG22 ILE A 290      36.953 -44.649 -19.688  1.00 36.19           H   new
ATOM      0 HG23 ILE A 290      36.184 -45.678 -20.614  1.00 36.19           H   new
ATOM      0 HD11 ILE A 290      32.259 -45.786 -19.413  1.00 36.51           H   new
ATOM      0 HD12 ILE A 290      33.007 -44.717 -18.516  1.00 36.51           H   new
ATOM      0 HD13 ILE A 290      33.363 -44.848 -20.053  1.00 36.51           H   new
ATOM   2199  N   TRP A 291      38.419 -45.641 -17.205  1.00 38.07           N
ATOM   2200  CA  TRP A 291      39.736 -45.013 -17.193  1.00 38.26           C
ATOM   2201  C   TRP A 291      40.826 -46.052 -16.966  1.00 38.15           C
ATOM   2202  O   TRP A 291      41.918 -45.946 -17.496  1.00 37.70           O
ATOM   2203  CB  TRP A 291      39.824 -43.905 -16.132  1.00 38.40           C
ATOM   2204  CG  TRP A 291      39.222 -42.571 -16.535  1.00 38.37           C
ATOM   2205  CD1 TRP A 291      38.076 -41.998 -16.033  1.00 38.29           C
ATOM   2206  CD2 TRP A 291      39.757 -41.624 -17.470  1.00 38.61           C
ATOM   2207  NE1 TRP A 291      37.858 -40.783 -16.622  1.00 37.92           N
ATOM   2208  CE2 TRP A 291      38.874 -40.524 -17.502  1.00 38.02           C
ATOM   2209  CE3 TRP A 291      40.881 -41.611 -18.300  1.00 38.76           C
ATOM   2210  CZ2 TRP A 291      39.083 -39.422 -18.325  1.00 37.38           C
ATOM   2211  CZ3 TRP A 291      41.079 -40.517 -19.133  1.00 37.42           C
ATOM   2212  CH2 TRP A 291      40.186 -39.438 -19.136  1.00 36.70           C
ATOM      0  H   TRP A 291      37.957 -45.533 -16.488  1.00 38.07           H   new
ATOM      0  HA  TRP A 291      39.871 -44.604 -18.062  1.00 38.26           H   new
ATOM      0  HB2 TRP A 291      39.380 -44.213 -15.326  1.00 38.40           H   new
ATOM      0  HB3 TRP A 291      40.757 -43.767 -15.907  1.00 38.40           H   new
ATOM      0  HD1 TRP A 291      37.529 -42.382 -15.386  1.00 38.29           H   new
ATOM      0  HE1 TRP A 291      37.190 -40.265 -16.465  1.00 37.92           H   new
ATOM      0  HE3 TRP A 291      41.484 -42.319 -18.295  1.00 38.76           H   new
ATOM      0  HZ2 TRP A 291      38.495 -38.701 -18.324  1.00 37.38           H   new
ATOM      0  HZ3 TRP A 291      41.817 -40.501 -19.698  1.00 37.42           H   new
ATOM      0  HH2 TRP A 291      40.346 -38.717 -19.701  1.00 36.70           H   new
ATOM   2213  N   LEU A 292      40.540 -47.062 -16.165  1.00 38.75           N
ATOM   2214  CA  LEU A 292      41.475 -48.195 -16.058  1.00 39.13           C
ATOM   2215  C   LEU A 292      41.723 -48.804 -17.437  1.00 38.96           C
ATOM   2216  O   LEU A 292      42.855 -48.992 -17.838  1.00 38.95           O
ATOM   2217  CB  LEU A 292      40.982 -49.262 -15.072  1.00 39.19           C
ATOM   2218  CG  LEU A 292      41.973 -50.419 -14.835  1.00 39.57           C
ATOM   2219  CD1 LEU A 292      41.685 -51.184 -13.520  1.00 39.47           C
ATOM   2220  CD2 LEU A 292      41.947 -51.356 -16.021  1.00 39.31           C
ATOM      0  H   LEU A 292      39.831 -47.122 -15.681  1.00 38.75           H   new
ATOM      0  HA  LEU A 292      42.312 -47.852 -15.707  1.00 39.13           H   new
ATOM      0  HB2 LEU A 292      40.790 -48.836 -14.222  1.00 39.19           H   new
ATOM      0  HB3 LEU A 292      40.146 -49.629 -15.401  1.00 39.19           H   new
ATOM      0  HG  LEU A 292      42.860 -50.038 -14.742  1.00 39.57           H   new
ATOM      0 HD11 LEU A 292      42.331 -51.900 -13.414  1.00 39.47           H   new
ATOM      0 HD12 LEU A 292      41.753 -50.574 -12.769  1.00 39.47           H   new
ATOM      0 HD13 LEU A 292      40.791 -51.558 -13.552  1.00 39.47           H   new
ATOM      0 HD21 LEU A 292      42.570 -52.084 -15.872  1.00 39.31           H   new
ATOM      0 HD22 LEU A 292      41.052 -51.714 -16.131  1.00 39.31           H   new
ATOM      0 HD23 LEU A 292      42.202 -50.872 -16.822  1.00 39.31           H   new
ATOM   2221  N   ARG A 293      40.669 -49.074 -18.185  1.00 39.12           N
ATOM   2222  CA  ARG A 293      40.861 -49.616 -19.528  1.00 39.60           C
ATOM   2223  C   ARG A 293      41.707 -48.661 -20.368  1.00 39.37           C
ATOM   2224  O   ARG A 293      42.627 -49.073 -21.082  1.00 39.26           O
ATOM   2225  CB  ARG A 293      39.516 -49.901 -20.216  1.00 39.66           C
ATOM   2226  CG  ARG A 293      39.014 -51.291 -19.949  1.00 41.37           C
ATOM   2227  CD  ARG A 293      37.613 -51.302 -19.356  1.00 43.56           C
ATOM   2228  NE  ARG A 293      36.568 -51.501 -20.358  1.00 45.18           N
ATOM   2229  CZ  ARG A 293      35.663 -52.476 -20.322  1.00 44.95           C
ATOM   2230  NH1 ARG A 293      35.649 -53.350 -19.327  1.00 43.55           N
ATOM   2231  NH2 ARG A 293      34.755 -52.543 -21.280  1.00 46.66           N
ATOM      0  H   ARG A 293      39.851 -48.957 -17.947  1.00 39.12           H   new
ATOM      0  HA  ARG A 293      41.332 -50.460 -19.447  1.00 39.60           H   new
ATOM      0  HB2 ARG A 293      38.857 -49.258 -19.910  1.00 39.66           H   new
ATOM      0  HB3 ARG A 293      39.613 -49.774 -21.173  1.00 39.66           H   new
ATOM      0  HG2 ARG A 293      39.015 -51.796 -20.777  1.00 41.37           H   new
ATOM      0  HG3 ARG A 293      39.622 -51.740 -19.341  1.00 41.37           H   new
ATOM      0  HD2 ARG A 293      37.555 -52.006 -18.691  1.00 43.56           H   new
ATOM      0  HD3 ARG A 293      37.456 -50.463 -18.895  1.00 43.56           H   new
ATOM      0  HE  ARG A 293      36.536 -50.949 -21.017  1.00 45.18           H   new
ATOM      0 HH11 ARG A 293      36.229 -53.291 -18.695  1.00 43.55           H   new
ATOM      0 HH12 ARG A 293      35.060 -53.976 -19.313  1.00 43.55           H   new
ATOM      0 HH21 ARG A 293      34.755 -51.962 -21.914  1.00 46.66           H   new
ATOM      0 HH22 ARG A 293      34.164 -53.168 -21.269  1.00 46.66           H   new
ATOM   2232  N   GLU A 294      41.378 -47.377 -20.291  1.00 39.32           N
ATOM   2233  CA  GLU A 294      42.063 -46.374 -21.086  1.00 38.97           C
ATOM   2234  C   GLU A 294      43.558 -46.375 -20.780  1.00 39.07           C
ATOM   2235  O   GLU A 294      44.392 -46.292 -21.681  1.00 39.25           O
ATOM   2236  CB  GLU A 294      41.450 -44.996 -20.837  1.00 38.89           C
ATOM   2237  CG  GLU A 294      42.194 -43.845 -21.489  1.00 38.84           C
ATOM   2238  CD  GLU A 294      42.233 -43.932 -23.001  1.00 37.86           C
ATOM   2239  OE1 GLU A 294      43.047 -43.202 -23.607  1.00 35.51           O
ATOM   2240  OE2 GLU A 294      41.467 -44.736 -23.589  1.00 37.17           O
ATOM      0  H   GLU A 294      40.758 -47.067 -19.782  1.00 39.32           H   new
ATOM      0  HA  GLU A 294      41.953 -46.590 -22.025  1.00 38.97           H   new
ATOM      0  HB2 GLU A 294      40.536 -44.999 -21.160  1.00 38.89           H   new
ATOM      0  HB3 GLU A 294      41.412 -44.840 -19.880  1.00 38.89           H   new
ATOM      0  HG2 GLU A 294      41.774 -43.010 -21.231  1.00 38.84           H   new
ATOM      0  HG3 GLU A 294      43.102 -43.823 -21.150  1.00 38.84           H   new
ATOM   2241  N   HIS A 295      43.913 -46.467 -19.510  1.00 39.02           N
ATOM   2242  CA  HIS A 295      45.311 -46.448 -19.161  1.00 39.07           C
ATOM   2243  C   HIS A 295      46.040 -47.641 -19.797  1.00 39.83           C
ATOM   2244  O   HIS A 295      47.100 -47.488 -20.396  1.00 40.27           O
ATOM   2245  CB  HIS A 295      45.493 -46.482 -17.656  1.00 39.01           C
ATOM   2246  CG  HIS A 295      46.891 -46.779 -17.256  1.00 38.35           C
ATOM   2247  ND1 HIS A 295      47.815 -45.792 -17.003  1.00 38.34           N
ATOM   2248  CD2 HIS A 295      47.547 -47.960 -17.135  1.00 39.01           C
ATOM   2249  CE1 HIS A 295      48.978 -46.351 -16.719  1.00 39.78           C
ATOM   2250  NE2 HIS A 295      48.843 -47.668 -16.793  1.00 39.32           N
ATOM      0  H   HIS A 295      43.368 -46.540 -18.849  1.00 39.02           H   new
ATOM      0  HA  HIS A 295      45.692 -45.624 -19.502  1.00 39.07           H   new
ATOM      0  HB2 HIS A 295      45.228 -45.627 -17.282  1.00 39.01           H   new
ATOM      0  HB3 HIS A 295      44.903 -47.152 -17.277  1.00 39.01           H   new
ATOM      0  HD2 HIS A 295      47.186 -48.808 -17.260  1.00 39.01           H   new
ATOM      0  HE1 HIS A 295      49.760 -45.897 -16.503  1.00 39.78           H   new
ATOM      0  HE2 HIS A 295      49.465 -48.244 -16.650  1.00 39.32           H   new
ATOM   2251  N   ASN A 296      45.479 -48.836 -19.673  1.00 40.03           N
ATOM   2252  CA  ASN A 296      46.127 -50.024 -20.243  1.00 40.44           C
ATOM   2253  C   ASN A 296      46.140 -49.983 -21.762  1.00 40.52           C
ATOM   2254  O   ASN A 296      47.060 -50.499 -22.408  1.00 40.08           O
ATOM   2255  CB  ASN A 296      45.447 -51.301 -19.763  1.00 40.00           C
ATOM   2256  CG  ASN A 296      45.719 -51.563 -18.317  1.00 40.48           C
ATOM   2257  OD1 ASN A 296      46.596 -50.942 -17.721  1.00 39.14           O
ATOM   2258  ND2 ASN A 296      44.972 -52.486 -17.731  1.00 41.01           N
ATOM      0  H   ASN A 296      44.734 -48.986 -19.270  1.00 40.03           H   new
ATOM      0  HA  ASN A 296      47.046 -50.022 -19.933  1.00 40.44           H   new
ATOM      0  HB2 ASN A 296      44.490 -51.231 -19.905  1.00 40.00           H   new
ATOM      0  HB3 ASN A 296      45.758 -52.052 -20.292  1.00 40.00           H   new
ATOM      0 HD21 ASN A 296      45.091 -52.672 -16.900  1.00 41.01           H   new
ATOM      0 HD22 ASN A 296      44.367 -52.900 -18.182  1.00 41.01           H   new
ATOM   2259  N   ARG A 297      45.112 -49.358 -22.317  1.00 40.92           N
ATOM   2260  CA  ARG A 297      45.055 -49.124 -23.748  1.00 41.51           C
ATOM   2261  C   ARG A 297      46.240 -48.240 -24.213  1.00 41.71           C
ATOM   2262  O   ARG A 297      46.971 -48.591 -25.159  1.00 42.40           O
ATOM   2263  CB  ARG A 297      43.722 -48.474 -24.100  1.00 41.64           C
ATOM   2264  CG  ARG A 297      43.456 -48.378 -25.580  1.00 42.05           C
ATOM   2265  CD  ARG A 297      42.395 -47.366 -25.849  1.00 42.86           C
ATOM   2266  NE  ARG A 297      42.756 -46.611 -27.026  1.00 45.01           N
ATOM   2267  CZ  ARG A 297      42.998 -45.310 -27.045  1.00 45.82           C
ATOM   2268  NH1 ARG A 297      42.891 -44.598 -25.943  1.00 46.20           N
ATOM   2269  NH2 ARG A 297      43.317 -44.724 -28.182  1.00 46.87           N
ATOM      0  H   ARG A 297      44.434 -49.061 -21.879  1.00 40.92           H   new
ATOM      0  HA  ARG A 297      45.127 -49.973 -24.211  1.00 41.51           H   new
ATOM      0  HB2 ARG A 297      43.007 -48.981 -23.685  1.00 41.64           H   new
ATOM      0  HB3 ARG A 297      43.697 -47.583 -23.718  1.00 41.64           H   new
ATOM      0  HG2 ARG A 297      44.271 -48.134 -26.046  1.00 42.05           H   new
ATOM      0  HG3 ARG A 297      43.181 -49.243 -25.923  1.00 42.05           H   new
ATOM      0  HD2 ARG A 297      41.540 -47.804 -25.981  1.00 42.86           H   new
ATOM      0  HD3 ARG A 297      42.296 -46.773 -25.088  1.00 42.86           H   new
ATOM      0  HE  ARG A 297      42.818 -47.038 -27.770  1.00 45.01           H   new
ATOM      0 HH11 ARG A 297      42.663 -44.978 -25.206  1.00 46.20           H   new
ATOM      0 HH12 ARG A 297      43.049 -43.753 -25.960  1.00 46.20           H   new
ATOM      0 HH21 ARG A 297      43.367 -45.187 -28.905  1.00 46.87           H   new
ATOM      0 HH22 ARG A 297      43.475 -43.879 -28.201  1.00 46.87           H   new
ATOM   2270  N   VAL A 298      46.446 -47.112 -23.542  1.00 41.51           N
ATOM   2271  CA  VAL A 298      47.539 -46.229 -23.898  1.00 41.46           C
ATOM   2272  C   VAL A 298      48.881 -46.940 -23.717  1.00 41.91           C
ATOM   2273  O   VAL A 298      49.843 -46.634 -24.420  1.00 42.33           O
ATOM   2274  CB  VAL A 298      47.519 -44.907 -23.092  1.00 41.54           C
ATOM   2275  CG1 VAL A 298      48.816 -44.149 -23.307  1.00 40.44           C
ATOM   2276  CG2 VAL A 298      46.319 -44.044 -23.473  1.00 40.44           C
ATOM      0  H   VAL A 298      45.965 -46.844 -22.881  1.00 41.51           H   new
ATOM      0  HA  VAL A 298      47.422 -45.996 -24.832  1.00 41.46           H   new
ATOM      0  HB  VAL A 298      47.435 -45.125 -22.151  1.00 41.54           H   new
ATOM      0 HG11 VAL A 298      48.796 -43.323 -22.799  1.00 40.44           H   new
ATOM      0 HG12 VAL A 298      49.562 -44.693 -23.009  1.00 40.44           H   new
ATOM      0 HG13 VAL A 298      48.920 -43.946 -24.250  1.00 40.44           H   new
ATOM      0 HG21 VAL A 298      46.332 -43.225 -22.954  1.00 40.44           H   new
ATOM      0 HG22 VAL A 298      46.362 -43.829 -24.418  1.00 40.44           H   new
ATOM      0 HG23 VAL A 298      45.500 -44.530 -23.289  1.00 40.44           H   new
ATOM   2277  N   CYS A 299      48.951 -47.884 -22.784  1.00 42.39           N
ATOM   2278  CA  CYS A 299      50.164 -48.686 -22.593  1.00 42.96           C
ATOM   2279  C   CYS A 299      50.486 -49.494 -23.822  1.00 42.97           C
ATOM   2280  O   CYS A 299      51.631 -49.558 -24.238  1.00 43.07           O
ATOM   2281  CB  CYS A 299      50.027 -49.647 -21.414  1.00 43.22           C
ATOM   2282  SG  CYS A 299      50.190 -48.829 -19.826  1.00 43.98           S
ATOM      0  H   CYS A 299      48.307 -48.079 -22.248  1.00 42.39           H   new
ATOM      0  HA  CYS A 299      50.880 -48.056 -22.415  1.00 42.96           H   new
ATOM      0  HB2 CYS A 299      49.163 -50.087 -21.459  1.00 43.22           H   new
ATOM      0  HB3 CYS A 299      50.702 -50.340 -21.487  1.00 43.22           H   new
ATOM      0  HG  CYS A 299      50.432 -47.666 -19.997  1.00 43.98           H   new
ATOM   2283  N   ASP A 300      49.483 -50.131 -24.398  1.00 43.24           N
ATOM   2284  CA  ASP A 300      49.720 -50.966 -25.576  1.00 43.45           C
ATOM   2285  C   ASP A 300      50.230 -50.082 -26.689  1.00 43.73           C
ATOM   2286  O   ASP A 300      51.115 -50.462 -27.434  1.00 43.57           O
ATOM   2287  CB  ASP A 300      48.446 -51.678 -26.007  1.00 43.17           C
ATOM   2288  CG  ASP A 300      48.042 -52.755 -25.041  1.00 43.11           C
ATOM   2289  OD1 ASP A 300      48.944 -53.384 -24.444  1.00 43.13           O
ATOM   2290  OD2 ASP A 300      46.827 -52.974 -24.854  1.00 43.33           O
ATOM      0  H   ASP A 300      48.666 -50.099 -24.132  1.00 43.24           H   new
ATOM      0  HA  ASP A 300      50.376 -51.648 -25.363  1.00 43.45           H   new
ATOM      0  HB2 ASP A 300      47.727 -51.031 -26.087  1.00 43.17           H   new
ATOM      0  HB3 ASP A 300      48.576 -52.067 -26.886  1.00 43.17           H   new
ATOM   2291  N   ILE A 301      49.675 -48.880 -26.774  1.00 44.05           N
ATOM   2292  CA  ILE A 301      50.053 -47.970 -27.827  1.00 44.10           C
ATOM   2293  C   ILE A 301      51.495 -47.573 -27.627  1.00 44.60           C
ATOM   2294  O   ILE A 301      52.295 -47.595 -28.571  1.00 45.05           O
ATOM   2295  CB  ILE A 301      49.169 -46.732 -27.858  1.00 44.13           C
ATOM   2296  CG1 ILE A 301      47.780 -47.110 -28.381  1.00 43.89           C
ATOM   2297  CG2 ILE A 301      49.796 -45.656 -28.743  1.00 43.21           C
ATOM   2298  CD1 ILE A 301      46.705 -46.074 -28.060  1.00 44.76           C
ATOM      0  H   ILE A 301      49.080 -48.579 -26.231  1.00 44.05           H   new
ATOM      0  HA  ILE A 301      49.939 -48.421 -28.678  1.00 44.10           H   new
ATOM      0  HB  ILE A 301      49.085 -46.377 -26.959  1.00 44.13           H   new
ATOM      0 HG12 ILE A 301      47.826 -47.230 -29.342  1.00 43.89           H   new
ATOM      0 HG13 ILE A 301      47.520 -47.964 -28.000  1.00 43.89           H   new
ATOM      0 HG21 ILE A 301      49.224 -44.873 -28.755  1.00 43.21           H   new
ATOM      0 HG22 ILE A 301      50.667 -45.414 -28.391  1.00 43.21           H   new
ATOM      0 HG23 ILE A 301      49.896 -45.997 -29.646  1.00 43.21           H   new
ATOM      0 HD11 ILE A 301      45.853 -46.371 -28.416  1.00 44.76           H   new
ATOM      0 HD12 ILE A 301      46.634 -45.968 -27.098  1.00 44.76           H   new
ATOM      0 HD13 ILE A 301      46.944 -45.224 -28.461  1.00 44.76           H   new
ATOM   2299  N   LEU A 302      51.835 -47.216 -26.397  1.00 44.97           N
ATOM   2300  CA  LEU A 302      53.197 -46.783 -26.099  1.00 45.18           C
ATOM   2301  C   LEU A 302      54.230 -47.908 -26.289  1.00 45.61           C
ATOM   2302  O   LEU A 302      55.339 -47.656 -26.732  1.00 45.45           O
ATOM   2303  CB  LEU A 302      53.285 -46.201 -24.685  1.00 44.88           C
ATOM   2304  CG  LEU A 302      52.739 -44.779 -24.558  1.00 44.43           C
ATOM   2305  CD1 LEU A 302      52.802 -44.266 -23.100  1.00 42.75           C
ATOM   2306  CD2 LEU A 302      53.483 -43.850 -25.496  1.00 42.63           C
ATOM      0  H   LEU A 302      51.299 -47.216 -25.724  1.00 44.97           H   new
ATOM      0  HA  LEU A 302      53.416 -46.088 -26.739  1.00 45.18           H   new
ATOM      0  HB2 LEU A 302      52.798 -46.779 -24.077  1.00 44.88           H   new
ATOM      0  HB3 LEU A 302      54.212 -46.207 -24.401  1.00 44.88           H   new
ATOM      0  HG  LEU A 302      51.803 -44.794 -24.811  1.00 44.43           H   new
ATOM      0 HD11 LEU A 302      52.448 -43.364 -23.059  1.00 42.75           H   new
ATOM      0 HD12 LEU A 302      52.274 -44.846 -22.529  1.00 42.75           H   new
ATOM      0 HD13 LEU A 302      53.723 -44.266 -22.796  1.00 42.75           H   new
ATOM      0 HD21 LEU A 302      53.130 -42.951 -25.409  1.00 42.63           H   new
ATOM      0 HD22 LEU A 302      54.426 -43.850 -25.271  1.00 42.63           H   new
ATOM      0 HD23 LEU A 302      53.369 -44.154 -26.410  1.00 42.63           H   new
ATOM   2307  N   LYS A 303      53.882 -49.141 -25.938  1.00 46.66           N
ATOM   2308  CA  LYS A 303      54.811 -50.272 -26.129  1.00 47.45           C
ATOM   2309  C   LYS A 303      55.088 -50.484 -27.617  1.00 47.77           C
ATOM   2310  O   LYS A 303      56.216 -50.728 -28.031  1.00 47.69           O
ATOM   2311  CB  LYS A 303      54.238 -51.557 -25.537  1.00 47.71           C
ATOM   2312  CG  LYS A 303      55.161 -52.760 -25.690  1.00 48.60           C
ATOM   2313  CD  LYS A 303      54.622 -53.983 -24.945  1.00 49.68           C
ATOM   2314  CE  LYS A 303      55.742 -54.927 -24.501  1.00 50.33           C
ATOM   2315  NZ  LYS A 303      56.606 -54.275 -23.477  1.00 50.27           N
ATOM      0  H   LYS A 303      53.124 -49.351 -25.591  1.00 46.66           H   new
ATOM      0  HA  LYS A 303      55.638 -50.057 -25.671  1.00 47.45           H   new
ATOM      0  HB2 LYS A 303      54.054 -51.417 -24.595  1.00 47.71           H   new
ATOM      0  HB3 LYS A 303      53.390 -51.752 -25.966  1.00 47.71           H   new
ATOM      0  HG2 LYS A 303      55.263 -52.973 -26.631  1.00 48.60           H   new
ATOM      0  HG3 LYS A 303      56.043 -52.537 -25.352  1.00 48.60           H   new
ATOM      0  HD2 LYS A 303      54.120 -53.691 -24.168  1.00 49.68           H   new
ATOM      0  HD3 LYS A 303      54.004 -54.463 -25.518  1.00 49.68           H   new
ATOM      0  HE2 LYS A 303      55.360 -55.741 -24.137  1.00 50.33           H   new
ATOM      0  HE3 LYS A 303      56.278 -55.183 -25.268  1.00 50.33           H   new
ATOM      0  HZ1 LYS A 303      57.461 -54.434 -23.665  1.00 50.27           H   new
ATOM      0  HZ2 LYS A 303      56.460 -53.397 -23.481  1.00 50.27           H   new
ATOM      0  HZ3 LYS A 303      56.413 -54.604 -22.673  1.00 50.27           H   new
ATOM   2316  N   GLN A 304      54.028 -50.376 -28.408  1.00 48.21           N
ATOM   2317  CA  GLN A 304      54.115 -50.485 -29.843  1.00 48.67           C
ATOM   2318  C   GLN A 304      55.117 -49.469 -30.365  1.00 48.26           C
ATOM   2319  O   GLN A 304      55.948 -49.783 -31.208  1.00 48.11           O
ATOM   2320  CB  GLN A 304      52.736 -50.243 -30.463  1.00 49.27           C
ATOM   2321  CG  GLN A 304      52.701 -50.366 -31.988  1.00 52.03           C
ATOM   2322  CD  GLN A 304      52.415 -51.819 -32.487  1.00 56.01           C
ATOM   2323  OE1 GLN A 304      51.325 -52.372 -32.276  1.00 58.80           O
ATOM   2324  NE2 GLN A 304      53.398 -52.424 -33.159  1.00 56.66           N
ATOM      0  H   GLN A 304      53.231 -50.236 -28.116  1.00 48.21           H   new
ATOM      0  HA  GLN A 304      54.413 -51.376 -30.087  1.00 48.67           H   new
ATOM      0  HB2 GLN A 304      52.107 -50.876 -30.083  1.00 49.27           H   new
ATOM      0  HB3 GLN A 304      52.432 -49.356 -30.213  1.00 49.27           H   new
ATOM      0  HG2 GLN A 304      52.020 -49.771 -32.338  1.00 52.03           H   new
ATOM      0  HG3 GLN A 304      53.551 -50.068 -32.349  1.00 52.03           H   new
ATOM      0 HE21 GLN A 304      54.144 -52.016 -33.290  1.00 56.66           H   new
ATOM      0 HE22 GLN A 304      53.285 -53.222 -33.460  1.00 56.66           H   new
ATOM   2325  N   GLU A 305      55.047 -48.245 -29.845  1.00 47.95           N
ATOM   2326  CA  GLU A 305      55.963 -47.185 -30.261  1.00 47.77           C
ATOM   2327  C   GLU A 305      57.341 -47.339 -29.617  1.00 47.50           C
ATOM   2328  O   GLU A 305      58.337 -46.863 -30.159  1.00 47.31           O
ATOM   2329  CB  GLU A 305      55.410 -45.804 -29.887  1.00 47.93           C
ATOM   2330  CG  GLU A 305      54.128 -45.419 -30.594  1.00 48.42           C
ATOM   2331  CD  GLU A 305      54.339 -45.249 -32.075  1.00 49.23           C
ATOM   2332  OE1 GLU A 305      55.016 -44.253 -32.427  1.00 50.65           O
ATOM   2333  OE2 GLU A 305      53.852 -46.103 -32.870  1.00 47.12           O
ATOM      0  H   GLU A 305      54.475 -48.008 -29.249  1.00 47.95           H   new
ATOM      0  HA  GLU A 305      56.050 -47.260 -31.224  1.00 47.77           H   new
ATOM      0  HB2 GLU A 305      55.256 -45.780 -28.930  1.00 47.93           H   new
ATOM      0  HB3 GLU A 305      56.085 -45.136 -30.083  1.00 47.93           H   new
ATOM      0  HG2 GLU A 305      53.455 -46.100 -30.439  1.00 48.42           H   new
ATOM      0  HG3 GLU A 305      53.787 -44.592 -30.218  1.00 48.42           H   new
ATOM   2334  N   HIS A 306      57.396 -48.006 -28.466  1.00 46.95           N
ATOM   2335  CA  HIS A 306      58.617 -48.055 -27.673  1.00 46.46           C
ATOM   2336  C   HIS A 306      58.911 -49.449 -27.135  1.00 46.50           C
ATOM   2337  O   HIS A 306      58.792 -49.723 -25.935  1.00 46.65           O
ATOM   2338  CB  HIS A 306      58.532 -47.055 -26.536  1.00 46.25           C
ATOM   2339  CG  HIS A 306      58.440 -45.638 -26.994  1.00 45.82           C
ATOM   2340  ND1 HIS A 306      59.526 -44.935 -27.465  1.00 45.14           N
ATOM   2341  CD2 HIS A 306      57.388 -44.792 -27.056  1.00 45.67           C
ATOM   2342  CE1 HIS A 306      59.150 -43.710 -27.785  1.00 45.13           C
ATOM   2343  NE2 HIS A 306      57.859 -43.595 -27.542  1.00 45.13           N
ATOM      0  H   HIS A 306      56.734 -48.438 -28.128  1.00 46.95           H   new
ATOM      0  HA  HIS A 306      59.353 -47.821 -28.260  1.00 46.46           H   new
ATOM      0  HB2 HIS A 306      57.757 -47.262 -25.990  1.00 46.25           H   new
ATOM      0  HB3 HIS A 306      59.313 -47.154 -25.969  1.00 46.25           H   new
ATOM      0  HD2 HIS A 306      56.510 -44.983 -26.815  1.00 45.67           H   new
ATOM      0  HE1 HIS A 306      59.702 -43.042 -28.124  1.00 45.13           H   new
ATOM      0  HE2 HIS A 306      57.388 -42.886 -27.667  1.00 45.13           H   new
ATOM   2344  N   PRO A 307      59.294 -50.355 -28.036  1.00 46.27           N
ATOM   2345  CA  PRO A 307      59.597 -51.698 -27.548  1.00 45.73           C
ATOM   2346  C   PRO A 307      60.809 -51.679 -26.612  1.00 45.40           C
ATOM   2347  O   PRO A 307      61.047 -52.653 -25.893  1.00 44.83           O
ATOM   2348  CB  PRO A 307      59.866 -52.496 -28.837  1.00 45.82           C
ATOM   2349  CG  PRO A 307      60.033 -51.476 -29.945  1.00 45.78           C
ATOM   2350  CD  PRO A 307      59.307 -50.246 -29.511  1.00 46.21           C
ATOM      0  HA  PRO A 307      58.882 -52.088 -27.020  1.00 45.73           H   new
[truncated: 372,008 more chars]
