# Supplementary material for: A Practical Perspective: The Effect of Ligand Conformers on the Negative Image-Based Screening
Source: Int J Mol Sci. 2019 Jun 6;20(11):2779. doi: 10.3390/ijms20112779 (PMC6600450; doi:10.3390/ijms20112779)
Supplement: Supplementary file 1 [file ijms-20-02779-s001.zip › ijms-520765-supplementary-2/PLANTS_input/plantsconfig]

# Please cite: Korb et al. (2006) Lect. Notes Comput. Sc. 4150, 247-258.

# Search Algorithm
search_speed speed1
#                                                   search_speed value: search speed setting can be set to
#                                                   speed1 (highest reliability, slowest setting), speed2 (good
#                                                   reliability, twice as fast as speed1) or speed4 (modest reliability,
#                                                   four times as fast as speed1) (standard: speed1)
aco_ants 20
#                                                   aco_ants value: number of ants (standard: 20)
flip_amide_bonds 0
#                                                   flip_amide_bonds value: activate (1) or deactivate
#                                                   flipping of amide bonds (standard: 0)
flip_planar_n 1
#                                                   flip_planar_n value: activate (1) or deactivate flipping of bonds
#                                                   next toplanar nitrogens (standard: 1)
force_flipped_bonds_planarity 0
#                                                   force_flipped_bonds_planarity value activate (1) or deactivate (0)
#                                                   automatic planarity correction for flippable bonds (standard: 0)
force_planar_bond_rotation 1
#                                                   force_planar_bond_rotation value: activate (1) or deactivate (0)
#                                                   free rotation of planar bonds (standard: 1)
flip_ring_corners 0
#                                                   flip ring corners value: activate (1) or deactivate flipping of
#                                                   free ring corners (standard: 0)

# Binding site
bindingsite_center 24.263 21.528 16.497
#                                                   bindingsite_center value1 value2 value3: center coordinates of 
#                                                   the binding-site sphere (no standard value)
bindingsite_radius 10.00
#                                                   bindingsite_radius value: radius of the binding-site sphere
#                                                   (no standard value)

# Cluster Algorithm
cluster_rmsd 2.0
#                                                   cluster_rmsd value: RMSD similarity threshold
#                                                   for cluster algorithm (standard: 2.0)
cluster_structures 10
#                                                   cluster_structures value: number of structures generated
#                                                   by the cluster algorithm (standard: 10)

# Intermolecular scoring
scoring_function chemplp
#                                                   scoring_function string: plp, plp95 or chemplp (standard: chemplp)
outside_binding_site_penalty 50.0
#                                                   outside_binding_site_penalty value: scoring functions using
#                                                   precalculated grids use value to fill grid points outside the
#                                                   binding site definition (standard: 50).
enable_sulphur_acceptors 0
#                                                   enable_sulphur_acceptors value: activate (1) or deactivate (0)
#                                                   scoring of sulphur acceptors (standard: 0)

# Intramolecular ligand scoring
ligand_intra_score clash2
#                                                   ligand_intra_score string: clash,clash2 (simple heavy-atom clash
#                                                   terms) or lj (all-atom Lennard-Jones term) (standard: clash2)
chemplp_clash_include_14 1
#                                                   chemplp_clash_include_14 value: activate (1) or deactivate (0
#                                                   scoring of 1-4 interactions (standard: 1)
chemplp_clash_include_HH 0
#                                                   chemplp_clash_include_HH value: activate (1) or deactivate (0)
#                                                   scoring of hydrogen-hydrogen interactions (standard: 0)


# CHEMPLP scoring
chemplp_weak_cho 1
#                                                   chemplp_weak_cho value: activate (1) or deactivate (0) weak
#                                                   CH-O scoring (standard: 1)
chemplp_charged_hb_weight 2.0
#                                                   chemplp_charged_hb_weight value: weighting factor (multiplier)
#                                                   for charged hydrogen bonds (standard: 2.0)
chemplp_charged_metal_weight 2.0
#                                                   chemplp_charged_metal_weight value: weighting factor (multiplier)
#                                                   for charged acceptor - metal interactions (standard: 2.0)
chemplp_hbond_weight -3.0
#                                                   chemplp_hbond_weight value: weighting factor neutral - neutral
#                                                   and neutral - charged hydrogen bonds (standard: -3.0)
chemplp_hbond_cho_weight -3.0
#                                                   chemplp_hbond_cho_weight value: weighting factor for CH-O
#                                                   interactions (standard: -3.0)
chemplp_metal_weight -6.0
#                                                   chemplp_metal_weight value: weighting factor for neutral
#                                                   acceptor - metal interactions (standard: -6.0)
chemplp_plp_weight 1.0
#                                                   chemplp_plp_weight value: weighting factor for PLP interactions
#                                                   (standard: 1.0)
chemplp_plp_steric_e -0.4
#                                                   chemplp_plp_steric_e value: well-depth for setric PLP interactions
#                                                   (standard: -0.4)
chemplp_plp_burpolar_e -0.1
#                                                   chemplp_plp_burpolar_e value: well-depth for occluded polar PLP
#                                                   interactions (standard: -0.1)
chemplp_plp_hbond_e -1.0
#                                                   chemplp_plp_hbond_e value: well-depth for polar PLP interactions
#                                                   (standard: -1.0)
chemplp_plp_metal_e -1.0
#                                                   chemplp_plp_metal_e value: well-depth for acceptorâmetal PLP
#                                                   interactions (standard: -1.0)
chemplp_plp_repulsive_weight 1.0
#                                                   chemplp_plp_repulsive_weight value: weight for repulsive PLP
#                                                   interactions (standard: 1.0)
chemplp_tors_weight 2.0
#                                                   chemplp_tors_weight value: weight for the ligand torsional potential
#                                                   (standard: 2.0)
chemplp_lipo_weight 0.0
#                                                   chemplp_lipo_weight value: weighting factor for
#                                                   lipophilic interactions (standard: 0.0)
chemplp_intercept_weight -20.0
#                                                   chemplp_intercept_weight value : intercept value (standard: -20.0)

# Input options
protein_file plants-protein.mol2
#                                                   File path and name for protein stucture to be used in docking.
ligand_file ligsdecs.mol2
#                                                   File path and name for ligand(s) to be used in docking.

# Output options
output_dir plants_run_results
#                                                   output_dir string: name of output directory; PLANTS automatically
#                                                   tries to create a subdirectory with the specified name
#                                                   and exits if the directory already exists to prevent
#                                                   overwriting existing data.
write_protein_conformations 0
#                                                   write_protein_conformations value: activate (1) or deactivate (0)
#                                                   output of protein conformations for scoring functions chemplp.
#                                                   (standard: 1)
write_protein_bindingsite 0
#                                                   write_protein_bindingsite value: write protein binding site
#                                                   only (activate (1) or deactivate (0)). (standard: 1)
write_protein_splitted 0
#                                                   write_protein_splitted value: write fixed and dynamic parts of
#                                                   the protein in separate files (activate (1) or deactivate (0)).
#                                                   (standard: 1)
write_rescored_structures 0
#                                                   write_rescored_structuresvalue: activate (1) or deactivate (0)
#                                                   output of rescored structures. (standard: 0)
write_multi_mol2 1
#                                                   write_multi_mol2 value: activate (1) or deactivate (0) output
#                                                   of multi-mol2 files. (standard: 1)
write_ranking_links 0
#                                                   write_ranking_links value: activate (1) or deactivate (0) output of
#                                                   ranked soft links (requires write_multi_mol2 0). The links are
#                                                   stored in subdirectory ranking/. Unavailable when using explicit
#                                                   water molecules. (standard: 0)
write_ranking_multi_mol2 0
#                                                   write_ranking_multi_mol2 value: activate (1) or deactivate (0)
#                                                   output of a sorted multi-mol2 file (requires write multi mol2 1).
#                                                   Unavailable when using explicit water molecules. Warning: this
#                                                   option makes heavy use of the hard disk and the sorting process may
#                                                   take some time depending on the size of the virtual screening.
#                                                   The output file is stored in subdirectory ranking/. (standard 0)
write_per_atom_scores 0
#                                                   write_per_atom_scores value: activate (1) or deactivate (0) output
#                                                   of per molecule atom scoring values; partial atom charges are
#                                                   replace. (standard 0)
write_merged_ligand 0
#                                                   write merged ligand value: activate (1) or deactivate (0) output of
#                                                   merged ligand files (written to mergedStates.mol2). (standard 0)
write_merged_protein 0
#                                                   write_merged_protein value: activate (1) or deactivate (0) output of
#                                                   merged protein files (written to mergedStates.mol2). (standard: 0)
write_merged_water 0
#                                                   write_merged_water value: activate (1) or deactivate (0) output of
#                                                   merged water files (written to mergedStates.mol2). (standard: 0)
keep_original_mol2_description 1
#                                                   keep_original_mol2_description value: keep (1) original mol2
#                                                   description field as prefix for ligand naming. (standard: 1)
merge_multi_conf_output 0
#                                                   merge_multi_conf_output value: activate (1) or deactivate (0) merge
#                                                   of multiconformer output. This is only carried out for ranked
#                                                   databases (see above). (standard: 0)
merge_multi_conf_character _
#                                                   merge_multi_conf_character char: character used for merging
#                                                   structure names.(standard:_)
merge_multi_conf_after_characters 1
#                                                   merge_multi_conf_after_characters value: if merge character occured
#                                                   exactly value times (from right to left) the resulting prefix of the
#                                                   name is used for merging the structures keeping only the best
#                                                   scoring one for each ligand. (standard: 1)

# Multiconformer docking
rigid_ligand 0
#                                                   rigid_ligand value: activate (1) or deactivate (0) rigid ligand
#                                                   docking (standard: 0).
rigid_all 0
#                                                   rigid_all value: activate (1) or deactivate (0) rigid protein and
#                                                   rigid ligand docking (standard: 0).
