# Supplementary material for: A Practical Perspective: The Effect of Ligand Conformers on the Negative Image-Based Screening
Source: Int J Mol Sci. 2019 Jun 6;20(11):2779. doi: 10.3390/ijms20112779 (PMC6600450; doi:10.3390/ijms20112779)
Supplement: Supplementary file 1 [file ijms-20-02779-s001.zip › ijms-520765-supplementary-2/README.txt]

A supporting file for
 
A Practical Perspective: The Effect of Ligand Conformers on the Negative Image-Based Screening.

Mira Ahinko, Sami T. Kurkinen, Sanna P. Niinivehmas, Olli T. Pentik�inen and Pekka A. Postila

Int. J. Mol. Sci. 2019, 20, www.mdpi.com/journal/ijms


SOME QUICK NOTES 

- PANTHER needs PYTHON2.7 interpreter to work.
- Due to compatibility, BODIL is the recommended for visualizing the 3D structures and docking results.
- Give the scripts (.bash, .py) permissions in the terminal (e.g. chmod u+x consensus_scoring.bash).
- Protocols were tested on Red Hat Enterprise Linux Workstation release 7.3 (Maipo).


HOW LONG WILL IT TAKE REVIEW THE PROTOCOLS? 
 
- Going through the standard NIB protocol (all steps), will take ~100 hours depending on your system.
- The NIB example can be sped up remarkably (to ~2 h) by skipping the ligand 3D conformer generation (command #3).
- Going through the R-NiB protocol, will take ~1 hours depending on your system (no flexible docking performed here!).
- The commands are numbered based on their sequence in the article (and not based on their order in the commands.txt).


HOW MUCH DISC SPACE WILL IT TAKE TO REVIEW THE PROTOCOLS?

- The NIB protocol takes ~3 G of disc space.
- The R-NiB protocol takes ~2 G of disc space.


USED SOFTWARE VERSIONS 

- Make sure that you have these five (free/academic) software installed to review the protocols:
1. PANTHER 0.18.21
2. OpenBabel 2.4.0
3. ShaEP 1.1.2.1036
4. ROCKER 0.1.4
5. BODIL


ONLINE LINKS FOR THE USED SOFTWARE AND DATABASES

- DUD (A Directory of Useful Decoys; http://dud.docking.org/)
- DUD-E (A Database of Useful (Docking) Decoys -Enhanced; http://dude.docking.org/)
- Open Babel Package or OBABEL 2.4.0 (http://openbabel.org) 
- RDKit - Open-source cheminformatics (http://www.rdkit.org) 
- MOLCONVERT module in MARVIN (ChemAxon; http://www.chemaxon.com/products/marvin/)
- PLANTS (http://www.mnf.uni-tuebingen.de/fachbereiche/pharmazie-und-biochemie/pharmazie/pharmazeutische-chemie/pd-dr-t-exner/research/plants.html). 
- Protein Data Bank (PDB; https://www.rcsb.org/) 
- BODIL Molecular Modelling Environment (http://users.abo.fi/bodil/about.php) 
- PANTHER (www.medchem.fi/panther)
- ShaEP (http://users.abo.fi/mivainio/shaep/)
- ROCKER (http://users.jyu.fi/~pentikai/rocker/)


SUPPORTING FILES 

commands.txt
- The key commands for negative image-based (NIB) screening (a.k.a. rigid docking). 
- The key commands for negative image-based rescoring (R-NiB) of PLANTS docking results. 

default.in
- The default PANTHER input file.

final_panther.in
- The final PANTHER input file used to generate the third NIB model or Model III.

model-*.mol2
- The NIB models generated with PANTHER (PDB:3LN1: Models I-III; PDB: 1CX2: Models IV-VI).

plantsconfig
- A basic configuration file for running flexible molecular docking using PLANTS software.
- No PLANTS docking is performed in the protocols (see DUD_docked_ligands.mol2 below).

consensus.bash
- A script for calculating the combined consensus score based on the PLANTS docking scoring and the
  negative image-based rescoring with ShaEP.

trim_shaep.bash
- A script for trimmming the ShaEP ranking file to include only best conformer results for each compound.
  Otherwise, the ranking would include multiple conformation or docking poses for each compound.

molpicking.bash
- A script for picking desired amount of best ranked molecules from NIB-screening or rescoring.
- The original sdf file created by ShaEP would be too large to handle effectively using BODIL.

cox2_ligs_and_decs.smi
- The DUD ligand/decoy set for cyclooxygenase 2
- The original "ZINC" identifier in the active ligand names was replaced with "LIG".

DUD_docked_ligands.mol2
- PLANTS-docked DUD ligand/decoy molecules from our previous study
  (Kurkinen et al., 2018; doi: 10.3389/fphar.2018.00260).
- The docking poses can directly be used in the negative image-based rescoring (R-NiB) and the combined
  consensus scoring with the NIB models (Models I-III) generated using the PDB-entry 3LN1.
