# Supplementary material for: A Practical Perspective: The Effect of Ligand Conformers on the Negative Image-Based Screening
Source: Int J Mol Sci. 2019 Jun 6;20(11):2779. doi: 10.3390/ijms20112779 (PMC6600450; doi:10.3390/ijms20112779)
Supplement: Supplementary file 1 [file ijms-20-02779-s001.zip › ijms-520765-supplementary-2/trim_shaep.bash]

#!/bin/bash
#This script trims SHAEP output file for ROCKER so that it contains only the best score of each molecule.
USAGE='USAGE: trim_shaep.bash <INPUT-FILE> <OUTPUT-FILE>'
USAGE2='Use shaep.txt file, not shaep_hits.txt so you do not have to sort the molecules.'

if [ $# -lt 2 ];then
    echo $USAGE
    echo $USAGE2
    exit 1
fi
if [ $# -gt 2 ];then
    echo $USAGE
    echo $USAGE2
    exit 1
fi

#Remove _entry... from every molecule in column 1
awk -v "OFS=\t" '{$1=$1;sub(/_entry.*/, "", $1); sub(/:.*/, "", $1); print}' $1 > _2shaep_commonnames.txt
#Remove _0* from some molecules before '_entry' (only in DUD-E), LIGPREP does this
awk -v "OFS=\t" '{$1=$1;sub(/_0.*/, "", $1); sub(/:.*/, "", $1); print}' _2shaep_commonnames.txt > _2shaep_commonnames_namefix.txt
# Pick only the largest value from every ligand
awk '($2>a[$1] || !a[$1]){a[$1]=$2}END{for(f in a){print f,a[f]}}' OFS="\t" _2shaep_commonnames_namefix.txt > $2
#add titles for both columns
sed -i '1 i\names\tvalues' $2
rm _2shaep*
